# Supplementary material for: Comprehensive analysis of Panax ginseng root transcriptomes
Source: BMC Plant Biol. 2015 Jun 12;15:138. doi: 10.1186/s12870-015-0527-0 (PMC4464628; doi:10.1186/s12870-015-0527-0)
Supplement: Additional file 3: Dataset S1. — A compressed file containing all assembled root transcripts and their functional annotations from BLASTX search. [file 12870_2015_527_MOESM3_ESM.zip]

Archive with 6 entries (6 files):
- Additional file 3/CP_novel_uniset.fa
- Additional file 3/CP_root_unigene_set.fa
- Additional file 3/Nr_annot.txt
- Additional file 3/swiss_annot.txt
- Additional file 3/TAIR_annot.txt
- Additional file 3/Tomato_annot.txt
