# Supplementary material for: Comprehensive analysis of Panax ginseng root transcriptomes
Source: BMC Plant Biol. 2015 Jun 12;15:138. doi: 10.1186/s12870-015-0527-0 (PMC4464628; doi:10.1186/s12870-015-0527-0)
Supplement: Additional file 3: Dataset S1. — A compressed file containing all assembled root transcripts and their functional annotations from BLASTX search. [file 12870_2015_527_MOESM3_ESM.zip › Additional file 3/CP_novel_uniset.fa]

>Pg_Root0_c0_seq1
TGCATACTTCTTCAATGGCTTCAGCTTTTGTCTGTGATGATCATGCAATATCAGTGAGCAGCCGCCGGAG
TAGCTGGTCAGCTTCAGGCAGCTTCCAGGAAGTTTGGCAGGCCCCACCGGACGTTTTCACCAGGAGCAGC
GGCCGGCAAGACGACGAGGAAGAACTCCGGTGGGCAGCCATCCAGAGGCTGTCCACTTATGACCGGCTCA
GAAAAGGGATTTTGAAGCAAGTTCTTGATAATGGAAGAGTTATTTCTCAAGAAATTGATATTACTAATCT
TGGATTAAAAGCTAAGAAGCAGTTGATGGATAGGATACTTAAAGCTGTTGAGGAGGATAATGAAAAGTTT
CTTACAAGATTAAGGCAGAGGACTGATAGGGTTGGAATAGATTCACCTAAAATTGAAGTGAAGTTTGAGC
ATTTATCATTAGAGGGAGATGTGTATGTTGGAAGCAGAGCACTTCCTACTCTGATTAATGCCACCATGAA
TACAATTGAGGTAATTTTTGAGGATTTTGTGAGTGTAAATGTTAGGCTGAATATGATTGTGTAAAAGTTT
TTACTATATTTACAAGTCAAATTATTTGAATTTTCAAGAATGTCAATTTCATTGGGCATATAGGGA
>Pg_Root49_c1_seq1
AAAATACTGTGCCGAACTAGGAGGGCCCCGGATGGTCAGAGGATCCATTTGGTCATTATTAAGTTGATGA
TCAGGAAAAATGTTCCAATAGTAGTCTCCACCAAATGGCTGAAAATTATAGTCAATAATAGGCATCATCG
GATCCGGTCTGACAATTGCAAGGGGTTGAGGAGGATATCCTTGTGGTATGATCATTGCCAGAGGCTGTGG
ATAGTAATTCTGATGCTGATCATTCTGATTCTGGTTTTGGGATAAAGATCCATATGAGGTATTCAACACT
CCCAAATCTTCCATGATAGAATCTCTTTTCATCTTCATATATTCAATCATATTGTTAAAAGTATTAGCCT
CAACAGTGAGGTCAGTTTCTAGGAAACTATCAAACGTAGCATGCCAATCAGGAAATTTAGCCTCATTATT
TTTCCTGCGAAGACTCTCGAGTTTAGTTTCGGCCATCTTCTTCCTCTCCTCAAGATAATCTAACACGCCA
ACATTTCTCTTCCTATGCTCCTCGGCAGGTTGAGCTCTATAGTTGTTGAACAAGTCTTGAATAATAATGT
CGGGATCTGATGACCAAATGTGGACCTCTTGAGGTAGAGGTCCATAAACAACCATGCAAAACTTTATGCC
GCAAAGAGTTGATAATTCCTTGCCCTTTTTCTGTAAACCAGCATATCTGTTCCTAAAACTTACAAGCCGT
CCCTTTCAGTTCTCAATGAATTCCATGCTTCTCCTATTTCGACCCATCTGCATATATATTTGTTTCTGTC
TCGAGTCAAACGTCTTCTTGTAATGCAAATATGCAATTATATATATAGAAAACCAATCACATAACATGGT
CAAT
>Pg_Root124_c0_seq1
GTTTGGTTTCCCTTGCAGTACAGAGCCTGCGGAGCATGTGACCGCGGGCTCTCGTCGTATTCAGATGAAT
GCAGTTGTTTACAAGCTTTTGTTTACACCTTGCAGGTTCTGGAGCAGGGCAACCCTTTGGGCCCAAGGAG
GGCTTATGGCTACCGGAACCGTGAAGTGGTTCAACGCCGAAAAGGGCGTTGGTTTCATCGCCCAGGAAGG
CGGCGGCCCCGACGTCTTCGTTCACTACTCCGCGATCAACGCG
>Pg_Root130_c0_seq1
TGATTACAACATCCAGAAGGAGAGCACCTTGCACCTTGTGCTCCGCTTGAGGGGTGGAATCATTGAGCCA
TCCCTTCAGGTGCTCGCCAAGAAGTACAACTGCGATAAAATGGTCTGCCGCAAGTGCTATGCTAGGTTGC
ACCCCCGTGCCAAGAACTGCAGGAAGAAGAAGTGCGGACACAGCAGCAACGTGCGCCCCAAGAAGAAGTT
AAAGTAAGCCCTTCGTCTCCCCTTCACCCAGCTCTCCGAAGAAGTCTTCTGCTGCGGTGGTTTGTTTATT
GTCGTCCCTTTGCAA
>Pg_Root194_c0_seq1
ATCATCACCCACTTTCTGTTTCTTCAGTTTTAAACAAAAACACAATAAAAGATATGGGTGAGGCAAAAGG
TCACGTACTGTTTTTCCCATATCCGTTACAAGGCCACATTAATCCAATGATCCAACTCGGCAAACGCTTA
TCCAAAAAGGGACTCACCGTCTCACTGATCATTGCCTCCAACATCCACCGTGAACCGTACACCTCTGAGG
ACTACTCCATCACCGTCCACACCATCCACGACGGTTTCTTTCCACACGAACACCCTCACGCCAAGATCAA
AGACCCTCCACGTTTTAATGACTCTACTGCTCGTAGCCTCACAGATTTCATCTCTAGGCAGAAGTTATCG
GGCAACCCTCCAAAAGCTCTGATCTATGATCCATTCATGCCCTTTGCACTGGACGTAGCCAAGGACTTGG
GTCTATACGTAGTGGCCTATTTTACTCAGCCATGGTTGGCTAGTCTTATTTACTATCACATCAACGAAGG
CACCTACGATGTTCCTGATGATAGGCACGAGGACCCGATACTTGCATCGTTTCCGGGGTTCCCGTTGTTA
AGCCAAAATGATTTGCCTTCTTTCGCTTGCGAGAAGGGGTCTTACCCTCTGATATTCAAAGTTGTGGTTA
GCCAGTTCTCTAACTTGCAGCGCGCTGATTGCATTCTTTGCAACACTTTTGATCAACTTGAACCTAAGGT
AGTGAAATGGATGGATGGTCAGTGGCCGGTGAAGAACATTGGACCGGTGGTTCCATCCAAGTTCTTGGAT
AACCGGTTGCCTGAAGACAAAGATTACGAACTAGGGGATAGCAAGACTGAGCCTGACGAGTCTGTTTTGA
GTTGGTTGGCGAGTAAACCAGCAAAGTCGGTGGTTTACGTGGCGTTTGGGACATTGGTGG
>Pg_Root209_c0_seq1
ATTGAAGCTGAGGAGGATGTCGCTCGAAGTGAAAATGCCAAGTTGAACTCTGTTTTGGAAAGCGAGAGAG
GTAATCTCAATATCGCCCAATTCAACAACGAATGTCTTCGAAAAGACCTGGCCCAAACGAAAGAACAGAT
GGAGAAAATGAAGGTAGATCACCGAGCGATTATTGACATGAATGTGGATTTTGTTCGGAGGAACGGAATC
CTCGTTCAGAAAAATGAGACCTTGGTGAAGACCAACAAAAGTTTAATTTTCCAAGTAAATGAGTTTGAGA
CCAGAGAGCTTCGTCATCTGAAGGAACGTCAAAAGGTGGATGAAGAAGTTCGGGAACTTCGTGCCTTGAG
GGATTTGGGTCCTCCTATTACTGAAGAAATCCGGAAGAACATCCAAACGGACTACAGAAAGTCGGCTGAG
CTGAATGAAGAAATAGTTCGGATGTTTTCGGAAGGGTACGAGGAATGCAGAACCAAATGCAAGGCGAAAC
TTGTCGAAGCTAAGGTAGACCCTTCCCTTCTCGATTCATCAGATGGCGAGGAGGATGATGTTTAATGATG
ATTTTTGTTAAATGTTTTTTCTTTTTG
>Pg_Root215_c0_seq1
GGATGTTTTTAGGCTGCAAGTGCACCTAATAGCTGCGAATTTGGCCGTGAAGAGAGGGAGGAGATCATAT
TGGGAAAATAGGAGAGTTACAAAAGTGGTGTTTTTCAGCAAGTGTAGGCCTATGTTGGAGGTATTCCGGT
GCGATGATTTGGTCCAACGGGACGGCGATTGGTGGTTTTATATGCCGGAGATGGTGAGGTTGGAGCACAA
GGTTTCATTGCCTGTTGGCTCATGCAATTTGGCTTCGCCTCTCCGGGGAAGAGGAATAGACGAGGTGTAC
ACCATGTCCAAGATAAAACAAAGCAGCAAGACAATAAAACGAGAAGCGTACGCCACTGTCCTCCATTCTT
CTGAATCCTATGTTTGTGGTGCAATTACTCTGGCCCGGTCTCTTCTTCAAACCGGTACCAAACGCGACCT
TA
>Pg_Root236_c0_seq1
CCCTACCATAAAAGTTCAAACACCCAACATAAACAAAGTACACATCTACACAGTCCCTAACTTATTTTTT
ACCAAGAAACAAACTGCATGCATGCATTCCTTTATTGTTATTCTCCTCCTCCTGGATGGGTTGCTTCAGC
GCTTCTTATTACGAGGTTCCTTCTGAGCATTGAAATAAACCACAGCGACAGGGATTCCAAGGTCAAATTG
CTGAGCAAAAGCCCTAGTGTTGAAGTTACAACGAGTCGCCGGCTCCTGCAGGAATCCCAGCGGGGATTTC
TGCTGGAAGAGCGCCAGTATGAAGCGGTGGATCCCAAGTGGCGGGCGAGGGCCGACGTAGGGAACTGCCA
CTTTGACTTGAGCAACAGTGGTGCATCCAGGAACATCTGTAACTATCCAGTGAACCCACTCCCGCAGGTA
TGGCTCGCTCGGACTTGGTGCATCAGGGTCCGTCATTACCAGAGTATAGAGTTGTTGGGGATGGCCCGTG
AGAGTTATTCTTGGTGGATTAAAAGCAAGTGAGGGCTTAATGCTGCAGCCATTTGTGAGTTGCTGGGACT
CAAAAAACACAGTCATGGTGACTGAAGGGACAAACATGTCCACCACATCGCCGATAACCCGGCCTACGAC
GAGCGGATCGACGCTGAGTGACATGCTGATCCGAATGAATGGACTAGCTAGAAAGAGAAAAAATAGG
>Pg_Root252_c0_seq1
CTACTATATTATGTTGTTTTATGGTGTGGGAGAATGATTTTCTTCTACTAAATGTTTTGGCTTCTCCTGG
AATGTCGTTCTAATTGTTATTGCTGCTGGTGTTTGGGTTTGTCACGTATATCATATGTAGTCTTGGCAGG
TTGTTGCTGGTAGTGTGGCTACACCTGGTGTGCTGAAGAAGCTTCAGATGCTTTGGTCTGCTGTGGCTGA
AAGGTTTGGGGGACTTATCACCCCATCTGTTGTGCTCTTGTTGTTGTTGTTAGGGCTTTTCTTGCTATTG
TTGTTCAATTTACTTGCAAATGGTCTTAATTAAAAATTATTGTTATTATTATTTATAGCTTGTCTGTTGG
CTTTGTTCTGTAACTGTTGGATAGCATTTTCTTGTCACATCA
>Pg_Root258_c0_seq1
ATTCACTCCAGGCTCGATGGAAATACTTGTAATTTTCTTGAGCACCTCACTCGGACTGTGCATATTAATC
AAACGTTTGTGAATACGCATTTGAAAACGATCCCAAGTCTTCGAACCTTCGCCACAGGGCGTTTTACGGG
TCGTGATGCGAAGTGTCTTTGTCGGCATACGAACGGGCCCTTTGACTTCGAGGTTCTCTTCTTTTGCGCC
TTTGATGAGTTGTTCGCAGACTTTTTCTAGAGACTTGACATTTTGGGAAGTGAGAGTAATGCGAATGCGG
TGTTCCGTGACTTCAGCCGGTTTATCGGATTTTTGCGGAGCAGCCATGTTTAAATTCGTTAAACTTGTTT
ATTTATCAATATAATTAATGTTATGACCTTTTTAATCTCGCTTTTCTATGCTCAATATCCAGGTTTCTCA
AACTTGG
>Pg_Root261_c0_seq1
GTTTCTTTTTATGCTTGCTGGGCAAGTTCAATAAGAGCGGTCTTATTTTATAGCTACTTTTTTAGTAGTT
GTAGTGTTCCCAGATTTGATAACAACAATGTAGATTCCTTTTTGAGAAGTTCCTAAATCGATAACTTCTA
GAGACGCTACTTTTTTAGAAAGGATGTTATTTCCTAAAGAATCGAATACAGTGATATCTGCATTTTCACC
TGCAAAATCCAATTGGAATTGACCGTTGCTAGGGTTTGGGTATAATTTTACTTCGTTGTTCAAGGCTGTA
GTGCCTTTTTTAACTTCTGCAGCTGCTCTTGGAGAAGTACCGTAGCAAGTCCAAGCTACGTCGTCAATGA
TTACACGGTTACCGCTGTTTCTGATTTCGATTGTAGCGTTTCCAGATACGTTGATAGCTTGAGAATAAGT
AGCTGTAGCAGTTGAAGTAACATTGATATCAGCACCGTATTGTACACCGTTAACGAAAACTTTCAATACA
GAATCACCTGTGAAAACTCTTTGGTAGTTGAAAGACAATGTACCGATACCTGTTGTGATAAAAGTCGTAT
TTGTTAAAGTACCTACTCTTAAAGCGATAGCGTCGCCGTTTAAGTCTTGGTCAGTTCTAGCGTCAGTTGC
AGACCAATTGATACCATTGTTTCCTGTCCAAGTTCTAGTAGCATAAGAACTAGCGCTGCTTCCTAAGTTA
GAGAAAGTTTCTGTACCACCAACACATGGATCGCCAGTAGTCAAGATTTCGTCGTTTGCAGGCGTTGCAG
CATATAGAGGACCTCCGATACATTCAGCATTGTTTGGATATACAGTGATAGAATAGTTAGTATTAGCAGG
CAATCCAGAAAGAGCAAAGTTTGCATTTGTACCTACATAAACTACTTTTCCAGCACCTAGCATATCATTT
ACTTGGTAAGCTGTTCCGTTAACTGGAGCTGTGACTACACCAGTTGTACTGATCATGGCAAGATATCCAG
TAGCTGTAACACCAGAAACTGCAACAGAAGCAGTAGTATCAGTAATGTTAGAAGAAGCGATAACAGCAGT
TCCAACTGGAGCTACACAGTTTTCTTGAGCGCTAGCCTTAAGGTCGATTACGCAAGAACCTTCGTTTGCA
TCATTGCTTACTACAGTAAGTGTTCCAAGTTTGTTTCCTAAAGTAGCACTGTTGAATTTTACTTCAACTT
CAATTGCGCTTGAAGGCACTAATGTGAAAGGAACCGATGGATTAACGATAGAATAGTTAACAGCATCGCT
TAACGTAAGAGCGCTAACTTCTAGATCTTGAGTACCTAAGTTTTCAATAGTAAAGATGATTACTTTGTCT
GTGCTAGGCAATACCGC
>Pg_Root276_c1_seq1
GGAGGTCTTGCTATAAAAAATCTTGCCGATTGGAATTCAGCCCTCATTTTATCCCATTTACTCAGTCATT
TCCCCTTCCCCAACTTCATTATGGGCAAAGTGGGTCAACGCCTCAGTTCTTCCAAAGACTAATTTCTGGC
ACTGCTCTACTCCATCGGACTGCTCATGGATTTGGAGTAAGATTCTTAAACTGCGGCCTTTAGCTTTAAA
TTTTCTTATCTATAAAGTTGGGAATGGCAATTTTTTTTAGGTTCTAGCATGACCCATGGTTGAATGGCCA
GGCATTAATCCCCTCTTCGTATTTGCTATCCAACTCCTGAATCCCTGTTAACGCTCTTGTCTCTTTTGTC
ATCTCTTTGGGAGCATGGGTGTTACCGGCAAGTAATCATCATGAAGTGCAACAACTTCGGAGCCTAATCA
CTTCTCTTCCTGCTCCGACTGCTGCCGATGACATGATCTTATGGGAATCCTGCGAGTTGAAATATGTCAA
GACCTCTCTTATTTGGGAATCTATTCATTCGCGTGCTCCGTTAGTACCATGGGCTGCACTGTTATGGCAT
TCTCTCCACATTCCCAGATTTTCCTTTACTCTCTGGCTTGCTCTTAGGCATAGATTGCCCACAAATGACA
GATTTTCAAGCTATTCTAGCTTCCGCCCTTTGACCTGCCACCTCTGTGATTCCCATGT
>Pg_Root303_c0_seq1
GTCCAATTCTTCGCCAAAGTTCTTGACGTAGACATTTGTGAAGCGACGACCACCCTCGCCGAGCTCACGA
ATGCGCGCTGCACGTGGTTGGAATTTTCCGACGAAGACCTTCTTTCCGTCCAAGAGCATGCCATTGACTT
TTTCGATAGCCAATTGTGCGGATTCTTCGGTTTCGAAGTGGATGAAACCATAGCCGCGGCTGTTGCCTTC
TTCGTCGTTAGCAATCTTGCAGCTAAGAATGCTTCCAAATAATGAG
>Pg_Root303_c1_seq1
TTGCATTGGAGGGAAGCCGGCGGTGTTGATGGTGTTCCACCGTGGTGCTGCACCTCGCATTTGACCTCCC
GGGATGGTAGTCGGCATCATTCGGTTTTGAAGGGCCGATGAGACGAAAAAGCCGCCATTTGCTGCCGGAG
CATACATCGCACCGGGGAGGCCGGCTGGATTTTGCATACGCATAGCAGCGAGACGTTGCATGTATTGCGA
GGCGAGTTGAGCCTTTCGGTCTTCCTTGCGTTGGGCCAAAGCGACGTAGAGCGGCTTCGAGCAGACCATT
TTGTTGTTCATTTCGACAACGGCTTTGGTGGCATCGTCGGGTTTCTCGAAGCAGACGAAGCCGAAGCCTT
TCGAGCGTCCGTTTTCGTCACACATCACCTTAGCACTAGTGATCTTGCCATAACTTTCAAAGTTTTGACG
AAGCATCTCATCATCGACAGAATCGTCCAAGTTCTTCACATACAAGTTGACTCCTTGGTATTTCTGCATG
CGCTCAGCCTTTTGCGCCTCATATTTCCTCTTGAGTTCGGCCTGGCGTTCACTCTTTTTCTGCGCACGGC
ACACGGTCATCCTGCGGTCGCTGCCGGGAATTTCATAGCCATTCATTTCGGTGACTGCAACCTCGGCTTC
TTCTGGTTTTTCGAACGCCACGAAGCCGAATCCCTTTGATTTGCCTTCAGAATCGGTCATGACGGTGCAG
CTGGTGATGCTTCCGTATTTGGAGAAGAGCTCTTGCAATTTGTCTTGGTCCAATTCTTCTCCAAAGTTCT
TGACGTAGACATTGGTGAAG
>Pg_Root323_c1_seq1
CTCCCAAGACACAAGATTGTTCATGAATGTCTTTATGTAATCCGGTCTGCGGTTCTGGAAGTCGAGATAG
TATGCATGCTCCCAGACATCAATGGTAAGCAATGGGAAAGAGCCAAGCACAAGGGGGTTCACAGCATTGG
GAGTTTTCACTACTTTGAGTTTGTTGTCTGCGTAAGCAAGCCAGGCCCAGCCAGCTCCAAACTGAGTGGC
GG
>Pg_Root324_c1_seq1
GGGGAACGCGGGTCGGGACGTAGACGCAGCGGAAGTAGAAAGAAACCCAATTGTAGGTCTAGCCAGACTC
AATGAAGGCTTAGAGAGGGAGCGCGGTGGAGCGACACTGCAATGAGCAGAGAAAGCAGAGCAAAGAGAAA
GCGTCGCTGAGGGAGAAGCCATGTTGTTTTTCGCCGATAGCTCTAAGCTCAGAGTCCGAACTAAGAAGAA
GCTCG
>Pg_Root329_c0_seq1
TGATAACGTAGGATTGTTGTTACGTGGTATCGACAAAGAAGCTATCCGCAGAGGAATGGTTATTTGCAAA
CCAGGTTCAGTAACTCCTCACACCGATTTCAAAGCAGAAGTTTACGTATTATCAAAAGCAGAAGGTGGCC
GTCACACTCCATTCTTCAATAAATACCGTCCTCAATTCTATTTCCGTACTACTGACGTTACTGGCGAGAT
CGCTTTGGAACCAGGAGTAGAAATGGTTATGCCAGGTGATAACGTTACCATCACTGTAAAGCTGATCAAC
GCTATCGCAATGGAAAAAGGCTTACGTTTCGCTATCCGTGAGGGTGGTCGTACCGTAGGTGCAGGTCAGG
TAACTGAAATCTTAAAGTAATCTACCCTGATCGTCCTTAACCGGACACAAGGAATAGGTTAATTTCTTTC
AAAGTACTTAGCCAATTTTGGCTAAGTACTTTGTTCACGAAAGAGG
>Pg_Root345_c0_seq1
GTGGACTGGCTTTTCGAATAAGCCGTAGGCGTAGTCGACCTTCTCGGCAATGGATCCACCGTTGACTTGG
ATTTCCATAAGGTGAGCCTTCTTTTGACGCTTGTTAAGCTTGCGGACTTGGGAGTGGGCGAGAACACGGA
CGACGGTGCAGTACTTTTGCATACGCTTGAGTTCGTTTTCGATGATCTTTGGGTTCTCCTTGATTGACTT
TTGGTACTTGGTGAAAGCCTTCTTCTTGGAGCGGTACCAGTTCTTGTAGAAGCGTCTCTTGACGTCTTCG
CTCAAGTGGTGAGCCCAGACGGTAGTGAGAGAGCGGAGTCCTTGTGGTGTTTCGATGTAACCAACAAGAC
CAACAACGACGATTGGTGGAGTTTCAATGATGGTGACAGCTTCAACTATCTCCTTCTTATGCATCTTTGA
GTTAGGACGATCCAAATCACGAACAATATGGGTCATACCCGCCTTATAGCCCATAAAAGCGGTCAGATGA
ACAGGTTTACTTGGATCATCTTTTGGAAAAGACTTGACTTTACCTCGGTGTCTTCTTGCTCGTTTACGCG
GAAGAAATCCCAAAGAGCCATGACGGGGAGCCTCAAATTTTCTATGAGACATGTTGCTCTTTATTTTATG
GTATTGGGAAGAGAGG
>Pg_Root347_c0_seq1
GAAACTCTCCGCCAGGATCAATGCCACCTAAGTCTTCTTCCCATGTTTCTCCGGCCACTTCTCCACCGGC
ACATATGCCACCTAAATCGACTTCCCCGGTTTCTCCGTCTTCTTCTCCGGTGACTTCTCCACCGGGTTCA
ATGGCACCTAAATCATCTTCATCCCCTGTTTCTCCCGCGACTTCTCCACCGGCACATACACCACCTAAAT
CATCTTCCCCTGTTACTCCGTCTTCTTCTCCGGTGACATCTCCGCCGGCACATACACCACCTAAATCTTC
TTCCCCTGTTTCACCGTCGTCTGCTCCGGTGACTTCTCCGCCGGGTTCAATGCCACCTAAATCATCCTCC
GCTAAGTCTCCGGCAACTTCTCCACCAGGTTCAATGGCACCTAAATCTTCCTCTCATATGTCTCCGGCGA
CTTCTCCACCCGCACCTATGCCACCTAAATCCTCTTCCCCTGGTTCTCCGTCCTCTGCTCCGATGACTTC
TCCGCCGGGATCAATGTCACCTAAATCATATTCCCCTGTTTCTCCGTCATCTGCTCCGGTGACTTCTCCG
CCAGCGCCACCTAAATCATCTTCTCCGTCTTCTGCTCCGGGATCTTCACCGCCGGGATCAATGTCACCTA
AATCAT
>Pg_Root352_c0_seq1
CTAGTTTATAATGCCATAGTTTCACTTTATATTGCGACTTTGATTGAAGCAATACGTCGCCCTTCTTCTT
TGCAGGTGGTAACAACAGTGATACTGGAAGCAGTTCAAGTAAATTTCAACAAGAAAACCTGAATGACTTG
AGTGCAGGCCATCCGCAGGTGGGAAAATCTGAAAACAACTGTGATTCTAATGGGATGAAATCAAATGAAG
CAGAAGAGAAAGCAACCACAAATCACATAGCGAACATGGTTTCATCAAGTATCCATCAGTCCAGTGAAGC
CAAGTGCAGCGAAGAACAAGCTGATCATCCACTTAACCAGTCCATTACAAGTACCCTGTACCCAATTCCT
CCTGCCACGCTATAGGAAGAAACTACCATTGGCAAGCCTCCCATACCTCAAACTGAACACCACGGTACTT
CGTCTCTTCCTCAAATGCCATGTGTGTCGACAACAGGAAATGGCCCAAATGGGAAAACCATTACTGGATT
CTTGTACAGGTATACAAAAACAGAAGTCAGTATTGTCTGTGTTTGCCATGGAACCTCATTTTCGCCAGCA
GAGTTTGTGGAGCACGCCGGGGGCGTAGACGTTGCGCACCCGTTGAGACGCATTACTGTGATACCTTCTG
CTTTTGTGTGACGGATGATTTAATTACTCTCAAACCTAATTTCAGGTTTTCTTTTGTTCCTTTTTCTGAG
CAGTTAATGGGAGAGGGGTCTAACTAGA
>Pg_Root378_c0_seq2
AACAAACAATGCCTACCTTAAAAGTTTTCGTAAATGAAGCCAACAACCTCTTTGGAAAGAGTGATCCCTA
TTGTGTCTTAAAGATCGGAGAAGGAAACCAATTTTCATCCATTGAAAAGACTCGAAAGATCTCCAACACA
AAGAATCCCCAATGGAAGGAGTGCTTCACTCTTAATGTAAATAATCCCCTCACTGAATGCCTCTTCCTCG
AAGTTTGGAACAAAGAAACCATGAGCAAAGATGATAACTTGGGAACTGCCACCGTTCAACTCAACGATTT
ACAACGAGGAGTTGAAAAACAAGTCTGGGTGCAATTGCAAGGAGGAGCCCAAGGAGGAAACATCATCGGA
AAGATTGCTCACTTGGGCAAGAAGAAGGAAGAGAGAGCCAACGAAGGAAAAGTCTTCCTCGGCCTCA
>Pg_Root408_c0_seq1
CCCTTATATATAATAGAAGCTTCTAGAGTTTTAGGCGCTGGATTGTTTAAGGAGATACTCATCGATCTCT
TTGAAGTTCTTGACAGCAAAGTCCTTGATGACGTGTGGATCTTCAATCTCATGGCCGGTCTTCTCAAACT
CAGCAGACCATTTCAAAATGCTGCCACCGCCCTTGGGAGTAACGGTGATGGTTCCTTTGAATGTCTTATA
GTATTCCAACATTTCACCGCCGATGATGCTGTACGTCATGCTTTTGTTTTCCAGATCCACTGTTTCGATT
CTCTCCGCCGATACTTTCACCAGTGGGGATCCTTCTCCATAAATAATGAGGCGAATGGAGCCAGGAGAGT
TGCCATCTCCGGCAAGAACTTGCATTGTTTTGTAGTCCTTAGGGAACTCTTTGGGAAAGAGATTGATACC
GTCACCGAGTGCAACCCAGAACTTTTCTGCTGGAGACTTAACCTCAACCTCCACATGAAGAACACCACTC
AATCCCATTTTCTAACTTAACAAGCTCGATTATTATTAGAAATATTTGTTTATGATCGTCATGCTTTTGT
TTTCCAGATCCACTGTTTCGATTCTCTCCGCCGATACTTTCACCAGTGGGGATCCTTCTCCATAAATAAT
GAGGCGAATGGAGCCAGGAGAGTTGCCATCTCCGGCAAGAACTTGCATTGTTTTGTAGTCCTTAGGGAAC
TCTTTGGGAAAGAGATTGATACCGTCACCGAGTGCAACCCAGAACTTTTCTGCTGGAGACTTAACCTCAA
CCTCCACATGAAGAACACCACTCAATCCCATTTTCTAACTTAACAAGCTCGATTATTATTAGAAATATTT
GTTTATGAT
>Pg_Root458_c1_seq1
GGAACTTCCCCGTCAGAAATCGGCTTTTATTCCTTCTCTTTTATCTCACCATTTTCTCTGACTGATTCGG
ATTCAGGACGAAAATGGTAAGGAATAATGCCAATGGTGGCCAAGGCACAGTCAAGAAGAGGCGTTACGGA
TGCAAAAAGGATGATTTCTTGCCAGAAGAATCATTTAAAAGCTGGGGAAATTACGGGAAGGCATTACGTG
ACATGAAAACACGGCTCAAAGACCGCCTCCTAACGCGGTCCAGCGACCACCTAGAGCTCTATGAAATGCG
TGATCGGAGCCAACATGAGATGAAAAAAACATTGAACTGGTTTGACATCATTTGGTTCGGTGTTGGGGCT
GTAATGGGGGCCGGAGTTTTTGTCCTCACTGGACAAGCCGCCAGGAACAATGCTGGCCCTGCTGTCCTAT
TATCATACCTCATATCAGGTATAACTGCTCTGCTTTC
>Pg_Root460_c0_seq1
ATCGAATTACGCTCATTCAGAATGAAGAAAGAAGTAAACAGTATGACACAGGGAACTGTGAAATGGTTCA
ACGCCGAAAAGGGCTTCGGCTTCATCTCTCCTGATGGCGGCGCGCAGGACGTGTTCGTTCATCACTCGGA
GATCCAGAGCGAAGGCTACCGGTCTCTCGACGAGAACCAGCGCGTTGAGTTCGAGATCGCCCAGGGTGCC
AAGGGCCCGCAGGCAGGCGGCGTCACCGCCGTCTAAGACGCTTACGAAATTCCCTGCGCTGAAGCATCGG
ATCTAATCCGATTTCAGCGCAGGGTTTTTTGTTTTCTGAGATCGGAAGAG
>Pg_Root511_c1_seq1
GTACAGCAGGTACACCAGGTCCTTGACGGCCTTGTCGCCCGCATCCGAGTCGACCTTGCGGCGCAGCTCC
TTGATGATGGCGTGGCTAGGGTTGATCTCCAGCGTCTTCTTGGACACCATGTACGAGCTCATGCTGCTGT
CGCGCAGCGCCTGGTGCTTCATGATCTGCTCCATGTGCGCGCTCCAGCCGAACTCGGACGTCACCAGAAT
GCACGGCGACGTCGACAGGCGGTCAGACAGGACGACCTTCTCGACCTTGTCGCCCAGGATGTCCTTGATC
TGCTTGGACAGCTTCTCGAAGGCGGCCTTGGCCTCCTCCTTGGCCTTCTTCTCCTCCTCGGTCTCCTCGA
AGGTGACGCCCTCCTTGGTCAGGCACACGAACTTCTTGTCCTCGAAGTCCTTGACCTGCTGCATCACGTA
CTCGTCGATCGGGTCCACCATGAAGATGACCTCAATGTCGCGGCGCTTGGCCTCCTCCAGGAACGGCGAG
TTCTCCAGCTTCTTCTTCGAGTCGCCAGTGATGTAGTAGATGGA
>Pg_Root588_c1_seq1
GTGAAATGTTAGAGACGTTAATGTAGATATAATGTGCATTTGGTAGATTGGTATTGAGTTCATCAACAAG
TGGCTTTATTCTGCTGTTGAACAGTTGGACCTCGTCATTAATGAAATCTACGCATCCAGATGCATTTGCA
CCATAATTTGCAACCTCTTGTGGGATACAACCTATAGGCCCAATTCCAAACACTGCCACCTTTCTCGCTC
CATAGTTGTATAAGGTCTTTAGCTGTTGACGATATTGTTGAATAAGCTAAGCTGCAAACTCAGCTGGTGT
GTACTGGCTTCTTGTGGAGAAAAAAGCCGGCATTAAGTAGGTTTTGATATAATCATTACTTCCACTTCCA
ACTGTGTAAAGGCACTTGCTTAGGTACTCTTTAGCATAACTTTCATTATTTCCTTGTAAGCCAGTGATAC
TTGAGATCGTTGTTCCGTGATTCGATAACTGCTAGTCTAAGCTAATCCTCTCACCCTGTGTGGGAACAAG
AATACAAGAATTTGTACAAGGTTAGCTGTTTTGTTGGAACTTGTAA
>Pg_Root605_c0_seq1
GTCCATAGAAGCCAGCATATGAGAGAGTCTGTCGCTTAAATCATTCACCTCTCCGTGCAGTCTCTTGATG
CAACGGCAAGTCTCTTTGAGAATCTTCGATGCTGGTACCTTTGCAGTGCAACTTGAACTGGAGTCTGGGA
GCAATGCTTGTAATTTCAATACAAGGCCATTAAGTTCAGCATGGGTAAAACTAGTAGCTCTTGTTCTTCT
GCTAGACATGAGTTCGAGTGTATACGAACTAGTGTTTTTTGGGACAATGGCTAGACGGGAAGTTGAAGGG
GGAAGAATGAGTTGCTTAAAAAGGCAAGAGAAGGCGAG
>Pg_Root626_c0_seq1
ATCACCTTTGTTGGTGTTTTGACTATGTGTAATCATGGAGGATTGGTAGAGGAAGGCTATCAGCATTTTT
GGCATGACAAAGACATCAGATTGAACCATAATTAAAATTATGGATGCCTGATAGACTTTCTTGGCCACTC
GTGATTGTTAAATGAGGGAGAGAATTAATGGAAAATATGCCTAATGGAAATAACAAGATTGTAGTTCCAC
TTTACAATGCTTTAATTAGTTCTTATAGAATCTATGGTGATATGGGTGAATGTCTTGCCAAACAGGTTGT
AAATATTGAATCTGAGAATTCCTGTGTTCAAATTCTTCTGGCATATCTATGCATCTGCTGACGGATGGGA
AGATGTAATGAAGTGAGAAAGAAAATGAAAGCTCTGGGAATCAGGAAGGAGCCTGGGTGCAGTTCTATTG
AGGTTAATGACAATGTCTGTGAGTTTCTAGTTGGAGTGAGATGCATCTCACTCTGATACCAAAGACATTT
TATCTTGAATAACATATTGTTGTCAGGTATTGAAGAAGACAAAATGGAAACTCAATGATTTTATGATGGG
AAAGTCTAAAAACTGAGAAATTAAAGCACGTAATTTACAAGGTCAGTATGATCTATGAAAGAGATGGACG
GAGATTTGAGAGTTCCATGCTAATGGATGCTTGAAGATTAGGTAGATGGTTGGAGCAAGAGGGTGGGGCT
ATTCAATTTGAAGTTCTTGAGAAAATGAGGTATAAGAGCTTTTACGTTGCACTGGCTCTGAAGGTAGTTT
TATGAAAATGTTACAACATATATAGATAGTATAGCAGATGGAGTACATTGCTAACAGTACAAGGTTGGAC
TTACGCTTGTGCTATATACGCTTTGATATCAGTAATCAACACAATCTATTGGAG
>Pg_Root660_c0_seq2
CGGCGCGCCTGGCGCGTCGGCGGTTGGTCGCGGGTCCGATACCCGTGGCGCTGTTTCACACTGGGCTGCA
GTACCTGATAGTTCCACTGACGAGGAGAGCCATCACATGGCCGCAAAGAAGAAAGCTGCAAAAAAGAAAG
CCCCCGCCAAAAAGGCGGCGAAGAAAACCGCTAAGAAAGCTGTCCGCAAGGCAGTGAAGAAGGTAGCGAA
GAAGGCTGCCCGCAAGCCCGCTAAGAAGGCTGCGAAGAAGAAGGTAGCCAAAAAGAAGGTAGCCAAGAAG
AAGGCCGCCAAGAAGGCCACTAAGAAGGCCACCAAGAAGAAGGCCAAGAAAGCCCCGAAAAAGGCTGCCA
AAAAGAAGGCCAAGCGAGCCGCGTCTGTAGCGATCCCCGCTGCACCCGCTCCGCTGATGTAATCAAAACC
CGATTAGTCG
>Pg_Root747_c0_seq1
CGCGCTACACCAACTAGCGTACGATAAAAAAAATACTAGCCTCGCTCGCCCGCCGTTCTCAACACCCAGA
TCCAACAGGAGTCCAAATTACAGGAAAACACCAGCCAACAAGAAAGAGAGATATGACGTATCGCCAATAA
CAAGCAAAGGATAAATCATGTACAAAGATGAAATGACAGAGACCAGTAATCATCCCTTGTACAGCGCCAA
TGACAGAGCTCTTCTTATAGAGCAGCATATCAAGGGAAAGCCAGACCAAGAGGCTGGTGGCAGTGCAGAG
ATGGGTGTTGAGAACGGCGAGCGAGGTGATACGTCCAGCCTCAAATGGATTTGACAGATGATTCGCTCAA
GGGTTTTGACAATTTGCTCTTCAACAGTCGGCGGGAGGGAACACGCCTTGACAGTCGGCGGTAGGGAAAG
TCGTAGGGAGTGTTTTAGGCTTTGAAATCGCAGTCTATAAATATGAGATAGAGAAGAAATCGAGATAGAG
GCTTTGAAATCGCAGTCTATAGATATGAGATAGAGAGGAAATCGAGATAGAGAAGAAATCGAGATAGAGG
CTTTGAAATCGCAGTCTATAGATATGAGATAGAGAGGAAATC
>Pg_Root844_c0_seq1
CTCTCGGGTTTTACTATAAATGAGAATGTTATCAAAATAGTTCACTACAAACTTACCTATGAAAAGACAC
AACACCTGATTCATAAATCTCATAAATGTATAGGGTGCATTCTTTAAGCCAAAAGGAAAGACTAACCACT
CACAAAGTCCATCTCCTGTCTTAAAGGCAGTCTTCCACACATCTCTCTCTCTCTCTCGGATGCGAATTTG
ATGGTA
>Pg_Root858_c1_seq1
AGACAGACAAACTGAGAAATTTTGTTTGCGAATATTAGCTAGCTCTCTAGCTCTTCTTCTTAAATCAAAT
CTACGTACGTTGTTAGTGACCACTGACCAGCTAGCTAGTATATATATATAATTAATGGACAAGGAGCAAC
AATATGAACGCGTGTTTAATCACTTCGACGAGGACAAAGATGGGAAGATATCGCCACCGGAGCTGCAAAA
ATGTGTTGAGACGACAGGCGGCGAGCTCTCCTTAGAGGAGGCGGAGGCGGCCGTTGGGCAAATGGACTCT
GACGGAGATGGATTGTTGTGTTTGGAGGATTTTGTGAAGTTGGTGGAAGGAGTTGGGGATGAAGAGAAAA
TGAGTGACTTAAGAGAGGCCTTTAAGATGTATGAGATGGATGGGTGTGGTTGCATAACGCCCAAGAGTTT
GAAGAGGATGCTTAGTAAACTAGGGCAGTCCAAGAGTATGGAGGAGTGCAAGTTAATGATACAGACATTT
GATCTCAATGGGGATGGTGTTCTCCATTTTGATGAATTCATGTTCATGATGTCTTGATATATATCATTTT
CTTTTTTGTATATTGATTTCATTTATTGGTGAGACTTGAGAGCAACTTTTTAATTGCATATATAGATAGC
ATTATTTGTAATTTTTGTTCTCTTTTAATACTCATCATATAGAGTTTGCG
>Pg_Root890_c0_seq2
TCTTCTTCTTCTTCTTCTTCAGTGCAGCTTCTTTGCAACAGGCTTGTGGTACTTGAAAAATCAGGATCAG
AGAAAGGTCAGAAAATGAGGAAGTAATCATCTTCAATGCAACTGAGACTTGAGATACTTACAAATTCAGG
ATAAAAGTAGATTATGTTTGTGAAGGATTCAACGGGTTCAAACTTATGCACCAAGAAGCCAGCTTTTGTG
ATCTTCATTGTCATCGATTATTTAGACGAAAGACAAGATTGAAAAACACAAGCAGCAGTTTGTAAGAAGA
TAAACCGAGAGAATCAGATAATGGGAGATACAGAAATTAAAGGTACCTTCTAAATACTTGACATAACATA
TGAATTTCTTTGGTTTTATCTAATGATGTTATGAAAGGGAACAAAGAAACCAACACAATTATTTGGAACT
AAATCCTTTTATTACAACATCAACTTAAGACCATGCCAAACAGAGACATTCATACAAACATGATAGAAAA
TAGACAAGAATGAATCAAGTGAGACAGTCTACACATAATGCCAGCTGATTTGCGGGAATATTTGCAATTT
TCACCTCGCTATGTGATTGATCTCTTCAGCTTTAGCCTAGCTATTCTCACAGCTATTGCCACTAGTATCT
TGTCTTTGTTCTCCCCCAGAAACCAGAAATAAGCATGTCTCCTGCTCTTCTTGAACATCAAAACTCCGAT
AACTCCCCAAAACCCTGTGAAGAAACCACTCAATATATCAACGTAATACTGATCATCAAGAGTGCAGAGC
TGCTGCCCTGTTGGAATTCATTTGGTTGGAAAGATACCAGACAAGATCGGTGGCATGAACGCACTAGAAT
CAATTGACTTGTCTAGAAACAAACTTTCTGGTGAAATTCCTCCTAGCATTTCAGGTATGACCTTTTTGAG
TCACTTGAATGTTTCGTATAACAATTTGAGAGGGATAATTCCACTGAGCACACAACTCCAGAGCTTTAAT
GCTTCAAAGCTTCATCGGCAATGCGTGGAGCTCCACTTGCAAAGAATTGCGGTAGTACTACTGATGGTGT
GACAAAACCTGATACTCCAAAGGGAGGAGGTTGGGTTTTATTTGAGCATGGGAATAGGATTTATGTTGAG
TTTTTTGGGGTGTTTGTGGTCCTTTACTGTACAGCAGTTCATGGAGGCGTTGTCTAGAG
>Pg_Root909_c0_seq1
AGTTCAGACGTGTGCTCTTCCAATGGTTCATCGTCTCTCGCGTGAAGGTCTCCGGCGACCAAGGCGCATC
CTCGTCTTCTGGCGGTGCTAAGAATGGCTACGATGATTACCTCATCGAGGAAGAGGAAGGTGTTAACGAC
CAGAGCGTCGTCGCTAAGTGCGCTGAGATTCAGACAGCTATATCTGAAGGTGCAACTTCATTCCTATTCA
CGGAATACCAATACGTTGGTGTCTTCATGGTGTT
>Pg_Root909_c0_seq2
TGCCTGCATCCTCTTCCTCGTCATCTCATCTCATCTCAACTCTGTGTTGTTTGTTGTCTCTCTTATCGTT
TTGTACGGAGAGAATGGTGGCGTCAGCTTTTCTCCCGGAGCTCTGGACGGAGATCCTCATCCCTGTTTGC
GCGGTGGTCGGCATCGTTTTCTCGCTCTTCCAATGGTTCATCGTCTCTCGCGTGAAGGTCTCCGGCGACC
AAGGCGCATCCTCGTCTTCTGGCGGTGCTAAGAATGGCTACGATGATTACCTCATCGAGGAAGAGGAAGG
TGTTAACGACCAGAGCGTCGTCGCTAAGTGCGCTGAGATTCAGACAGCTATATCTGAAGGTGCAACTTCA
TTCCTATTCACGGAATACCAATACGTTGGTGTCTTCATGGTGTT
>Pg_Root962_c0_seq1
TCCTAAGAGAGCAAAATGAAACTCAGGAGGTAAATCATACATGAAAACTTTAAGTTTTAACTTTATCGGA
CGCACATTTTACCAAATTTGTTTTCTGAGGTAAATCTTTATCAAGTGAAGCACTTGCTATAGAGGGTTTA
TTATCACTTGTATTCCTGGGCTCAGAACTCTCATTATCAAACACAGCAAGAAGATTGGAACTGGGTAACA
AACTGTGCTCAATGAATCGAGGGCGGCCAGTGGAACGCAACACGAAGAACCAAGATAATATGAACAAGGC
TGATGCAAAAGTAAACAAAGAAAGCAAGGATTTCTGATAAAGAAGCCCAATATGGGGCGCATTTCTCTCC
CCCATTACAAAACAGAACCCAAGAATTCCTAATATTTGGTATGAAACATCAAACACCATACATTTACAAC
AATCAGAGAAAGGAAACAATTGAAATACAAGGTATAGGTGAAAAGGGCCTGCTAA
>Pg_Root1029_c0_seq1
TGCCGACCTGGAATACGATCCGGGCGAGTACAACACCTTGTTGAAACCCATAGTCCTTGGATCGGCAGAT
GTGGTATACGGCTCACGATTTATGGGCGGCAATCCACACCGCATCCTGTTCTTCTGGCATTCGATCGGGA
ATAAGTTCCTCACGTTCTTAAGCAACATGTTTACCAATTTGAACCTAACGGATATGGAGACAGGATATAA
GATGTTCAGGACAGATATTATTCAACGGATAAGATTGGCAGAGAAACGGTTTGGTTTTGAGCCTGAGGTG
ACGGCGAAGATTTCTACGGTACCTGGTGTTCGGATATATGAGGTTGGGATAAGTTATTATGGAAGAACAT
TTGCAGAGGGG
>Pg_Root1145_c0_seq2
GCCAGATCCCAAAGCATTTCCTTCGGGCACATGGGTCAACATTATTGCAGTTGATCAAGTGATTATTAAT
GGTGGAGGTACTCTTCATGGTCAAGGCGAGGTCGCCGCGTGGAAGAGTAGGGCTATCGGTGAAAAGGGCG
CTCCTCTTACAGATTCACTTGTAATCGCCAACTCCAAAAATTCAGCTATTAGCAATATTAAATTGGTGAA
TAGCAAAGGGTTCCAAATGAAAGTATTTGATTGCACTAATTTCAGTGCTGATAAAATGACAATAACAGCT
CCTGGAGATAGCCCAAACACCGACGGAATCCATATTGGTCGCATCCAAGGGGTCAAGATAACCAACTCTG
TTATCGGAGTAGGCGATGACTGCATTTCCATTGGCGATGGTAGCTCCGATGTCACGGTTCAAAATGTCAT
CTGCGGACCTGGACATGGCATTAGTGTTGGTAGTCTTGGAAGGTACCAAGATGAGAAGGACGTGAGAGGA
ATTCATGTGAGTAATTGTACCTTAAAGAAGACCACAAACGGTGCAAGGATCAAAACCTTCCGCGAATCAC
CCGCTATCCAAGCAGTTAACATCACATTTCAAGATATAATCATGGAAGACGTGTGTAACCCCATCATTAT
TGATCAAAACTACGCTTCCGATACCAAAAAGGGGGGTTCGAATGTGAAGATAAGTGACATTCATTTTAAG
AACATAAAGGGATCAACCACGTCGAATGTTGCAGTGCAACTGAATTGTAGTACCAGTGTTCCTTGTGTAG
GCATCGAATTGGTGGACATTGATTTTACTTATACTGGGAATCCATTTAACACCACTCTGGCATCTGCTTG
TGCTAATGCTAAAGCCACATTCTCCGGCAAAATGAACCCTACAGCTTGTGCAATATAAGTTCGATTGAGC
ATTAATTATATATATACGTACTGTTGGCCATGAAGGCCACTGATTGTTTCGTTCATATACACGGAACTCT
TTTAGGTTAGATTTTTATTTTATTTTTTTGGCTGGTGCCAATGTAATAATGTAACGTCTTGTAATAAGCG

>Pg_Root1239_c0_seq1
GCTCTTCCGATCTCTTGAATATGATCAGATAGATTTTAGTTGATTTTATTTAAGAACTAGCCGCCACAAC
TGCAGGTCCAGTTGCCCGAGTGAAGATTAATTGAGAAGAATGTTTAGAGATGGGTCGAATCAAGTTTTGA
GTTTCGAGTTCCTTCAATGCACGACGAGCCAAACTTCCGTTGATCTTCAATCGTTCAGAAAGAACAGAAG
GAGTGATCAATTTATAGCTGGGAACTTCGCTAATCAGTCTGTCGTAAGTGGCCTTATCGAAGAGAACGAG
GTTGTTAACCTTTTCCCTGACTTTTCCTTTGGACCACTTCTTCTTTTTGGCTTTTCCTCCTCCTCCGCCT
TCCTTCTTCTTGGCTGGAGCGGATTTGCCTCCTTTCGGATCGGCTTTCTTTGCTGTCTTTGGTGGCATTT
AGACTTGTG
>Pg_Root1258_c0_seq1
TACAAATTAAATAAACTCTGTTAATTAATTCTCTGTGATCAGTACTCCACTTTCAATGAAAGCAAAGCTG
AAGTACAAGCTTCTTGTTTCTTACAAATATATAAGCTAAGAAAATATATATGAAATAACAATAACTCAAG
AAAAAGGGTAAAAAATGTAAAAATACAAGAGCAAAATGCATGTGTAATGTTAACTTTCAGCTGAATTTTT
AACATGCTTTAGTAACAACGCAATTGAGAGAACCAGCATCAGCAGTTAAAATAGGAACCAAAGATCCTGT
AGCTACTGTAAATGACTGAGCTCGCGAATAAGCTGGAGCGCAGCTTCCCCATCCTGACGGATTAAAATAA
GCACCGTTCAAAAATACATCCTTAGATGACCTCCATTTCCAATTCTTCCAATAACTCGTATCCTCCTCGG
TCTCTCTCTTCGTGACCTCTTTGTTGTTGGGATCATTTGGAGCTGTAAAATAGTTCCCTTCACTTAAAAT
AGTTGGATCGGCACTCCCTCCGATTGCATACATTATCCACTGGTCATACTTATTGTTGGCGACGTGGGCG
TACCCATACCTAACCCTAGGCATCCTTTGAACAAGATCAGGCCCAAAATGGTTAAACACTAGTGTAACTT
TCATGTCTTTATCAGCTGTGAAGTCATCACTATGTCCAAGCAGCATCACTTTATCATGCTGAGTCAAGTA
GTTATTAGACAATGTAACAGCAGTAGAGGCATGAGTAACATCAATAAGTCCATCACTACACCGAGCCAAC
GAGCAATGATCAATCCAAACATTCGACGATGCAAAAACACTAATCCCATCGCCATCGCACCCTAGCCGAT
GCCCTACATGTTCCGGGGTGCTCCTAACAAGCCCCGCCTTACCAGGCTTACAATCATGAATATTAATCCC
ATGAATAATCACATTGTTAATCCCTTCTAAAGTAATACACGGCCCATTCGCAATCTCAACTTTAACTCCC
CTCCCATCAATAGTCTTGTAACTATTCACAATAAGCTCATTTTCAAGTTTAAGTACCATGTCCCTTTCAA
AAATGATCCAAAGCGGGTCGGCCTGTATCACTCCGTATCGGAGCGTGCCGGGTTTTGGGTCAGTGGCATC
GTCACTCGGGTCGTCCACGACATATATTTCCCCATTTTTGCCCCCTAGTGCGGATTTTCCAAAGCCGATG
GCACAGTCAGCCAAGGCTTGGCGATTGGATGCCCATTCCGGGTTTGATCGCCAGCAAGAGTCTATAACGT
TCATGACATTTTTATTGGGTACAGGATAGGTAGAGATAGTTTTGGGCTTGTAGTTTACGGGATTAGCAGC
TTGCATTGTTGAAACAAAATACAAGGTTAGAAGGAATGTGAGAAAGAGGAAGGAATTTGGGATTAATGGG
AATGTTAATGCCTCCATGGTTTAGAAATTTTATTGGAATGGGAAATAGAGAATTAAAG
>Pg_Root1372_c0_seq1
CGCAGGTTTAACTACTTTATGTCTCTTGGCAGTGGCTTTATTGGCCTTAGCTGCCTGTTTCAACACTCTC
TTGACAATGTAATGTTCTTCGATCAAGAAAGATCGAAGGATTCTTTGTGTGACACAGTTGCCGCATCTGC
TTCCTCCATATGCACGGTTAACAGTTCTTTGACCTTTAGGAATACGGCTATATTCGATGGGACGAAGATG
AGGTATCCCAATTAAGCCAGCTCCGCAATCCCCACATTTTGGTCCGTTGGCG
>Pg_Root1393_c1_seq1
GAACCGTCTTTGGATTATAGCCAATCTTCTTGATGAAACTCGACACTTCGTTGACCACTTCTTCGAAGCG
CTTCTCTGAGAATGGCGGCTCAGTGGAATCCATTTTGTTGCAGGCAACAATAAGCTGCTTCACACCAAGC
GTTTGAGCCAGAAGAGCATGCTCGCGAGTTTGTCCGTTCTTCGAGATTCCAGCTTCAAATTCGCCCGTTC
CACATGCAACAACCAAGACTGCGCAATCGGCTTGTGAAGTGCCTGTGATCATGTTCTTGATGAAATCA
>Pg_Root1459_c0_seq1
AGTAGCACCAATATTATCACACCACAAGATGGGGTGCCTTCAAAAAAATTCCCAGTTCAGTGAATAAGGA
TTGTAGCCAAGTTAACTCTGCTGCGGTATCTGCCAATGACCTATAGTCAGCTTCTGTCGGCGATCGTGCA
ACTGTTCTTTGCTTTCTTGATGCTCGAGACCAAGTTGGTGCCCATAAAAATAGAAAAACCTGCTGTAGAC
TTTCTATCAACTAAACTACCAGCCCAATTCGAGTCGCAAAATGCCTGAAGAAGAAATGGATAATCTGATT
TCAAAATCGAAAGCCCATAGTGTACTGTGTGTTGCAAATATCGGATGATCCGCTTCACGGTTCCTCAGTG
GGACTATGCATCGATTGACAAACTTTATTGACTGCAAAAGAGAGGTCTGGTCGTGTAAGTGTGGTGTATG
CCGAAAGAAAGTCGGATTAGAATATAGAGAAGCATCGGTAGGCATGTGGTTCGAAATTGCCATCGGCGAC
CTGACAGGCTTACATTCAGCCATCTTTGCTCTAGTAATTAGCTCCTTAATATATTTTTTGTTGAGATAAA
ATTAATCCATTTGATGTACGGACTGCGTCAATGCCCATAAAGTAATTTAGAGGACCTAAATCTTTTAGAG
CAAATTCCTT
>Pg_Root1478_c0_seq1
GGCGTTCTTGAGCAGGCTCATGACGGCGACGACCGACTTGCGCGGCCAGCGGCCCTTGGTCTGGCCGAAC
TCCTTAGCCTGGGCGGTGCGGCCGATCTTGCCGTTGTAGCGGCGGAACGGGACGCAGCGGGTCTTGCACA
GGACCTGGCGGTAGTACTGCTGAGCCTTGCGCAGGGTCATGCCCTTGATGGCGTTGGCAGTCTCGAAGGT
GTTCTTGAAGTGAACACGCAGGTCCGAAACCTTGGCCAGGGCCGACTTGGCGGACACCTTGGGCTTGCGG
GAGTAGTGCACCATTTTGGTTCTTCGGCAATAAAGTACAGAAACTGTAA
>Pg_Root1478_c1_seq1
GGCCAACGCTCTGGCCAAGGGCCTGAACCCGAAGCAGCTGGTCGTCGACCACATCCAGGTTGACCAGGCC
GCCCGCATGCGCCGCCGCACCTTCCGCGCCCACGGTCGCGTTGGCCCGTACATGCGCAGCCCGTGCCACG
TCCAGCTGGCCCTGGCCGAGCGCGCCGCCGCCGTCCCGAAGCCGACCAGCGCCCCGAAGAAGAACTAAAA
TGTGAAAGCATTTTTGACGTCCTTTTCAACCTCCTTCCTTC
>Pg_Root1495_c0_seq1
TGCTCCACTTATAAAGGCTTAAGAAAAATCCAACAGTCTGGATTGAAGACTGCACGAAGGCAATACAAAT
TATTAAGCTTGAAGCTAAACATTTACCTTGTCTACATCTGTCAGACCCCAATGCTCCAAAAATCGTAGAA
ACAGATGCGTCAAACAAAGGTGTCGGTGGAATTCTTAAACAGGTCAGGAATTCTAAAAAAATTCTGGTAT
GTTTCGCTTCGGGGGGATGGAATCTCACGCAAGAATTATTCGACAATTAAAAAAGAAATTTTGTCAATAG
TTTTGTGTGTCAATAAATTCCAAGAAGATCTCTTAAATCAGAGATTCACTCTTAAGAGTTGACTGT
>Pg_Root1499_c0_seq1
ATATCCGTCATGAGCTTCTTATCACGCGTCATCCTTGCTCCCACCACCTTTAACACTTTGACTCGTCTTT
ACTCAACCGGCACACAAAAAAAATTGTTCGTCGGTGGATTAAGCTGGAGCACTGACAGCGCTAAATTGAA
AGAAGCTTTTTCCCAATTCGGATTAGTTGAGGATGCCTCAGTTGTTGTTGATAAAGCTACTAACAGATCA
AAGGGATTTGGATTTGTTGAATTTGCCAACGCTGATGATGCTAAATTAGCTTTCGAAAACCTTAACCAAA
CTCAACTTGATGGAAGAAACATTACCGTCAATATGGCCACAGAAAGACCCCCTCGTGAAGGATATCGCCC
CAGATACAACAATAACAACAACAACAACCGCAGAAGACAAGACAACAACAACTTTGAAGATAATTAAAAG
TCGGAACATATTCAACCTCATCCAACAAAAAAAAAAATATGTGCTTTCGATTTTTTGTTGCAG
>Pg_Root1541_c0_seq1
TGTAGAGGAATCAGAAGAGTTGAAAAAGGTTCCAAATTTTGTAGCTTGGAAAAACCTGATTCTGATCTAT
TATTAGCAGAAATAATACTATCTGGAGTAATATTGAACTTAGTGGCTAAATTAGAAGCTGTATCACCTCT
ACTTACAGCATAAGACAACAAAAGATTTGTGTTTTGTCCAAGTATATTTAATGGACAAGCACATCTCAAT
GGGATAAGTAATTCAAGTTTATCCCCTAAACCCCATGGATTAACCCTCTGGTTTTTCTCTCGAATGGCCT
TACAAGTAGTCAAGCCTTCCAGAGCCACAGCAATACTGTAAAAACTCTCGTCTTTTACAGTAGTTTTTGT
CAATTCTGCCCCATAGATACCACCTTTGCACTTGCAATCAAGTGGGATTAACAAGGGCTGGTCTTTTGGC
AGAAACTTTGTGTCAGCAGAGAAGCCATTTGCTTCAGCCAGCACAAACCGGTTGATTCCCAAGTAGAAGC
TCAGATTGTGAAGAGACGAGTAAAATGAATTTGTGCGGAGCAAAGCATAAGTCCCACACTGCTTCTGTTA
TTCATTACCATTGAAACGATAGCCAGAAGCATATGGAGAATTGGATTCATAGCTTAGAAAATTCTGTTCA
AGTGCGGCAGAGATAATAACCCAGAGGAAAAGTAGTAAAGCTCTAAGTTGGAGCTTGTAAGAGCTTTCTG
ATTACATCAGCTATTTAAACTAGCAGACAGTCCAGTTCTTTTTGCTGAAAGGAAAATAAAAGTGGGCATT
CAG
>Pg_Root1542_c1_seq1
GCATGTACTAGTATTCTTTGATGACATCTTGGTATATTCTAAAGAAATGAAAGAGCATTACAAAAATCTT
AAAGAAGTGTTTCAAGTAATGAGAGAGAACCAATTGTTTGCTAAAATGAGTAAGTGCGCATTTGCTAAGT
CTCAGATTGACTATTTGGCGAATGCCATTTCAAGTGCAGGAGTAGCAGTAGACCCTACTAAGGTCCAGGA
TGTGTTAGATTGGCCTTCCCCTAGAACCATCAAACAGCTGAGAGGTTTCCTTGGTCTCACTGCGTACTAT
AGGAAATTTATTAAGGGCTATGGAACTATTGCTAAACCTCTGACCACGCTTCTTCAGAAAGGAAAATTTG
GATGGAATCAAGAGGCTCAACAGGCCCTTACAACTCTAAAGAAGGCTCTCACTACACTAGTCTTCGCCTT
ACCAGACTTCACTAAGACTTTTGAGATTGAAACTGATGCATTAGGAACAGGGATTGGAGTCATTCTAATG
CAAGAAGAGAGGCTTCTTGCCTACTTCAGCAAGGCTTTGGGACTTGAGGCTCAGATTTACTCCACTTATG
AAAAGGAATTAATGGTTGTG
>Pg_Root1558_c0_seq1
GCAGAGCTTGAATTGTCCTTCAATCTTTGTAATTCTATGCACTGTGAAGCGGCCTTTGACATCGTACAAC
AAACGGAAGGTTTCGTTCGTTTTCTCAATCGAAATCACATCCATAAAACCGGCTGGAAAACGCATTTCAG
TGCGAACCTTGCCATCGACTTTAATCAATCGTTGTTTGCAAATTTTGCGTGCTTCATTATAGGTGAGCGC
ATACTTCAGCCGATTGCGCAAAAACAAGATTAGTGGAAGAGATTCGCGAAGCTTATGTGGACCAGACGTT
GGACGAGGTGCGAAAACACCGCCAAGTTTGTCCAACATCCATTGTTTTGGTGCGGCAAGACGTTTAAGAT
GACGCTTTGGACCTTTTCCCATTTTGGAGGTTCTTATCAAG
>Pg_Root1558_c1_seq1
CCTTGTTACACACGACGCTCGTACCATTCGATACCCAGATCCGCATATTAAGGTCCATGATACGATTGTG
ATCGACATCGAAACTGGCAAGATTACCGATTGGGTCAAGTTTGATTCTGGAAATATGTGCATGGTGACAG
CTGGTCACAACATGGGCCGTGTTGGTATTGTTGGCCATCGTGAAAGACATCCGGGATCTTTTGACATTGT
CCACATCAAGGATTCTGTTGGCCATAGTTTCGCCACTCGCTTAAACAACGTCTTCATCGTTGGCAAAGGT
TCGAATGCACTAATTAGTCTGCCATCTGGAAAGGGTATCAAGTTGAGCATTGCTGAAGAACGCGACAAAC
GTTTAGCACAAAAGAAAGCAACTTTGGGATAAGG
>Pg_Root1567_c0_seq2
TTTTTCTTTTTTTTTCTTTTCTTTCTCTCTCTTCTGTTCTTCATCTTCAACCTTTCTAAACTTTAGATCT
AGAAGGAGCAGCCCAAGCCACTTTCAAAACTCCATAATCACCATTATTTCTTTCCTTTTTGAAAATGAAA
TCATATGAATCAACACCAATCTTTTACAAATTTCTGCAAGTTTGCATCTCAAACTTAAGAATCATATTTT
TTTTCATTATATATATGTATACACACATCCCCCTCTTTTCATCCATTTGTATTCCAAAGACCCAAATATT
TTTCAAATCACCATCCTCCATATTTTCTCATCACAGCAGCCATGAAGACATTGAAAATAATCTGAAATCA
TCATCCACTATTCCTCCATCATATGAGATTATTAGAATGAATCATCCCAAATTGAAATGTTGCATATTCT
CTAAATTAATTAGTGCTTACAGGAAACGTGATTAAAAAGATGAGAGGAAATTCAGAGGATAGTTAGGTTG
GATTTGCATTAAATTTAAGCTGGTACTGCCAGTATCTCTTTAGCTTCAGATCTGCACTTTCACTCTTCCT
CTCCGTACATGCTCATAGATATTTTTAAAATGGTTGTTATTTGAATCCTCAATTTCTGACACAAATTAAT
TAACATAATCCCATATCTTTTAAAGACCCAGATATGCTAAAAAATTAACAAATTAATTTCTCCTACCGTA
GATTTTTTTTATCAAATTAATGTCTCCCCTGTCCCGTCGGAGTTGTGTATTTTGAATTTTGCGATGCCGA
TGTTTGAAGGAGACGAAGGTCAGATTGTGGATGTGAAGCTCTGATGAGGTCTAGAGAGAGAAATAGCAAT
GCCTATGTTTGGATGTGAAGCTTCGATGCTCCCCTGTTTTAGAGAGAATAAAATACTGTGTTTAATGCTC
TTTGGGTTTGATGCAGATGAAGAATGGTTTTGATGAAG
>Pg_Root1568_c0_seq1
AAATTTAACAATGAAAGCAATACTTATTATTTTTCTTTGTATCGGAGGTACTCTCTCAGTAAAGCAACTT
GCAAATTTTGCTCCAGTTTGTGACGAATGTCAAGAAGTTGTAAACCGCTTCAACAAAGCGTCGAAAGATC
ACACGAAGATGACACTTATGAAAGTAATGCTATCGGGTTTATGTCATCAAACAGGATATGAAGAAGAATG
TAAAATGTTAGTGGCCAAGCTTGATATCTTCGTAGCCAAACTATCGCCTTATTTGGAAAATTCACAAGCT
GTATGTACACAATTCAATATGTGCTCCAACTCACGTATTGATCGCTTCCGCCGTATTGGACTCCTTTTTG
CTAAGCGATTTTTAAACAAAATCGATGGATCTAAGGATTTGATTTGCGAGGAATGTCAATTTGCGTCTCA
TGAACTTCTAGAAGTTTTTGATGACCACGATACTCAAGCTCAAATTCATGATTTCATGTCGGAAAAAGTT
TGTGCTCATCTTGGACAATATAGTGAAACATGTGATACCGTTGTGAAAGATTTCCTTCCCAATTTGTTCC
AAGAATTTCATAACATGCTTTCTAATGGAAAACAATTTTGTGCCGACCTTAAACTTTGCACTCTACAACA
AGTTAATCTCCCACGCTTAACTGCTAACGAAATGAAGAACAAAATAATGGGTCCTAAGCATGTGCAAAAC
CTTCTGAAGACGTTCCAAAATTTGAAAACTCCTGAACCCCATAACCTTGCAATGAGTTGTATGGAATGCC
AAATCTTGGCTGATATTGCATTAGACGAATTAAAAACAGCTAACATGATTAATGTACTATCAAGCGTGCT
TAAAGGCGTTCTATGCACCCTTCTGCCTGAAGAATTTGGTTGTGGAGATTTTGTTGACACATATGGTTCA
ACAGTGGTTTATATGACAGTCCAACAGTTTGATTCCGAAAGCCTTTGTGAAGCATTGCAAATGTGCACAC
AAGATTCAAAAGCTCAAGTTTCTAAACATTCAAAAGCAGAATTGAGCAACTTGAAATGTAGTTCTTGCGA
AAGTTTATCAAACTTCTTGAATGTTGAATTAAGCAAGCCAAAATCAAAAAGCGAAATTATTTATGGCTTA
CAATATCTGATTTGCAAAGAAGCCCCTAAATCCCTTTATGATATTTGCGATAATTTCGTTGGTGGGCTTT
TACCAGAAGCTTATGATAAATTTGCGCAATTCGTCCAAGAGAATAAAGCATGCAAGACACTCCG
>Pg_Root1585_c0_seq1
GGGAAAGAGTCCAGCCGCATGGGATTGCGGCAAACGTCCTAGGCAATCTCGTGAGAGACCGCCACTACCC
TTTATTTATTCAGGGTAGGACACACACTTTAGTCTATACCCGCTGACTCCCCCGCGAGGGGTAGGGCCAG
TGGAGGGTATGCCATAAAGTGCAGACGCGAGCACGACAGGGGCCTTCCAGTGATGGAAGGGAAATGACCA
CGTGAGTGGCATCCACGTTCTTACGAACGTCCTTTGATCGCGAGTTCGGCGCTTTTGCCAGAACTCACGC
TCGTCGTGAATTACGAGGTCCCCTAGATCTTCAGGGCCTCGAAGCCTCCGGATATGCACAGGTATAGCAT
CCAAAGCGCGCAACCAAGCACGCTTAACGATGTTCCAATGAAAATCACAGCCAGAGTCTTTACGACCCAG
TCTGCGAAGCCCATTAGCCAGTGCGATCCAATCTGCGGGTTCATATGGTTCATCCTTTAAATAGTGGGGC
CTAACGGCCTTCCCGTTAAAGTAATAACCTCCGCAGCTCTCCCTGAAGGGGCCAGACGTAAACGTCTTCC
CCTCATTCGGCGTAAAGCCGAAGTATCTCAGGAGAGTAAGCATAGTGGCACTTGCCTGTGAAGGCAAGAT
TATATCATCTCCATATACCCAGCACTTAGCCCCTAACGGAGCTTCGATGCCGGATAGGTAACACGCTTCT
TGTGCGATAGCTGCAAAAAGCAGCGTCTCTAACTCGAACGTAAAACCATTCCCCATGCTGGAGAACTTAC
TGAGATGAATCCACTTTCCGTCCACTAAAGTTTTAGGTGAACGGAGGGTATCAAGCAAGTCAAACCACCC
TTTGGGAAGGAGTAGTTTAACAAGTACCTTGGATACCGTATCGCTTGCATTGCTTAGATCAATTGTGGAA
TAGTGGCCCCGCGAGGAGGCTTCACAAGCAACCCGCTTGTGGACATCTTGCCCGTCCTTCAAATCTATTC
CTGCACGGAGGAGGCGACGCTTAATAGCATCACCAACTCCGAGCTGGAAATAGACATTTAGGCTAGGCTC
GATCGCTAACCCCCTATCCTTCTTAGCGTCTTTGGGAACCGTTGTGAAGCGATTCCCTGGGACGTATTCA
GGATGGGATTGATCCGGGCTTGACTCCAAGAGGGCTTTCGCCCACCAAGTGCTGTCCCAAAGTGGGAGCA
ATAAAGAGCACATTGAAGTCATTGTCGGACGAGCGGTTATTTTGTCGGGTACCGTGATGTACTTACCGAC
GTCTCGGAACGTGGCACCAAG
>Pg_Root1668_c0_seq1
ATTTTTCCCAAAACATTTTTTCCAAAAACAGCGAAACAAGCTAGCAATAATATTACGTAGTACCATGGTA
GCCGCAACCACAATGGGCTGGCTGTCCGAGTTCGGCACTCGATTCGGGGACAACCTCAAACGCACAAGAA
TCATCGACAACACCAAGCGAAACAACAACCTCCTCGGGATTCTAGCATTCGAGACAGCTAAAACCATGTC
ACGATTAGTAGCCATTCACAAATCTCTGTCGGATCAAGAAATCCACAAGCTCAAAAACGAGGTCGTGAAA
TCTCAAGGCGTCGCGTATTTGAATTCCTCGGACCAAAGCTTCCTCTTAAGCCTCGCCTGCGCGGAAAGGC
TTGAAGATCTCGACAGGATCGCAGTTGCCGTGGCACGGTTGGGCCAGAAATGCTCTGACTATGGTCTAAA
CCGGTTTGATCTCGTATACACTAATCTCAAATTGGGTATGATTGATTTGGAAAAACTAGAATACGGGTCT
AGAGAAATCGAGAAAAGGATCCAAAAAATTGACAGATTGATATATGCAACCGCAAATTTGTACACTTCAT
TGGAATCCCTGGCCGAATTAGAAATATCGGAGCGGAAATTGCTGCAATGGAAGAAGAATAGCACGGCAAT
GCAAACTCAAAAGATGAATTTCGACCTTTTCGATCAAAAGATTGCGAATCA
>Pg_Root1673_c0_seq1
AAAATAGGAAAGCTGGACTTCTGTGATCATTGTGTCTTTGGAAAGAAGAAACGAGTTAGTTTCAAGACTA
CAGTTTATAGAACAAAGGGGACTTTGGACGATATTCATTCAGACCTTTCGGGCCTTTCACGAGTTCATTC
CAAAGGTAGCAGTGCACATTATCTGCTAAACTTTATTGATGATTATTCTAGAAAGGTTTGAGTCTACTTC
TTAAAACTTAAAAATGACATTTTTGTGACTTTCAAA
>Pg_Root1722_c0_seq1
TTTTTATCAAATACTCGTACGGACAAACGGAGAGCAGCAGAGAGAGAGAGAGATTCCATGTTGTTGCTGA
ATTATCTCTAGTTTGAGGTTCTGTGATTACGGTGAAATTGAAAGAATCTGATTTTGAGTCTTGCTTTTTT
CTACATTCTGTTCAAATTTATTGGATTTGAAAATCTGATTCGCTACAAATCGGACCAGTTTGTATCTTTT
CTGAAGGCTGAAATGAGATGCAATGCGTGCTGGAGAGAACTGGAAGGCAAAGCTATTTCCACAACATGTG
GTCACCTGTTGTGCACTGAGGATGCTGGTAAAATTCTAAGCAATGATGCTGCTTGCCCTATTTGTGACCA
AGTGCTCTCTAAAAGTCTTATGAGACCTGTG
>Pg_Root1758_c0_seq1
TTTTAATATAATAAATTTACTCAACATAACAATGAACAAAAAATCAACCGCTGATAAATGTTTTTAAGCC
CTCGTAACCAATTCCTTGAGTCGAGCTTTCTCCAACTTATTCTGACGCGCTTGAGATCGCTGCGACATTT
CACCACCACCCCAATGCTTACGAATTTCATCACCGCGTTCGTTGAAGTTAGTCGTCACGGTTTCGGTCAA
GTTCTTCAATGCATTACGTTCTTCCGGGTTGGTGTCAACAATAGCAAGAGCTGATGCAGTTTTGCGGTGC
ACAACCGTGCCAAGACGAGACCTGCCTTTCACAATGCAATAGGGTACCTTGAATTTGCGGCAAAGTGCCG
GCAAATATAGAACGATTTCGATTGGGTCCACGTCATGAGCAATGACGACGAGTTGGGCCTTCTTGTGTTC
GACGAGACGGACAACATTGTTGATGCCAAAACGAACCGTTGGCGGACGCTTCGTCACTTGTTCTTGTTTA
CCTTCAGCGCGATCTTTTGCGCGTTGACGAAGACGCTCCTTCTTTTGCTTCTTGGTCTCCGGTCGATATT
TGTCAAGAAGTCGAAACAATTGGGTCGCAGTTTGCTTATCCAAAGTTGATTTGAACTGATTAATTGGTGG
TGGGATCTTCAAGCGACGAGCAAGTACGACCTTTTGGCGTTGAAGGCGAATATATTTTGGCCAACGCACG
AAACGAGTCAAATCACGCTTTGGTTGGATATCTTGGCCAATTCCAAAGTTTCGGGTTCGTTTCTCAAAAA
GTGGATTCTTCGTTGGCCCTTTCTTTACTTCAGGCTTCTTCAAACCGGCCGGCACTGGTGCTACCTTCTT
CTTCACAACTTTTCTTGAAGGCATTTTATTATTTTGCTAAATCCTTGCACTTCTACAAAACG
>Pg_Root1760_c1_seq1
GTGGTCAGAGTGTTTTAAGAGTTTCAAGCGTAGTCGTGAACAAGAAGAAGATAAGCAACGATGGCGTCAA
GCTCTGCGACTCTGTTCAAAGCCTCGCCGGTGAAATCCGACTGGCTTAAAGGACAGAGTCTCCTACTCCG
TCAACCTTCCTCCGTCTCGCCTATCCGCAGCCACGTGGCACCTTCCGCTCTCACCGTCCATGCCGCCTCT
GCCTACGCCGAC
>Pg_Root1804_c0_seq1
TTTCTGGTGGAAGAGAGGTACGTGATGATAGCCACAGTCTGAAAAACATGGTTGAGGTAGCTGTTGTACT
GAAAATACTTCAGTTACTCTACAGAGCATGTGATGCAGCAAAAATGAAGGTTAACATTGGAGTAGTCTCT
CCATACACTGCTCAAATTTCAGAAATTCAACGGAAACTTGGGCAGAAGTATGACAATCATGGTAGCTTCA
ACGTACAGGTCAGATCCATTGATGGGTGTCAGGGTGGCGAAGAAGATGTTATAATTATTTCAACTGTAAG
ATCCAATCAAAGTGGATCAATTGGGTTTACCTCCAGTCCTCATAGAACTAATGTTGCTTTGACAAGGGCT
AGGCACTGCCTGTGGATTTTGGGGAATGAGAAAACACTATCCAATAGTGACTCTGTTTGGGAAGAACTTA
TCCTTGATGCCAAGGTTCGTTGATGTTTCTTTAATGCCGATGAAAATATGGATTTGGAAAAAGTCATGGT
GGAGGTGAAGAAAGATCTCAATCAACTGGAAGATCTGCTCAATGCAGATAGTATGTTGTTCAGAAATGCT
AGGTGGAAGCTTATGTTCAGTGACAACTTTACAAAATCTTTTTCAAAGCTATCCGTGGAGACGAAGAATT
TAGTGCTCCTTTTTTTTATCAAAACTTGCCAAGGGTTGGAGACCAAAGAGGGGTAATGTAGCCTTCACCT
GTGAAAGCTCTTCAAAGATTTTAAAACAATTTAATGTTGGGAAACATTATATTCTTTGCTCAATCGACAT
AGCTAAGGAACCGTGAGATCGG
>Pg_Root1889_c0_seq1
GTTAGTTTCCACTGAACCATGCATATATAAATTAATCCAACTGACTCGATCAATAGGAGCTAGCTAGCTA
ATTTTGCATCAAATAGAACCTAGCTAGCTCAGCTATCAATTTGTCCAAGTTCACTTGAGAAGACCCACCA
GGACCAACAGCCTAGCTCTTCAGCTTTCTTTTTCCACTTCATGGCAATATTCATCTCCTTACCCTTCTCC
CCATCCATCTAAACCCTCCACTTCATCTCTCTTCACATTATTATATATCCATCTCCATTCCAATTCCAAT
TCCACACAACTATACCGGCAATTCGTCGGTTGCTCTGCTCTACACGGCCAACAAATCACCGGCACGC
>Pg_Root1904_c1_seq1
CAAAGTGATATTAAGAATTTGTAGCTAGAAAAACCAAACAATGGCATGCTCATTCGTGTTGCCTCCGGTT
AGGTCCATTAGTTTGCCTTCTAGATTACACCCCACCATATCCCTTAAAGTTGAAGCCGAGTTGAACAAGC
TAAAAATATGGGAAGCATCGATATCTTCCACTGAAGAATCTTTAGGAGCCAAAACTATTCAAGTTGGTTT
AGTGGAGCTAGCAGAGCTATACAATTGTTTTGAAGAACTTCTTCACTCTTCCCACACGCAACAAGCTATT
CTTCACCATCAAGATGGAAAGCTGTTGGAAGAGACACTAGATGGTTCGTTGACACTGACAGATACATGTG
GCTGTGCCAGAGATATGTTGTTGAAGATGAAGGAACATGTGCAAGACCTTCAGTCGTCTTTCCGTAGAAG
AGGTGGAGATTCAAACATGCAACGAGATATTAATGCTTACACTACCTTCAGGAAGACGGTGAAGAAGGAG
AGTTTAAAGTACATTAGAGCATTGAAGCGTGAGGAAAGCAAATTTGAGTTTTTACCTCTCTTAAATTTGG
ATCCCCATTTGTCTATGGTGGTCAGAG
>Pg_Root1966_c0_seq1
GCTTCTTAGCCAACGTTTCCCTATGCTAACGGATCAAATCCTTTCAGCTCTAAACATTACAAAAGGTGAT
CTTCCAATCAAATTTTTGGGAGTGCCGCTGATTTCATCAAAGTTAACTGCAAATGATTGCGTTCCTCTTA
TTAAAAAAATTACTTTTACAGTAAAATCTTGGGCAAACTGCTTTCTCTCTTTTGTTGATCGCCTGCAGTT
AATCAAGTCCATCTTATTTGCAATTCAATCTTACTGGTCTGCTTTCTTCTTACTGCCAAAATCTTTCATA
AAGCTTATTGATCAAACTCTTTTTCGGTTCTTATGGAAAGGAACTTCTCTTGAAAAGTATGGCTCAAAAG
TTGCATGGGCTAAGATTTCTCTCCCTCTGTCTGAGGGGGGTTTGGGTCTGAAAAGAGTGGAAGATTGGAT
TAATAAAGCTCAGATTCTCTTTCATTTATGGAAAGTTGTATGCTTTGATTCTACTTCCTTTAGGGCTGAA
TGGATTCGCAAAACTATTTTACTGAAACATAATTTTTGGACTACTCCTATTCCGTCTGATGCATCGTGAA
TATGGCAAAAGGTTCTAAACGTAAGAGATTTGGCTTCTAAGTTCATCAAATACAGAGTTTGAAATGGGCA
ATCCATAAAGGATTGGCAAGACCCTTGGCTTGATGATTTCCCCCTTGCAATGCATCAAAATGCTCCCATT
GTTTCTAATTCGGGACTACCTTTTAATGCAAATGTTAGTGCTATCATCTCATTATACTCCTAGGATCCCC
CTAGCTCAATCCATGCTATTATCATTCTCTTGAAGCTGATGCAATTCTCCCCTTCTAATAACTCAGATTG
TATCCTTTGGGATGGAAAATCTAGGATCAAGGCATCTACCATTTGGGCTGCTATTTGATCTGTTAGCCCT
AAAGTGAGCTGGTAAAAAATGGTTTGGCACAATCTTCAGGTTCTCCGGTTCTCTTTCTTCCTCTGGTTGG
CTTTTCATAACAGGATT
>Pg_Root2082_c0_seq1
TTTCATTTCACCAAATATCCAATCTCTCTCTCTCTGTCCGAAACAATGGAGATCGAATCGGAGAAGATCA
AGGCCTCTGATGTTAAAGGCAATTTCCCCCACAAAGGCTACACCGTCTACGTCTCTGGCCACCGCATTCT
CACCGTCGACTCCTCGTCCCACGAAACCGTCGACAAATGGGTGAAAGAAGTGCACAAGACTCGCCGCAAC
AACAAGTACGGCACTCTCCTTGTCGGCGTTTGCCTCGATCACTTCAAAAAATACGGATCCATCACTGAGT
CCATCATCCTACTCTGCGTTGGTTCTCACTGCCTCATCTACCATCTCCCCGATCCTCGAGAATACGTTCC
CCCTAAATCCTTATACGACCTCTTCGCCGACCCTCAGGTGCTCCTCACCGGCAAGGACATCCTCTCTGTG
TCAAAAAAGCTTCAAAAGGACTACGACGTCGAGGTGGCGAATCCAGTAGACTTGAACGTACTGGCAACGA
AGGCGTTGAAGAGAGACGATCTGGAA
>Pg_Root2105_c0_seq1
TCTACAACAGATGGTATCGAGGATATTTTGGATGACAAGTTTGTGTCAACTAGGCGCGGAGGCTATCACC
AGTTTTTGGATAAGTGGCGCGGCAAGCCGGACAATGATGGCACGTGGATTGATAGGAACGAGTTTCAACG
TATTGATCCTGCATTGTTGGCACGTTACAAAGATTTCATTTCTACAGAGTCAAATTTTTCCCAGCCGGGG
AGAAATGATGGGGA
>Pg_Root2115_c1_seq1
TAGTGCATGGGCTGCAGCTTGTGGCTCCGTTAAGCCGGCTTCAATCTACGTGCCGCCGGGGAGGTATTTA
CTGAAGAGTGCACATTTTGGTGGGCAGTGTAAGAACAAAGCTATCACGTTTCGCATAGACGGAACCCTTG
TTGCTCCGTCGCATTATGGGGTTATCGGGAATGCTGGGAATTGGCTACACTTTGAAGGAGTTGACGGTGT
TACTATTAGTGGCGGAATTCTTGACGGCCAAGGCACTGGCTTGTGGGCTTGTAAGTTAGCCGGCAAGAGT
TGCCCTAGCGGAGCTACGACTCTGGGATTTACCAAGTCGAACAATATTGTGATCAATGGATTAACTTCAC
TAAACAGCCAAATGTTCCACATTGTCATCAATGGCTGCCACAATGTCAAGATGCAAGGAGTAAAGGTATC
GGCCTCCGGCAATAGCCCTAATACGGACGGAATTCACGTACAATTATCATCTGCAATAACGATCTTCAAC
TCGAAAATCAGTACAGGAGATGATTGTGTTTCAATAGGTGCAGGCACTACTAATTTGTGGATTGAAAATA
TCGCATGTGGTCCAGGCCATGGCATTAGCATTGGGAGTTTGGGTAAGGATTTACAGGAACCAGGTGTGCA
GAATGTTACGGTTAAATCCGCTATGTTTACTGGTACTCAGAATGGTGTGAGGATTAAAACATGGGGTAGA
CCAAGTTCTGGCTTCGTTACCAGAGTTCTTTTCCAACACATCACCATGGTCAATGTTGAAAACCCAATCG
CAATTGACCAAAATTATTGCCCAGATAATAAGAATTGCCCTGGCCAGTTTTCTGGCGTAAAAATTAGAGA
TGTGACATATCAAGATATTCACGGAACATCCGCAACAAATGTTGCTGTCAAATTTGATTGCAGTAAGAAG
AATCCATGCAATGGGATAAGATTGGACGGCATCAAGCTCACTTATAGAAATCAACCGGCTGCGGCATCTT
GTGCTAATGCCGGAGGCACCACATCCGGCGTAGTTGTGCCATCAAGCTGCTTGTAGGACGAAAATCAGTA
TTTTTACCTGGGAGGAGAATGATTTTTCTCATAATCCTATTAAACTTGGGTATGAATGTCAATGTAATAA
CATGTTAAAAGAAATATAACTGTTATTTCCACATAAAAATTGATATCTCCACATGATTCTACTCGCATAA
ATAGTGAGAGATCTGAAGAGCGTCGACAAGAGAAAAAGTGTATGAAATAGTTG
>Pg_Root2268_c0_seq1
AAGTGCACATGTTCAGATGTATCCGATTACATTTTCTGGGACAGTTTTCACCCTACAGAAAAAACATACA
GAATACTTGTTCATCAAGCTCTCCAAAAACAGATCACCAGTTTCTTCTGAGAGGCCTCATCTTTGTTATA
TCTCACATTTCAATTATTGGATTTGTAGCATTTTTTCTCAAACAAAAATTCTTTCCTTTGGACAAGATGC
AACTATAAACCTAACAATTATGAAGTAGGCATCGATACATTCTTGATTTTACTGATCAAAGTGTTGTCTA
TTATTGCAATTTCGATTCATTCATATATGTAGTTTACATTTATGTGTTGTTCTG
>Pg_Root2283_c0_seq1
CATCTGTTAAACAAATGACTTCAACATTTATCACTTCCCCAAGGAATGAAGAAGTTTTGGAAGCTAATAA
ACCATTTAGCGTTGATATTTTAATTAGTCATTTGGAAACTGGGCACTTTAGTGATCCAGAAAAAGAATAT
TACACTAAACCACAATCACTTAATCGTAATGGTGTAATAGAAGGTCATACACATGTTACTATTCAAGAAC
TTTTAGATAACCCTTTCCCTCCAAATGCCGAAAATTTTGTGTTCTTTGAAGGAGTAAATGTAAAAGCCAA
AAGGGGTCATTTATCCGTTGATGTCGTTAGGAAGGATGGCACTCCAGGTTTACCTGCTGGTAGATTTAGA
ATTTGTACCTTGTCTGCTTCTCTCAGTCATCAGCCTCTTCTTATGCCGATCGCTAAAAGAGGTGCTCAAG
ACGATTGCATAAGAATTGCAGTTACAGGAGAAGGAAAAGGAAAAGGAAAAGG
>Pg_Root2304_c0_seq1
AGATAAATCTTTCCATCCTTGAACCATACCCCATCTCTTTGAATCAACTTGGAAACTAACTGAGACTTAT
TTCCTTCCATTAATCTTTTATAAAAAAGATCTTCTTTGACTTCTTTTTGCAATTGACACCACCAATCTGC
ATTTGGCATGGATATAGCTAGAAATTGGAATTCAACTACACGAGATAGAGAATCGACACCTTGATTTTCC
GATCCCTTCTTATATTCAATCTCATAGTCATAGCCAAGAATTTTTGGAAGCCATCGGGTCTGAGCTGGAG
TAGTGATGCGTTGCTCCAATAAAAACTTCAAGCTCTTTTGGTCTGTGCGAACAGTGAATGTTCTACCAAG
TAGATAGGGACGCCATTTTTTAATTGCTTTAACAATTGCTATCATCTCTTTCTCATAGGTGGACAAAGTT
ATAGCCG
>Pg_Root2373_c0_seq1
AACAGTTCCCGGTATACTACGTCAACCATGTCCTTCGGGATGCAGAAACAAGATATCCTAACCTGGAGAA
ATTTGCCTATGCCCTAATCATTGCAAGCAGGAAGCTTTGGCACTATTTCCAAGGTCGGGTGGTGGTGGTA
TATACGGACCAACCGTTAAAATATTGCATAAGTCGGATGTGTCGGGTCGGCTTGCAGCATGGGCGATGGA
GCTAAACACAATTTGCTATAGAGTATCATCCTCGAACGACAATCAAGGGTCAGGCGTTGGCAGACTTTAT
CGTGGAATGCTCTTTCACGGAA
>Pg_Root2378_c0_seq1
CTAAAGCTGACGTAGATAAAATGGGTATGGCTTTGGCTAAATTAGCTGAAGAAGATCCAACGTTTACTGT
GAGAACTGATGAGGCTTCTGGGCAGACTATAATTTCAGGTATGGGTGAGCTTCACTTAGATATCTTAGTA
GATCGTATGAAACGTGAATTTAAAGTTGAAGTAAACCAAGGTGAGCCTCAAGTTGAATACAAAGAAGCGT
TTACAAGATCTGCAACACATAGAGAGACTTACAAGAAACAATCTGGAGGTCGTGGTAAATTCGGTGATAT
CGTATTTACAATTGAGCCTGCTGATGAAGTTGATGGTAAAGTTCCAGTTGGATTACAATTTATCAATGCT
GTAAAAGGTGGTAACGTTCCTAAAGAATATATCCCGGCTGTTGAAAAAGGTTTCAGAGAAG
>Pg_Root2381_c0_seq1
CCCAAGGTTGTTGGTGATGCTTGATCAGATTGCTTGCTAGAAAGCTCTTTCATTGCAGCTTTCTCTTCTT
CCACATCTTTAGACTTCACTGACAGATTGATGCTACGATTTTTGCGATCTACTGCAATAATTTTCGCCTC
AACTTCGTCACCTACTTTGAGCAGGTTACGTGCGTCTTCCACTTTCTCACGGCTCAATTCAGAGGCCTTA
AGAACAGCTTCAACGTCATCAGCCAAGGTG
>Pg_Root2393_c0_seq1
AGCGCTTCACCTTGTAGCCGTGGTACACGTACGCGACGCGCTTGCCGGCGTAGAACTCGGCGTCCTGCTT
GGTGTTGACGTCGTCGATGCGGATCAGCGCGGTGTCCTTGCGCTGGTTGTTCAGGCCGCGGCGGAAGCCG
GCCAGGGTCGCCTTCATGTACAGGCGGGGCGACGCGCGGGCGCGCTTGACCGAGATCTTGGCCTTGCCGG
CCTTCAGCTGCGCGATCTTCTTCTCGCGGTTCAGGTGGTTCTCGCCGAAGACGGGACCCTTGCCCTTGGC
ACGGCGCTGCGACTTCTTCAGGGCGACCATTCTGGTGTTGGTTACGCGGCAATAAAGTACAGAAACTGTA

>Pg_Root2479_c0_seq1
TATACTTCTCTCAGAGTTAAAGTATTAGCGAGATACACTGTTTAATAAAAATGGCATCTACTCAAGAATT
AGCTTGCATCTATGCTGCTCTCATTCTTCAAGACGATGATGTGGCAATCACCGGTGAAAAAATCCAAGCG
ATATTGAATGCGGCTGGAGTTCATGTGGAACCGTTCTGGCCTGGACTTTACGCAAAGGCACTCGAAGGAG
TTGATGTGAAGGGCTTGATCAGCAATCTTAGCTCAGGCATTGGATCTGGTGGTGGCGCTCCGGCAGCAGC
GGCTGCACCGGCTGCGGGTGGTGGAGCACCGGCTGCGGCAGCCGCACCAAAGAAGGAGGAAAAGAAAGAA
GAGAAAGAAGAATCCG
>Pg_Root2614_c0_seq1
GGAGAACTGCGTTACATCGCTCGCTTGAACAACGCAATATTGCCGTTAGCCTATCCCTTCGGGGATGCAT
CAAAGACTGCTGGATCGACTTCAACCGTGGAGGGTTCCGATGTTTTCGTGGTGGACGGCCAGACTCGATC
CAAGTTCTACTCGTCTGATCGTTTCATAGATGATACTGTGCACTGCGCTAATAGCGACGCCGTGCACGCA
TGC
>Pg_Root2624_c0_seq1
GAACGACGGTGTGAACTCGGACAGGGGTCAAAGTGTTATCAGCGTTTTGTCGGTACTCAACAGTGACTTG
ACTCTTACAATCAGGACGCAACCATTGCATGTTTCCTCGTCGAGCTTCAGCAAGCTTTTGGACGATCTTG
GTGGACAAGACGTGGGTCAAAGGCATGAATTCTTCGGTTTCGTTGGTAGCATAACCGAACATGTGTCCTT
GATCTCCAGCTCCGATGTCTTCGTCTTTTCTGTTGATGTGGACTCCTCCAGCAATATCAG
>Pg_Root2635_c0_seq2
AAGTTTTGGATTGTTACCCTTGCCACATAGCCATCATCTGTATACTGGAGTATGTCAAAGGTAACTGTGA
TATTTCCATTTGGATCCAAGGGATCATAACAATCTGGTCAATTTAGCTGCATGACATATGTACATTTTTC
CAAAATAGTGGTTAGGCCGGCATTACATTTGACAATACTATGTATCAGTCAAAAGGCTTCAACTTTCAAC
TGAAAATGTCGTCTTTCAGCCATTTTGTCGAACACAAGGCAGCCACAGCAATCAAGCTTCAACTACAAAT
TGGGGTATGGTCCATATGGAGCATATTCATTCCATTGTTGGACCTTATCCTTTTCAATTTGGGTTTTCTT
TTTATCTATCTATATCAATTTGGGATTCCACAATCTAAAGTTTGGGTTTATATATGTAGTATTGTTGGGG
TTCACCTACCTAAATATGGGCTTGACACATCTCTAATCAGGCTCTCAGAGAAATTATCTTTGGTACGATC
CACTGAGTAAAAGTATCTCTTATAATAAAAGTGTGAAAGGTAG
>Pg_Root2644_c0_seq1
CGGTTTTATAAGTATTGTATACATGTGTTTGATATATACTGCATGAAACGGATTGTCCCAAATTATAGTT
GTTTCAAACTGAATTGATATGTTTGTCGAATGCCGATATGTATATAGACAATTCCTGCTCATTACTCTGT
CGGATAATTGGACTCTCATTTCTAACCGTGGCAAGCCGATTTCTTGGTGATCTTGGTGGAGATGCATAGA
GCACGGAGGCCTCTATAACCTCACGCTGCACATTTTCTTCATCTTGTAGCAGCTGCTGCGCGCGTAAAGC
TGTTATGTACAACCCAGAAGCAAGGAAAACTGTGCTTAACCCAAACACTCCAGCAGCCGAGTACACGCCT
TGTCGAACAATGAGGCAACTAGGCTTTGGAGTTGACCAGTTTTTTAGATGTCCTAATTCCACACTTGTTC
CTATCAATAACAAGATCTCTCCAACAGCAAAACAAATCCATGTTGTAATAAAGAAAAAACCAGCTTGCCA
AGTAAGATATTTGGCAGGATCAGAGTGAGGAACCCAACTCATTAAAGTTGTAGATTTACTGATTGCAACG
AGCATGTAAGTATGTTCAACCAGCATGGCAATTGCCAGGACCAGAAATGCACCAGCAGCACACAGGAGAG
GCAATTTCCCGCTGCCACTGTATGTGCATTCATATGTCTTTCCATCTGCTCCCGCATCAGTTGTGCTAGC
CCATGTCACCTGTGAACGACTGGCCTCGGAAATGAGAGAGAGAATGAAGCAAATTAGGCCTAAGAGTATT
GAAAAGATCATGAGAATGGCACCTGTTTTGCTACCCAAATCGGTGCGTCGACGACTTGGTGCTAGATCAG
AATGAGTAACTGCCATGCTTGAAGGTGTATTCTGTCAAGAAACAGGACTTTGAG
>Pg_Root2663_c0_seq1
GACTTCGAGGAGGAGCCTGAAGAAGTTGCACAAGAATTGAAGAAGATGGAAATATCTCAACCTGAACAGA
TAAAGGAGGATGGTCGTGAACATTTGAATTTGGTCTTCATTGGACACGTAGATGCTGGAAAATCAACCAT
TAGCGGACGCATTATGCTTGAGACTGGTCAAGTTGACGCACGTACATTGCAGAAATATGAGCAAGAG
>Pg_Root2673_c0_seq1
TTTTTTGAAATTACAATTTGGGTGGATATTTATTCCATTTACATTTAGTATTTCTCCTCCTTGATGCCAT
CCTTCCAGAACAAGAAATAAGGAATAATGCCATCCTCCTTGTAAATCTTCAAGATAACCATGCACTCGGG
GTCCATCTGTTCTCCAGTGTAGAACTCATAGTCATCGAACTTGCCAATGACCTTCTTCACGAAGTCTTGA
GCCTTGGCTTGGAACTTGGTAACAGCCTCGTCGGCCTCAGCGGCGGACTTGCCCGTTGCGATGGCCTTCT
CCTTCACGACGGGGGTGAGGCGCTTGAGGTACGCCTTGATGTGGGCAAGGTAGGACTTTTTGTCGTATGA
GGTGGGGACAAGGTTGTGTGCGTCAACCAAGTTGTTGACGGTAACGGCGTCATTGTCACCATCGGCCCCC
TCATCCTCAGCACCCTCCTCGGCGGATGGGTTGCCACCAATGTCGATGTTGCCGACCTTGGAACGTGTGA
TGGTCTTGGTCTCAACCTCGTAGATGAGGTCGTCCAAAGTAACAGTGGGGTACGAGTCGGAACTGAGCTC
GTCTCCGTTGAACACGTCCTTGAAGACCTTCATGATGCAATAACGAACAGGAACGATGCAGATGCAAGGG
GGGGATGGAGGGGATGG
>Pg_Root2683_c0_seq1
CTGAAATATCTGACGGGATCCGCATGTTTAAACCTCAGACGTTGAAAGACGCTATTCGTTTTGCACGAAT
GAGAGATGACCAACTAATGAGACAAAGGAGGGTTACACGACCTGCACCCCCAGTAAATCGTGCAGCACCC
GCAGCACCTGTCCGGCGATTGAGTTGGGAAGAAATGCAGCGACGACGTCTCCAAGGTTTATGCTTTAATT
GTGATGAACGGTTTACTGCAAGACATAAATGTCACGGCCCACGGATACTGATGTTGGAGGGACGGGAGGA
CAACAACAATTTGTTCTACGACAACATTGCGGAAGAACAAGCGGAAGGAAACCAAGAGGAGCCCCTTGAA
CCAGAAATTACGTTGCATGCATTAACGGGATGGTCCGCACCTAAGACCATGCGTGTAGCTGCCAAGATCA
ATTCCCACGAAATCATCGTACTCATAGACAGTGGGTCAACTCACAACTTCATAAGTGAGAGGTTGGCCAA
CGAACTGAGGTTGCTAGTAGTACCAACCGAGAGGTTCACCGTGCGGATGGCTAACGGGGACAAACTGAAA
TGCCAGGGGCGTTTCGAAGATGTGCGAGTGGACCTCCAAGGCACTCTTTTCTCTTTAACTCTTTACTCTC
TTCCTCTGATAGGATTGGATCTAGTTCTGGGAATTCAATGGCTTGAAATGCTAGGTTTTGTGGTCTGCAA
CTGAAAGAAATTAACCATGGAGTTTCTTTGGGAGGACCAAATCAGGCGAGTACAAGGGACCAATAGTGAG
GTTATTCAAGCTGCGTTGTTCAAGGAGATTTCAAAAGAGGCTCGCCAGAGCCATTCCATTTTCGCGATAT
GCTTATCCCTCAGTGCCCAAGAGTCAAACAGAAAAATGCAGCCTGAAATGCAGAAAATAATACAGAAATT
TTCGGAAATATTCCAAGAACCTTCAAGTCTACCTCCCACCCGAGAAGTGGATCACTGCATCTCTCTCAAA
GACGGAACCGAACCTATTAACGTCCGACCGTACCGATATGCATACTATCAAAAGGAGGAGATTGAGAAAC
AAGTTCACGATATGTTAAACGCAGGCCTCATCCGACCCAGTACGAGCTCGTTTTCATCACCAGTACTGTT
GGTAAAGTAGAAGGATGGAAACTTGCGTTTTTGCACTGATTATTGGGCACTCAACGCTGCCACTGTGAAA
GACCGCTTTCCCATTCCCACGGTAGAGGATATGTTAGACGAAATTTATGGTGCTTCATATTTCACCAAGT
TAGATCTGAGAGCTGGGTACCATCAGGTACAAGTAAGTCATCCGGATATTCCTAAAAATGCTATTAGAAC
TCATAACAGACATTACGAATATTTGGTTATGCCATTTGGCTTGTGTAACGCACCTTCTACCTTTCAAGCT
ATTATGAACTCTATTTTTCG
>Pg_Root2701_c0_seq1
GTCGTGTTCGGCAGGTCCTCGTTCTCGGCGAACTCGTCGAGGATGGCGGCCTGCAGGTGCCGGACGGAGA
GTCCGGGCGGCTTGGTGTCCAGCAGCGACTTGATCGCCGCCTTCTTCGCCCTGTCGACGATGTTCTGGAT
CATGGCGCCGGAGTTGAAGTCCCGGAAGTACAGGACCTCCTTGTCACCGTTCGCGTAGGTGACCTCCAGG
AACCGGTTGTCCTCGGACTCCTCGTACATGCGCTCCACGGTGTGCTGCACCATGCCCTCGAT
>Pg_Root2760_c0_seq1
GGTGAATGTAATACGAATTCTTGAGTCTTTTTGTCATAAGTGGCTGTAGTTTCAAGACCTCTTACATTAC
TTCCATGTCCCAATTCGGTTTGAGCATATGAACCGAGATAGAGGAGGGATTTAACATGAGGAAGCCATTT
GTCTTGTTGCTCAGGTGTTGTTTGAGACATTATGATAGGCATGAACATAGAGTAGTGAGTACTCAAAATC
CCAGAGTTTT
>Pg_Root2804_c0_seq1
TTTTTTTACAGTTCCAAAAACAACATCGGTATGCTGTTTATTTATTTCTTTCCCTTGGCAGCGGCGGTCT
TCTTAGCTCTGGCAGCTCTGGCCTTCTTGGCAGCAACAGTAGCTCCCTGTCTCTTTGTGGTGGCGCCTTC
GTGGAATCCGTTTTGGAATCTGCGAGTGAGGTGCTTAAGGTATCTCATTCTTCCGGTACCAGTAGTCTTT
CTTCTGATAGCCTTTACGCTCCAGTTGAACTTGCGGATCTTAGCGGATGGATAACCACAGGCAGCACATC
TCTTCTTTTGGATGTGGAGTGAACGTCTGCCGCAGCGACGGCAGAGAGTGTGTGACTTAGTGTGGCGCTC
ACCAAAGCTCGACGTACCCTTGGTCATTTTGTTGTTTTCAG
>Pg_Root2807_c0_seq1
GGCTCCTATTAATAGACATATACCTATAATTGTAACTAAATCTTCATTAACAAAAGGTGCCAAGGAGAAT
ACTGTACTATAATCGATGTTACCAAATGATCATAGTATAGCAAACATACCAATGGTTAAAAAACAATCCC
CTACTCTGTTAGTTAAAAAAGCCGACATAGAGCTTTGATTTGCTGCTATTCTAGTAAATCAGAAACTAAC
TAGAAGATACGAACAAACACCTACACCTTCTCAACCAACAAACATTAATAAAAAATTGTTTGCTGTAACA
AGGATAATCATCATAAAGGTAAATAAGCTTAAATAACTAAAG
>Pg_Root2810_c0_seq1
CAAGCACAATAAATAAATAAATACCATTTGTCAATTACTTGTAGCTACATTTCATTCCCGGCCGATGGCT
TTCCACAGACAGACCGGCGGAGAGGAACCGATACCGCCGGGGCAGCCGATGTCGAAGGAACAGCAGATGC
TGGACAAAGGGGCACAAATGATGCAGTCCCTTAAGCCCATCAAGCAAATGAACCAGCACGTTTGTACCTT
TGCCTTGTATAGTGATGACATGACTCGCCAGATTGAGACTCACCATTATATGACTCGCCTCAATCAGGAC
TTTCTCCAGTCTGCCGTTTACGATACAGACGACTCCTACGGCCGTCTTATAGGGGTGGAATATATATTGT
CCGACAGAATATTTGAAACTCTTCCTCCGGAGGAACAGAAGCTCTGGCATTCTCATGCCTATGAGATCAA
ATCAGGCCTCTGGATGAACCCCCGGGTCCCAGAAATGGTTGTGAAACCGGAACTTGAAAATATTGCCAAA
ACTTATGGCAAGTTCTGGTGCACTTGGCAAACTGATAGAGGCGACAGGCTGCCGTTGGGGCCTCCGGCAC
TGATGATGTCGGCACAAGCGGTTAAATTGGGGATGGTGAAACCAGAGCTAATACAAAAGAGGGATGACAA
GTACAACATATCTAGTGAGGCTCTTAAGACTTCTAGGGTGGAGATTGCCGAGCCGGAGTGGTTGAATCCG
CAAGCCGATTACTGGAAACAGCATG
>Pg_Root2816_c0_seq1
GAAGAAGACACCACCGTCGATGGCGCAATATTTGGGGCAGATACCCTTGTTGCCTGCGCCTCCGGGTTGT
CCGGGGTTTCCAGGTTGTCCATCGTTTCCAGGTTGACCAGGTTGGCCAGGTGGGCCAGGTGGTCCTTTGG
GTCCGGGTCCACCGGGTTGTCCATCGTTTCCGGGTTGACCAGGTCCACCAGGTTGGCCAGGAGCACCAGC
ATCGCCAGGTGGTCCAGGGGGTCCAGGAGTAGCTCCTTGGCTTTGAGCTGGAGCACCAGGGTTGCCAGGT
TGTCCAGGACCACCAGGGTTTCCAGGTGGGCCAGGTGGTCCTTTTGGTCCAGCAGGTCCAGGAGTTGGGT
TTCCACCACCAGATCCGGGTTGTCCATCGGGACCAGGGTTGCCGGGTTGGCCAGGACCGCCAGGAGGACC
GGGTGGACCAGCAGGGCAAGGTTGGCATGGTGGTGGTTGGAAGGTTTGGCAAGGAGAGGTTTGGCTTTGG
CCAGGTTGACCAGGGCCGCCAGGAGCACCGGGGTTTCCGGGTCTGCCTGGATTGCCAGGTGGTCCAGCGG
GTCCTGGATTGCCTCCAGTACAACAAGCGTTACAGTCTCCAGCAGCATGAGAGCCACCAGTAACTCCAGA
ATCACCATAACCGGCCTGACGAGCAGTACGGTTTCCGGCGATGACGGGGATATTTTTGAGGCTATTGACC
TCGCTCCAGATGTCCCGAGCGGCACCTTCACAGAAAGTCAACTCTTTGTCCATGGTGTTGGCAACAGTGT
TGACATAGGTATAGATCATGGGCAAGGTGAAGGCAACAGCGACAACCGAGATTAGGGAGAACGCAACGGA
GGCATAGGCCACAAAGTTGTAGGCCTTAATACGGCTTTCGTAATCCATGGCGGTTACCCTTAGTCTCAAA
C
>Pg_Root2864_c0_seq1
CGGCCGTGTAAAGGATTTGCCAGGCGTTCGTTACCACATCATCCGTGGTGTTCTGGATACTCAGGGCGGC
AAGAATCGTAAGCAGCGCCGTTCCAAGTACGGTGCGAAGCGTCCGAAGTAATTCGGAATTCTGATTATCC
GGCGCTGCGCGAGGTTCTCCGCGTGGTAAAGCGCCCGCAACAATTGAGAGACGAGAAGTATGTCCCGACG
CCATAGTGCAGAGAAGCGTGAGATCAATCCGGACCCGAAGTTCGGCG
>Pg_Root2903_c0_seq1
AGGGCATATCATGCCGGTGTTTTTATTTGTAAGGATCCCACAATTCGCACGGTTAGTCGGACATATAAGG
TCCATATCTTCGTGGAATGAGGTGTGGTTCCATTCGTCATCGGTCATCATCATCATCTGTACAATCTGTA
CACTATGTACTACGTTTAAGGCAAGAGCACCAAGGAGTCCAGCAACATGGTGACTGGAGAACCACCATTG
TTCTGGAACACCAATCCGGCTGGGTTGAAGATGGTTGCTGGAGCACCAAGGTCGTTCACCAGGTCCAAAG
TGAACACCTTCCAGTTGGTATCCAAAGCAGCAGTGTATCTCTTGGATCCACCAGCAGAGAACCAGATGCT
AATCTGGTTGGTGGCAGCAGTTGCCTTCAAAGCGACGGACAACTTGGTGTACTTTCCTTGCCATTGCACA
GGGGTGGTGGCTTGACCGAGCTGGAGACCTCCCCAACCTTGGATAGCCGCGCTCATGGCAGAGAGCCAGA
GTAACCGCCGCTACGGTGGAGACGGTAGTTTGCCATGACCAGGCAGTGGTG
>Pg_Root2907_c0_seq1
TAACTAGAGAAAAAGTATCAAAGTAACCAATTCATTCTTTGTGTAAAACCTTTAGCTACTAGTCTAGCTT
TGTATTTATCAATACTCCCATCTGGTTTGAGTTTCTTCCTAAACACCCATTTACAACCTATTGGTTTATC
TCTCGGAAGTAAATTAGACAACACCCAAGTTTTATTTTGTAAAATTGTCTCATATTCATCATTTATAGTT
TCTTTCCAAAATGGAGCATCTAA
>Pg_Root2914_c0_seq1
AGAGAAACAGAAAAAACTCTTTCATATAGAAGCATATATACTGGACTTCGTAAAATAGTTCACCAAATGA
AAGAATGGACTGCAACCACTACTTCTATATGCGAATCCATAGCATCATCAGCTGTAAAAACATCTTGGGA
TTTAAATGCATCTCTCATCTTAGCTTTAACTGAGTCAGGTCTTACTCCTAAATTATTATCAAAATATAAA
CCTCACGTTGCTATACTATGTGTAACTCCTCACCCTAAAACAGCAAGACAAGCTCTAATTTGTAGAGGAG
TAATACCTCTATTAGTTGAAAAATTTAACGTTCCTGATAATGAGCACGCTGTTAATTTTGCACTTGAATG
GTCTAAAGAGAGAGCTCTTGTTAAAGTAGGAGAAGTTGTGGTAGTTGTTGCCGGTGTAGTTGAAGGAGTT
CCAGGATCTACG
>Pg_Root2914_c1_seq1
AGTTGAAATACCAATTGAGCGTATTACAAATGTTCAAAAAATGATTATTAAAGAATGTAATATTGCTGGT
AAACATGTCATTACAGCAACTCAAATGTTAGAATCTATGATGAATAATCCTCGCCCAACTAGAGCTGAAG
TATCTGATGTCGCAAATGCAGTTTATGACGGTACTGATTGTGTCATGTTATCTGGAGAAACTGCAGCTGG
AAAATATCCTGTTGAAGCAGTTAATATAATGAGGAAAATATGCAGAGAAACAGGAAAAACTCTTTCATAT

>Pg_Root2975_c0_seq1
GACAAAATCATTACATGATGAACAACCAAGCCACTTATAAGTTGCTTGTAGCAATACTGTTAGTGTGCTT
TGTTTTTCGAGTAGAATGCTTGAATTTCAGTTAACACCAACTTCACCAGACAGGATAATGAAGATTTCAT
CACTACGCCGAACTCATATATCGCCTTTAATGCCATTCAAGTGACAGGTGAAGCTCGGGGAGCTCCTATT
GAAAACTTGTCCGGGAGGATTTGGTATAAACAGTCATTCATGCTATGGAACAAAAGAAAAAATGTTACAG
CATCTTTTAACTCCACATTTGTTCTTAATATCACTCCTAATATCACTACCCAGGGACCCCCGACTAATGA
TTCATGGGGTGACGGACTTGCCTTTATATTGACTAAAGAGAGCAGCTTCAGCTTCATCCCAGACAACAGC
CAAGGGAAATGGCTAGGGATTGTGAATGCCAGCACAAACAGTTCCTCTGCAAACAATATAATTGCAGTGG
AATTCGACACGAAGAAGAGCTATTTGGAAGATATTGATGGCAACCATGTAGGTGTTGATGTAAACAGTGT
TTATTCCATTAAAAAGGTTTCATTAACTGGATATGGTGTTAATATTTCTACCGCTACCAATATGATGGGG
GGATCACTAAAGAATTGGTGGTTTATGTATTCAAGACTAACACAACAGGTGAGATCATATAAATCCCAAT
AATTTCA
>Pg_Root2985_c0_seq1
GTTTCTGTACTTTATTGCAAAAGGAAACCCCTTTATCCAAAATGACGATGATGTCGGTTCTGGCGCGCGC
GCTCAAGACGATCGCGAACGCCGAGCGCAACGGCAAGCGCCAGGTCATCGTGCGCCCGTCGTCGAAGGTC
GTGGTCAAGTTCCTGCAGGTCATGCAGAAGAAGGGCTACATCGGCGAGTTCGAGCTGATCGATGACCACC
GCCAGGGCAAGATCGTCATCAACCTGAACGGCCGCCTGAACAAGTGCGGCGCCATCTGCCCGCGCTTCGA
CGCCGCCGTCGGCGAGTTCGAGAAGTGGGTCCGCAACGTGCTGCCGTCCCGCCAGTTCGGCTACGTCGTG
CTGACCACCTCGCT
>Pg_Root3030_c0_seq1
GGGACCTGGCCGCAAGACTTGCAGCTAATAACCAAATCGCTCGGGATAGGAGAGTTGGTCAAATGCAAAA
CCAGCGAATTCGAATTCGTTTGAAAGCCTTTGATCACCGCCTGATCGATGCTTCTGCGCAAGAGATTGTA
GATACGGCCAAGCGTACTGGCGCCCAGGTTTGCGGACCCATTCCGCTGCCGACGCGCAATGAGCGTTTCA
CCATTCTGATCTCTCCGCATGCAAACAAAGATGCGCGTGATCAATACGAAATCCGCACGCACAAGCGTTT
GCTAGACATTGTGCAGCCTACGGAGAAAACCGTAGATGCATTGATGAAGCTGGATCTGGCGGCTGGTGTA
GAGGTTCAAATCAGTCTCGGCTGATTAGGTGTGGCGCAAGGCGCGTCATATCAAATGCGTGGTTGTTGAG
CGCATCGAAAGCAAGTAACAGAGATCGGAAGAGCGT
>Pg_Root3031_c0_seq1
GAAAACCTGTATTTTGTATATATGTTGCAATTGGACAAAAAGCTTCAACTGTAGCAGGAATCGCTAAAAT
GTTAGAAGAAAAAGGCGCAATGGCTTATACAGTTATCGTTGCTGCTAATGCTTCTGACCCAGCTCCAATG
CAAGTTTACGCTCCTTTCGCAGGTGCTGCAATTGGAGAATACTTCAGAGACTCTGGACGTCCAGCATTGA
TTGTTTATGATGATTTATCTAAACAAGCGGTAGCTTACCGTGAGGTTTCTCTTCTTTTGAGAAGACCACC
AGGACGTGAGTCTTACCCTGGAGACGTTTTCT
>Pg_Root3112_c1_seq1
TGCGGTGTAGTGTCCGGATATTTTGATTAGAAGATAAGGAAGTGAAGGCATCTTGCGTGTATGGATACAA
TCTCACAAGACGTAGCATGCAAAACCTGAACGGCGATGACAAGAGAAAGAGAGATGATGGATGATGGCGG
ATTTTTAATATCCGGGTGGAGTTCTTGGTGGAGGACAATGGTCGCAACTTCCAACAGCACCGGGTGGTCC
ATCGGGTCCAGGG
>Pg_Root3188_c0_seq1
GTTCTAAAGAAGCAAATCCAGTTGTTGCAGTTTTATTCTGTACCCACATTGAAAAATTCCCTGTGATCCA
ATTTAAATCATAAGTTGGATCCGAATTTGATTCCCAATCAAATGTATCATGATTCCAAAAAGCCATTTTA
TAACCAAGTTGTGATAATATTCCACGAACTCTATCATCAGCATCTCCTTGAGGAGCTCTAAACCATTTAG
GAGTT
>Pg_Root3188_c1_seq1
AGGAGTTAAATTAACGGCTTCTTTAATTGCCATTTCTGTCCATTTTGTTTCAGCTATAATTTCTTCAGTA
GTTTGAGATGTAAGAGGTGTATGAGACCAAGTATGTACACCAATTTGATGACCAGAATCAACGATTTGTT
TGAGAATTTGGGGATTTTCAAAAACTCTACTTCCAATTACAAAGAAAGTTGCCTTTAGACCTCTGTCGTT
AAGCGCTTTAAGAACTCTCAATGTATTATTTGTAGGACCATCATCATACGTTAAAGCCCAATCTCCTTTC
TTAGGACAAAAGTCAAAATCAG
>Pg_Root3265_c0_seq1
AGAATGGAAGGATAGATACATAAGATTTGTTATCTCTTTTCTTTTGGAACTTAACAACTCCAGCTACTCT
TGCGTGTAGTGTGTGATCTTTACTGATGTAAACATTTTCACCTGGATTGTGTTTTGAACCTCTTTGTCTA
ACGATGATGTTCCCAGCAATAGCAGCTTGACCACCATAAATCTTAACGCCTAAACGTTTTGATTCTGATT
CTCTACCATTCTTCGAACTACCGACACCTTTCTTGTGAGCCATGACGTATGAGTTTAAATATTGTTATTA
TTCTTCTTTAGCTTCTTTTTTTGCTTTTGGAGCTGCTT
>Pg_Root3276_c0_seq1
ACTTACTTGTTGCAGATATGACCCATGAAACCAACGTTGATGTCAAATCGTTTGTCGTTTCCTCGATGAA
ACGATTGGCTGAGAACTCGGATAACCTTTTGGACGAACAAACAGCGAAGGCTGTTAAATCTAGCTTGTTA
TTGCTTGAACAAATGGATGAGTCCATCCTTCGCCAATCAGCTAGCAAGAAGCATCAAATTGGATACTTCA
GCGATCCTTCAAATTGGCATGAATTTGGTAGCTTGCTCACCTTTGCTTCCATTTTCTCAAATGACTCTTA
TCTTCCAAAAGAAATCATGGCTAGCTTGGATAAAATGATGGATGGTCGTCTCATCCAAAATAATTGGCAG
CTTGGTGTACATATGCAGGAACTCGAACAATTGCCAGCTCGCCTAGCTCAAAACATCGAATCTAAAGGTT
TTGATGACATCATTATCCGAGGTCGCCGTAGTTTGGCTTCCGAATACAATCCGGTTGAAATGCTCAAGTC
ACTATTCAACAAGTTGCAACTCGTTGCTCGTCAACGTAGCTCATCCGATGCGGAACCTATGCTCTTGTTT
TACCGCCGTCATAACAATTTGGATTATTCGTTCTTACTTCTCGATGAAGCTAGCTTACCAGAGATCCTCA
AGAAGTTCATTCTCGAAGGTCGCCTTGATGTTAGTGCCCTTGAAGAAAATAACTTGATGATCCGTACCAA
CGGTGCCATGTACGACTTTGAAAGTCAAATGAAGTTGCCTACAACTATGGGCATTCCAATGGTGATCACC
TCACGAATGGCTACCATTGCATTCGTTGATGGCAAATAATCTCTTTCTTTTGGCAACAACGA
>Pg_Root3281_c0_seq1
GATCGTGATGTGACTGGAGTTCACGACTGGAAAAACAGTGCAATGGCAGGAGCAATTACTGGTGCGGCAT
TGGCACTAACATCGGAGGATTCTTCACATGAGCAGATCGTGCAGTGTGCTATAACCGGTGCAGCTATATC
AACAGTTGCAAATCTCCTGACAGGAATATTTTAAGTATATGACCAGCAATTAATTTCTGTCCAGTCTAGT
ATGTGCATGAACTTATGTAGCTTTATGAGGAGTACTCTTTGAGTAGTTGATGATACTATTTACTTTGGTT
TTGTGGATGAGTTCAGATGGAAATTCTCTAGATTTTGGGCGAATGTGTAGTCTTTGTTGAAT
>Pg_Root3288_c0_seq1
ATGATGTTCCCCGGCCTCGTCCTTCTCATCTCCTTCTTCCTCCCAGAGTCTCCTCGATGGAACTACACCA
ACGGAAAGCAAGAGCAAGCCAAGGCTTTCCTCATCAAATACCACGGAACCGGCAACCCAGATTCCGAGTG
GGTCAAGCTTCAAATGTTCGAGTACGAATCTCACTTGGAACTCGAGGGTGCCGACAAGAGATGGTGGGAT
TACAGAGCGCTCTTCAAGACCCGTGCTTCCCGCTACCGTCTCGCTACCAACTGCCTCACTGGTCTCTTCG
GTCAATGGGCTGGTAACGGTATCGTCTCTTACTTCTTGGCTGGTGTCTTGGAGACTGCCGGTGTTGAGAA
CCGAACTACTCGTGCCAACCTTTTCGTCGCCATGAATGTTGTCCAGATTGTCATCTCCTCCATCGGATCT
TGCTTCGTTGACAAAATCGGTCGTCGCCCCATGCTTATCTGGGTCAACGTTGGATGCTCTATCTGCTGGG
TCGGTGTTGTCGCAGCTGGTGGTATTCAAGCTTCCAAGCACGACAATGCTTCCTCGATTGCCATGGTTAC
CATGATCTACGTCTTCCAATCTGTCTACTCTTTCGGATGGACCCCACTTCAAGCTCTTTACCCAGTCGAG
GTCCTCTCTTTCGAGATGCGCGCCAAGGGAATGGCTTTCTCCGGTCTTTTCGTCAACTTCGGTACCCTCG
TCAACCAATTCGGTTTCCCAGAGGCCCTTGCCAAGATTGAGTGGAA
>Pg_Root3317_c0_seq1
AAACCAACAGGGATTCCCTCAGTAAGGGCGACTGAACAGGGAAAAACTCAAGACTGAAGCTGGAGTGGGG
CTATAGCCTGCTTCCGCGTTGTGGTCTAAGGATTTAAGGCTTCTCAGCTAGGGAGAGTTTGAAGTTCTCT
GGGAAGTGACGCTACAAAGGGTGATAGTCCCGTGCAGGCTCCTCTGGTTGGGAAACTAGTCTTGTAATCT
GAGAGTTGGACTATTTGAGAGTATAGTTCTAAGTGGGTGGTAGATTCCATCTAAAGCTAAATATTTCTGA
GAGATCGATAGCGAAAAAGTACTGTGAAG
>Pg_Root3344_c0_seq1
TATTTTATCCTAATTAATCAATCCTGAATCCGAACATTTAATCTCCGGAGCCAAACAGAATGAAGAGTCA
TATGAAAAAAGTCAAATCTCTTGGGAATTGGATTCACCACAAAATGCCTTTGAATTTGCTTCACCCTCTT
TCTCATTCTCAAATACCGAACTTGAGGTATACTCATCAGTATTTTCTTAATGTTAGGAATGTCTTTCACT
TCCAGTTGAACAGAAAATTTATTCCAATTAAGAACATCACTTAAAGGCGGTACATATCCATCCGAAATTA
AAACCGGTATGCACTCGGCATAAATTGCCTCAACTACTCGTGGGCTAGCAACTTCATATCCACTTGGACA
TAAACAAAATTTACTCTTTTTTAGCATTTCATCATAAGATATATTTTCTGGGAGTTTTTCGTACACTTGA
ACCTCGCTATCTTTGCCTTTCCAATGTTGTAGAAGAATGTACCTTATGTCACCGTGTAGACCGCCGGCAA
AGAATGCAACAATTGATCTTTGGGGAGGCGGGAAACCGCCGAGTTCCGTCATTTCTCCGCTCCGGAGATG
GATTTCCGGCAATGGTACATCTTTCCAAGGGTTGAAACCTTCCGAGGTATTAGCGTTACACAGGACTCGG
ATGGAGTTGTTGAATAAATGCGGCACGTAGGAACTTGTATGAGGCGCCCAATCATGACAAGAAACCATAA
AATGATCAGCGCCAAGGCTTCGATTCCAGAAGGGATATCTATCAGAAATCATGTGTATATAGTCTGCGAG
AGTGTTTCCAATCGGTTGAAACCCACGGGCACTACGATCATACACGTACTGAACCATCATCACCACACTA
AATGGTAGGAAATATAGGAGGGCCTCGTCCGGGTCGTGGGTTCGATACAAGTTTTCTTTTTCCATTTCAT
GGATGAACCTTCCCTCCGTCGAGTATATACTTTTGCATGGTCCATTATGGAATATTGGCGGTTCCCCTTC
TTTGTATACAAATATTTTGAACAACTTTTCCATTTCTAAGTAGCTCCTATGAAATCCGTTGGCATTCCTA
TAAACGGGGCCTTGAGGTACATAATCTGGATCTTCATGGATCCAAGTATTGTTTTTGTTTCGAGCAGCCT
CTTTTATGGCTGACCGGGCTTTCACCAAGCCTGCTTCAAGCTTCTCTAACTTGCTGAATCTCCTAATAAT
TTTTGTTTTAGTATTGGCAGATGCTGGAGTTTCATTAGTAATATCTCCCTTTTCTTCTTCTTCTTCTTAC
TTCCGAAGGATTTTGGGTAGCCAATTTGTGTTGTTCATTATAGTTATTTGAATGAGTGAAGAAATTACTT
AGTGAAGATGAAGACCTCCAATTAGCTAATGGAGAATTAGAGAGAGAAACCCATGATTTTTCTGTACCAA
GTGTACAAGCAATCACGGTGATTAAAATTAACGGTATGAGAATTAATATTGTTGATAAACCCCAATTTTT
TGACGCCCGCATCTTATCTCTCTCCTCTCTCTCCAACTCCACAGTATTTATTTACTGTGAAGATACAAAG
AAGAAGAAGAATACTATAGTACTTATGGATGCATTACTTGATG
>Pg_Root3349_c0_seq1
AAAATATTTATTAGTAATCAGGTGTTTTTAAAAATCAGGATCATATCTTCGTTTATCTATACCTTCGCTA
TACAGACATTTGTGGATCATACAGGTGTGTTGAAGACGTTCCCAAACCCACGCAACTTTCGCATCCAAGT
CTTCATCGTTAAATAACTCATCGAATTCGAAATGTCCCTGGAGATAAGAATAAATCTTTGCGATCAATCT
GTCTCGATCGACTAAAGTTGGTTCAATGCGTTTGCTTGTAAAGAGATCCATATAATCTTCACCATTTTCA
TCATCAACAAAATATTTACAATTCTTGGCTTTCCATTCTTTACAAACACGGTTCTGGTCATCACACTGAC
ATCCAATGGTTTGTTCCATCACATGATGTCTCCCACTTGTTACACAGGCATACATAACACCCTTAATACT
TTCTCTGAAATGTTTCTTCAACTCCTCTGTTGGTAGCATTTGTAATGCTCTCCGATATGCTGCTAATAGT
GCAGATCTTATGCAATATCCCCTG
>Pg_Root3352_c0_seq1
ATGCATTAGACCAAATTATGGTCGGGGGAGAGAGCCTTAATAATAGTAACGCCTTGGACCATAAAATGCA
GATCCTATAATATCCGCCCTGGCAGCATTCAAACGAACTCTATTCTGAATTTTCATTAATTCAACTTGAG
CCGCAAGATGTTGTTCAAGGGCTACTTCTTCTTTCGAACGTGCCTTAGCCATCACACAATTTACGTGAGT
CCCAAAGTCGCATTTTGCACAATAATACATCCAACAATCTTTATTAACATTTCGGAAACAAACATCACAT
ATAAAATATGTATTGTCTGATCCCTCTGTCAATTGAACCGAGTACTTTAGAGTAAGCGCGTGTTCATGAT
CCTCACGACTCTTGGATTCAGGCAAATCCGCGCATTTTTCATGGAGATCAAACTCGCATATCTTGCAGTG
AAATGTGGAATCTTTTCCATTTTCACCACACGCGTTGCAAATGAACTCACCAGTACCATGATAAGGTGGA
GGAGAGAGGAGGTTAAGGGCGTGTTTGGGGTGCGATTTGTGTTGAATCTGTTTCTGTTTTGATTGATCCG
AGGAGCTGCTAGGGCTTAGATTTGATTTGAAGTTTGAATTTGTGCAATGGAGGTGGAGATCAAAGTTACA
TTTGGAGCAACTAAAAGAAAAGCCGAAACCGGGTTGATTGCAGGAATTGCAGAGAAATGAACCGGAGGGA
TAGGTAGGGTATGGGATTAGGGTTAGGGTATGGGATGGATGAGAAGGGTGGTCTATCGAGCGAGTTGCGT
GGAAGCATGCTGGATGAAGGAAGAATTTGCATTCCCAGCATGCATACGACGTCGTGTCGGAGCAGGAGAG
CTTGCAGCCGGAGCAGTTGGTTTCGGATTTTAGTGGCTTTTGATTGAAAGTAAGGGCGTGAGGGTGGCTG
AAATGCTTATGCTCCATTTCTCTCCCTTTCAACTGATTTGATAAAATG
>Pg_Root3361_c0_seq1
GGTGTCTTGAGCTCCATAGAATCCGCATCCTTAAAACGCAGCTTGATCCCCTCCAATTCTTAGTGCAATT
GCTTGTGCACCAACTTCACCAGGATTTGGCGCAGGGGCTTAAAACTGATGTTGTAAGCTATGAAGTTGTC
CGCAAAGATTGAAACTGAGGAGCTGTATGCAGTCCCTCCAGTAGAATTTGCTGTGTCATTCCAAGCGATG
GCCGTGTTGAGATAACCCTGACCTTGGAATATCAAATTCATCTTGCTCGAGTTCACCATAACTTTCTCAC
TACAACTGTATGTACCGGAATCAATTATA
>Pg_Root3413_c0_seq1
GGCAGCAGTCCATTCCATGGCATCGCTCATCAAACCACCACCGCAGCCTTGATCAGCAGTGACACAATCA
ACCAAGTTTTGTTCAGAGAAAGCAACGAGGTGCTTGTTGTTGATGAAGTAGAAACCTTCGAGGACACCGG
TGGTGGAGAAAGTCCAGCATGAACCGCATTGGCCTTGATCCTTAACGGGGGTAACAGCACCCTTGTTTCT
CCAATCGACGGCATCGGGAAGAGCACCGACGGATCTAACGGGGGCAGTGTGTTGAGCAATGAAGTTCTTG
TTCTTTTCGACGAAACCGCAACCGGCTTGCTTAGTCTTGAATTCGTAAGCAGTCAAATCAGCGAACTTGT
TGATTCCGAATTTGACATCCTTGTTCTTGGCATTGAGCTTGGCAATCTTGACG
>Pg_Root3425_c0_seq1
GCGGTGCTGACAATAGCCTGTTGACTTTTAATGATTGTAAGGTTGCCAAAATTGAATGAACCCATGGTGA
ATTGCCAATAGGTTCTGGATGAAAGTGGGACATAGCTGATGTTGGAGGCGCAGTTGTATGAGTCGAGGCC
ACCATAGGTTATAGAGCCGGCGGTGTTACGGCCATAGGTGATTGCGCCTTTGTTGTCATTAAGCAAATAT
ACTGAAAAAACGGGTTTATCGAAAGTGGAAGTAGAAATCATGTTTTGTACAACCGGTGTGGCTCCACTAG
TTGACAAAGCTGGCCAAGCCAAACCCAAATATCCATCAAATGGATGCAAGCCCATAAATTTATCCACATC
AAAACATAGCCCAAATTGTTGTGTGATTGAGGGAAATCCGGCCATTGTGAACTTGTCAAGTCCCAAGCTT
CCATTTAAACAAACACCGGACATGAATTTTGACTTCACCATAGCATAGGTTGAGGATTTTGTGCTATCAA
AAAGTGTTCGATTGAAGTTCGATGTAAGGGATGGGAATCCTTTACATTGGTCTGCCGTGCACTTATTTTT
GTCCATGAACCAAAGATCAGAGCTTGAAGTATCCGGGCGGAGAATGAGGGTCTGGGGTGGTGTTCCAATT
TGAACAGTATGTGAGAAGAAATCATTGAAATAATCATAAAGTTGTGCCACTTCTGAAACACCCTTTGAAC
TTGATTTAGATATCCTCTTTTGATACTCTTCCCATTTTCCTTCTCTTATAAGCTTATTTTTTAGCCCTTC
ATGACGACGTAGCGGCAACGTAAGTTTGGATTCAGCAAAAATAAAGAATACCAAAAATGCAGTCAAAGTC
AAAATAAGCCTCATTTTTTCACCCCGGAACTTCCTATGAAGGAA
>Pg_Root3428_c0_seq1
TGTTCAAAGGAAGTGGCAACGGCCATTCGTGGAGCCATTGTTGCTGCAAAACTCGCCATCATCCCTGTTC
GACGAGGCTATTGGGGAAACAAACTCGGCAAACCGCATACTGTTCCCTGCAAGGTGACTGGAAAGTGCGC
CTCTGTCCTTGTGCGTTTGATTCCAGCCCCTCGAGGTACTGGAATTGTCGGTGCACCTGTGCCAAAGAAA
CTTCTTCAAATGGCTGGAATTGACGACTGCTATACCACGGCCGTTGGACAAACAGCGACGTTGGGAAATT
TCGCAAAAGCAACCTATTATGCCATTCAGCGAACCTACTCGTATTTAACACCCGACTTGTGGAAAGAACA
GGAGCTTGAAAAGTCGCCCTACCAAGTGCACCATGAATTTTTGGCTCAGCAACAG
>Pg_Root3446_c0_seq1
TCTGGCTCAATTGATGAATGCCGGTACGTGTCGATTCTTCCGAACTCTTTACGGTTGAATTGAATAACTT
TTTGTAGTTCTTGTTGAATTGTATGAGGTACATTGATAAACCCTAGATACTTTTTTTAATGCTTTGATTG
GTGCTAGGTTTTGAGAATTAGTTGCAGTTGTGTGATTGTGCGGTAGCTTGTTGACTACAGAGCGAATGTT
TGCATTTGAAATTCGGAATTTGGTTTCTGAATTTGAAAAATTTGTGTCGTTTTCACGAGTTTGGTTCTTC
TGAAAATCAGTGGTTTGGATACTTAAAATAATCGTTTGAGCTGGCTGGAGCTTTCGTTTTGTTGTTTTAG
AGACTTCTTGATGCATTTTGATTTTTGTTTTTGTTTTTTGTTTAAATTGTATTTTTTACAGTTACTTTCT
GTTTAAGAAATTAATGGTTTTGAAATTGAAGACACAATTTTATATGACTCACTTCTTTTTTTGAACTATT
TTGTTGTAAATATGTGTGGGATTTTTAGTTTTTAAGGATTAGTATATTACTAAATAAGAATATTGTTTAA
TTGGTTTTACATTTTTTTGTTTGTTACAGGGTTCAATATTTGAGTTCGCAG
>Pg_Root3457_c0_seq1
GGCTCATGCCGCGTTTGGCGGATATAAGCAATCGGGCATCGGCCGTGAAAACCACCTGAAGATGCTTGAT
CACTATCAGCAAACCAAGAATATGCTGGTAAGCTATAGTCCAAAGAAACTCGGCTTCTTCTAAAAAACCG
ATGTGAATACAGCCTGACGGGCGTACCATGCCTTGTCAGGCTGAATTCTCAAATGGTTTTACTACCGGAT
TGGTAAGCCGAGGAGAGGTTGGAGGTGTGCATGGACCATATGGTTGAAAACAAGGTGAGCGCGACACCAG
CGGCGCTTGAGTTGATCGCAACTTTGCAATCCGAATATGGCCCAATCCTGTTTCACCAGTCTGGGGGCTG
TTGCGA
>Pg_Root3462_c0_seq2
TGCTGAATATGAACGTCTCCTCGCCAAAAGACGAAATGAAGCTAGAGAAGCCCTCATCTCTAAAAAATCT
AAGCTCTCTGGACGTCCATCTCAAAAGCTCTCTACCAAAGTCTCCCAAAAATTATCACAGAAAGTTGCTC
CAGCCAAAGAAGCTGCTGCTCCTGCTAAAGTCGCCAAGACCTCTGAAAAAGCTACTGCTGCTAAACCTAA
AGCTGCTGCCGGAAAAGGAGCTGATGCTAAAGCTGCCAAAGCTAAGACTGTCAAAGTCGCCTTGACAAAG
GTCTCTAAAACTGGTCAGCCCGCTCCAGCTGATGCCAAAGCTGCCAAACCAAAGGCTGAAGCTAAAGCTG
CCAAACCTAAGGGGGAAGCTAAAGCCGCTCAACCCAAAGCTGCCGCTAAGACAGCCAAAGCTGCTAAAGG
AAAAAAATAAATGACTGAG
>Pg_Root3498_c0_seq2
GTTCATTTGTACGTCTCAATTCTGATCCGATTCCCCCGAGTGTTGTTTCATCTACTCTACCGACTGATAA
TTCTGCCTCTTCCTCACATCCTCCTTCCATGGCCTCATCTTCCGTAATGGTTGATATGCTGTCTCAAATT
CTCAAGAATCAGGAATTCATTCGTTCTGACATTGTTGATATTAAGCAAAGGATTTCAGTTTTGGAAAAAG
GGAATTTACCTATACGGGCAAATGATTTAACAAAGTGTTTTTCAAAGATTGAGGATGAATTCATTGATGT
ACAAGCTGGCTTCAAATTACATACTATGGCTATGGTTGAGTCTTTACACCGAAAGATCAATCGAAATTCG
TGTCAACTTAGCCAAGAACTAAAATTTGTGAGTTACCAAGTTGGGGAATTTGCTGATTTCATGGCTCATT
GTCTGAATGACGTCAGTCGACGATTACATTTTAACACTATGCATTCTCCTGTTCCGGAATTGCCTCGATG
TAATTGGATGGCTGAATACATTGGCGATTTCCTTGATTTACCTCTACCAAATGAGACATTCATCCCTCGT
CCTCCTAGGTTTGCTCATGAATTCTCAATAGAAGAAAAGATTCATCGTGTTGGCCATCGACCTTATTTCA
CTAATCGTCCTCAACCTGTGATTCATGTCGATGATGTTGATATTTGACAATCTTTTTGGTGATGACAAAG
GGGGAGACAAGCTACGTGCTGAAGGTTGAAGAAGTTGATGCTGTGAAGACATTTGAATTTTCTTTTTGCT
TTTATGTTTTACTGTTTTAAAAACGATTTGGGTGGTACCAAGTGTTTAAGTTTTTGTTTGGATGGTATGT
TTTAGAACAATATGGCTGGAGCCGGTACTATTATAATTGATTATGATTGCTCTACTATATTTGATTCCAG
CTAACACGTTTTGCAGGATAAGTTCGATTATGTTTGAAATCTTCTAAAATTGTTAATATGCATGAATTCA
GGGGAAGCTTCTGAAATTTTAGATCTGCATGAATTCAGGGGGAGGTATAATTTTTGGTGTTGACATCATC
AAAAAGGTGGAGAATGT
>Pg_Root3525_c0_seq1
TCAAAATTAAAAAAAAAGCAAAAAGAGGCTGCTTCAAAAATTGAAAAGAACAAATTATACTCTCTAAAAG
ATGATGCTGCATTATTGAAAGTTGTTGCTTCTGCAAAATTTGATGAGTCTGTTGATATCGCTGTTAAATT
GGGTGTAGATCCAAGAAAAGCAAATCAAATGGTAAGAGGTGTAGTAACATTGCCTCACGGAACTGGTAAA
GACGTTAGAGTTTTAGCATTGGTTACTCCAGATAAGGAAGCTGAAGCTAAAGCAGCTGGTGCTGACCACG
TTGGATTGGATGACTATTTACAAAAAATCAAAGATGGTTGGACGGATGTTGATGTTATCATCACTATGCC
AGCTGTTATGGGTAAATTAGGTCCATTAGGAAGAATCTTAGGGCCAAGAGGTCTTATGCCAAACCCTAAA
ACAGGAACAGTTACTATGGATGTTGCGAAAGCAGTTCAAGAAGTAAAAGCTGGTAAAATCGACTTTAAAG
TTGATAAGACTGGTATCGTTCATGCAGGAATCGGAAGAGTTTCATTTGGAGCTGACATGATTACCGAAAA
TGCGCATGAAATTATTCAAACATTAATCAAAATGAAACCAACTGCAGCGAAATGTACTTATATTAAAAGT
ATCCACATCTCATCAACAATGATCCCTGCTATAGCTTTAGATCCTAAAGCTGTATAATTGGTAGTTTAAA
ATTTTTAGTATGAC
>Pg_Root3532_c0_seq1
AGCACGTCTATGCTCTTGGTGTCTCCAAGTTCATTCTCCTGTAGGCAGTGATATCCAGCATATCTCTGTC
ATTGTAAAGCTACCAGCAAGTACCATTACAGTCCCGAACAATGTTGATTAAAGAGTACCGCATACCCATG
CCTGTCTCCGTTGAGGAGTACCAAGTGGCACAATTGTACATGGTTTCCAAGATCAGCAAACAACAAACAG
GTCATGGCGAGGGTATCCAGATTCTCGAAAACAAGCCTTTTGACGACGAGAACGGAAAAGGCCAGTACAC
ACACAAGATCATTCACCTTGCAAGCAG
>Pg_Root3570_c0_seq1
GAGGAGGACTGCTGGTGGTGCGTCGGCTTACGGTTCTCATGTGATGCAATATGGAGATGTAGGACTTAAC
AAGGATAAGCTCGACCTTTACATGGGAACAAACCCTGCCAATGACAACTTCACCTTTGTGGATGCTAATT
CACTGACTCCACCTTCAGGAGTTACTAACCAGCGTGATGCAGATCTTGTCCATTTCTGGGATAAGTACCG
AAAGGCACCAGAAGGTTCCACAAGGAAAACAGAAGCTCAGAAGCAAGTCCTTGAAGCCATGTCTCACAGA
CTTCATGTTGACAACAGTGTGAAACTCGTCAGCAAACT
>Pg_Root3577_c0_seq1
ATCCAGTCCTTCGAGCTCGATTTCTCTGACAAGTCTTTCGAGCTCAACAAGATCAGTCTCGTCATCGAGG
GGTTTAACGTCAAGGACAACCATTGATTTAGCAGCAGCGAGTTTTCCAGAGGCCTTCTTTTTCTCCATTT
GTTCGCGGGCACGTTCTTCAATCAATCTTTGATGTTCGGCTTCAGCTTCATCATCTTCGGCAAAGAGGTC
GAAATCATCATCAGCAGCAGCATCGGCAGCTTTTGTTTCATTAGCAGCTGGGGTCTCTTCGACAGCAGGT
TCTTCGGCAGCTTGAGTAGCAACACCGTAAGCAGCTTTTTCATCATCGGTAAAAGAGGCGATGTGACGAT
ACCAACGAGCGGCATTTTGATGGGTTTTGGAATCAGGTTCACCGCTCAGAGTGGCGAAGGCAGTAAAGTC
CTCCGCTGAAAGAACATAGCCAGTAACGTAAGAGTGTTCAAGGAGAAATTTATTGAGGTTGTTGAGGCCT
TCAGCGGTAGAGAGATCACCAAAACTCATTCTGTGTCGAAGTGTG
>Pg_Root3587_c0_seq2
ACAATTCCGATCACGCATTGTCTGCCGATTCCTACTGTTCAGTGTATCCCAACCGTTACCTCTTGCGTAA
CAGGGATTTCGCCAATCTGCAGCGCTCAGCAAGAGGCTAACGTTGGTGCTGGATTTCCGACAATTCCAAT
TACACAGTGTTTTCCGATTCCTACTGTAAAATGTATCCCAACCGTTACATCTTGCGTGACAGGAGTATCG
CCTATCTGTCTTGCACAGCAAGATGCTAACGCAGGCGCTGGATTTCCGACAATTCCGGTAACACAGTGTT
TTCCAATTCCTACTGTAAAATGTATTCCAACGGTTACATCTTGCATCACAGGAATATCGCCTATCTGTAG
CGCACAGCAAGGAGGAAACAACTTAGGATCTGGTATCATCCCTACGGAAACACCATTCCTATGTCCTCCA
ACATTGCCAACATCTTGTTTTCCGACATTGACACCAACTTGTTTCCCACGTCCTACCCAGCCTGTTCTAT
GTCCTCCGACAATTGTAGGTGCGTGTAACACAAACCCGGTGATCTGTCGTCATACAAACCAAGGTGGTTC
TGAAGGCGTAAATGCAGCAGCGGTTCCGACCTTGCCTGTAGACCAATGTGTACCTACGGTATCATGTATT
CCTACTATATCTTGTATTCCAACTGTTTCTTGTACA
>Pg_Root3675_c1_seq1
TGGTCCCTCAGGTCACAAGGTGGCGCGTCATGTGCGCGATACCTTACCCTCAAAGCTTTCGTCATCACTC
AAACAACCACAGATTAATACAAGAAATGGTAGTAACAAACTTGATGGTTCAGACACTGAGAACAATGACG
ATCCTGCTGATAATGATAATCATGGTCCACTCTATTCTTTAGTAAAGTCGAGTTTAATTGAGTCCTTCAG
AGTTATGGATGAAGATCTTGAAGCTGAGGATATGATTGATAGCTACTGCAGTGGCGCAA
>Pg_Root3677_c0_seq1
AAATCCGCCCGTACGCTTGACGACATGGCTGAGTCTGTTGATTTTGTATACCCAGCATTCGAATACATCG
AGAAGCGTGTAACAGTTCTCGATATGGGCGTGGCTTTTGCTGACAATGCGGAACACACTGGAATCGTTCT
AGGCCAGCCCGTCAGGCATCAAATCGATAGAGACTACAGGCAAGTCGTTTGTACGTTGTTCAAAAACACA
TCACTGATTGACTCCGCTCCCGGTGAGGTTGTGTTGGGAAATCCGCTGAATTCGATCTTGTGGCTAAAGC
AGCGGCTGGAGAAATACCAGCGTCAGCTTACTGAAGGCATGGTCGTCATGACTGGTTCATTTCTGCGTCA
GCTTCCTGTTTCATCGGGAGATCACATTCGAGCCGAGTTCTCCGGGCTCGGTGTTGTGGACGTTAATGTG
GTTAATTAGATTGAATTTTTCCACGGGTGAATTGTTTTAAATACTTACGACACTGGAATTAATATGAAG
>Pg_Root3708_c0_seq1
CAATCATGGTGCTGGTGAGAAAAGGTTGGTCCGTGTTGGCAAGCATTGTGAGCTACAGAGAGGGAGAAGT
TTAGGGTCTGATGCTGTCTCTATAGAGAAGAAAGAGAGCAAAAGTGTTAAACTTGCCATGTTTGGTAGTG
GTTTAGTAGGAGTGGCAAACTTGGTAACTCTTAGCTCAGCAAAGGCCGCAGACTTGAAAATGGTTGTCTT
GG
>Pg_Root3708_c1_seq1
ATCAAGCGACTTCCGTGTACATCTTGGCTGAAGGAACACTGGGAGATTCGCTTGGAAACTTCTTGTATTC
AGCTAACCAACAAGCTAATGAAGCTGTTCAGGATCAGCTCTCAGCTCTCAGTGTGACAAGTTTGGCAGTA
ATATTTGGGGCAGGACTCGTGACAAGTCTTTCTCCATGTTCACTCAGTTTTCTGCCATTGACACTTGGTT
ATATTGGTGCATTCGGGTCGGG
>Pg_Root3718_c0_seq1
ATCCTTTCTGTTTGTTAGGCTGTTTGGAATACTGCCGGTCAGTTTGTTGTTTTGGAGAAATAGTTCATGA
AGATTTGGAAGTTGGGCCAGCGATTGAGGGAATGATCCTTCGAATTGGTTGTTGTCCAAATGCAAGGACT
CCAGGGCCTTCATTGAGCTAATATCTGGAATTGTTCCTGAAAGCTTATTACCACCCAGCCAAATACTGGA
AATGGCAGTTAACTTGGCTATGTCTTTGGCCAGTG
>Pg_Root3732_c0_seq1
GAGAATTTGGAGATGCCCCTTTCTAGTTGTGGGAATGGATGCATAATATTGCATGCCCCAGGTACAGGGA
AAACCCGCCTGAGTATAGTCTTTCTCCAATCATTCATGAAACTGTACCCAGAATCCAGACCGGTAATTAT
AGCTCCTCGGAGCATGCTGCTTACTTGGGAGGAAGAGTTCAAGAAATGGAACGTTGACGTACCATTTCAC
AATATAAACAATCTGGACTTTTCAGGCCAGGAAAATGAAGCTGCTGTCTGTTTTCTGAAGAAAGTTGGGT
ACAATGTCAAATCTAGAAAAGCTACCCGCATCATTAAGTTGTTATCATGGAAAAAAGACACAAGTGTTTT
GGGAATAAGCTATAGA
>Pg_Root3746_c0_seq1
GCGTGTCAGAAGGATGGACCAACAAGGCAAAGCTAGAATTGCTCACTTAAACAAAGTAGCTGAAGGTGTC
AGAACTGGAGGAAAAGGAACCCAAAGACGTAAGAAGAAGGTCCAAAGAAAGACCGGAAACACAGACGAGA
AGAAAATCATTCAAACCCTGAAAGGACTTGGACTCAATCCTCTGCCAAACATTGAAGAAGTCGAAATGTT
CAAAGACGATGGAACCGTGCTTGTGATTAA
>Pg_Root3776_c0_seq1
ACACATATAAATAACTCCAAAGCATACAATACAATTTATTCAGCACTGAACAAACCACAAGAGACTTCTC
TTGATAAGAATTTATAACACCTTAAATCCAACTACTTCTCAAAATGCTACTCATCAGTCTCATTACCAAA
AGCATTTCAACTACCTGCCTCATCTTCTACACACTTGAACAAGATTTTCCATCCTTTGCAAATCGTTCAT
TCTAGTGTCAACAATTTCATTCCCCAATCCACCGAGCCTTCCCCCTTTCGCCAGCAGCTTGCAATTTCTA
CAAACACCAGTAGGACTTATCATCTCCAATGCAAGGATTCCATAGCTGTACATATCCACTTTGGAAGTAA
TATATATGCTGATTCAAAACCCATTCAGGAGCCATGTAACCCCTAGTCCCTCTTATCTTGTAAAAGCTTG
AATTATTGCCAACCACTAAAAACTTGTTTTTCCCTTTGGCACACTAACCCCAGGTCTCGATCAAATTTAT
ATGTTTTAGTTTCCCAATGATACTAATTTCTGCTAGAAACTCTGCTTCCCCTTGGTAGTTAGCTTCCTTG
AACTCCTTGATTGTAATAACTCGATTGTCCAACAATACGCCTTTGTACACAACGCTATTGCATCCTCCAC
CAAACTCTTGAGTGAAGTTTTGCGTTCCCTTTTTGAGTTATTGCATAGCTGAATCTTCTGAAATCGGTTT
CTACCCGGAGGGTAACCTCCCTTCTTTATTTTATTTATAGCAATTTGCATAAACAAGAAGCATACTATGC
AAATAATCTCGAATACTCCAAATGCAAAGGTGAACCAGAAATCAATTTTTCTTGCAAATTCAGTCCAGCT
TTATGGTATATTGCCGTTACTGTATTTTAGCATTTTTATCTTTTTTCTCTTATTCCAATCATGTG
>Pg_Root3881_c0_seq1
TCTGCTAGATTCCCTCGTCCTTCTCGTCCTCGCTGCTGCAGCTATTGTTGCTGCTCCACTCACACTTCAA
GGTAGATCTAGGCGATCCACAGTACTTGCCAAGCTTCTCAAACGTCTGATACATAACCGTCCCACTCTCT
TCCCCTAGAGTCTCAAATGTCCTCTCTCTGCACCCATAGTCTTCCAAGTCCACACTGATCTCCGGCTTGT
ACGCGTTCGCTCCAACGCTCGAGTGCACAGCCACAGAGAATTGCTTCGGCTCAAAGCAAGACAGAACCCT
CGTCACAAGCTGGCTCAGGTCGAGAGTGTTGAAGTCATAACCCACAGCTTCGAAGCTAGCGTAGCTAAAC
CCATCCTCAGGGGTCACGTGGATAGTGGAGATCGCATCTCCTTCAACGGAGTTCATAGAGTAGCCACAGG
GCTCGAACTCAAAGTCGCAGATCTGGGACTTGGGGAGGATCTTTCTGATTCCAGAGTTGTCGGTCATTGA
TCCATTCTCCCCACCAGTTTCATTCTTGTAGAAGACAGAGGCTTTCTCCTTGTCAAGACCAGTCATGCAC
ATCTCGAGCGTGTAGACATTGCTGTTGCAGTCGCTGGAGGTCTGAGCAGAGGCAGCATAGACATGCCATT
TCTTAGTCTCATCATCGTTACCCATCAAGTAGGCAACGCTGTTCAAGCCCAGCTTAGTAAAGTGACCATC
GAGAACAGAGACTTCTTCAGAGAAGCTCCTGTGAGGAAAAGGCTGGCCTCCAGGGCAGAGGAAGGAGCCG
CGAGTGTCCTTGACAGACTTGACATTCAGGTAAAGCTCACCGGCCAGCTTAAGAAGCGGCGGGATGGAGA
GGAGGAGCTTGGTGGTGCCACAAGTCTTGATGATGACTTTGTAAGGGTAGACAAAGAAGCTGGACTCAGA
GAGGACGTAAGAGTCCAAATGATCGTTGGAGAGAGAGGAAACGATCTCGCAAGCAGCAGGAGTGAGTATC
TCGTCAAGCTGGGACCTGGTCAGAGCACGGAGACCAAGTCCCTTGGAGTCTTGGAAGAAGCTAGGCTCGA
AGAAAGAGACCTCGAGGCGCTTCTCGTAGCCTTCGAAACCGATTGCAGATAAGGCCATTGTAGTAGGAGG
AGAGAACGATGG
>Pg_Root3886_c0_seq1
GGTGTTTCCGTCTTGCACGCACACAGCTCTGTCTTTACACGCCCCGTGTATACTTCCCAACTCGAGTAAA
CGACTCCCCTTCATGAACAAAAGACAGAACAATGGATCAAATTCACGTGCGATTCCGTTCTTCTTAGGGG
ATTATCATATACTCGCTCAAGTGGGTGAGGGAACATACGGGCGCGTTTATAAGGCTCGACACAAAGAAAC
ACGTCAACTTGTTGCGTTGAAAGTTCTTTTCAACATTGAAGAGGAAGACGGGGTAAATATTTACCGAAAC
TCCTTTACCGGGAGCCTTTTCGGCAAATTTCG
>Pg_Root3914_c0_seq1
TTTTATTCTACTGCATGTCCAGGGCTTTCTGATCAGGCAACCACCTTACCGTCTTTATCTAACTTTACGG
TTTTGGCTTCTTCTCCTTTCTTCAGCTCAACTTCGTAATACTCCATACCTGTAGCGGGTTTTACCCAGAA
AGCTTTGTCTGCTTTCCATTCTTTGTAATCATCAGAAGCCAGGGTTGCCTTTACTGCATCGGGTAACTCT
TCTACCTTAACAGGTTTCTTTTCATCCTGCAGCTGCACTTTTGCAATTACAGGTTTGTGTGCGTTGGCAT
TTACGGTAACTGCGCCTGATAGTGCTACTACTACCAGTGAGAGCATCAAGTTTTTCATTGTTCAGTGTTT
TTATAAAG
>Pg_Root3923_c0_seq1
TGATAGGAACCTAATACCCCAAACTTAAAATTGACAATGTCATCATTGGAGATAAAGGGACAATAATATT
CCCTTAAGTGGCATCGTCATCACCGCCCACCTTCTCTTGATCTGGTGGTGTATCTGGCGGGGGATAAATG
TTGTCGGATCTAAATATTGGGAACTGAGCATGTATGCCAAGCTGACCAAATGCTCGTGATGGTGCCCCAG
AGAATTCAGTCGTGTAAGTCTTGAAATCGCTATGCATAGTATCCATCCTCCGTTGTAAGTGACGTAACTC
GCGATCCTGTCTGGCATGGTAGGATGTAGGCACCTCCACTGGCTGGTCGGGAATTTCTGCCTCTTCTTCT
TCTTCTTTTTCCCCACTCTCCTCTTGGTCTACTAAGATGAAGCTAAGGCCCCGAGGATGTGATTCACCAC
CATCCGAAACGTTGTACTTCTTATAGCCACGTGATCAATATCGCGCATCGGTAACTGAAGAGTCTCATTA
TCCCACTCAATATCCGTTGTTGTACATAAACGTGTACTGATCGAGGCATGCGGGATTCCACCCGACGTAC
TCCCTCGCATATACCGCAGCATGGACTGATTAATGAGATGACCAAAATCAATTGATTTGTCTTTACTAAT
GTCATACAATATCACAACTCTCTCCTTAGTAACATCATTTTGGTGCCGAGTTGGTAGAAAACTGCCATAA
ATAAAGTTGTACCATGCCTTCGCATATCGACTCAGTTTTGTGTGCGAAAAGTCGATCTTTTGGTCAGTCC
CTTGTTTTGTAGTCCACTTTGTACCCGACTTGCACATTTCCTCAACAAACCCATCCAAATCGGTATCAAA
GCGCTGGTTTTCTACCCTGTTTATGTCATTTAATGGTAGAGTCTCCAAGTGGAATACATCATTTATGCTC
TTCTTGTAGTAAGACACTTGCTTGCCACGTACATAAGAAATCCCATTCTGTGTTTCCTGTGTATTAGCAT
AAAATTCTCTAACCAACGCCATTGAGGTTGCCAAGGGAGTCTCCATGAATAATGCCCAGCCCTGATCATC
TCCTTCATCTTTCCATCTTCCTTACTTGGCTTCAAGCCCCTTTCTAGCACAAATGTTTTGCCCATCAGCA
TATCCGTATAATAGTGTTGAGCCGAGAGGTTCACAAATTTTGTTGCATCCAATACGTTGCGGCTATTCCC
CTCACCATCATCATTGCTGCTGGAGGAAGAAGGAGAAGGGGTACGAATTCTTTTTGGTGACATGAGAGTT
GTGATGTTTGACTGTGAATAATCCTCTCTGTATTTGATATCTCTGCCACCCCCAAACTGAACAAATGTAC
CCCCAAACTTTCTCAAAACTTGTATCAAACAGATGGTGAGAAAACTCCAAATCTGTCTTATCTCTATGAT
CTGAATTAGGTTTTGGATAGAAGGTGAATGGTTAGGGTTTATATAAGAGCAGGGATTGATGAGTTATGTC
TTGAATGGGAGATGAAGTTGAGATAATCCAATGTTGAAAAGGAAAAGGAATGGGTCCGTAATTAGTTGGA
ACAATAAGGAGAGAGGGAATTTGTTTTGCCTGTTCCGAGTCTGTTTGAAATAAAAGGACTTAAACCCTTT
TTAA
>Pg_Root3924_c0_seq1
GAGTGAGTGAAGAAGGGCGACGAGCGATAGAAGAAAACATCACACAAAGATCATCCAAATCCTGAGTTTT
TCAGATTTCTTCAATTCCAGTTTGCTCAGCAGATCCACCAAGCTTTGATTCAACTGTGACAAGAAAGAAA
GCATGAGTAACTCCGTGGTTCATCACTTACTTAACCGGGGTTTCACTCGTCCTGTGAGTTTTGAACATCG
TAACAAGCTCAACTCGTCTTGCCTTCCTGCTGTGGGGAAGATTGGCAAGTCAAGTCTGGGTACACAGTTA
TACGGGAGAGGTCTTAAAAAGACAGGACGGAGGCTGATCACTGAGACAGGAAGACCTGTTTCGTTTGTTA
CACGAGCTGTGCTTGCCATGGATCCTGCTTCTCAGACAGTGGAGAAATTTAATCTTGACGGAAG
>Pg_Root3955_c0_seq1
GGTAGCTTCAACCTTGGTGGTATCCCCCCTGCCCCTAAAGGCGTTCCCCAAATTGAAGTTACTTTCGATA
TTGATGCTAACGGTATCGTTAACGTCCATGCTCGTGATAAAACTACTGGCAAAGAGCAACAAATCCGAGT
CCAATCCTCTGGTGGTCTTACTGAAGAACAGATTAAACAGATGGTTGAAGATGCTAAAATCCACGAAGAA
GAAGACAAG
>Pg_Root3956_c0_seq1
AGAGAGAGAGAGAGAGAGAGAAACGTACGCGCGGCCATGGGAAGAAGCATTTTGATCAATTTCTATCTCA
TTTCTTTCCAACTTGTACTCCTCTGTTTGTTCAGCAATAATATGATCACAGCCACTTGTCAACTGTCGCC
AAATCCACTAGTAGATCTTGCATGTGCATTGGTGAAGTGTGGGGAAGGAACATGCACACCTTCTAATACT
ACACTTATTGGATTTGAATGTGATTGTAAACCCGGGTGGAAGCAGATTCAGATTGGTCCTCTCACCTTCC
CTTCTTGCCTTGTTCCCAACTGCACAATTAACTTCCAATGCGGCAATGGGGCTCCCCCACCTCCACCTCC
AACTCCTCCTCCGCCTCCGCAATCAACTACTTCCAATACAAGCGCTTGTAATGGTGTTTGGTGCGGTGAT
GGAAAGTGCGTAGTTAATAGAACTGGAGACTACTACTGCCAATGTAATGAAGGCTCTTCCAATTTGTTGG
ATCAAACTGCCTTTGCTTGTTTCAAACAATGCTACTTTGGAACAGACTGTAACATCCTCGAGTTGTGGTC
ACCTCCGCCACCGCCGCCCAGTACTAGTTCAAGCTCACCAAAAACTGGTTCAAATGGAGCACCCAACAGC
TTGAAGAATTTTCAAGCACCGATCATATTACTGTTAACGTCAATCTTCTTAACATGGATTTAGAGGGAGA
GAGTTCTAAGAAGGTGATGAAATTAATTAGGAAATTGATATT
>Pg_Root3973_c0_seq1
TTCTTCTCCGGCGTAGCAACTTCTCTTCGGCGATTTCGCCGATTTTACTCCGGCGAAGGGTCGATTTTTG
ATCGTTTGGCGGGTTGGTAAGTTGATTTTGATCAGAATAAATGAGTGGGGATCGCAGCATGGAAAAGAAC
AAGAACTTATGGATGCCAGGAGGCGCCGGGCGTGTAACTGAACTAAAGCGCTCTCATCCGTGGTTTATGG
ATGCTCCGGTACCAGAACTAGTTTGCAACAAGAAGAAAGCCATAGAAGATGTTAACAACAGAGCAGTATC
TGGAACCCCGGATATGAATATTTCTCTATGGGAAAATACTCCCAATTTTCAATCAGGCTCTGGGCTATTC
ACCTACTGCCTTTATGGACCAGAGCTTGCTGGAACTTACAACTTTGCTGCTAGGAAT
>Pg_Root3987_c0_seq1
GCTTCGTCCCTCTCGAAGCTCTGGAAGACCGCCAGATTGCCAAGGAGCACCAGAAGATGCTCGAGGAGCC
AGTCCGCTGCGTCTACCGCAACGGAATGATCTCCGAGATCCAGTTCTCCAGCGACGATGAGGCTTGGTCC
AAGAACATCAAGCGCGCCGTCCTGAACATGCTCCAGATCAATCTCGACAAGACCGGACGTACCACCGCCA
ACAAGGAGATGTCCGACGAGGTCAGCGAGGAGCTCAAGCAGAACGACTACTATTCGGTCATCGAAAAGAC
CCTCGAAGGAGACTGTGAGGTGTCTTACACCGTCATTCGCGAGGAGCAGTGGACCACTGTCACCAAGTCG
ATCAACTTCGACAAGTGCACTGGACGCCCCGACATCAAGTACAACATGAGATTCGAGTCCGAATGCGAAG
ACTGCGAGAAGCAGAACGACCTCGTTCAGCCTCAGACCGTCTACACGTACAGAATCGAGAAGGACACCAT
CAAGAACGTCGACGTTCGCTCCATCTATTCGGTCTCCCTCAAGG
>Pg_Root3994_c0_seq1
GAATGGACTCACCCGAGGCCGCTGATTCACTTGTGGATCCAATTCCAATTCAGAACGTCAATTCAGCTAT
TTTGAAGAAAGTTATTCAATGGTGCCAGTATCATAAGGATGATCCACCACTTCCAGACGAATCTGATACA
AAAGAAAAGCGTACAGATGATATTCCTAGCTGGGACGTCGAGTTTCTCAAGGTTGATCAGGGCACATTGT
TCGAGTTAATCTTGGCGGC
>Pg_Root4004_c0_seq1
TTGAGATATTCTCTAATCTTCAGGCTTAAATTTCAAGATGGGTATTTCTCAAGATAATTGGCATAAGCGA
AAGGCGACGGGTGGTAAACGCAATCCGATTCACATGAAGAGGAAGTATGAATTGGGTAGACCAGCCGCTA
ATACTAAGATTGGCACGAAAAGAATTCACTTGGTCCGCTGCCGTGGTGGCAACCTTAAACACCGAGCTTT
GCGTTTGGATACTGGCAATTTTGCATGGGCTTCAGAAGGATGCACTCGAAAAACTCGTGTCATTGATACC
GTGTATAATGCATCGAACAACGAATTGGTTCGTACTAAGACTCTGGTGAAAGGCAGCATCATCTCGTTGG
ACGCCGTACCATTCCGTCAATGGTATGAGGCCCATTATGCAACTCCTCTTGGCCCGAAAGGCAAGCGAAA
GTTCACTGAAGAAGAAGAGGCTAAATTCAACAAGCAACGTAGCAAGAAAACGCAAAAGAAATATACCGAT
CGCCAAAAAACCGCTACAGTGGAGCCTCATTTGCTTGAACAATTCCAAGCTGGTCGTCTTTTAGCTCGCG
TGAGTTCTCGCCCTGGTCAAAGTGGTCGTTGCGATGGTTATATTTTGGAAGGCAAGGAACTTGAGTTTTA
TCTACGCAAAATCCGAG
>Pg_Root4010_c0_seq1
CCCATTCACTGTAAACCCCAAACACACCAAACCAAACCGAACCCAACCACAGAATCACAATGCATTTCAC
AAAGGTCGCCATTCTCTCTTTGGTTGCACTCGCAACGGCCATCCCCAACCCCATGCCTGAGCCAAACCAA
GTCGAGGCACGCACCGACGACTGGCACTGGAAGAACAAGGAAAAGGAGTGCAAGAAGTGGGCCACGAAGA
ACTGGGACGATGGCAAGCGTGAGTGCAATTATGGCCACTATAAGAAAAACAAAAGCAAATGTGAGAAGGA
TTGCGACACGAAGTACTGGAAGGAGTTGAAGGATTGTGACCACGAGCATGATCACAAGGACGACAAACAC
AAGGACGACAAATACAAGGACGACAAATACAGGGACGACAAACACAAGGACGACAA
>Pg_Root4090_c0_seq1
TTTTTTTTCAACCATAAAAAGGAAAAGTTTATTTGAGAAAATGTATCTCTCTCTTTCTCAAAAAGGTTTG
GACGAGTTAAAAGGTTTTCTCCAACCAGGCCTCTAATTCTTGAATCGAGACTTTTCCGTCACCATTGGTA
TCAGCTTCTTTCACAAATTGTTCGAACGAAATAGCTTTCTCAGGCCCAAAATGAACAGGATCGTGTGCCT
GTAAAGTGGCGATTCCAACAGCGAATTCCGAAGGTGAAATGAAACCGTCCTTGTTCGTGTCGAAATCTTC
AGCATATACTTTTAACACAGCTTTAGGGTCGTGTTGAATTCTGGCGATGTTGGCGAATTGTTTAAACGAA
ACTCTTCCATCGGTGTTGGTGGCTTGAAGATATTTCGAGTAATTTGCAAGAGCCTCAGGGGTGTATGAGA
AATTGATGGCCGTTAAGAAGGTTCCATAGTCGTTAATGTCGATCTTTCCGTCTTTGAAAGAGGAAACATT
ACGGAAAGCTTGTTCAGCTCTATCTATGTCTTCTTGGGTGAGAGCCTTG
>Pg_Root4092_c0_seq1
GGTCAAGAGGGCTAGGAAAACCCGGTTGGTTAATCATGACCCGGGCTTGGCTCATATCGAGCTAGCCGGG
CCGATACCAAGGGCGGCCCGGTGGGGCTCAGTGAAGAAGGTGTTGATGGGGTCTGTACGATGGAGTAGTG
CAAGTAAGTGGGAGGAGAGTAGAAATTGTGCGAGCCGGAGAGAGAAGGTGAAGCCTTTGCTTGCTCGAGA
AGGGGTGGGTGAGGGCGGTGTCGGCTGGCGGAGCCGGCGGGACATGGTTGCGCCGGTGTGGCAAAGGCCG
ATACTTATGGGAGAGAAGTGTGAGCTGCCGAGGTTTAGTGGGCTTATTTTGTATGACGAAAGCGGGCGGC
CACTTGATGATCACTCCTCCCTTACAGGACCTACTCCTACTCATCAAGATCAGGAACAAACTGCAGTGAG
AACAACTCTGAGGGAATTGCTATAGTACTTTTTGG
>Pg_Root4106_c0_seq1
AAAGGAACGGTTATGATAGGTTTTGCAGCATGTATGGCTTCTTGTAAGCTATTGTATCCACCATGAGCTA
GTAGAGCTCTTGTTTTTGGGTGCTGTATAAGATCCGCCTGAGGTAACCATTTAAACAAATGAACATTTTT
CGGTTTGAAATCATCCAAATCGTGAATCGGGTATCTAGCAATAAACTCATAATCAGGAAATCTCTCGAAC
GCTTTCATAAAAGATATTTTCCAATCCCATGGCAT
>Pg_Root4112_c0_seq1
ATGAAGTTAAGGACTTCCAGGAATCTGCTGAGGTGGTCGTTGTTGGATATTTCAAGGAATCCACCTCTGA
TGATGCCAAAGTATTCTTTGAAGTAGCCGGCGCCATCGACGACGGTCCATTCGGTTTGGTGCACGACAAG
GACGCTGCCAAAGCATTGGAATTGACCAAAGAAGGCATTGTCCTCTTCAAGAAGTTTGACGAAGGACGCG
CCGAATTCGATGAAAAACTTGTTGCCGACAAGATCAAGTCATGGATCCAAGCTAATCGATTGGCACTCGT
TTCCGAATTTACGCAAGAGACCGCGTCGGTGATCTTTGGCGGTGAAATCAAGTCGCACAATTTGTTGTTT
GTCTCGAAGGAATCGGCCGAGTTCGAGAAGTTGCAAAGCGAGTTCCGAGCTGCTGCTAAGGAGTTCAAGG
GCAAGGTATTGTTCGTCTATATCAACACCGACGTAGAGGACAACGCACGAATCATGGAATTCTTCGGCCT
CAAGAAAGATGATCTCCCAGCCATCCGACTCATCTCGCTCGAAGAAGACATGACTAAGTACAAGCCAGAC
TTCAAGGAGATCACCACTGAAAACGTTGTCAAGTTCACCTCGACCTATTTGGAAGGAAAACTCAAGCCGC
ATTTGATGAGCGAAGAAATTCCAGAAGATTGGGATAAGATCCCAGTTAATGTTTTG
>Pg_Root4114_c0_seq1
CTACAATCCGAAACGAATGGGTTTTGGTTGTCTTTGTGTACTTAATGACGACACAGTTGTAGCCGGACGA
GGGTTTGGAGCACATCCTCACTCGAACATGGAAATAATCTCACTTCCACTTGAAGGTGAGCTCGAACATC
AAGACAGTCTATCAAACTTTGGGGTCATTCGAAAAGGAGAGATTCAAGTGATGAGTGCCGGG
>Pg_Root4130_c0_seq1
GAATGTGTAAATTTATTCTTAAGCACGAGCAGCTTGAGCTTGTTGACCAGCACCAGCCTGTCCTTGTCCT
TGGTGGCCTTGACCTTGTCCTTGTCCTTGGCCTTGAGGTCTTTGAATACGGGCAGGACGAGCAGGAGGAT
CTCTGTTTCTTCTTCCTTCATGAGATCTAACGCGGACGACTTTTGAGTGAATGGCACAGGACACGCAATG
TTGCACTTTGTTGTATAACTTGGGAAGAGCATATCCATCATAGACACATGCCTCAATGATATCACGAAGG
GCAGCAGATTCAACAATGTTTCTAACGTGGAATCTTTTGATAGCCTTGTCCTTGGGGACCATTCTGGCGC
AGTTGTCGCAGCGGATAGAGGTAGATTTTCCGCGTCCGTGTTTAGCTCGTCCGTGATTTCTGCGCTTAAC
GAC
>Pg_Root4147_c0_seq1
GGTAGCGGCCGATCTGGTGACCCAGGAGGTGGAACACGTGTCCGCGGAGGCCGGAGGCATCCGCAGCAAC
CTGATCCAGGAGTTGTTCTGGACTCGGACCGGGTTGCTCCTCCTCATACTCGTCGTGACGTCGGGTGCGT
CGCTGGCCATTTCCAGTCAAATGGATTCCGGTGCAGCGAGAAACCTGCTGACAGCACTGGGCACGGGCAC
GCTCATTTCGGC
>Pg_Root4196_c0_seq1
AAGGTTAAAAGGCAAAAAAGAATATGTAATAAATAACGACTAGGCCTTCCAACTGCGTATGCTTTGTCCG
ACCTTGTTCTATTTGAGAAATATAGTAAAGATCCAATGACTTCAGAATATTTTATTTAAAACATTCCAAT
ACTTTTTACTTGGATTTTGAGTATAAGGACCAAGTCTTCCAACTATTTATGCTTTGTCTGGCCTTGTTCT
ATTTGAGAAGTATAGTAATGTTTCAATGACTTGAGAATATTTTAATTGAGATACAGGCTCTCTTAAATTT
TTCTTCAAATGAGTACTTGAATCACAAGGACTATATATAGGTTTAACATCATAATGTCCAAATTTCTTTA
GCATGTTATCTATAGCATTTGATTGAGTCAAAGTTATCCCTTAATTAGTTCTTTTTAATTTCATTCCCAA
AATTACACGAGCCTCTCCTAAATCTTTATATCAACTTTCTTAGAGAGAGACATTTACATTGATAAAAATG
TGTAAGTTAGTCCCAAAAATTAAAATAGCATCCACG
>Pg_Root4230_c0_seq1
AATTATGATATCATCAACGTAGACCAATAATATGATGATTGAATTCGAGTGATGGGTCTGCAGTTGAAGG
GACAAAATCCATGGCTATTAGTGCCGAGTGTAACTCATAGAACCATGCTCGAGGTGATTGCTTAAGACCG
TAGAGTACCTTGTGTAGCTTGCACACATATTGTGGTCGTTCGGGATCAATAAAGCCTTGTGGTTGAACCA
TGGAAACATCCTCATGCAATGTCCCAT
>Pg_Root4260_c0_seq1
GTGGATCCTCCATGGAAATGGGTGCCGCTATCACCATTCTCATCTTCTCCCAATACAAGCTCCCTGTATC
AACATCTATGTGCATCACTGGTGCCACCGTCGGAGTCGGTCTTTGCAACGGTAGCTTCAAGGCCGTCAAC
TGGCAACGAGTGGGTCTCTTGTTCTTCTCTTGGGTCATGACCATCCCAATTGCCGGGCTCATTGGTGGTT
GTCTCATGGCTCTCGCTTTGAACACTCCAGGTTACAACAAGAAATACGCGACTCTTCCACTGGACCGTTT
GTCTTTTGAGGGAGACAGGATTGCGATGGTGTCGATTTTATGGCGCTAGACTTCTTGGATTCCACACTGG
CAGACTGGTTATACTCATCAGTAGTGGAATTACTGTACACTCACTTGGTATTTTGATAGAA
>Pg_Root4291_c0_seq1
AGTAGAGAGAATAGTATATACAAGTTACTCTCTATTTCCCTAAAAGGAAATAAAAACGTCCTAATATCAG
TCTCCTAACTTGTAATGACCCCTTTTTCAAGAAAGTATTCTATTGGCTCATTTAATGAAAAGTCAGACTT
CAGCCTTCAGAGACTAACGCAGCTGTGCTGCATCTATGCTTTGTCTGGGCGCAACTGCGCCCCATGTCAT
TCGACAATAGGCTTGGGCGTAGCGGCGCTGTATTCCTTTGTTATCCAGGAGAAGCTGTGCTCTGCTGCAG
TCCACTGTGATTCTGATACTGCTCAATCCTATATACTACAATGCATGCTCTTGGTCCCAATTTCTCATGC
CTTAGTCACTTATGCTCCCATGCACCATGTCCCAGGTATTCCATATGGAAGTTTGTCCTCCCTTTTATGA
ATGATGCCACCGAGTGAGTTTATGAACGTGAAACCTACA
>Pg_Root4308_c0_seq1
GACGGTCAGGATGCGGGCGACGTTCTTGCGCAGGGTCTTGATCTTGCCGACCTTCGACGCGTTGGCGTTC
GTCTGCTTGGCGACGCGCAGCTGCGACAGCTCCTTCTTCACGTCGGTCAGCTGCTTCAGCAGCTCCTCCT
TGCCCTTCGAGCGGACGTCCTTGACCTTCAGGTGCTGCGACATGGTGAATGTCAGCAATAAAGTACAGAA
ACT
>Pg_Root4337_c0_seq1
GACATGATCGTCAAAAGCATGTCAGTCCTTACCATCTTGATGATCTGGAAAACTGCTTCGAAACAGTCAG
GAAATGCAAACTGAGGTTGAACCCGACCAAGTGCACGTTCGGATTGGGATCGGGAAAGTTCTTAGGGTAT
CTGGTCAGCAAAAGGGGAATCAAAGCAAACCCAAAGAAGATTCAGGCGGTCCTGGATATGAAGTCCCCAA
AGTTGTAGAAGGATGTCCAGAGACTGATGGGTCGGATTGCAGCCCTTCGACGTTTTGTCTCGAAATCAGA
AGAGAGATGCCTACCATCTTCGACACCTTTAAAGGGCCTAAAAATGAGAAGAGCTTTCAGTGGACTTCGG
AGTGCGAAGATGTGTTTTGGAGGATCAAAAAATATTTATCCTCGACACCGTTGTTGATGAAGTTGATCCC
TTCGGAACCTTTGTACT
>Pg_Root4347_c0_seq1
AGTGCAGCGCAATTGTATAACAGAATTGCAAGCTCTTTTGAGGATGAGAAAATTGAAAGTGAACAACAGA
ATGTTATGGAAGGAGATTACGGAGGTTTTGATGTTTCAATGCCTTTGTTTGTTGGCAAGGCAGCTTGTAC
CGTCATTTATAATGTTCTTAGTTCTTTAGGTTATTCATCCCATGCGTTGACTATGGTGCGGGGTTTGTTG
TCAGATTCTTTATTTCCTTTTGTTATGATGTGTCAAGATGTGTTTCAAAAAGGAGGTTTACAACCTTCAG
GCAAATATGCCACGGCAGAGGATAATTCGTTGCGCGGTTTAGTAATGTTGATGTATGCTTTTTATATGCA
TCATGCTAACCGCGAACTTAACTTCTTCGATGTGGTTGTCCCATTACTCTATGGGGACGATTTGCTTGCT
AAAGTAGATACTAGTTCTGGTTGCGTTTTTGATAATTTGTATTATGCTGCTTTTTGTAAGGAGCACTTTG
GTATTGAATATACAAACGCTAATAAAACTAGTGATTTTAGTCAGTTTTTGACGCCATCTGAGTGTAGTTT
TCTAAAAAGGAAATTTAAGATGCATCCGGAAGGTCGTATGGTTGCTTCACTCGATATGAATTCGATTTTT
AATACCTTTCAGTGGGCATTGCCCTCCCAAGAAGTTCCTATGTCACACCAGATTCATGGCGCTTTTATGA
GCACCATTCGGGAATTGTTTTTCCATTGTGACGGACCAGACCAATATTTTAGATGCTTTGCTCTAATGAA
AGATATCTTGGTATCTAATTTTGGGGGGAAGGGAAGTGATTACCCTTTGCCTACTTATGAGGAGTTAGTA
GAGTCCATATTTGGTGAATGATCGCCCGGCGGGGCGTGAAACACGTGGGTTCCTACAGTAGTTGCGTTAG
CCTAAGGAAACGGGCGCGACACCGAAGTGGGGACTCTTTAAAAAGGGTTTCTTTTTAGAAATGTTTAGTC
GGATTTCTCCTTCATGAAATCCGGATTTCCAAACTCTGATACAAATTTCGTCGTATGTTTTCGGAGTATA
AACCCAATGGCGAGGCAAGAAAATCTCACGTAGAGCCAGACTACTTGAGGCCCGTTCTAAATGGGTGCTT
AAGAGGAATGATGTTTTACATCTGTTAAGTGCGGAAGACTATAAGGAAGACCCTACTTTGTTGTTGTGGA
CTATAAGACATAATCCTCAATATCACCGGTATAGAGATAAAATTCACTATGACGAAGGTCGGGTTGAGTT
GTTGCGGCAACTCGCTGATATTGATGCGACGATAGCCCGTTATGATCGCTTGATAGCGAAAATTCGAGAC
ATCGTTGCACAATCTGAAGTTATATCGGATACTATTAATGATTCCAACATTGATGTCCATGAGAATGTGT
TGGATGTTAGTGGGGTCGTTTCAACCTCCACTTCTTCGGGTTACTCGGTAGTGCCAAGTATTGGCCAGAG
AGAGATGCTTTCTATCTCTTCTTTTTTAGAAAGACCCGTCGAAATAGATACCTTTGAGGTAAAAATAGGA
GATGCGGTTAGTGCTAGTTATCCAATCTGGGAGTTGATAACAACGCAGCCCTCTATTCGGGCAAAGTTGA
GGAACTTTGCCTACCTTAAAGCGGACATTCGAGTTCGGATAGCTATTTCAGGAACTCCCTTTCATGCCGG
GAAGTTCTTGGCTTCTTATCAGCCTTACCATTTGAACAATGATACCTTACAGAATTTGTTAACACTCGTT
GAAGGTTCTTCTACTATACGACCTTAGCCTTTGAGTTATTTGTCTCAAGCTTTGGGCGCTGTCGTTATTG
ATGTTAAGGATAATAGACCCTTAGAAATGTCTATACCTTTTATAAGTACAAAACCTATGCATCGTTTGTT
TAACGTGTCAACTAGTGCATTGAGTGCTGCAACTTCTTATGTGGATTTGGCTAATGCAGGTTCATTGTAT
TTTTACACTCTTAACTCACCTTCTGCGGTGTCATCTACTCCGACTCCTA
>Pg_Root4355_c0_seq1
GGGCTGATCAGTTTGATGAGGAGAACATAAAGGAGAAACAATCAAAGGTGGCATTTTTCAGCTATTTTTA
CCTAGCTTTGAACCTTGGCTCACTCTTTTCCAACACCATATTGGGATTCTTCGAGGATAAAGGACTTTGG
GCTCTGGGATTTTGGACTTCTAGTGCATCTGCATTTGCGGCGCTACTCATGTTCTTTGCAGGCACTTCGA
GGTATAGGCACTTTACGCCGAGTGGCAACCCTCTTTCGAGGTTTTGCCAAGTGTTTGTTGCCGCGGTGAA
AAAGTGGAGGGTGGAATTGACACCGGGGGAAGAGAATTTATATGAAGAGGATGGCGGAAAAGAAAATTCG
ATGAATGGTGCTAGGAAGATTCTTCACACCGATGAATTCAAGTAAGTACAAAAGAAGTGAGAAAAACATT
T
>Pg_Root4360_c0_seq1
TTTTTTTACATTTTTTTCTCTGAATTTATTTAACGGTGGCTGAATATGGTTAAAGATTTTTTTTAAGCTT
TAACTTGTTTTTTGGCAGCTCCAGATTTAGCTTGAAGAGCCTTGGCTTTTCTGGCTTCTTTTTTGGCTTT
TTTGGCAGCAATTTGCTTTGCACGTTTTTCAACAACAGCAGGGTTAGGTTTGGCGATGGCCTTTTTGGGT
TGAACTTTGCGGACAACACGAGCTTGAGCTTTACCAGCGGCAACAGCAGCTTGAAATTCCTTGAGCTTTT
TGACAGCGGCTTTGCGAACAAGTCTTTGTTTTTGGTTATGGACAGATTTTCTGTAAGCAGCGAAGAGTTT
CTTGGCACGTCCGTTGACGGAAAGAGGCTTCTTCTCAACAGCAGGAGCAGGCTTAACTTCTCTGGGGACT
TCAACAGTTTTGTTGGCAAATTTGGTGGCTTCGGCAACATTAATAGTTTTGTCACCAATAGTGATCTTGT
TGTCTTTGGCCAGAGCTTGGGCTTTCTTTCTAGCTTCTTCATCCTTGAAGATGACGAATCCATGGTTGCT
TCTCTTGATAGATCTGCGGACTTTGGCGGATTTGAAAGCTTCTAAGATTTGTTTTTTGGTAACACCAGCA
GGAATCTTAGAGAGGTAAAGAGCATTGGAAGGAGCAGGTACTCTCTTTTTGATGGTCTTGGAAGGTTGAA
GGGAGAGTTTTTCACCATGGACATAAGCAGGGGGGAAAGATCCGTTCTTCAAAGGATTGCTTTTAGCAAC
GTTTCTGTAAGTGGGAGCAGGCCAGATGCTGGGGAACTTCTCAAGACGCTTAAGTTCGGCAAGTCGGGCG
ACATAAGATCCTCTTTCATGAGGGGCTTTGCCAGCTGTCACTTGTAATTCCTTTCCGTTGACTGTCTTCT
TGTCAATGAGACCGGTCACAGTGGCGATATTAGCTTTGGATTCAACGACAACCTTGGCATATTTGATGTC
ACCCTTTTTTCCTTTTTTGAAAGAAACGTCAACAATTTTGTGTTGATCGCCCAAAAGTTTTGCAAGCTCA
ACTCTGAGGAGAGTGTTGGCAACATTCTTGACTAATAAAGTGTGTTGGACCATTGATGTGCAGTCACACG
CAAAAAAAAATCAAAG
>Pg_Root4392_c0_seq1
TGTACATTCACTCTTATCATCACAATCGGAATCTGCAATACATTTATAAACAATAACATCTGTGCACTCA
GGAATTTCAGATCCATCGGGTTGATATTTTTTACTTCCTTCGCATACGTATGCGTTATTGCAACTATAGG
TAGTACAAGTTTCATCAGGTGGACAATCGATAGGATCATACAAACATCCTTGAATTGCATCACAATATTC
AAATTTGCAAGGTTCTTTAGGGCAAACTATAGGTTCTATACCACAACAACTAGTACTAGTATCTAAGACA
CCTTTGTTACAGGCATCTGGGTCGAAACAATTTGGGGGAGGAATA
>Pg_Root4397_c0_seq1
GGAAGACATAGACTTGAACGCTGTTCCCAACATTAACTGGATTATAGGCGAAAATGAGATGTCTTTCTTA
TTCTTGTTTGGATTTGAAGTGATGGTTGCTCTTTTTAGCTTCTTCAACAAAGAAGTCAGCCATATACTGC
ATCGCGACGTTCGAGTCTAAAGTGTGGTGAATGTCCATTCCTTCTTTCCATTCGAATTGAGGTCTTTCAG
GATGCCATTGAACACCG
>Pg_Root4403_c0_seq1
GAAATATCACGATCTCATTTTCAAGTAAGGTTTTCTTTCAATTCATTGATATCCCAGATAAAACTTAAAT
TGAGCTTCAATTCCTTCTCTTCCTTGATAGATCCAAATTGGGTTTTGCCTTTCATCTTTGTTCCATCTGT
TAATTTGTTGAATTTACATATAAGTGTGATAGGATATGCATGTTCACAATTGCTACTGTTCGTAGAGGTT
TGATCCGTTTATTCATGAACTCCAGATTGTTTTATTTACAAAGATTGGTTTTTTATTGAAAAATTTGAGT
ACCCAATTGAGTAATTATGGTAAGAAAGCAAAGTATCGAATCATTCTACAATAAATTACGCGAATCCGCT
TCTGCTTCAGCTTCTTCCACTCCTTTGCTTATATTCCCCTCCACTTCTGATGTCGATTCACTTTGTGCTT
TAAAGATTATAGGCATGTTCTTGAATCGGATTTGGTTAGATATGCGTGTTTCCACCTTGAAGGAAATTCG
TAAATATGCAGGTCCTAGTTTGTGTTCTATAGGTGATGAGCCCATTACAATTCTCTTAATAAATCGG
>Pg_Root4409_c0_seq1
AGCAGCAGCAGCAGCAGCAGCTGGAGGAGGAGGAGGGGTGGTACCGAACCGAGTATGGGGAGACAAGTGT
TCAAAAGCTGACATTGTGATTAACCAGGGCCCCACAGCTCCACTTCCCAGCGGTATACCAACCTACACCG
TGGAGATCATGAACGTTTGCGTCACCGGCTGTGACATCGCCGGAATTCACCTCAGCTGCGGCTGGTTCAG
CTCCGCTCGCCTCATTAACCCTCGCATATTCAAGCGCCTCCGTTATAATGACTGCCTCGTTAACAATGGC
AAGCCCCTTGCCAATGGCCGCACCCTCTCCTTCCAATACGCAAACACCTTCCGTTACCCTCTCTCCGTCT
CCAGAGTTATCTGCTGATCGATCGATCTGATTATAAGTACTCAACAAAATAGCAATATTAGTTACCACTA
GCAAAACCCAACAACACTTGTACAAAGCAATTAATTTTCCCACTCTGCTTAATTCTTAATTTGCTTCGTA
TGATTAATGTTGTTGTTTTTTTTTTAAGCCACTTTACCATACTGTAAATGAGGTACCTTTAATTTTTGGC
CTATATTTTCTGACCAAATGCAGATGACGAGGGAGGAAGGTAGCTTGTAACCATTTTTTGATTTGAATTA
TGGCTTTAAATTTTGGAGTAGATTCCACTTTTACAAGTATTTGTTTTGATGAG
>Pg_Root4416_c0_seq1
GGCCTTTAGTCGTTCCTGTGTAACGCGCTCCTTTTCAGCATCATCTTCGCTATCTTCGCCGAATAAATCG
AAATCTTCATCCCCTGCTGGAGAAGCAGCTTTCGCGGTACTTGCAGTTGCCGCACCCGACCAACCTTTAC
GTTCGTTTTCATTAAAACTTCCAATATGTTTATACCAGCGAGCTATGTTAGGATACTTTGCATCTGGAGC
AGAAGAAAAACCAGCAAAAATCGACGCGTCGCGTTGAGTTGGATTGTAGCCATCAGCATAAGAGAAGTTG
ACCAAATGATCGTTAAAAGTCTTCAAATCATTAGCATTGTTCGCATCAACTTTTTGAAGTGAGAGTGACA
TGATTCTAATATATAAATAGCAACAAGATTGAGTTCTC
>Pg_Root4445_c0_seq2
TTATGCACAAAAGATGGTAAAAATACCACATACAGGTACACTATACAATATTTCTCTCCCTTCTAATTAT
TCCGGCATGGAAATTTCATTTGTACGATTAAGAAGTGCAAGTTTTTGGGTAAGGGGAAAAGATTCTAGCT
TGTTTCATATCCCACCAAGGATAATACCAATGCCATTTGTACAAAGACTAGACATAGTCTTTCAAAATCT
AGGCAATTTGTCATCTTAACGTACCAAATTATACATTTGCTACGCCCGTTATTGGACTTACTATTTATAA
TGGTGATACGAATCGAAGTCTTAGTCTACACGGAGATCCTATTTTGGTCCGATTTCCAAATATTTCACTC
AAGGAAAGTGAAAATGCAACAATATTATTGAAATGTACGTGTTAGATTTGAAGCGAATGGGACGATTGAA
TTTAGCAACGTGACAATGCCTAATTTATGTAAATTTCGCGGTCAAGGGCATTTTTCGATTGTTGTTTCTT
TTTTGCAGCCTCCGTGGGA
>Pg_Root4447_c0_seq1
GTCTTGTTGGAACAATTGAAAGAACAGTTCAAATTGCGCATGCAAGCTTCTACTGGTCAATTGAACCAAT
CGCACTTGCTGTCGCAAGTTCGTAAAGACATCGCTCGCATCAAAACGGCGCTTAGTCAAAAGGCAGGTAA
GTAACGATGACTCAAGAAACTAAAGTGGCTCGTACACTGACTGGCAAAGTTGTCAGCGACAAGATGGATA
AAACCATCACCGTGTTGATTGAGCGTCGTGTTAAGCATGAGCTTTATGGCAAGTACTCAACCAAATCATC
CAAGCTTCATGCTCACGATGAAAAGAATGAGTGCAAGATAGGTGACATAGTGACTGTATCCGAGTCGCGG
ACTCAGTAAAAAACCAAGACCAGGTATTTAGTGAAAATTGAAGAGCGCGCTTTAGAAGTCTAAGACTTCC
TCGCTTATGCAAGTCAGTTTCGGAGACGGACGATGATTCAAACAGAAAGCTACTTAGATGTTGCTGACAA
CAGCGGTGCTCGCCGTGTCATGTGCATCAAGGTTCTTGGCGGATCCCACCGTCGCTATGCAGCCGTGGGT
GACATCATCAAAGTAACCGTTAAGGAAGCAATTCCTCGCGGTAAGGTGAAGAAAGGCCAAGTAATGAAGG
CAGTTGTTGTACGCACCAAAAAAGGCGTGCGTCGTCAAG
>Pg_Root4500_c0_seq1
GGTCGTACGGCGGAGATTCACCGGAAGAGGCAGTGAAAGTAACACGCAGCATCATGATAATAAAACCACC
AGGTTACCAAGGCGGTTCAGCTCCGGTGTCGCCGGCCGGTTCAACTACACCCGTATCCCCCAGTCCTTTC
TCTGGAGGAAAGGAACCCTTTCGGTTTAGGAGAAGGTCGGCATCGGACGCGTTCGATAAGTC
>Pg_Root4502_c0_seq1
ACCTCTACCGCCCCCACGTCCTCCTCCACGAGATTTGTTTGCTGTGGCTTTTGCTTCATCAAACATATCA
GCATGAAGCAGTCTTTCTGGACTAATAAAACATTGTTCACCGGCTTTAAATGAGGCAGCTTGGACACCTT
CAACAGGGACTACAGAAAAGTAAATTTCATTTAGAGGTCCAAAGATTTCATCAATGACTCCAATCTTTTG

>Pg_Root4504_c0_seq2
AAAGACACCCTCCAAGTGCTCGCTCTCTCAGATAGGGATCTCAACGCAGCAGCTCAAACCCTAATTTCGA
GAAAGAGGAGATTCGATTTCCAAAAAATGGCGTACGCTTCTCGTCTCCTCTCCAGATCTAAGCAGCTACA
AGGGAGTCTGGTCATTTTGCAGCAGCATCAACGTATTCCCGTCCGCGCTTTTGCCAAGGAAGCTGCTCGT
CCTACTTTTAAAGGAGATGAGATGTTGAAGGGTGTCTTTACGGAGATCAAGAACAAATTTCAGGCTGCAG
TTGATATTCTCCGCAAGGAAAAGATCACCCTTGATCCTGAGGACCCTGCTGCGGTCAAACAGTATGCTAA
TGTCATGGAG
>Pg_Root4524_c0_seq1
TGGCCATGTTCTTGACATAATCAATCAAACGACCGACGTTTGGAGTGCCGAGACCGGTGACGGCATCCCA
TCCAGGAGCAGCGAGGTAGCCTTCCTTGCAGCAAGCGTTTCGGTGCACTTGTTGTTACCGAGGGTGATGT
CTTGGAAAGCAGCGGCGTCTTCAGCGGCGATTTGGTAGAGGAGTGGGTTGATCAATCCGAGGGATGACTT
GCCTTGGTTGAGTCTCAAGTTGTTCAATTGAGAGATCATACCGGCGATGATTGGGCAAGAGGCAGAGGTT
CCTCCGACCAGTTCCATCGATCCGTCAGCAATGATTG
>Pg_Root4591_c0_seq1
GAAGGAGTATCCGTTGGAGGCCTTGTTAAGAGCACTTTCCAAATCTCTGGGGATTTGGTTGAAGATTTCT
TCGTTGATGAAGGAGTATTGCTTGGATCCTAAGAAGTAGTATTGGAAGTAAGCTTCCAATTCCTTGGGGT
AGTCAGCCTTGAAGTTGAAGTTCTTGAAGATTCCTTCGGCAGAGTACTTGGAGAATTTCTCGAAGGACTT
GTCTTGGTATTGTTCGGCGAAGTAGAAGGAGTCAGCAACTCTGTCGTACAAGTCGCTAGCACTGGAGGCG
AAAGCGTGGAAGGAAGCAGCGCGTTGGTTGAATCCTCCGAAGTGACGGAAGAAGGAAGCGTAGTATTGGT
TGGGGAAGAGAGAGTCGTCGCTTTGGATGGTGTCAGCGTAGTAGCTGTAGGCGAGGTTTTCTTCCTTGAC
GATGAAGTCGCGGAGCCAAGTCTTGGAGAATTGGAGTCCGTAGGTCTTGGGGTTAAGAAGATCGACGGCG
GATTGGGCGGCTTCAGCGAGTTCTTCGCGGATTCCAGCGGTTTTCTTAGCGGCGTTGCGGATGGCAGAGG
AGACGGCAGCGTTGACTTGTTGGTCCTGGTCTTCGTAGGTGAATTGAGCCATACGTTGGAGGGTTTGGGC
GGATGGGTTGGTGGCGAAGATCAAGTAGACAGCGGCGACGCGGACTTCTTGGTTTTCTTGGGTGTTCTGG
TAGATCTTGAAGAGGACGGAGCGGGCAAGGTTGGGATAGACGCGAGCGAGTTCGTTGAGGGCGAAGACCA
TGTAGGTGCGTTGGTAGGTGGAGATTGGGACCTTTCCTTCGAAGTAGGGTTCGAAGACGCTGAGGATTTG
TGGGTGAGCGAAGTTTCCGAGGGCACGGGTGTAGACTTGGATCTTGCGGCTGTCACCTTGAGCGACGGCT
TTCTTCA
>Pg_Root4615_c0_seq1
TTTGATGAAACCCTTTCAAGGATAAAGCAAGACGATTGGCTGCGAGATTACCAGTGGGAATTCGAGCGCT
TGGACAATCGGGTACGCGGTTGGATGCAGAAAGCTCTTGTGGGAACGTTCATGGGTGGCCTCAAACCAGA
AATAGCTGATGGTATAAGAATGTTCAAGCCCAAATCGTTGAAAGAAGCTATTAGCCTTGCACGAATGAAA
GATGAGCAGCTGGCGCGACCTTTCAACCGATTCATTGATGACTTCCCTTCTCCAACAAAATTCAATACAA
CTTTGCCCATCAAACGCCTTACCTGTGATGAAATGCAAAAA
>Pg_Root4681_c0_seq1
AGAGGGCAAAACCGACTATCGTGCCAGAAAGAGGCTTATCACCCAAGACAAAAACAAATACAATGCCCCT
AAATACAGATTAGTTGTCCGCTTCACCAACAGAGATGTGATCGCTCAAATCATCTTTGCTCGTATTGCAG
GAGATGTTGTAGTGACCTCAGCCAATGCCTCAGAGCTTCCTCGCTACGGAATCACCGTTGGTTTAACCAA
CTATGCTGCAGCATATGCCACAGGTCTTCTCTTGGCTCGTCGTCATTTGACCAAGATCGGTTTAGCCAGC
AAATATGTCGGCAAAGCCGAAGTTGACGGTGAAGACTATAATGTTGAGCCTATTAAAGATGGCCCTCGTC
CTTTCAAGGCTAACTTAGATGTCGGCTTAGTCCGCACTACCACTGGCCACAGAGTCTTTGCTGCCATGAA
A
>Pg_Root4696_c0_seq1
GAGATATACTGCAAATTAAAGGACATGTGGTATATACAGTAAATCCGGAGAGCTCCGTATACGAAGCTTT
GGAAACACTGGAAGCGAGAAATCTCGGTTCACTGGTTGTTTTGGAAGAGAACGGTAAACTGGATGGAATT
TTTACAGAACGTGACTACGCCCGCAAAGTAATATTAAAGGGAAGATCCTCAAAAGAGACCAGGGTTATGG
ACATTATGACCGAAAGCCCGGTGTTTGTTACTCCAGATTGCAAGATCGAATACTGCATGCAATTGATGAC

>Pg_Root4741_c0_seq1
CGTCATCGAGGAGCTGGAGAGTGACCTTCGGCGAGTTACCGTCGATGGTGCAACCAACAGAGACAGCAGT
GCCGAGGATTTCCTTAACGGTGCCCTTGAAGGTCTTTGCCTGGCTGCGCGGCCGCATGGTCCGGGCAATG
TCGATGACCTCCTTCATGGTGATGTTGCCGTTGTGCTTGATGTTCTTCTCCTTCTTGCGGTCACGGGGAG
GCTCCTTGAGGGCGCGGATGACGAGGGAAGAGGCGGAGGGAACAACAGAGACCGCGGCTTGACGGTTCTG
GATGGTGAGCTTGCAGGTGACCCTCAAAC
>Pg_Root4749_c0_seq1
CCAGATTACAAAACGTCCAAGGTGACCACCAGGAGCAAGAAGTAAAATGTTCAAACGGTTCACGTTAAGA
ATGTCAACTCCAGGAAGGTTACGGAACGACTTAAGAAGTGCTCCTTTTTGTTCATAGACAACCAAAGGCC
CTTTTCTTTGAACATATCTCCTGTTTCGAGACTTTCCTTTTCCTGCTCTGAGTTTCTTAGAATCTTTAAC
TTTCTCAACATCAGCATAGGCTTTTAAAGTTTTAAGCAACTTTACAACTTGACTTGTCTTGTCAACTGAG
CAAACTGTGTTGGTGCTAACAACCAACGGGATCTCTGGAATTTCCTCGATTCTATGACCTCTAGCAAGAA
CAAGAGCTGCTGAAGACGAAGCTGCTAAAGCTGAAACAAGAGCATATCTTCTTTGATTAAGATTCACTTT
TCTATGCCATCTTCTGTAGACTTTAGTTGGCGCAAACATTCTACCTCCTCTACACATGTTACCGAAAGCT
CCCTGTCCAGCTCTGTGAGTACCACCTCCAGCAACTCGAGGAATACGGGCAACTGCACGTCCAGTTCCCC
AAGACTCTGCTGAAGTTTGATGTCCAGCTTGAGCTGAAACAGCATAGGGTTGACGGTGGTTCTTGGCAAT
ATCTCGGTGAACATGGTGAACAACATCAGGGCGAACTGGAACATCGAAGACACCAGCCCATTTAACGGTG
CCCACCTTTTTACCTGATTCACCTGAATACACTGAAACAAGTGGACGCGACATCAGGG
>Pg_Root4777_c1_seq1
CTGCTCCACAAGTTGGACATCTCCAATCTTCAGGCAACTTATCAAACTGAAACCCAGGAGGGATCGGGTA
CGATGGGTCACCCGCGGACTCGTCGTACTTGTACCCACACGATCTGCACTAGTAGATTCCAGTGTTCAGA
ACAGCGAATTTCTCCTCCTCTCTTCTTCGAATCTCGACCGCGTCTTCTTCGAGTTCGGGCGTTGTGGCGG
AGTCGTCTCTTGAAACGG
>Pg_Root4787_c0_seq2
CAATGGTGCTTGCTCCAACAGTTAAAATCCATGGAGCTTCATTTGACACAGTGCTGTTGGAAGGGCCAAT
GTTTCCGGCTGAGCAGCTTACAAATATTCCTTTCTGAATGGCTACAAATGAGCCTACAGCGAGGACATCT
TGATAGAAGGGAACTGAAAATTTACCCACAAGAGACATTGAGAGCACATCAACTCCATCATTGACAGCAG
CATCAATCCCTTCTAGTATATCACTTTCAAAACAATTGTCTACTTTGAGACACACTTTGTAGATTGCCAA
ATGAGCTTTAGGTGCAACCCCAACTGCCGTGCCATTAGCAAGTCCTAGCACGCCAGCATTTTTCACGAAC
CTTCCTGCAGCTGTACCAGCTACGTGTGTTCCATGTCCATTTTCATCAATTGGTGGCGGCGCAGTGTTTA
ATCCTGCCATTGCTGAGTTGTTAAATGACCTTGCACCAATGATTTTATTGTTACAATTCGATGTTATGAA
TTCACACTTTCCTTTCCATTTGGCAGGTGGAGGCGGCATTCCTTCATCACTGAATGAAGGATGGGTAGGT
AAAATTCCTCCATCCAAAATTCCAATAATAACTCCCTTTCCGAAATTCTATTTTGGCCAGAAACCTGTTT
CCTGGTGCAACCCCAAGAATCGGGGTGTGTGAGTTGTCTGTTGATGCAAGATTCTTTCTGGATGTGCCGA
TACAAACCTATTCATTTCTTTCATAGCTTCCACATCCTCCTCGTTGCTACTGAGCGAACGGCCAGAAAAG
ACTGATGATATCCAGTCAGATCAGTGGCTTGGCTGAAAGTTTGGCCCTCCGGTTGCTTTACATGGATGAT
GTAAGTTTTCAACTCGTTCTGCTTAGTTACTTCACCTGTGGAAAGCTCAGCAGGGAAACTAAGTAGGATA
ATAAGGGTGAGTAGTGGGATGATGGCCATTTCTGGCAATAGTTTACCCGCCATGAAGATAGAGAGAAAGA
TTTGTGATTTCGTCCTGTTTCTGTGGCTGTTGGTATTTGCACCAATG
>Pg_Root4794_c0_seq1
ACGCTCTTCCGATCTCGTATCTTGACGACAATGATGAAGAAATTGCTGAATATGATGATGATGCAAGTGT
AATTCGTATTGGGGAATTTTCTGAGCTTATAGATAAGTCATGGCATGTTGTGATGGCGTGGAACAGTCCG
TCAAAGAAGCTGATGAACCAAATCGACGAGATTGAACGTGGGCTGAGGCTAATTGTGCCGGCACTGGTGG
CACGAGCACGTGACGCGCAGGCGGGGTTTATTGATTTGGTGGGGAGGG
>Pg_Root4798_c0_seq1
TGACCATTTTCGGCCAGACTTCGTCTTCTCAGGATCTATCTTGACTCCGGATGAGCCGATGATGTGCCCC
AAGTATACCAGCTCCCTCATCCCTTTTTGCTTATAAGTAAGCAAGCTCTTCTCCGTATTGGCTTTCCGCT
GGTGCTCACGCAGAGCTTCTAGAACAGTCTCCACGTGTTTCAGATGCTCCTCCCAGGTCTTGCTATAAAC
CAGATGTCGTCGTCGTAGACCGTGACGAATTCATCCAATCTAAATAATGCCTAAGAACATTGTTCGTCAG
CCGCATAAAGGTTGTGGCTCCACTCCAATCGACGTCCTCTTGGGGACTTTTCG
>Pg_Root4901_c0_seq1
GATGTTTTCAAAGGATGGCGGAGAGACGACAGAGAAACAGAGAAGGAATATATCAGTTTCAGGATAACTG
AGAGCTCTAAGCCGAGAGTATTCTTCTTGTCCGGCTGTATCCCACAAGGCGAAATTTATGTGGTTGCCGT
CGACTTCAACACCAGTCGTAAAATTATCAAACACAGTCGGGACATAGTCCACAGGGAAGCGATTTTCTGT
GTAGGAAATGAGAAGACAAGTCTTTCCTACTGCACCATCTCCAACCACCACGCATTTCACATTTTGCATC
GCCATTTTTTTGTTGGTCTAAGGAAATTGAAGCCTGC
>Pg_Root4903_c0_seq1
TCACTGGTCCTTTGACTTACACCAGACAAGATCATGAAAAAATCGTCGAAGGTCCCTCTCAAATGATTAT
GATTCCTCCTCGTCATTACTGTATTATTTCTAATCCTGTAGTCGCCGAAAAAGGTAAAGTCTTGGTAGAT
GATAATGGTAATTACAAACTCCGTCACGGAGATGAAGAAATCAGAGGCGAACAAGAACCATTCCCTCTCT
ACCCCGGAGAAAAACTCTTTGGTAAAGTCAATGCCCTTCAAGTCGTAGGTCCCGATG
>Pg_Root4905_c0_seq1
GTTCTTTTCGTTGTTGTGTCCTCTGGCAGCGATTACTCTGGTCCTAGTGCTGTAACTACTCTAAGTGTAG
CACTCATCCTGCTTTAACAATACAGAATGTTGTTAATAACTGTGGTACTACCGGATCTGCTGCGGATGCT
GCTGGAGCCTGTGTTAATGCGGCTAGTGTTGCCGTATCTTACAATAATGGACAAATACAGTTTACTAAGC
TCAATAAGAATGCTGTTGTTGTCTTTGCTGTTGTAGTTAAGATTGATTGTTCTCAAGTCGCTTCATCTGG
TACTGCTCTTACTCTTATATCTTACAAAGTTGGTTCTTCTGGATCTGATTGTACTATTGATGGTGTTAGC
ATTCCTTTCGTTCGTTCATCATCTTGTTACTCTTGTGATGATGGAGATGCTTGTACTACCGATCTCATTT
CTGGATGTTACACTTCAAGAACTTGTAATTACCTCAAAAAGAATTGCGATGATGGATCTGCCTGCACTGT
AGATTCTTGCGATAAGTCTACTGGAAAATGTGTAAATACTCCTATTTCCTGCGATGATGGTGTTTCCTGC
ACTACTGATGCTTGTGATGCTAAGAAAGGATGTACTCACACTATGCAAAACTGTTGTGACAATGATGCTT
GTACTGTAGATTCCTGCGATCCTAGCCAAGGGGGATGTGTTCATACTCCAATTACCTGCAAAGATGATAA
TGCTTGTACTGAAGAAAAATGTGATCCTGCTAAAGGATGTATTATCTCTGCTCTTTGCTGTTGTGATAAA
AACCCATGTACTGCTGATTCTTGTGACCCTGCAACTGGTTGTGTTAATGAACCAATCTCTTGCGATGATG
GTGATGAATGTACCGTTGATAAATTCGAACCCGAACAAGGAGGATGTACCCACACCTACATTGACTGTAA
TGATTACAACGCTTGCACTGAAGACTGGTGTAACTGTCAACAAGGATGTGTTCATCGTGAAATTGAATAT
GATGATGGTAACGATTGTACTGAAGATTCTTGTGAACCTGAAACTGGTATCTCTCATACCCCCATATCTT
GTGATGATTTCTCTGTTTGTACCGATGACTGCTGTGTTCCTTCATACGGATGTACCCACAACTTCGTTGA
TTGTGACGATTACGATGCTTGTACCACTGACTCTTGTGATGATATTAAAGGATGCGTTAATGAACCTATC
ACTTGTGAATGGCAAGCCTGCAAAGAAAGCCGATGCGATTCTCAAGTTGGATGTATATACTGGGAAAAAG
TTTGCGACGATTATGACCCTTGCACAACTGATGGATGCGTTGCAATCAGTGGAGTTTCTATAGATGAAAA
CGGTGAACAACAAACCTTTGGATCTAATGATTGTCAATTCACCCCAAAAGAATGTAACGATTATTCCGCC
TGCACAACTGAAGTATGTGATGCTAACAGTGGAAACTGTGTTTACTCTAGAGTCCCATGTGATGACAATG
ATGCTTGTACAACTGATGATTGCGATGTTGCCGAAGGATGTTACTCTACCCCAATTGTTTGTGATGATTA
TGATGCTTGTACTATTGACTGGTGCGATTACAAAGAAGGTTGTAAAACTGAAAAGGTTATCTGCGATGAC
TACAACGCCTGTACCGAAGATTCTTGTGACTCAAGCAAAGGATGCGTCTATGAAACCATTGATTGTGATG
ATCATAATGCTTGTACAAAAGATTCATGTAATTTTGAAAGTGGTTGTGTTTATACCGATACTTCTG
>Pg_Root4921_c0_seq1
TACATACATACACGATGCCAGGAGAAACCGGAGCTGGAAACAAGGACGAGTTAGCTGTCACCTACGCTGC
TCTCATCCTCCACGATGAGGGTCTTCCAATCACGGCCGACAAGATCAACGCTGTCTTGGCTGCTGCCAAC
ATCAAGGTGCAACCATTCTGGCCAACTAGATTCGCCAGCATCCTCGCCAACAGAAACATCGACGACTTCA
TCTTGAACGCCGGTGCCCCAGCTGCTGCCGCCCCAGCTGCTGCCCCAGCCGCTGCTGCCGGTGCTCCAGC
TGCCGCCGCTGCTGCTCCAAAGGAAGAGAAGAAGAAGGAGGAGG
>Pg_Root4923_c0_seq2
CGCAGGAGCGCCGGATCGATCATGTCCTCGCGGTTGGAGGCACCGATCACGATGACGTTCTCGAGGCCCT
CGACACCGTCGATCTCGCTCAGCAGCTGAGGCACGATCGTGGTCTCGACGTCCGAGGAGCCACCGCTGCC
CCGGGTGCGGAAGATCGAGTCCATCTCGTCGAAGAACACGATGACCGGTGTGCCCTCCGACGCCTTCTCC
CGCGCCCGCTGGAAGATCAGGCGGATGTGCCGCTCGGTCTCGCCGACGTACTTGTTGAGCAGCTCGGGG
>Pg_Root4932_c0_seq2
GATGGTTCCAGATTTAAGGAGATATTGATCAACTCCAACAAGACCAACAGTGTTTCCAGCAGGAATATCT
TCAATTGGTTCAACATAACGTCCCATCATGAGAACAGTTCTTTGGATGTTTTTGACGAAAAGATCAACTT
TCTTTCCTGGAACGTAGTTAGGTCCCATAATTCTGACTTTGGATCCTGATTTAACAGTTCCTCCAAAGAC
ACGTCCGAAAGCGTAGAAACGTCCTTTATCTGTGGGCCGTACCATTTTTGATACGTATATCTTCTAAGGA
CCTTCTTGATCACAGTTACGGATAGCATTGGCACATTCGTCATCCATAGGACCTTCATACAAGTTTTCAA
CACGATATCTTTGAGCAACAACAGGAGATGGAAGATGAAGAATAATCATTTCAAGAAGAG
>Pg_Root4957_c0_seq1
TGTTTTTGAAGAGTGTTGGGTGACGAAGAGGCAGTTCTACTAACTCTCGGATAGCTGCAAGTTGTTTCTT
CACACCGCCAATATCATCATATCCAATTTCGTCTAAACGGTCTTCTTCATCTCGCTTCAAGGGTTCTCCT
TCGCAAAAGATAGTTGTTTCTGGGGCCACAATACAATAATCTGCAGGATCTGTCTCGACGACTTTAAATT
CAACAGCACGCATGCCTCCTCTTACAAGAAAAGAATCGCCTTTTCGAACGGGTCTGTAAGCTTCCAAG
>Pg_Root4971_c0_seq1
AGTTCTTCATCTGCTCATGTTCACATTGTCATGCCTTTGCTAGTTTCATGCCACCATGCCAATCCATGCT
TTCCATGCCAATTCATGCCTTTTGTTGCTAAAAGGAGTTCCGACTACATTTAATACTTATCTTCGCGGGC
TGTGGGGCTGCTTTGACTGATAGAGAACTAAAGCTTACAATTCTGGGCATAGCATTGGTGTGGGGGTTTT
CTTTGATGGCAGTAATATATGCGCTTGGTCACGTTTCTGGTGCACATTTCAATCCTGCAGTCACCATTGC
TCTTGCTGCTGCTCGAAAGTTTCCATTTGCGCATGTGAGAGATCCTGATTCCAAGCCGTTCGTTTTGGGC
AGTTTGCTGGGCAATCCTGCTCCAGTACAATCGTTTTCA
>Pg_Root4986_c0_seq1
GAATTGAGAAAAATGGTGGAGGAGTTAATACGGCGACAGAAAAAGGGAAAGGGAAGAATCATGCTCCATT
GTTGGATAAGGAGTACTGTTCTGACGGCCAGGAATCGGATAGCAGGAACACTGAATTAATGGCCATGAAT
CAGAAGAAGAAGCATTTTGATGGGAAAATTGACAAGAACAAGAAGAAGGTGAAAAAAATGAAGCTGATGA
TGGATTTGGATTCATTGCTAGAACACGAAAAGCCCGAACCGGAGAAATACAAATGCAGCACTTGTAACAA
GTGTTTCCCAAGTCATCAGGCACTTGGGGGTCATAAGTCTAGCCATAACAAGTTCAAGATTACCATCATT
GATCAAAATCATCAGCAGCATCAAGCTTCATCAGCTGCAGTAGTACCTCATCATCATCATCAGGAGCAAT
TTGAACAACCCCATCATCATCAGCATCATCATCAGCAGCA
>Pg_Root5002_c0_seq1
TCCTTTACAATGGGAGGCGTCACCGTCGTATCTCTCGTCCTTCTTCTCATTGCCACCGCCAATTCCGCCG
TTGTCCCCTTCCGCGACGGGATATTACCGAACGGAGATTTCGAGCTAGGACCAAAGCCATCAGATATGAA
AGGAACCGAAGTAATAAACAAGATGGCAATCCCGAACTGGGAAGTAACGGGCTTCGTCGAGTACATAAGC
TCAGGACACAAACAAGGAGACATGCTTCTCGTTGTTCCCGCCGGAAAATTCGCAGTCCG
>Pg_Root5066_c0_seq1
GCGGATTTCACGGTCGCACTGGGTGCGGAGCTCAAGTTCGGCGATCTTCTCCTTGTTGTTCTCGACCTTG
ATGGTGGTGCGCTGCTTGTAGCCTTCGCCAGACTCGATGTCGCGGACACGCTTCTGGAAGTGCTCACGGC
GCTCCTTCTCGGTACGGCGGACGCTGTATTCGCTGTCTTCGGGCTCGAATTCGTCTTCGAAGAGCTTCTC
GTATCCAGAGGACATCTTCTCGATGCGGCCAGACTCGAGGGGTTCGATGACGAGGCGGGACTTGATTTCG
TTGCGTCCACGGCGATTGTCGACGATCATTTCGAGTTCCTGTTCGCAGAAAGCGAGGGTCTCGAAGGCGG
TCCAGGAGCGGAG
>Pg_Root5081_c0_seq1
CAAGCAATCCAGACACGGTAAAGCCGTCATTGCTGGCAGAAATAAAGACAGATTCATCGACTCCCACGTT
GAAGACCAATTCAACCAAGGTAGATTGTTGGCTAAGATCACCTCCAGACCCGGCCAATCCGGCAGATGCG
ATGGTTACATCTTGGAAGGAAAGGAACTCGACTTCTATCTCAGAAAGCTCGACAAGAAGACCAAGAACTA
AGAAAG
>Pg_Root5081_c1_seq1
GCCTGGGCTTCTGAACAAGTCACCAGAAAGTCCAAGGTCATCATGGTCGTCTACAACTCCACCAACAACG
AAATCGTCAGAACCAACACTTTGGTCAAGGGTAACATCATCCAAATCGATGCCACTCCCTTCAGACAATG
GTACTCCAGACACTACGGTGTTGAACTCGGCAAGAAGAAGGCCGTCGAAGGTGAACAAGTCAAGCAATCC
AGACA
>Pg_Root5090_c0_seq1
GTTCAAAGTAGCGGTACTGGACTATGTTTCGTAAGGTTATTTTTCCTAATTTATCTATTCGTGCCATGGT
TGAAGTTTGGCACAGTTCGGCATAAGGACCGATACTTTGAACCATGGATGCGAGCAACATAAGCAAAAGT
TTCCTCGTAATCAATTCCATACTCTTGAGTAAAATCTGTTGCCATTAGATGTGCTTTGTATCTTTCCACT
GTTCCATCTAATCT
>Pg_Root5105_c0_seq1
AAGAATGTTTCCGAGGTCCTCTGTGGACACCTTGCCCTTCTGTCCCTTGTCGAAGTAGGCAAAGGCAATT
TTGAATTCAGCGAGTTCTTCTTTTGTAAAGTTGCTCATTTCGTCAAAGTAAATAAATAAAGTGTTTTAGT
TTTTCAAACCCAACCCGTCGTCGTTGTATCGTGCTGGTGTTGGTGAATGGAATGTGAATGGGTGGTTTGT
GGTTTCGTTTGCTGTGCTG
>Pg_Root5105_c1_seq1
GTCATGTTCTTCACCCAATTCTCGTAGAAAACGTTGCCATCGCCATCCACCTCAGCCTCTCTGAGCATTT
CGTCTACTTCGCTATCACGGAACTTCTCGCCAAGATAAGTCATGCTGTGTCTGAATTCGACGGCGGAGAT
GATGCCGTTTCCTTCCTTGTCAAAAACTCTCAAAGCTTCCAAGATGACGTCAAAGCTAGGTGAAGCCAAT
GGTCTTGCCAAGAGAGTGAGGAAAGTAGCGTAGTCAAAGTCAGCCTTTCCGACTTCGGATTGCAATTGTT
T
>Pg_Root5119_c0_seq1
GGCACGGTTCCAGTTGGTCGCGTCGAAACTGGCATCCTCAAACCAGGAATGGTTGTGACTTTCGCGCCTC
AGGCACTCTCAACAGAAGTCAAGTCAGTAGAAATGCATCATGAATCGCTGCCGGAGGCCTTACCAGGTGA
CAATGTCGGCTTCAACGTGAAGAACATCTCAGTGAAAGACATTCGACGTGGATCAGTAGCATCGGACTCG
AAGAGTGACCCGGCAAAAGAAGCGAAGACATTCAATGCTCAAGTCATCATCATGAACCAC
>Pg_Root5141_c0_seq1
ATTCGATTGCGACTTTGAATGGGACAGTGACTTTAACATTAAAGTCAGACTTGAAACCAAAGCCTTACTC
TCCGCTGATGTCGTCATCACCCATCTTGAAGTCAATGCCAAGGCCCGTATCATTGCCTATCTCCTTCCTA
ATACCCCACCTTTTGCCTCCCTTATCCACATCCAACTCCGTGAGCAACCACACATTGACATTGAAGTTAA
ACCCCTTGGTGGAGCTAGCTTCGATATTACTAACACCATTGGTGTCAAACAAATCATTGATCAAGCCATT
ATTTCAGTCGTCGCTAAGATGTTCATTCCTCCTAAATATACCGAAATCGATCTTGTTAAGATCATGAACA
AAGAAGAAGGAGCTGTTACTGACAAGAAGGATGAAACTGGACACATTGCCAATAGCGGAAACCCTATCTC
TCGAGGTATCGGTGCTGTCGGAGATGTCGGCGTTGGAGCTGTCAAAGGAATTGGAAAAGGAGTCTCAGCT
GTTGGTGATGCTGGTGTTGGCGCTGTTAAA
>Pg_Root5152_c0_seq1
GAGAGATCGAGTTGTTGTAAGACCCGGGTCCGAACCTGAGTACTGCACAATATATGGAACCACGTACGTT
CTAAGAGCAATTGGGTGATTGTACGTAATGGATTATCCGGCACCAGGTTTTAGGTTTTATCCAACTGAGG
AAGAGTTAGTTTCTTTCTATCTGCAAAATAAGCTGCTTGACGGAAGTAGGCAAGACCTGGATAGGGTTAT
ACCCGTCCTCCACATTTATGACTTCAGTCCATGGGACCGTCCAAGATATGCTGGAGAGTTTTGCCGGGGA
GATCCTGAGCAATGGTTTTTCTTTATCCCAAGACAAGATAAAGAAGCGCGAGGAGGAAGACCAAACCGTC
TGACATCATCAGGACATTGGAAAGCAACTGGATCTCCCGCTTTTGTTTACTCTTCTCATGATAACCGAGT
GATAGGTATGAAGAGAACCATGGTTTTCTACAAAGGTAGAGCTCCAAACGGAACCAAGACCGAATGGAAG
ATGAACGAGTACAAAGCTGCAGCCACCACTAATGATCATCATAAACCTCCTAATTCCTCCTCCT
>Pg_Root5162_c0_seq1
GTCACGGTCGAGTACGAGCTGGACACGCGCAACGGCAAGCAGCTGCTGACGCCGCTGCGCGTCGCGGTCG
TGCTGATCTCGGCGCAGCACGACGACAAGGTCACCAACGAGGTGCTGCGCCAGGAGCTGATGGACAAGGT
CGTCAAGGCGGTCATCCCGGCGCACCTGCTGAACGCGGAGACCAAGTACTGGCTGAACCCGTCCGGCCGC
TTCGTCATCGGCGGCCCGCAGGGCGACGCCGGCCTGACGGGCCGCAAGATCATCGTCGACACGTACGGCG
GCTGGGGCGCGCACGGC
>Pg_Root5166_c0_seq1
TTCATCATCTTCTTCAGGATCTAACTCTTCACAAATATCACCCACGTGATGTTTTGTTTTGCGTTTAAAT
GCTTCTTCATTTGTCAACAGAGGTGGAACAATCATATCATCAACAATATTATAATCAGTCCAAAGACCAC
CCATCGTACCTGCAAAGCCCATATGTTGCATTTGAATAGGTGCAGGCCTAGCAGCAAAAATGTGATTACG
GTCTCCTGCTGTATATCCGTTTAAGTTGATCAATATATGGATGCCATCTTGAATGATCTGATCACATATA
TCTTTTGTTGAGCTTCCGCTACAATCGCTAGGGTGA
>Pg_Root5166_c1_seq1
GTCACCGTCAAGCATTACATATTGCATATGATGCATTTACTGCCAATTGGCTCCCAGATACCGTTTTTCC
TCCACCGCCACCGCCATCTCCAAGAATTAAAGTTGGATATGTATCATTTGACCTAAAAGATCATCCACTT
GCTCATTTAATGCAATCAGTTTTTGAACTTCATAACAGACAGCATTTTGAGATTTATGTTTATGCATTAA
ATCCTG
>Pg_Root5181_c0_seq1
GTGGGTGCAAGCACGCAGGGACGGAGGGGAGTGTACCAAGCGGAGTCTGGCTCTATGCTGTCGTCGCATT
TGGGAGGGTAAGCTTCCATGTTCTTTGCGATCTTGTCGTAGCAAGATTTGTCTGAGAGTTTCTGCCACAC
TGCTATGTCGTCTTTTTGTGCGTACTTTTTGAAACACATTGAGGTTAGAAGTGACTGAAGCTTGTCGTAG
TCTGATTTCTGAT
>Pg_Root5193_c0_seq1
GAATGCGCAATTGGATGTACTCACGAAGAAATTGACTGTAACGACTACGACGCATGTACCACTGATGATT
GTGATGATAACACTGGTTGCACTCACACCAGAATCGAATGTGACGACTACGACGCATGTACCCTTGATAC
CTGCCATCCATCGGTCGGATGTCAATACACTGACGTTAACTGCAACGATAACAACGAATGTACTATTGAC
GAATGCCACAAAGACTCTGGATGCTCTCACACTCCTAAAGAATGCGACGATTATAACGCCTGTACAAAAG
ACCGATGCTGCACTGCCCGAGGTTGCATTTACGAACAAATTAACTGCTGCGATCTTAACGCCTGTACCGA
AGACTACTGTCTCCCAGAATCTGGTTGCGTCTACGAAAACGTTATCTGTGATGACTACAACAAATGTACT
AACGACTACTGTGATCCTTATGAAGGTTGCAAATACTTAACTCCTGATTGCCTCTGCAATGACTACAATG
CTTGTACTACTGATAGTTGTG
>Pg_Root5211_c0_seq1
GTCATGGTTACGGGAACCGGACCCTTGGGTTGCGTACCGGCCGAGCTTGCTTCATCCGGAAGCGCAAACG
GAGAATGTGCACCCGAGGCCCAACAAGCTGCAGCCATATTTAATCCGCTTTTGGATCAAATGCTTCAAGG
ACTTAACCGTGAAGTCGGTTCTGATGTTTTCATTGGGGCTAATGCGTTCAATATGAATGCAGATTTCATA
AACAATCCCCAGAGATTTGGTTTCGTGACGTCCAAGGTAGCGTGTTGTGGACAAGGAGCATACAACGGGC
AAGGTGTTTGCACCCCGTTGTCAAGCTTATGTCCAGACCGTAACGCCTATGCATTTTGGGACCCTTTCCA
T
>Pg_Root5228_c0_seq2
GGTAATGGTTCATCTTCATAAGTCTGTCAGAAGTTTAGGATGTCATGTCAATAAACTTTTCCAAATTGAA
GAATTCAATTATTTTGATCATAATATATAAAACGAATCTTGATTCCAGGCAATTCAAAAAGGGCAGAGAG
TTACATTTCGGATGACCTTTGTTCTATACTGCTATATAAAATGCAGCCTATTTTTTGAACTGTTTGGAAT
CGGGAACCATATAAAACACCACCACATATGGAGAAAATTGGCTTTCTGGATAAATAAATTTAACCAAGAC
ATGGGAAATGTTTCAATTGTTAATTTTCCTAGGAAAAGAACCAGCAAGGAAAAACAGAAAATAAAATATA
AAGACCAAGTGAATGGTAATTGTAACTTAAAGAGAAGGTACTCAAAGACTAAAGAGGATTATAATTATGT
TAATGATAATTCCAAGGCAATAATTATACTTTCAAGGTAACAAGTGTCGAAAAAATGACTCTGAACACAT
CTTTGCTCTAGTATAAGAAAAATATTACTCTACATTTTCAACTGCCTATATTATCAGAATA
>Pg_Root5249_c0_seq1
CGCCTTGTTCGGTACCGGCCATCTTGGAGGTATAGCCGGAGATGAAGTGGTACATGGTCTGCTCGGGGTT
GAGCTTGGAGATGGGTGGAAGGACACCACGGGCATCGCAGGTCAGGAGAACAAGGTTCTTGGGATGCTTG
CTTGAGATGCATGGAATCTTGGTGTTCTCGATGTACTCAATGGGGTAGGCGCAGCGAGTGTTCTCGGTCA
AGGTGTCGTCGTCGTAGTCGACAACACGGGTGACGGGGTCGAAGACGACGTTCTCAAGAATTGAACCAAA
GCGAATGGCGCCGTAGATATCAG
>Pg_Root5264_c0_seq1
AACAAAACAGACACATCCAAATACATTCGGTGGTAATGAAAAAAGTAACTGCGAGAAAATAATTGAATAA
GGAATATTTCCATGTAAAATAGATGAAGACATGCGGTTAATTAAATAACATGTAAGAACTGTATTTGCCC
TGAAACTTTTAGGAACGTGCATCTCAAACAATAATGCACGAGCAACCTCCAAAAGATGACAATTTTTTCG
TTCAGCACCATCATTTTGTTGTGGTGTATCTGGGCAAGAGGATTGATGAATTATACCATGTTATGCTATA
AATGTAGTGAACAGATAGAAGAGAAATGCTCAAGTGCATTGTCACTCCATAAAATACAAATTTAGAATAC
AGGATTGAGTGGCAACTTCATAGACAAAATTAGTGAAAATAGAGAAT
>Pg_Root5302_c0_seq1
TTTCAGATTCTTCTCCAAACCGTCGGCATCACTCGCCGTCCACAACCTCCACCAACCGATCTCCATCATC
CGTTCGAATCTCATACCCAAACTCAAACCATCATCTCCCGCCGCGAAATTCCGGTGCTCGGCGTCGGCGC
TCACGCCGCAGCTTAGAGATACGCTGGAGAAGCTGGTGAATTCGGAAAAAGTCGTACTCTTCATGAAAG
>Pg_Root5311_c0_seq1
GTGATTATTGGACTCAGTTGGCTATGTTACCTGTTCACGAACACATATTCAAGATCCTTAAGATCTTGCA
TCGTAATGATGCCACCTTTAATCAAGATGGAACAGTGGACGCATACTGGGAACAAAAGTTCTCACCGCAT
TGGTCTTTCGACCTTTCTGCGGCAACTGATAGTATTCCGATAGACCTTTACCGAATGGTATTGGCCCCCT
TCTTTAGAGATAAGGAAGGTGATCTAACAAAAGCGCATGGACGCGCTGACCTTTGGGCATCCATAATGAC
TGACCGTGAGTTTGCCATACCCTCCCCAAAGAAGGGAGAGATAGGTCACACGGGGGACATACTGTACCGT
ACAATTAGGTACGGTACGGGCCAACCGATGGGAGCCTATAGTTCCTGGGCGAGCATGGCCATAGTGCACC
ATGCTTTGGTACAGTTCGCTCATTGGAAAGCGAGTGGTAAACCTCAGCCAATACTATCAACGTGGTTCGA
TCCATACCTGGTCTTAGGAGATGACGTCGACATCGCTCGCGATGAAGAAGTAGCTCTTGAGTATCAGGCG
GCTTGTTCGAATTTTTCAATAAAAATCGGACTTGCTAAATCTCTGCATTCAAATACGAACTTTTTCGAGT
TCGCGAATCAGAGACTATGCGAGAAAGGTAATATTTCGCCTCTATCATTGATGGAGGAAGTGCAATCGAA
GACCTGGTCTGCACGGAAGGAATTTGCCAATCGAATCGCTCGGCGGTTAGGTATTGCAGGATCCATTTCT
TCCATTATAAGATTGGTAACCACGGCTCGTCAGTGGCAATTCGTGACATCCGAACTTGTCGGAGCACGCC
CTGCTGTATTTCTCAGTCTCATCAAATTTATTCTACTAAATCCGGTTAAGCAAAAG
>Pg_Root5316_c0_seq1
GTGCGTTATTTTTTATATCTGCCATCGCGATCGTTGTAGTCACGTCCACGACCATAATCTCTATCGTTAC
CTCTGCGATCATCACGATCATAGTAACGGTCATCACGACCATCACGACCATTGTAACGGTCATCGCGATC
AAAACGGGTATCTACAAATACTCTTTCGCCACGGTTGATATTAATGTTCAGCGATTCCCAGGGTTTTACA
AATGTTGTGTTGCTGTACACCATTTGCGGCCTTTTTCTAAACATACCGTAGTTATCTACTTTATACACTT
CAATGCGGTGGCGGCCAGATCGGATGTTATCCACTATAAAACCACTACGGTTCATGTTATACTGTTTACC
ATCGATGAACACCTGTATAAAGG
>Pg_Root5381_c0_seq1
GTAAAACTTAGAAATAAAAAAATATTGCAACAACATTGTCTCCTCTCGTTCCTCCGTTGCTGCCACTAAT
CAAAGAAGTATCAATGGCCTCAGCATTCAAAAGTTTCACCTTCACAAACCTTCATATCCCTTCTTCATCA
AGTTACTCGCCTAAGCAGATTTCAGGGCCAAATCATGGATGTTGGCTCTCTATGAAAAAGAATGAGAAGA
GGGAAAAAAATCTGATGAGAGGAAGCTTGTGTGTAAGAAAGGCACTGCCACATGATTTGCCACTAATGGC
TGTGATGGTTCAACAAATAGAGGGGATGCGTGATATAATTACAGAGAAACACGTGTGGCATCTAAGTGAT
AAAGCCATCAAGAATGTCTATTTGTTCTACATCATGTTCACTT
>Pg_Root5398_c0_seq1
GGGGGTGGTGACTTATATGGTGATGGATGATTTGGTGGTGCAGCCTATGTCTACTATTTCCAGTATTATA
TTGCTTAATAAGTTCAATGTCAAAGAAGTTGGTACTCTTGAGGAAAAGGTTGTCAATTTGGACATGGCTA
AGGGTGTGAAGCTGTTGAAAGCATCACTGCAGTCGAAGTCGGTCCTGACCAATGTCTTCATCGGCAGTAG
GGTGGC
>Pg_Root5401_c0_seq1
GTCGTTGTCAGCATCGCCACGGAAGCCGATGTAGCCGCGCAGAGCGCCGAGCTCGGTGTCGGTGCGGGTG
TCAACTTCGAACTGGGCGCGCGTGAACGAATCCCAGTCAGACGTGCCAGAACGGTCACGGCCAAAGTTGG
TCTGGAAACGGACGTAACCGCCGAACTTCAGGCAGGTTTCGGTGCCGGGGATGTAGAAGAAGCCGGTGCC
GAAAGCGTCGCAAACGCGAACGTATTCCAGGGGCTCAGGCTCAGCAGCGACGATAGCGTCGGCAGCGTG
>Pg_Root5466_c0_seq1
ATCTTGTATGACATTACTTCAAATTGCTCTCTCGCTTTTTTGTTAACGTGCGGAGAACGCAATACAGTGA
AAAGTTTTTTGTGAGTTGGCAACGGAATTGGACCTGTTACAACTGCTCCAGTAGTTTTTACTGTTTTCAC
GATCTTTTCAGCAGATTTATCCACCAACATGTGATCGTAAGATTTTAGTTTTATTCTGATTTTTTGACTC
ATTTTCTTAAAATTAAGCGTTACCTTTTGCTTTTTTGATTACCTCTTCCGAAATATTAGAAGGTGTTTCT
GCATAGTGAGAAAACTCCATTGTTGAAGTAGCTCTACCAGAAGATAATGTTCTTAATGTAGTTACATAAC
CAAACATTTCTGATAAAGGTACATCAGCTTTAATAGTTTTAGCACCATTTCTATCACCCATGTCATTAAC
CTGACCTCTACGACGGTTCAAGTCACCAACGATATCACCCATGTTTTCTTCAGGAGTAATAACTTCGATT
TTCA
>Pg_Root5524_c0_seq1
AAAGAACGCAGAAGCTCGGCGAGAAGACTCGGTGCTTGCAGAAGGTTTTGCCCTGCGACAAGAAGATGGA
CATGACGACGATGCTTGAGGAGGCGTACAAGTACGTCAAGTTCCTCCAGGCGCAAGTTAGCATCCTGAAG
GCCATGCCTCACCATTCATCTCCGAATAGTTTTCTGAGTCGAAACCCTAGCAATGTGGATGTGTTTGGTG
GTGGATTGGGAAGGCTGA
>Pg_Root5529_c0_seq1
ATTGAAATGACTGTATTTTTTGAAGCTCACTTAATGGTTATTACTTTTTACATGAGAAGTAGATTATGGC
CATTTAAACAAGCAGAGAATCCTGATGTAAGAACAACAGATGACCACTTCTTAATGGAAGTTGCTGTAAA
CGATAACGAAGCAGAACTTGTTTCTTTTTTCGAAGGCACTGGAGCTGTTGAAGTTAAAGTAATTGAAAAG
AATTAATTGTAGCTATGAAAAGGATATATAAAATAACACTTTTAGTTGGTATAACTATTTTAGTTTCATC
TTGCCACAATAATTCGGCGCCAAACTATCAGTATTTCCCAAATATGTATGAG
>Pg_Root5575_c0_seq1
ATTTGTATAGAAATATTAAAAATATTTGGTTTATTTGGTTTATTAGATTAAATGATATCACACTATTAGT
TTAAAATAAAGTTACAAGATATTATATGTTTAAAAAATATAATTGGTAATATTGTCCTATTCTTCCTTCT
GACTCTTTTCGATTTTGGCAACTCTAAACATAGCCGTCATGGTATTGGCGGCTTTAGAATGATCATTCAA
ACCACCATGAAATGCTTTAGTGGAGTCTTTACCATAATAATTCTTCAAAATTTTTGCACCACCAGGATGA
TCGTCCTTAAATGACGAAACATCCAACACATATTCATCAACTAATATCCATTCTTTTCCTTCTTGTTCTT
GTTTTTGTTTATACTGCTCGTAAGTGATGACGGGCAATGAGGATGGATCAATTCCCCAATCGTATTTTTT
AGATTTTTCTTGGGCTTTAATAATTTCCATATTTACCATTGCTTTACGAACTTCATTTTCAGGAACACGA
GATACATTTGGAACTTGATTTGTTAATTTATGTAGAGTAAATATAATCCATTTTGAGGGATCCCAATCAC
ATAAACGGTACCCATTTCGGAAATCTTTAGGGAATTCATGATGAAAGTTGTGATACCCTTCACCGTGAGT
CATCATGGCAAGTAATAAGTTTCCACGTGCAGAAACTTCATTAGAATAAAGTTGTTCGCCAGCCCAATGT
GCAAAACTATTAATGCAAAAAGTTGAGTGCCAAATAATAGTACGACTTAGGATACCACCGTATAAGAATC
CACCGAGGGCATCTCCCCATAACGAGGCGATCATAGTAGGAATTCCTAATCCACAGCTTAACGCTAAAAG
TACATAATATTTATGCTGGAATCTTACTACTGGATCTGCATTAAGATCAGAAGCGTCAACTAATTTCAAG
CGTGGGTAATGTGGTCTTTTGAAAATCCAGCCCATGTGGGAAAACCAAAATCCTTTTGCTGCCGAATAGG
GATCGTGTTCCGTATCCGTCCATCTATGATGTAATCTGTGGCGAAGAACCCACCACTTGATGGATCCTTG
GAATCCAAGTGTACCTAATAAACCTAAAACAATGCGCAAGGGAAGCTCGGCTTCGTATGCTCGGTGACTC
CATAATCGATGATATCCAACAGTAATTCCAAACATTGCCAATTGACATATCACAAAGGTCATAACCCATG
TTTTTCTATCCGCAGTATATGTTAAAAATGAAAGAAGTGAAACTATATGTACGATGATAACGAAAGCTCC
ATTTATCCACCAAGCCTCATTACCTGCATGGGATTGTTTTTTATTAATGTATTTTTGCTTTTGTATATCA
TCGTTAAAGCTACTGGGAAGCGAAGAATCATTGGGTTTTTTTACTGGCGCAGCAGCCATTTTGATTTATT
TATACAAGGAAAGAATGAAAAAAAAATCAAAA
>Pg_Root5587_c0_seq1
ATGCCTTTCAAACTCATCATAATAGGCATTCACATTTCTCACTTGCTTCAATAGCTTAAATAGCTCGTAT
ATATTCTCTACACCATGTGAACCTCACAATGAAGTTATATGCAAACTCCCTCCATGTATGTCCTTGCTTG
CCATTGATGTAGGACTTATACCAATATTTTCGGAGGACTATGACACTATGGAGGTGCATCCCTGATAGGA
GAATCCTTTTTTGAGAATGGATTCCATAAATTCCAAAATATTCTCTTAGCATCATCACCTTCAGTAAATG
ATGGTGTTTCAGCTCCCTCCCTTCTTCATTAGCTTCACCATTGTGGTTCCTCCTCGATTGGGTATCATCT
TCTTCATTTTTTTCTTTCCCTTTCCTGCTCAGCATGACTAGGATTTCTGAAAAATCCCTTCTCTTCTTTG
ACCTGTGTCAACTGGCCTCTTGCCCCTTTCCTTGCTCTCTAAAGGATTCTCAAATCCTTCCTCATCATCT
GAGCCCTTTTGCTTCAGCAACTCATTTATTCCACCCATAAAGTAGTCCATCTCCTCATCAATAAGCTACA
ACATCTCATTGTATACTTTGTAACTCAAAAAGTCTTGCAACATTTGTGATGGTCGTCCAGCCATGATCAC
AAAATTCTTAGAATGAAAATAAATCCCACAAGAATTGTGATTTTGAGCTTGAAAATATAATCAAATAGCA
GCAATACTACTTGATGAGGTAAAAGAGAGCCTGAGTAGCTTTATAAGTGTGAAATGGACTTCCTTAGTGA
AGCA
>Pg_Root5594_c0_seq1
GGGAAATATTTGTGGCCGTATCAACACGGTAAATGTAGTTTTCAGACGTTTAGGGACGTTTTCAATGCCA
ACCATCAATCAGTTAGTCCGTCAGGGGCGCGAGGTCGAAAAGATCAAGTCCAAGAGCCCTGCGATGGAAA
ATTCTCCGCAGCGCCGCGGTGTGTGCACCCGTGTGTACACCACGACGCCTAAAAAGCCCAACTCCGCTCT
GCGTAAGGTCTGCCGCGTTCGTCTGACGAACGGCGTCGAAGGCACCAGCTACATCGGTGGTGAAGGGCAC
AACCTGCA
>Pg_Root5619_c0_seq1
GTGGATCAAAGCTTGCACTACCTCAGCCATGTTTTCTATTAAATTGAATGGCACTCTTACAGGGTTCTTT
AGTAGCTCACGTGGGCTTCGCCAAGGAGACCAATTTTCCCTTTTCTTGTTTGTCATAGTTATGGAGATGC
TTTCCCTTCATCTTAACAAAGCTACCTCCGCCACTGATTTCACCTATCATTGGAAGACAGAGGCTTGCAA
ACTTACTCACCTCCTTTTTGCCGATGATATCATTATTTTCAGCCATGCAAGCCTACCCTCCATTGCTATT
GTCAATTCTTGCATCCTATCTTTCTCTCTGGTCTCTGGTCTTATTCCAAATACCCACAAGAGTCACTGTT
ACCTAGCCAACACTGATGCAACCTCTACTCGCAACATTCTCTCCCTTCTTGGGTTTCAATTAGGATCTTT
ACCTGCTAAATTCGTAGGAGTACCCTTATTATCCAAAAAGCTCTCTTACACGGACTGCGTACCTCTTATT
CAACGGATTACCAACCGGGCCACTTTTTGGACATCTAAGGTCCTTGCCTTCTCTGGGAGGTTAC
>Pg_Root5636_c0_seq1
GCCACAACATTCCCATGGGCTCACAGAGACAGAGATCGTTTTACGGTTATGGATCTGGTTCGAACTCTTA
CAACAGAGGTTACATGCATAGTGGTGGTCATGGTCAAGGCTCTAACTATGGAAGTAGACTCATTTCTAAT
GTTGGGATGGGAAACCAAGGATGGATTGGCGTTGACAACATTCGAGGACGTGGAAGAGTCAATGATCCAT
CATCCCTTGGTGGCGGTTATAATGGTAACTATGATATCCTCAACGAGCAGAACCGAG
>Pg_Root5636_c1_seq1
AAGAGCTTCAAAGCCCAAGACTCAGGTATCATCAGAGGAGCTTGATTCTTCTGCTGACACTAAGAAACAT
AACAAAGGCAGTACAAAAGAACATGAGGACTCCAACAACAATAGTAATGACTTTGTCACAGACTACAATG
ACGCTAAGTTATTCATAATCAAGTCTTACAGTGAAGACAACGTTCACAAGAGCATCAAATACAATGTATG
GGCTAGCA
>Pg_Root5652_c0_seq1
TAGCAGTTGACCGTGTACTCCAAATTGAAGACTTCATGGAGGATGGTGTTTGGGTGGCGTCATCAGATTA
TAAAAAAGCGAGTCCTGATCCTCTCCGTGATGTTGCGGAGGACATTGTCAACCAGATTAATGCCAACAAC
ATGGAGGACATCTTCCGTTTCTGCAACGTATACGTTGATCTGGACTTTGTGGTGTCAGAGACAAAGATGA
TATGGATGGATAGGCTTGGATTCGACCTTCGAGTATGGTCTCCACGAGGTGTATATGATGTCAGGATACC
GTTTCCAATGGACGTAACAGATGAAAAGGGAGCAAAATCATCGTTTAATGGAATGTCACAGCTTGCTTG
>Pg_Root5669_c0_seq1
TTGTCCCTCCTTGTAGACTCCGACAACAATTCCTTGGGTGCATTTAACGGAGCAGACACCAGCATTTCCC
TTCTTTCCGTAGATGGATCTCTCTTCAGCCTTCAGGGCGAGGTATTTGTTGCCCGCGATAGTGATTCCGT
CAGTGTTGGCTTTGCTTGGGTTCTTGAACAAACCAGAAAGAGCAGCTCCTTCAGCAGCAGAGATAGAAAA
GCCTTTGGTTGCAGCCCAGGTGCTTCCATCAAGTCCAAGGATAGCTCCTTGAGCAACCTTTCCGGTTCCA
ACTAATTGATCATCAACATATGCTTGCCACGACATTTTTTATTGTGTTTGTTGGTGTCGATCTCAG
>Pg_Root5689_c0_seq1
GAAAGTTTCGGATACCATTGTGGATAACAACGCAAATGACGAAAACAAAGGATATGAGCCTGAGAACAAT
ATTATTGAAACTCAGAGTGCTCGTGACTTCGTTTATGGTCTTGCGTCATTTTTTAGACGAAAAGATCAAC
CACAAGGTAAAGGTCCCATGGAATATGTTGTTTCAGAACGTAGAGAAAAGGTGGCAAGAATGAGGATTAT
ACTGAGCCCTTATTTGGATAGATGTACTACTTACTTGAAGGGTGTGTATTTCTCGCTTGTTGCTTTGATT
GCATATGGTGTCGTTTGTATGGCGCCTTTTGTATTGCGTTATCGATACATATTTTGGAACACGTATTTTC
AGTTTTGTTTACTCATCTTTTTCTTGTTACAACGTAATTTGTCTTGTCTAATTTTGCTCTTCTTTATGGA
GAGCACTCTTTATTTGTTGTCGATTATTCCTATTCGGCAAATTGTTGCTGAACAGGTAACAGAATATTTT
TCAGATAAGATGAAACGTTATGGAGAAAAAGCATCTTCTTTTCTCTTGAAGGGCACGCAAGTTAACAAAA
TTTGGTGGATAGGAGGTGTTTGTGTCACCTCGCTTTTGTTAGAAGTTGTTTGGTATTTGCGTCGAGCCCA
GAAGCCTATTGAGGTTCTTGTTGAGAACATTACTGAGGGACAGGTGTCAAAATTTTACAATCAAGTACCA
GTCAACGAGGTGTTGAAGTCAGATGAGGAATTAGATGGGATTGAGACAGATCGTAGATTTCGTTTCTAGT
GTAAGAATTCATTTGGTTATAACGTAGGGGTTGCTCCTTTGCCTTTGGCAGCGTATAAGGGTGAACCGGA
GCAATTGCATGCTAGAGTCGCTTCTAATGTAAGAGCTAGGAAGAGCGTCGATTAGGG
>Pg_Root5694_c0_seq1
GGACTGTACAAGTCTAGGCTGACGTATTTAAGATTGTAAGAGGTTTCCTTCAGCATCTCGAATAATCGGC
TTTCCTCGATCAATGAGCACATCTGGTCCTTGATAAGGCTTTTCTTTTAATAACTTTAGCATCCTTTTAT
GTGGTCTCTGTTTGTTGTGCTCGTTTAAGACTTTCTCGTTCATAAAATGTCGAGCGCAGGCAATACAGTA
AAACTGGCCTTGTCCAGGAAG
>Pg_Root5698_c0_seq2
TGTAGATCATCATCAGACCGGACATCCTACATGGCACCGAGTGCTTAGTAGATGCGCTGGGGCTTGCCCA
TGGTGGTCTTGATGTAGGCAGAGCGCAGGTTCTGCCAGTTCTTCTTCAGCAGCGAGACGAAGAAGTTGAT
CGCCATAACGCAGTTCTGGCGGACCTCGTCCTCGGGCATCTTGACGTGGCCGATGCAGCAGCCCAGGCAC
AGCA
>Pg_Root5719_c0_seq1
CGACATACAAATGGCATCCCAAGACTTACTCAAAGGAATTGAAGCTGAACATCAATTAAAACACGCTGAA
ACTGTTGATAAATCAGCTCCCAAGATTGAAGCAGTTGAAATTAAGAAAGTCGATAGATCTGGTTTTTTGA
ACGAAATTCAAGCTTCTCACGATTTGAAACACGCTGATACTGTTGATAAATCCGTCCCCGTCATTGACGC
AACTGTTCACGTCAAAGAAAGCCAAAGACCCAACCTCCTTGCTGAAATCAAACAAAAG
>Pg_Root5722_c0_seq1
TTTTTAAATTACATAAATTTTACTTGTAAAATAAAAGAGCTACATAAATTTTTTAAAAATAGAATATTTA
AAAAAATCATATTTGTTCGATTATGCTTCAAGCAAGAATCGCTTGCCATTTTGATTCGTCAGGTTGGAAG
TGGGCGAATGATTGTCGGGAAACGGTGTTAAGTTCCGCTGGTGGGTTTGCATTTTCTAGAAGTTGTTGCC
ATTCGTTATGTTTCTCATTGATAAGGTTTTCAGCGACGGAGGCATCTTGGTATTCGCCGTTGAAGAGCAT
GTCGTTGACTTGTTGTGGGAATTGGTAGAAGCGGAAATATCCACGAGTGGCCGCAAGAAGATCAGGGTAG
TGTGCTTCAATATCAGCAAGTGAGTTGATTTGATCAGCAGCAGCGGAACGGATATCAAAAGCGATAAGTT
TATAGTCAACAATGTCGTTGCTTGCAACGCCAAGGACTCCCAAGATTTTGACCGGAACGATATCGCCGAT
TTGGTGAGTTCTGTCACTGATTTCAACAACATCGAGAGGATAACCATTTCCTTTGAGCTTGGCAAGTTGA
TCTTCAACTGAAGCGCTCGAATAAGTTTGTGGGAGCTTGCCAAAGTCGTGGATGTAGTCAACATTTTCGA
GTGCTGGTTGATGTGAGTTTGGGAGCATGGAAACAGTGATCGGGCTCATTTCTTCGCTGATGTTGAGCAA
AGTTTTGATGGCTTCTCCGCGTGGGATTTCAACAATCATGTTGTAGACACGTTCTGCTTGATCGAAGTAC
AAGGGGATGCCATGCCAGTAGGAAAGTGGCTTCTTGTCTGCGGCTTCTTCGATGTAAGTCATGAATTCAG
CAGGGTCTTGACGCAAATCTCCCTTGATGACCTTGCGGTATTCTTCAGCTCCTCCGGTAAGGAACTCATC
TTGTTGGGCAGGTTCCCATGTTGATGAAAGTTGGGCAAAAGCTGCCGAAACGGCCACAGCGAAGAAAATG
ACTCGAAGCATATCG
>Pg_Root5803_c0_seq1
TGTATGTTGGGATCCTGAACTCATTCCAACAGTAACGTCTGAACCAATGGACTACACTCCTGAACCAACT
CAAATCTTGGATCATGATGTCACTATTGAGGAAATTGAAGAGTATTTCACGAACTACATTGTGAATGATA
GTCTTGGAATCATCGCAAATGCTCATACTGCTTTTGCTGATAAGGAACCACTAAAAGCTTTCAG
>Pg_Root5829_c0_seq1
CTTAGAATTGCATATTTCAGCCTCCTCCATTCATCTAGGAAAAACTCTCCAGACCATTAATGATAAACTG
GATAAAGAAAATGTGGTACACATACACCACGAAATACTATGCAGCCATAAAAAGGATGAGTTCATGTCTT
TTGTAGGGACATAGATGAAGCTGGAAACCATCATTCTGAGCAAACTATCACAAAGACAGAAAACCAAACA
CTGCATGTTTTCACTCATAAGTGAGAGCTGAACAATGAAAACAGATGGACACAGGGAGGGGAACAACACA
CACTGGGGCCTTTCGGGAGGCAGAGCGTTAAGAAAAACAGCTACTGCATGCTGGGCTTAATACCTAGGTG
ACGGGTTGACAGGTGCAGCAAACCACCGTGGCACACGCTTACCTTAGTAACAAATCTGCACAGCCTGCCC
ATATATTCCAGAACTTAGAAACGAAACGAAAGCAAAGAAAACGAGAAAGCGATAGCAAAACGCTAACGGC
GAAACAGAGTTTCAAACTCAGAAAGTGAGAGACCAATGTTTG
>Pg_Root5842_c0_seq1
ATGCCCGCCTCTTCACGGGCAGGTCAATTTCACTGGTTAAAAGTAAGAGACAGCTGAACCCTCGTGGAGC
CATTCATACAGGTCCCTATTTAAGGAACAAGTGATTATGCTACCTTTGCACGGTTAGGGTACCGCGGCCG
TTAAACATGTGTCACTGGGCAGGCGGTGCCTCTAATACTGGTGATGCTAGAGGTGATGTTTTTGGTAAAC
AGGCG
>Pg_Root5845_c0_seq1
GGGGAATATATATTAAAATGGAATTAGGCACTACTAGGCTGAGGCCTTGCATTATGTCTTCTAGTAGCTC
GAATGTAACAGAAAATTGCAACCAAGAAAGTAGTGGCTAGGCCTCCAAGAATCACTCCACCCCCAGCAAC
AGACTTATCGACTGATGCGTGGCGATGCTTGTTTGGGTGGATCTCCTGCATAAGCCCACTTTCAGGATCT
TGATGACCCATTGAGCTCGCATCTTTGTCAAAATGCAAATGATCATCCTTAGCCCGAGGCGATTGGGATG
GACTAAAATGTGGAGCTTCAGCAGTGAAATTGACCAACTGATTCCGGTGCTTGCCAAGTTTTCGAATTGA
TTGGCTAGAAATTGGGGCCATTTTAGGTTGGTCCAGTGAATCAACTGTCTCATTAGCCATTGCTAAAATC
ACAAAAGTATGTACCATGATCAAGAAAAGAGCAAGAAATTGAGCCATTAGGACTTGACAAATGAT
>Pg_Root5847_c0_seq1
GGATTGAACTTATCTGAAGACTTCTTCTCCATCTTCCACTCCTTATTGATTCGATCTGGGAGACTGTCAG
CAGTTGGTTGAGACGCCTTTACGTCCTTCACTTTTATGTAGTTGTACATGACGACGCCAGTACTTAGGTC
TGGTCGTGTCCTCGGATACTTAATATTCCATAGTGTTCTTTGGTATACAACAGTACTGACTCCATTGTGT
ATTTGCATACTCATTCTTGAAGATGTGTTTCCAAACGGGGTCAGTTCCACAG
>Pg_Root5848_c0_seq1
GTGTACACGAGTGCGCAGAACTCATCGAACTCCAGCTTTCCTGAGCCGTCAGCGTCGAATTTGCGGATCA
GCTTACGGAGGGTCTTTTCATCGAAGTCCTGCTCCATGGCGTGCATGATCTGGCCGATCTGAGTGGCCAT
GATGTAGCCCTGCTTGCCCCTGTCGAACATGTCGAAGAATTTCTGGTACTCTTCAATCTGGGATCCATCG
ATCTCAGCGAGAATCTCTTCAATGTCCTCAGCCATGATGCACTGTGGGGTTGGGGCGTCGAATGAGAGAA
GTGTTGCT
>Pg_Root5848_c1_seq1
ACAAGGAGACGCTCGAGAAGGAACTTCGCGAGGCGTTCCGACTCTTCGACAAGGAGGGCAACGGCTACAT
CGCCCGACCAACCCTGAAGGCCCTGCTGAAGGAGATCGCTGATGACCTCACCGACCAACAGCTCGAGGAG
GCCGTCGACGAAATCGATGAGGACGGTTCGGGAAAGATCGAGTTTGAAGAATTCTGGGAGCTGATGGCCG
GAGAATCTGACTAAGATAAACAAGATCATCATTGATTTATTGATCTAATAATAAA
>Pg_Root5849_c0_seq1
ACTTAATGGAGAAGGGTTATATCTGTGAAAGTATGAGCTCATGTGCAGTACCAGCTTTGTTAGTACTGAA
GAAAGACGGGACTTGGCGAATGTGTATTGACAGCAGAAAAATCAACAAGATTACGGTGAAGTACAGATTT
CCGATACCTCGCATGGACAATATGTTGGATCAGTTTTCCGGAGCTAAGGTCTTTTCGAAGATTGACCTGA
AGAGTGGATACCATCAAATAAGGGTAAAACCCAGATATGAATGGAAGACGGCATTCAAAACTCAAGATGG
TTTATACGAATGGATGGTTACTCTTTTCGGTCTCTCTAATGCTCCTAGTACATTTATGAGATTCATGTAC
CAGGTATTGCAACCTTTCATGGGGAAATGTGTAGTAGTCTACTTCAATGATATTCTGATCAGGATAAATA
TTTTTTTTGGTCACTGTACTATAGG
>Pg_Root5869_c0_seq1
CAAGAGATTTATGGATTTAATCGCATCAGTGAAAAACAATTGAGGCCTTTTTGGATGTTTGTATGGGATG
CACTTCAGGACTTAACTTTGATCATTCTAATGGTATGTGCAGTTGTTTCTGTTGGCGTTGGAATCGCCAC
CGAAGGGTGGCCTAAAGGCATGTATGATGGTGTAGGAATTATCATGTGTATTTTGTTGGTGGTTATGGTT
ACTGCAATTAGTGATTACAAGCAGTCCTTACAATTCAAGGACTTGGATAAGGAAAAGAAGAATATTATGG
TTCATGTAACACGCGATGGGAGCAGGCAAAAGGTGTCGATTTATGACTTGGTTGTTGGGGATATAG
>Pg_Root5889_c0_seq1
CCATCCCTCTCTGTCTCTCTGCTTGCTCAATTCCTGATCTGGGAGAAGCAGCGAGATTGAGATTTGGAGT
TTCCATGGCGGTCTCGAGTGCCTTCGTTGCTTGCCCAAAGCTCGAGACTTTACTCAATCACCATAAGCTC
GAGACACCGTTGGGTCGTGCTCTTCCCAGTAACAACAGAAGCAGACGTGGTCTGATCCAGAGAGCCCGCT
GCGAG
>Pg_Root5891_c0_seq1
GGAAAACTACAATGGCTGATAAAAAGATAGCAAAACGTCAAGGCGTAATTTATACCGAGACTGCAAATTC
AATTGCACAAGCCCTCTATGATCTTGAAAACAATGTTCCAGAATTAAAAAAAGATTTGAAGCCTTTACAA
ATTTCTGACGCAAAAGAGTATGAATTAGGTGGAGGTAAAAAGGCCATTGCAATTTTCGTCCCAGTCCCAT
TATTGAAGCAATTCCATAAGGTTCAACAAAGGCTTACTCGTGAACTAGAAAAGAAATTCTCTGACCGCCA
CATTGTTTTTATTGCACAACGAAATATTATGCGCAAACCCGGCCGTAAGTCCCGAGC
>Pg_Root5948_c0_seq1
AGCGGCTTTGATCAACCCTAAATTGCCTTCATTAATAAGGTCACTGAGGCTCAGCCCCTGGTGTTGATAT
TGTTTAGCTACAGATACCACGAAACGCAAGTTGGCCTGCACTAATTTATCCAATGCCTTCTGATCACCCA
TCTTAATCCGCTGAGCCAGAACTGTCTCCTCCTCGGGAGTGATCATCGGAATTTTGGAAATTTCCTGAAG
ATACTTTTCTACTGCCTGCGAATCTCGATTCGTAATCTGCGTTGCAATTTTGAGCTGTCTCATATCTACT
TTATAAAAATGACTTTAATCGTCGATAATAAATCGCCTTTCTGTTTATTTGTCAAGGGTACTATACTAAC
ATTTGCAAGACTGACTATGTTCGGG
>Pg_Root5954_c1_seq1
AAACTCCAGATGGTTTCATGCTAGAGCAATTCAGAAACCCTTCAAACCCACAATCTCATTACGAAACCAC
TGGTCCAGAGATATGGAGAGACTGTGCAGAGAAAGTAGATATGTTGGTTGTTGGTGTTGGGACTGGTGGA
ACGATCTCTGGAGCAGGGAAGTTCCTCAAGGAGAAGAATAAAGACTTTAAGGTTTATGGGGTGGAACCTG
CAGAGAGTGCTGTACTCAGTGGAGGGCAACCTGGTCCACATGGGATTCAAGGTATTGGGGCTGGACTCAT
CCCAGACAATTTGGATTTTAGCGTTCTTGATGAAGTCATTCAAGTGACAAGTGTGGAAGCAATTGAAACA
GCCAAACTTCTTGCCCTGA
>Pg_Root5961_c0_seq1
ACAAAAAACAAAAAACAAAAAAAATTACAACAACCAAAATAACCAAAATAACCAAAACAAACAAAATAAT
AACTCGACGCAAACCAAAGCAAAAAAACAAAGAAACACTATACTAACACACTATTGCCAAAAAGCCATAA
AAAAAAAAAATTTAGAATGCTCCTTGCGCAAAAAACAAACAAACAAAAACAGCAACAGCATTTTATTTTT
ATCTAATGAAACCCAAGCAACAAAAAAAAAAAAAATCAAAACATGGAACATGAGCTTTGAGCGTTGGGCG
CGACCAAAGGCACAGACAGCAGCTTCGCTCGCGCGATGAACTAAACCTCGCCCACCTCCCTCGATCAAAT
CCTTTCTCCGCCAAGCAGGGTCGCCAACAACCAGGACCTTGTCTGCTTCTCTCCCAATCTTGGATTGCAT
CGAGCAATTGATCTTCGCTTCTTCGTTTTTTGTTCTCGCCTTTTGGAGGGCCACCGAGCCAAGCATTTTG
GGGTTAAAAAGGGATCAAGGCAAACTAC
>Pg_Root5976_c0_seq1
ATGATGATGATGATGATGAGGATGCAGAGCATTTGTTAGGGTTAAGGATGAGATTGTCACAGTCACCATC
AACTAAGCCATTACTGTCAGCTTCACCACAAACTTTGTTGTCAGCACACCAGCCGCAAAAAGGATCATTT
GAACAAGATTTGCAGTTTGTATATTCTACGCATTGGGCACTCAGACAGGACTGAAAAAACCAATCTGTAC
AATTGGATGGGTTTCCGTTTGGTCCTCTCGCATTTCCAGGTAAACATTCTTCGGTGCTTTCACACCATCC
GCATCCACTTAAGGAGGAGCAACCTTCACAGTTGGATGCCGAGCAGGATTGGGCAAT
>Pg_Root5977_c0_seq1
CTTCATATCTCAGACCCTAACTACCATGTTTCCATTCTTTGCTTTCTTCTCTCTTGTCTTCTTCATTCTC
CGGCCGACATGCATTCCAGCCAAAACAACTCCAGCCTGTATTGGAAAGCCTATAACTGTCGCAACTGCAA
AAAACCATAGTCATACGTGGCATGATTTCAAAAGGTTCCGAGATGTGAGGAAAGGCAGCCACGTCAACGG
CATGTCTGAGCTCAAGAAGTACTTCCATCGCTTCGGTTATCTAGCCATGCAAGAGACGAATTTTACCGAT
AAGTTTGATGATCATTTGGAGCATGCAATAAACCGGTATCAAGTAAAACTCGGGTTATCGGTTTTGGGAA
AACTTGACTCTGTCACGCTCTCTCAGATAATATCACCTAGATGTGGTGTGTCTGACGCATCAATTACGTT
GCATGATAAAAGAAAGTATGAATATTTTACCGGCCGGCCGAGATGGACACGTAAAATTCCAATGACACTC
ACCTACGCGTTCTCGCCGGAGAATATGATAAAATCTTTGAGCTTGGTTGATATTAAAGTAGTATTTACAC
GTGCTTTCAACCGTTGGGCGTCAGTTATTCCGGTTACTTTTTTGGAAACTAACCAATACGAACATG
>Pg_Root6000_c0_seq2
TTTGTGTAAGGCCAGGAGTTTTTCGTTCACTTCTCTTTCGAGTTTTAAAGCAAGTTCCAAAGATTGAACT
GGTGTGGGCGAAGAAACAGTTGGGGCAGGAATGGCATTTAAGACTACTCTTCCTCCTCTTTGGTTTTGGT
AGGTGATCAATTTTTGGGCGTGCTCTCTTTCCTCATCAGAAGAGTGATGAAAAAAATCTCTGAATCCGTA
CAAAGCGACATCATCCCGGTCGAAGTAAGCAGCAAGAGATTGATAAACATAAGAAGCGGTCAGTTCAACA
TTGATTTGAGCGTTTACTCCGAATTCGGCTTGTTCTGAATAGTTTTGGCGAGCTCTTGACATCTTAACAA
T
>Pg_Root6029_c0_seq1
CAGACACAATACCGAGAAAGAGAGATCGAAAGGAGATAACAAGAATGGTTTCTTCGCTTCTTATGTCGTT
TGCTCCGGCCACCGTGAGGGCTTACGCCACAACCGCAAAAGGAGCATCAGGCGGCGCCAAGGAGGAGAAG
AATCCCCTCGACTTTGTGCTGGGCTATTTGACAAAGCAAGATCAGTTCTACGAGACTGATCCAATCCTCA
AGAAGGTGGAGAAGGAACAAGGCACCACTGGAGGCAGAGGAACCGTTCGCGGCGGTGGTAAAAGCGCTGC
TCCGGTGCCTGTGGCGGCAAAGAAGAACGATGGTG
>Pg_Root6043_c1_seq1
AGGTTGACAAGTATCATTGGAAGCACAGTCATTAAAGTCATTACAGTTGAATACAGTTGAGTTACGAGTA
GAGACACAGAGACCTCCAGAACATACATCATTAGTACAAGCATTGTTATCAGTACAAGTCTTGGTGTCAT
TAGGAGTACCAATACATCAATGACATTCGAAACAATATCTATCAAGACATTGAATACGAGGATCTTGGCA
AGAAGAGTTATCAGGAGCACCGAGTGCTCATCTAGCACCGTTAGCATCAGCACGACAAGTACCTCTTTGG
CATTCTTTAGCA
>Pg_Root6062_c0_seq1
GTATTCTTCTTTCAGGATCTTTGCTAACTCGTTAACTTCTTTAACAGTCAGGCTTACTAACTGCTCAGCG
AATGCTTTTAAATCTGCCATTGTTGTAAATTTTTCCCGCCTTCATTGCCTGTGCTCCGGCGGATGTTTAA
AAAAATTTGATTGTATTTAAACCTCAGGCAAGGGTTATTATTTTGAGATCGTGATCAGTAATTACTGAGC
GCGGTCTTCTAAAGCTTTGATCAAACCAGCCAGTTTGTTGCCAGCGTTCAGGCCGCTGATAACATTCTTG
GCAGGTGATTGCAACAAGCCAATGATTTCCCCGATAAGGTCGTTTTTGCTTTTCAGGGTAGTCAGCGTAG
CCAGTTGATTGTCGCCCATGAAC
>Pg_Root6073_c0_seq1
ATCTTCATCGTATCTCCCCACCGAGTACAAGATGGAGCCAGATGGAACCATTTGCACTTGTGATGTCTTT
GCCACAACCGTGGCAGTGTTGAAAACAACGTTTCTGCAATCCGGAAGAATGCTTGTGGACCAAGCAGGTA
GAGTATAATGCCGATTGTTGAACACTACTTTTGCAGGTGCGTTCATGTGATAGTTCGATAGGAAAGCCAC
ACA
>Pg_Root6075_c0_seq1
TTCTTCTTCTTCTTCTTCTTCCGCATTATCTCCTTCTCCAGAAAATGGCTACTTTCCTAACAGCTGTTGT
TTCAATCAAAGCTACACTCTTCTCTTTCCAGCCCCAAACCTTCACCTCTTTGCAATCTCAAACCAATGCA
CTCTCCCTCAAACCTTCCCCTTCTTTCACCAAACCCATCTCCGTCTCCCTTCCAAGGATGAGACTCATCC
CTCACGCAACGACGGAGACGGAAGAAAAACCCGCTTTAGACCCTAACGCAGAATCCTCAAGACGCGTCTA
CATCGGAAACATACCAAGAACAGTCACTAACGAACAGCTCACCAAAATCGTCGAAGAACACGGCGCCGTT
GAACAAGTCCAGGTGATGTATGATAAGTACTCAGGAAGAAGCCGTAGGTTTGGTTTCGCTACAATGAAAT
CAG
>Pg_Root6086_c0_seq1
ATACAAGGAAGCCAAATTCAGATGGCACAATAAGTTCACAGGATATCTATAATACAGTAACCACCCCCAG
GGGCGGTGAATACCAGATTACTTTACCAGACGGAAGTAAAGTATGGTTGAATGCGGCTTCATCATTGCGT
TTTCCTATAGCCTTCGCCGGGAACGAGCGAATTGTCGCGCTCACCGGCGAAGCTTATTTTGAAGTGAACC
CGCAAATTCAGCCAGGGTCAAAACAACAAAATGGCCAGGCACCCAACACG
>Pg_Root6105_c0_seq1
TGCTCAAGCAGCGTCAAAGGTCTAATGATGCAAACGGTTCACAGGGAACGTATTCTGTGCAGTTTACTGA
CAACCAGAAGTCAATTTTACAATTTGATGATGAACAGCGGAAAAAATTCAACAGGGTGAGCTCTAGGAGG
AACGAAGGGAGAGATGCTAGCTCTGCAAGGGTTGAGGAATTTTCATTTGCAACTGCACAACAAGTTATTG
TTCCAGATAAAGAAGTGACAGAGAACAAAACAAACAATACAGAAAACAAGGGAAATGAAACTTTAAGAAT
GAAGCTTTGGGAAGTCTTGGAAACTGTTTCATCACCCGCCAAGCAGTGTTCCAACTCTCAGGCTTTAAAG
ACTGGT
>Pg_Root6116_c0_seq1
CGCGAAGTTGTCGAAATTGCAGAAGTCGTTCGAGCGGAGCCCACCAGCACCAGCTGTTGGAAGCACTCTG
ACCTCGCCGATTGTGACCTTTACAGTCGGTAAGGAAGGACGACTCTTTGCAGCACACGAGGATGTTCTTA
GCATGTCGCCATTCTTCATGGCGGCTTGTAGAGGGCAATTCCTTGGGTCGCAGAGTAAACGGATCGATCT
TCCCGATGAAGAACCCGAAATCTTCTCCTGCGTTCTTGAGTATCTATACAAGGGGGACTATTACCCACGC
TTGATCCACAATAAGCGTCGAGACTCTTGGGAGCTTGAGGATGCAGTCACATCACCCAACCCCGAAAACA
CAGGTGGCCGCGGATCCGTCGAGGCTACAATATATCTATCTAGCGTGAGAGAACACCTCTTGAGGGATAC
AGTCATATACTGCGCTGCGGAGAAGTACGGCTTGGAGGAGCTCAAGCGCCTGTCTCTCCGGAAGCAAGGT
CTGCAGAGTGGAATCGAAGTTGCTATGATTCTCCGCAGTGCTCGGTATGCTTATGACAACACGCCAGACT
CGGACTCGCGCCTCCGCGCTCATTATCTCGCCCTGATTATCAGATGTCGCAAGACATTTAAGAGGAGCGG
AACCATGCAGAC
>Pg_Root6126_c0_seq1
TCGATCAATTTGGCTTTACCACCAGTTGGCTGGCACAGCACGGTATTGCATCCGATGCAGACTACCACCG
ATTGTGCATGGCTGAAAACGGTTGTGATTTTGAGCATCCCGGGCATTTGACATCCATGAAATACGAGTTG
GGGTGTTGAACCAAACGCTTCAGCTTGTGGCGTTTGCGCTCATCTTCCGGCTTTGGATGTAATAGATCAC
GTGCTAATGGCATTTTGTATAGCTTATTGTTTGATTGCAATAGCGCTCAAACTTG
>Pg_Root6127_c0_seq1
GCATTTACTCGTCCTCCTCTTCCTCAGGGGCACGAGGAGCGATGACGTAGCGGGAGTTGCCAGTGGCACG
GTCTTGCTCATGCTCAATAGCCAACTTGGAGAGATGGCCAATCATGTTCTCAATGGCAGTGTCGGCCTTG
GAGCGAGTCTGACGACCGAGGTTGTCCAACCAGGGGATGTCAGTGAGGATAGCGTAGACGGTGGCAACAA
CAATGGTGACACCAATGGAGTAAGCCCAGATGATGACAACGGTAACGATGCTGGTGCGGCCGTCGGATGA
GACTT
>Pg_Root6146_c0_seq1
AGCCCATTCATGAGTTTCATTATCCCAACCCAAAAGCAGCCCAAAGTCAAGACTTCTAGCATGATAGATG
TGCCCATTATCATCATTAGCCACAATTGATGTACACACTGTGAAAATCTCATAAAAGATATTATATATAA
CAATTTCACCAAGTTGTAAGCCAGATGCGTTGGCCATTCCCACAATTTCGTCATGATATGGTGCCGGAAT
TTTTGGTAAGATGACAGTCTCCATGAACGTTATGGTCATGTTATAGGCATTGTTGATGCCGAATCGTTCG
AATAGTGGTATGAGCCAGTGTGTTAAGGCACCGATCAAACCTTTGATGTTTGGGCCATATTTTTGGCCGA
TCTCTTGCCAACGGTCAACGGGGTCCTTATCTAGGTCGAGGGTGAACCACGGAACAGCAGCAGGATTATT
ATTAGGCTGATATAAGTTAGTGTTATTATCTAGGATGCAAAAATCTTGATATGGATCTGGAAGTGGCACA
TATACCGAATATACTACACTCAAAACCAATGATAAAAT
>Pg_Root6193_c0_seq1
GTTGTTTCTATGATTTTATTACTTGATTTGGATGTTCATGTGTAAATTGTAACTGATTTCATCCGATTAT
CTGTAAATTGCTCATGTTCAAAGTTTAAATGACTAACTAGTAGTTGCTACTTGCTTGTGGAATTTAAGTT
GCTAGTTATTGTAGTCAATAGTGTTGTTGATGCTTCGATAATAGTAGTATTGATGAAATATATATATATT
TTTAAAAGAGGGAAAGTAGGTATATAATTGGTACATACCTATATCGTATATGTACTGACCAGAACGATTT
AGGATTTCGGTACTTGTATCGATACCATTTATTAGAATTATCAATAACTGAAATGGTATGGTTTCAGTTG
GTAGGATACAGTTTGTTACCTATGCACACCTCTATTAGTCTGAGTGTTATAAACGGTGGAGAACTTGTGT
TGTAGTAAGTTTTTTCAAGAAAATTTTTCAACCACCTTCACACTCGAGGTGTTAAGAAGGATGGACATCC
TACTCAATACATCAAAACAAAATTCTATCTTTGCAATGCTTAAGGGCAAAAGAATGTTCTTGAATGAAGT
CAACCCACTTAGCTTGTAGATGTCTCAAGTTTTTTGGGGAGTGAAGGTGGTGAAGCACCTGATGATCGCA
CAAACTTCTTAGGCAACAAGTAATGAGCCCAATATTTAAGTGCTTGAACTACAACATAGAGCTATCTATT
ATAGGTAGATTACTTTTGTCGGGTCTCATTCAACTTCTCTCTAAAAAACGCAATCGGATGACTTTCTTGA
CTAAGCACTTCCCTTATTCCTTACATAAGAAGCGTCGCATGCTACCTTACTAAAATATGGTAGCACTAGG
ACAAGTGTTTGCGTCAACCTATCCTTGATCCACATGAAGGTTTTGGTATACCAATCAAACTCCCATTTTT
TCAAGCTGTTAGTAGTGGGAGCCATGAGTCTCGTGATGGTACTAAATCCATTGGCAATGACGCAACTTCA
ACTCTTTTTTTTCTCAGTGGGTGCTAAC
>Pg_Root6202_c0_seq1
ACTCCCCACAAAATGATGAAGCTATTTGGCCGCGCAAAAGCAGCACCACCACCAAGTGAGAGCATAGCCA
AACTCAGAGAGACCATAGATCTCCTCGAAAAACGAGAAGCCTATTTACAGAAGAAAGTAGAAAAAGAGAT
TTCAATTGCAAAACAGAATGCGACAAAAAACAAAAGAGTGGCTATAATGGCCTTGAAAAGGAAAAAGTTA
TATGAAACCCAGATCGACAGAATGGCCGGAGCGCGTCTGACTATTGAACAACAAGTAATGGCCATAGAAA
ATGCGAGTGTAAGTTTCGAAGCAATGAGCGCG
>Pg_Root6230_c0_seq1
ATGTTTTCCATGCAATGGAAAGGCATTTTAGCTTTGGGATTGAATTTAGTTACAATACCGGGACGAATCT
TGTTCACCATGTTACACAAGAAAACGCCGCTTTTCATGTGTTCGTGAAAGTCGACAGTGCTTAAATCTTC
ACCAGTGAGGGCAGTAAGGAAGTTGCGGACTTCCTTTTCAACACCGAGATCGTATTTAGCGGCCAGAGTC
TTGGCCACATCATCACTCATTCCATAAGCAGGTCCGTGG
>Pg_Root6271_c0_seq1
GCGGGCGTTTTGTAATCGTTTGATCGCTCTTTCCTTGATCTGGCGGATACGCTCTTTGGTCAGATCGTAT
TTCTGGCCAATTTGCTCAATGGTTACACCATTTTCGCCATCCAGGCCAAAATAAGCATTTACAATTTCAG
CTTCGCGGTGACTCAACGATTTCAATACCCGGCGGATCTCGTTACGTAATGAATCTTTCATTACATCGTC
ATCCGTGTCATCGCCACCTTCCAGCAGGTCGCCCATAGCCACATCTTCAGCCTCATGCACAGGTGCATCC
AGTGAAGTATGACGGGTATTGCTCTGGAAGATGTTGTTGATCTCAGTTTCGCTCATTTCAAGTAACTCAG
CTAATTCTTCTGTACTTGGCTCACGCTCATGTTCCTGTTCGAAAGCCATG
>Pg_Root6283_c0_seq1
AAAATCCAACAAGTCCCCTCTTCACAACATCACTCTCAAAATGCAAATTATTGTAAAAACTCCCTCGGGA
AAAACTATCACCGTAGACGTAGAATCATCTACAACATTAGCAACATTGAAACAGAAGATATATGAAATCG
AAGGACTCGCTGTCGAACAACAATCCCTGTATTTAGACGAACATCGACTCGAAGAGTCAGAAGCCACTCC
TGAAAACTGTCAATTAGGAGAAGGTGAAAATGTAATACTAACTGTTAAACAAAAGAAGATTGTGAATAAG
TGCAGTTTTACTGGATGTACCAAAAGACCCGCCTTGATAGTCGGAGATTGCCGATGGTGTGCGAAAAGGC
ATTGCCCTCAACATCGTCTCCCTGAAACACACAATTGTATTAACTTACAAGATTGCCGCCAACAGAGTTT
TGACAAGAACAAAGAAAAACTCATGCGCGAGAAATGTGTTGGTGTTAAAGTGTAAAATTTATCATGGTGC
TTTGACTGTATATATAAGAAGTGCTCAATTTTCGAATTCTGCTTCGCCTTATAAAAAAGAAATATGAAG
>Pg_Root6295_c0_seq1
GGGTAAAGAAGCACTGAAAAGTTCTCATTACTGGGTGGTGTTGGTGTGATTGTGGTGTTTTTTTGTGTTG
TTGGTGGCCCGTATAGCTTGCTACTTTGAAGTTAAAAAATGGTTAATTACAAATTTTTCCCGTCTTTTTT
GGAGACTGAACGAAGGACTTCTCCTTGGAGATATGGATTGATGCGAGCGTGATGGCGATCCGGAACCGAG
CGTTTGCGTCGTCGAGGCTCATCATGTCGAATTTCGTGGAACTTCTTTGCAATCATGCTCTTGTGAAGCC
CGTTCTTGCTGAGCATATCTTCAAGATCTTGTTCATATGCATCACTATCTTTGCTTGGACAGTTAAACAT
GTGCTCTTGATCACAAAGACATTGTTGTTGAGCCTGATAGTTTCGCGAAAATTCTGCACTATTGTCAAAC
TCCTCTAAACACCCATCTTTTGAGGTGAATCCAACTGGACACGGATTTGGGGGCTCACAATAAGCTGGGA
GGACGCTGTCGGACTTGATCTGTTGTCGGTGTTCAAAATCATCTTCAGGGCGAAGTTGTTGGTCACCTTC
ACCAGCACCACCGGTGATATATTTAGTTCCAAAGGACATTGGACCCGGAAGAGCCTCGGCATCTCTTGAG
ATCAAATCAATAAACTGTGAATCCGGGAACACCGAATTCCCTCCAAATTCATAATCCATGGCCGAAGAAA
GCCAAAAAATTACAGGAAAAATGGCAAAAATTCTTTTGGCGGCCATATTGTCACTTGTGCG
>Pg_Root6296_c0_seq1
TGTAATAGAAGAATTTAATTTCGGACAACCTCGTGAAAAAGTGATAGATAGGGCTACCATTAAGAGTCTG
GAAATATTGCAGAAAGAAATTTTGAAAATTGTGTAATATTTTTTTGTTAAATGGTTTATTTTTCTTTTCT
TTGCACCCTGATTTTGAATAACGATAAAAGATAAGTATAATGTCAAGAGTTTGTGACCTTACAGGTAAAA
GAGCGATGGTAGGAAATAACGTTTCTCACGCTATGAACAAAACTAAGAGAAAGTTTTCTGTAAACTTAGT
TAAAAAGCGTTTTTATCTTCCAGAAGAAGATAGATGGATTACTCTTAGAGTAGCAGCATCTACGATAAAA
ACAATTAATAAAAATGGAATCACTGCTGTTTTGAAAAAAGCGCAGTCAGAAGGATTTATCAAATAATCTT
TTCCTAAATAAATATATAGCAAGATGGCAAAGAAAGGTAATAGAATCCAGGTAATTTTAGAATGTACTGA
GCACAAAACTAGTGGTCAACCAGGTACATCAAGATACATAACAACAAAGAACAAAAAAAAATACTCCAGA
CTGATTAGAGAGATAAAAATTTAATCCAATCTTGAAAAGAGTAACTGTTCATAAAGAAATTAAATAATTA
TTAGTCATGGCAAAGAAAACCGTAGCAACCTTACAGACAGCTTCTAAGAGATTAACAAAAGCTATCAAAA
TGGTAAAATCTCCTAAGACTGGTGCTTACACTTTCGTTGAAAGCGTTATGGCTCCTTAATTAGTTTACGA
TTTCTTGAAAAAGTTATAATCATTCAG
>Pg_Root6313_c0_seq1
CAAGAGCACAATGCCTCGCGATCGTGGAGATTTATTGCACCCCTCTGAGGAGAGCGAGAGGAGGAAGCAC
AAGTTGAAGCGATTGGTACAGAGCCCCAACTCCTACTTCATGGACGTCAAGTGCCCTGGGTGCTTCAACA
TCACTACCGTTTTCAGCCATGCCCAGACTGTGGTGTTGTGCGGATCCTGCTCCACCGTCTTGTGCCAGCC
AACTGGAGG
>Pg_Root6318_c0_seq1
TTTTTTTGAACAGCGTGGGAAGGGAGTTGCCATGCGCTTACTTCAGCGGGATGAAGCGCGACGAGTGGGT
GGCGCCGATACCCGGGCGGCCGTGCATGACGGGCTGGTACGACAGCGAGAACTCGCCGAGGTAGTGGCCG
ATCATCTCACCCTTGACCTCGACGTTGTTGAACTGCTTGCCGTTGTAGATGCCGACGACGGAGCCGACCA
TCTCGGGCATGACGATCATGTCACGCATGTGGGTGCGGACCGCGGGGGGCTTCTCGCCAACCTTGGCCAG
GGTCTTGGCCTTGCGCAGCTTCTTCAGCAGGGCGGACGCCTTGCGCTTGATGCCACGCTGGAAGCG
>Pg_Root6392_c0_seq1
ATCGGGACTTGCGGCAGAAAGGTTCCGCATGACTCATCAGACCACAATAAAAACAAAATGTGGGCAATCT
CTCATACTTAAAATTCACCCAAAACCAATCCCCGATGGGCTTTTTAAGCCGCATTTTTTGGGTAATCGGT
TTTTGCACATCCATGACTGCTCGAATACGCATAAAGGTCTTTAGCTTCCCATCAAAATTCTGGGCATCAG
ACGACACAAACTTACCAATATAATTGCCTTCCGCCACCCCAATCCGCTCAGACATAAACCCAATAGGAAG
ATCAAAAATCTGAATCCACATCTCAACCATATTAACCGGAACTTGGGAAGGCTGCTCCCCGAAAACAAGA
TGCCGCAAGAGAAGAATATGATTGGAAAACGACCAAGGGCCATCATTGAGCACTCGAGCCATATCACGCT
CATGAAAAAACCGGAACATAAACCTGCTATCACCATATTCTTTCACATCGATACCCATGACTGGGTTCCA
GATTGGGATCAAAGTATCCTTCATCGCATCAAACTGAATCGGCTTGTCCGTAAGAAACTTGCCAACCAAA
CAAAGAGACAAAACATCATCAGGATTCTTAACAATATCCTCATCCAGCACTAGGCCACCGAAATACTCAT
CATCAAGTGCGAGAAGACGACATACCTCAGACAAATCAGAGTGAGGCAACCGCCTATCCGAATCCATTAG
GAACAGAAACGAAAAACAGGAGGTCTAGACCAAAAACATGCCAAAAGGCAAGAGGAAGAGAG
>Pg_Root6403_c0_seq1
TTGTCCTTCTTCTTCTTCCTCTTCTCACCATCTTCCCCTTCTTCCTCGCTTGAGGAGGTAGAAGAGCTGT
CGCTTCTGTGAAGCTTCTCGAGGAGACTATGATTTTTCTCTTCTTTCTCGTGTTTAACCTCAGGCACCAC
TGGCTCTGAGATATGAACCTTATGTTCAAACTCAGAGTCGATGGTCTCCTCAGGTTTTGTTTCCTCCTTC
TTCTTCCCCAAGAAATCAAACAGTCCTCGATCCGTGACCTCCGCTGATGATTCCTCGGTCGTTACCTTTG
GCACCTCCTGCTCATGAACTACGTTCTTGGTTTCCTCTGCCATAGTTATCAAGAAAAGGTTTGCTAGGTT
TTATGAGAATA
>Pg_Root6418_c0_seq3
GCGGATCTTGGCAACCTTACGCAGCGCCGAGTTCGGCTTCTTCGGGGTCGTCGTGTAAACGCGGGTGCAA
ACGCCGCGCTTCTGGGGATTTTCCTGCAGAGCAGGAACCTTGTTACGCTTTACGTTCGCCTGGCGAGGCT
TGCGGATCAGCTGGTTTACGGTAGGCATTCAACCTTCCCTCTTTGTAATGCGTATCAAAGCGCTAGCGCT
TCGGCACAAATCTCGTATCTTCGCCCGTCAGGGCCGTTTCAGCGCCATGCTCATGCACGAATTCGGGCAA
CTAAACCACCCCAAGGGTGGTTGCCCGAATAAAAGCAGAGGAAGCCATAAG
>Pg_Root6419_c0_seq2
CGACACCCTTCGACAACCACGACAACCATCCGCCAAAATGGGTGCCATGAAATATATCGAGGAGTTGCAG
AAGAAGAAGCAGTCGGATGTTCTGCGCTTCCTTCTCCGTGTACGATGCTGGGAGCTCCGTCAATTGAATG
TCATCCACCGTGCCTCCCGACCATCCCGCCCTGACAAGGCTCGCCGTCTGGGGTACAAGGCCAAGCAAGG
ATACGTTATCTACCGTGTTCGCGTTCGACGAGGAAGCCGAAAACGACGAGTATCCAAGGGTATTGTCTGT
GGTAAA
>Pg_Root6434_c0_seq1
TGGAGTTCTGGGGTCTGGTTATCGAAGCTAACTCAACTAAGCGCGGTCAAATTCCTCCTGGAAGCCAGCT
TATTATTACTCAAGCTTCGATCGTTGATCATTCTTCTGAAACTCCTACTACTCTTTACCTTGAATCTCCT
CAAAAATTAGTTCTTTGCACTCTTACCCCATCCCGCGTTCCCCAGTACAAATTCTCTGTCATCCTCGATG
ATGAAGAATACGCTTTCAGTGTTAAAGGAGACAAGAGCGTTCACCTCATTGGTCGCCTTCACCATATTGA
TCTTGGAGACTTTATTGATTCCGATGAAGACTTAGAGGAAGATGAAGAAGAATTAACTCAAGCTGGTAAA
AGAAAACAACCCGATCAAGGTGATAACAAATCCAAGAAATCTAAAACCAATGAAACTCCCAAGACCGCTC
CTGCCAAGACTGAAGTACCTAAGGCTGGTAAAAAAGAACAACCAAAGAAAAACGCTGGTGAAACCCCCAA
GGCCAAAAAGGAGAATCCTAAGAAAGGCG
>Pg_Root6448_c0_seq1
GAAGCAGAATATAGAGCTTTAGCATCAACTACATGTGAAGTCATATGGTTGCATAATTTGTTGAAGGACT
TGAAAATTTATTTTTCTAACCCCACTATCTTATACTGTGATAATCAGGCTGCCATTGATATAACCGAAAA
TCCAGTTTATCATTCTCGAACAAAGCACATTGAGATCGATTGGCACTTTGTTAGGGAAAAACTACAAGTT
GGCATTATTCTCCCTATGAAAGTTTCTTCCAAATATCAGTTGGCTGATTTGTTTACCAAGGCTTTGGGTA
AAGTTCCGCATTGGATCCTCAGTTCCAAGTTGAATTTGCACAATCCATGTGCCCCTTCAACTTGTGGGGG
GGCAGTAATAAGACTATTGGTACTGCTGCTCTGGTTTACAATAATGGTTCAGCAGCATATCAACATACAA
AGTATCTTAGCAGCAAAGCAACAAGGGCATTAAGTTCAGTTGCACTAGCATTAACAGAGAATGATGGACA
TGAACAAAAGGATAACAAAACTTTGCAACTGCTTTAATACGTGTTAATTGTGCACATTAGTTAGTTAGAC
AGTTGTCTAATAATTGGTTATTAGCAGTAATTAGTTAATAACTGGAGTTAAAGAATGTAACTAGAGTACA
GTTAGTTTTCAAGTATAAAATCTAAGTTTCACATTGC
>Pg_Root6470_c0_seq1
GATTTTATTAAATTAATAGGGCACAGGCCAAATTAAGAAGGATAGTAGTTCAAATCAACACCGACACCGC
AAAGATTGTCATTTCCAGAGTATTGTTTCATAGCGGGGTTGCTCCAGCCTCCAAAGCTTGAGAAGCCACC
AAAGCTGGGGTTGTTGTCATAGTCAGCATACCAAAGAGGATAACCAGATCCGACAGTACATCCGTCACCC
ATGATAATGGACCACATGTATTCACTAGCATAGACACCAGGACTGGCTCCAGATCCGACAGCAGCGCTAA
TGAGTTCACCAAGATAGTTGCAATTAGCAGAGAGATCTGAGCTCCATCCGCATCCGGGAGAAGGATTTGT
TTCAATATCGAACCAGAGTTGACCATAATTGCATTGATATTGAGCCAAATAGTTCAA
>Pg_Root6509_c0_seq1
GGCCCACCCCTATGGACATACCAGCTGAATTGAATAGTTCCGATGAACAAACTCTAGAAATTGAAAACGT
AAAGGATAGTATACTAGAACATATTAGAATAATACGTTTATGGCAAAAGAGAAATTATATTAAGTTGTGG
AAGAGAGAATGGGCTCCTTTGAGTATAAAGAATTTAGATGAAATGATGACTTGTTTCCAGAATATTTATA
TTGAGAGTGATATGAAGAAAAATTTTAATAAGTTTTATCCATTGATAGTAAGTATGGATCAAACATTACT
TGATACTGGTTTAACTCCAGATTTTGTATTTCAAATGGAAGATGGTTCTATTGTTGTTATAGAATATAAA
GTACTTTACTTAGATGTCAGCTTTAAGGATTTACAAAAAGTTGAAAAGAAAAAGAGACAAAAAGAAAGGG
AGGTGCTTGAGACTTACAAAGTAGATAGTGACAAGAAAGTAAAAGTTATACCTAGAATTTTAATAGCAAC
TTCTGAATTTATGAGAGATTATAACAACTCAAAAGAATTGTTAGCTATGAGGGCTGTGATTGATTGGTTA
AGAAGTATTTCACCATTAAGTGTTCTTGAAAACTTGTCTGTTAAGTATAGTTATCCACCTGTTCATGAAT
TTAATAGACATATGTATAATGCTTTGAAAGGAGATATTAAAGAAAATATTCCGAATTTGAGTAAACATTT
TGAAAGCTATGAAGTTTATATGGAAGATTTTATAAGTTTCCTTCCAAATGCTTCTGAATTTTTAGAACAT
CATATGCTTGAAGTAAATAAGTTTTCTAGATCAATGAATAAACCAAAAGAACATGAGATTACTATTAGAT
CTAAAACTCCTTGGTTGTCAGGTTATAATAAAGACAAATTTGTAGAAAGCAATTATCTACCTCATACCCC
AAAAGATAAAGTTTTTAGAGCTAATTATATCCTACATGCTCCATTTATGTGTAAAATTGAAAGAATTGAT
AAAGAAGAGTTGAAATTACTCTCTTATATGGATGAAAGGTGGAAAGGTATATTGGATATTGAAGAAATTC
ATGAGAATACTACAGAAGAACAAGAAATTTTATCAAGGTTGATGTTTTTAAAATCTTATTTGAAAGGAGA
AGCTAAGGATATTAATTTAAATAAAATAGCTGATGAATTAGGTGTTGTTTATAAAGAGTGTGAAATAATA
TTAAGAGGT
>Pg_Root6526_c0_seq1
AGACTCTGTCCTGTTTGGAGACAGCAATCCATCAAACCCAAAACCAAGATTTGGAGCGTACTGGATCCAA
GATGGTAAAGTGGTTGGAGCATTCATGGAAGGAGGTAGTGGTGATGAGAACAAAGCCTTGGCTAAAGTGG
CCAAAGCTAGACCTGCTGCAGAGAGCCTTGATGATCTTACCAAAGAAGGTATCTCCTTTGCTGCGAAGAT
CTGAGGAGAAAGATGGGAGTGTTTAAACTTTTTTTCTATT
>Pg_Root6531_c0_seq1
ATTTTTTTCCCAACTGATGTATAATTATACTGACAGCCCATTCTTACCCTGCTACCTTAAGTCCTTAACC
TATTCAATTATGCCCTACACCTACCTCCAATTTTCCAAAGATGGACAAAAAAGCTTCATTCTCTCTCCTC
TCTTCACCGTTAATATTATACCCACTCTCCTCCTGTTAATCCGGTGCTTCGCGCTGTAGTGGAAGTAAAT
TCGGACGAGCTAGGCTGATCGAGAGAGGAAGAATAGATCATCGTTATTGGGTGATATGCATGGTATTCCG
GTGCTACTGAAGGACACCATAGCTACGAAAGACAAGCTCAATATCAGCGCTGGATCGTACGCCCTGCTGG
GATCGGTGGTGCCTCGGTATGCGGGTGTTGTTAAGAGATTGATTGAGGAGAGCTGTAGCGGTGATACTTG
GTAAACCCAAGTATGAGCGAGTGGTATCATGTTCGGTTATTTGCTATTCCTGATGGTTGGTGTTCTAGAA
CTGGCCGGGGCGTGGTTAGTGGAGTATATTATTAGCACTAGGGGTGTTCAAATGAATGGGTTCAAAATTA
TAAGATTTAATATTATAA
>Pg_Root6628_c0_seq1
GTCCGTGTAGCGTTGCAGCGGGACCTCTGCAAACTACGACCGAAAAGGACAACGAGCGTTCATCCTGAAC
CACCACGCACCGCCTCACGAGTTGGTAAGACCAGCGAGGGTGTGCGATCTGAAGACCTGCCATGGCAAGC
CTCAGGGATTCAGAATAAACTGTTGGTGTGTCTGATGGAGGGGAGTGTGGCGGCGGACGAACCGCGCTTA
GCCGACCAGAGCCCAGGCGAAGCAAAGCTTCGCGTGGAAGGTCTTCCACCACACGCTCCACCAGACAACT
TCCCGTCTGGAGACAATCTAGCCGTATTCTTGTCCAGCCAACCATGGTTGACAATCTGTGCCGTGTGTAG
GCTACCTGCCTCTCACCCACACATGCTACCCAGGAAACTGGGTGGTCAGAAACCGCACAAGAATACGGAC
CCAGGCGCCAAGATCCTTCCTTCGGCAGGTCTTGTATCTGGGGAAGGAACGCCTGGGGTACGATTGCCTC
CAGCCGGAGCACAACCAACAGTCCACTCGAAGTCCGGGCTCCAGCCAAGTGCCCCGGTGCCGCTTCGTAA
GCAGCGCCCCCGGCGCACACCTGGAGTACCCAAACTTCACACGGGACCAAAGCCTTGGCTTTAGTCTTAT
GATCCGAG
>Pg_Root6640_c0_seq1
AAATGGGGAAAGGCGATAATCTTCCGAGTCCAGGTGAAACTGGAGCTGCGGCGACGGATCAGGCAAGGGA
ATGCGAGGGAAAAGGAGCTTGTGAATTCAAACAAACTCGATTCTCTGATCAAATCATGCCTCATATCCTC
AACTTGTATGGGGCTAGCGCAAAAGCCAACGATTTCGACATGTATGCACCAAATGCTTCGTTTGAGGACC
CTTTAACACATGCTCAAGGGGTGAAGCAAATCAAATCAGCATTTTATTCACTCTCTAAGTTTTTTGGTGA
GTCGAAGATAGTTGAATACCACGTTCAAGAAAATGATATCGCACCGGGGAAGAAAGAGATACTAATAGAC
AACAAACAACACTACAAGATCATGGGAAAGGACATAGACATGATCTCTCTTAT
>Pg_Root6689_c0_seq1
TAAGGGCAATCACGGTTCAACTTGCTTTCTTCTTACACATTCAGAAATATGTGCTTGGTAGACCAGTGGT
GTTCACAAGGTCCTTGGGTTTTGCCATTTGTTGTATGTGCTTGTTCACCACTGTAATTGCTCTTTTCAAG
GACATACCTGATGTGGAGGGTGATAGAGATTTTGGCATTCAATCATTCAGTGTCAGCCTTGGACAAAAGA
GAGTGTTTTGGCTTTGTATTAGTATGCTACTAATTGCCTATGGAGCTGCGGTGGTGATTGGAGCTTCGTC
CTCATTGCTATTGTGCAAACTTGTAACTGTATTAGGCCACTGTACACTTGCATCCGTTCTTTGGCTTCGA
GCTCAGTCTGTTAATCTCAACAAAAACTCATCAGTAACTTCTTTTTACATGTTCATATGGAAGCTATTTT
ACGCAGAATATCTGCTAATTCCTTTTGTACGCTGAGAAGAATAGCAACTCCCCCAG
>Pg_Root6716_c0_seq1
GTTCGGTCCGTTGTCCCAAGGATATGTGTGAGAAGGACTCGTGCCCGAAGTGCGAGACCGTTTGCGCCCC
GGCCCAGTGCCACACCACGTGTGTCGCCCCGAAGGCCAACTGCGCGCCGCTGTGTGAGGAGACGTCTTGC
TCGTGGTCGTGTGCCAAACCCACCACCTGCCCGCGTCCCAAGTGCGAGCTGCAGTGTTCCAAGCCGGCGT
GTGACGTGAAGGACAAGCAGAAGTGCTGCAAATGCGGTGCCAAAGGCGCTAAGCGCGCGCTGGCGGCCGC
CCCGCGCTTCG
>Pg_Root6746_c0_seq1
GGTTAATATGACCGACGACGCCATTTTACAAGGCTGTTTACGTAACGATACGACTGCCCAGCGGGAATTG
TACAACCGGTACAGTCCCAAGATGCTGTCTGTCTGTTACAGGTTCGCCCACCACCGGGAAGATGCTGAAG
ACATGTTACAGGAAGGATTTATAAAGGTATTTTCACAAATACACACCTTCCAGAACAAAGGAGCATTTGA
GGGTTGGATACGGCGAATCATAGTTCATACCTGTATCAACCACCTCAAGAAGAACAAGAAGTTCAACGAA
AGCGTCG
>Pg_Root6757_c0_seq1
GCCGGCTCGTCATGGTGCTCTTTCAGGAGATGCTGATACTTCAGCATGACGCGAGCGCGAGTCGGCACTG
GCACATCTTTCCACGTTTTGAATGCCGTTTTCGCCGACGCTACCGCCTGATTCACTTCCTCTTCGGTGGC
CAGTGGTACTTGGGTAAGCACTTCATTGGTCGCCGGATTGGTCACGGTGATGAACTGGGTAGCTTTGCTC
TGCTGCCACTGACCGTCGATGAAAATCGGTAAAACCTTGGGGAATG
>Pg_Root6783_c0_seq1
GTGATAAGCACCCAATCTCACCATGGCCAACTCCTTGCTCTGTGCTACTTTCTGCCTTATTGTTTTGGGC
CATAGCTGCTTAGCCACTACTCAATATTATCAACCGCAACAGCAGCAAAAACAACAGAGCGAGTGCAGAA
TCCAAAACCTTAATCCACTTGAGCCCCGCCGGAAATTCCAGTATGAGGCTGGAGTTATTGAAGAATGGGA
TGAGAATAACGACCAGATGCAGTGTGCCAGAGTGGCCGCAACTCGTCATGTTATTGAGCCGAGAGGCCTC
TCCTTGCCCTCATTCAACAGTGCACCCATGTTAATGTTTGTCCAGCGAGGTCAAGGCATACTGGGGATCA
TGAATCCAGACTGCCCAGAAACCTACCACTCATTCCAACAAACTCAGGAAGGAAGACAAGAGAGCCAAAG
GTTCAAGGATCGCCATCAGAAGATTCATCAATTCCGTCAAGGAGATGTTCTCGCTTTGCCGGCCGGAGTA
GCACATTGGTCCTACAATGATGGCAACAACCAACTTGTTCTTTTCATTGTACATGACACTGGTAACAATG
CCAACCAGCTTGACCAGAAGAAGTTTCTACCTAGCCGGCAACCCACAAGCTCAGCAGCAACCTGGAAGTT
TGCATGAACGCGAAGACCGTCCATCAAACAATATTTTCCAGGGTTTTGATGTTGATATTTTGGCTGATGC
TTTCGGTGTAGATATGGAGACAGCAAGGAAGCTACAGAGCCAGAATGATAAGAGAGGAAAGATCGTAAAG
GTCGAAAATGGTCTTCAAGTTGTAAGACCACAAATTTCTCAAGAGGAAGAACGAAGAGAATACAAAACCA
TTAATGGCTTGGAGGAGACAATTTGCAGCATGAGGGTTAGGGAAAATCTTGATGATCCACAACGCGCTGA
CGCTTATGTGAGCCGTGCAGGACGTTTAAGCTCCCTTAACAGCCTCAACCTCCCCATACTAAGAAATCTC
CAACTTAGCGCTGAGCGAGGAATTCTCTACAAGAATGCTATGGCAGCACCACACTGGAACATAAACGCGC
ATAGTTTGTCATACGTGACTAAGGGGAGCGGCCGCCTTACAATCGTCGGAAACAATGGGAAAGCGGCGTT
TGATGACCAATTACAAGAGGGACAGCTCATACTCGTTCCACAAAATTTTGTAGAGATGACACAAGCCAGC
GATGAGGGTTATGACTGGATTGCTTTCAAGACGAATGACCAAGCACAAATTGCTGCGGTTGCCGGACCGT
CAGCCGTGATCCGAGGAATACCAGAGGAAGTGCTGATGAACTCCTACCAGCTTTCTAGGGATGAAGTAAG
GAGGTTGAAGTATAATAGGGAAGAGGCTACAATTCTTACTCGTCCAAGGTCAGCCTCTCAAGGAAGATTT
TCTGCTTGGTCCATTGCGGAATAAGGAATTACAATGCTTTGTGTTACTAATTGTGGCAAGTATAATGTAA
TAATAAAGCCACATTTGATAAGAGGCTTGCAATGTTGTATGAACTATGAAG
>Pg_Root6798_c0_seq1
CGAAGGACCTAGGGTCTCTAAACCCTGGGAAAGGAGGTATCGTAGGCACGGCACCAGCCGTCCTACTAAG
ATATACCAACTTCTTCGTACCCGTAAAGAGGTTATCCACGTACCAGGACCCTGAGGTACCGGAATATCCG
GTATCATTCCAGGAAGCCCGAACGAGGAAACTCGATGACATCTGGGCATTTTTATACCCAAACATCGCGT
CGAGCGATTGTAACCAATCGCTAACTGGAAGGAACCAGTCAACGACGAAACTATACGGGACTAACTGCCA
AGCCACGTTTAATGGATTGGCAATACCAACGGCGCCCAACACCATTTTCGCGGTGTTATCGGGCAACGCA
TCTATGCGTACAAACGCACTACGCGTTACCGTCGCGGTACAGGTTGACGCATCAACGCCAGAG
>Pg_Root6801_c0_seq1
GAAAATATGTTAACTTTGAAGAAACTCTGGCTGTCTGGTAATGGGTTTACTGGGAAAATTCCAGAGACAA
TTGAGGACCTTCCAATTCTCAGGGAACTCCGGCTAGAAGACAATCAATTCTCCGGCCCAATTCTGCCGTT
AAAACAACCCACATTAACTGATCTTGACGTGTCTAACAACAAACTTGAAGGTGAAATCCCTGAGAGTCTG
TCAAGATTCAATGCAAGTTCTTTCATGAATAATCCCGGGCTATGCGGTAAACAACTGCGAATTGATTGCA
AGAATGCAGGGGATAAACAAGAAGAATCAGCAAATCAGCAGCCTGCAGATGATAGCAGCAAATCATCAAA
TGCAAAATGGGTGGTGCTTGGAATAGTGGTCACCCTTTTGATGCTAACTATAATATTTAAGGCCAAGCGA
AAAGGTAACAGATTTGACCTTTTGGGGAAGGAGAATCTGGATGAGGTGGTGCAGGTTCACATACCAAGCA
CCAACAGAAGGAGCCTGAGCTCATCATCCCGGAAAGGGGCAGGAGGAACAAGTCATTCCCGAAGAGGCGG
CTCGCATCACGGTGGCAAGTCTTCCGGTGATCTTGTGGTGGTTAATGATGAAAAGGGTGCGTTTGGATTG
CAGGATTTGATGAAGGCTGCGGCTGAGGTGCTGGGGAATGGCGGGTTGGGGTCGGCCTATAAGGCCATGA
TGGCAAATGGGGTGTCTGTGGTTGTAAAGAGGTTGAGGGAAATGAATAAAATTAGCAAGGATACTTTTGA
TACAGAGATGAGG
>Pg_Root6809_c0_seq1
GTTGAGAAAAATTTGGTTGAGAAGGTTCGTGTTGCAGATAAGGTATTGCCAGCACTCGCTGGTTTGAGTG
CTGCACAAAAGGCTATCTTCGAAAGCGACAAGGTGGAATTCAAACAAGTCAATCTCTCAAGACAAGCTAT
GGTACAAAAGGTATTCGACGACGGAAAGTGGGATTACGTTATCAACTTGGCCGGAGAGACGAAGTACAGC
CAAGCTGACGCCGTCTACCAAGAAACCATCATAGATGTCTCCCTCACCACAG
>Pg_Root6851_c0_seq1
GGAACGAATCACAAATCGTTCGTTCGCTTTGTTAACCATCCGTCTATGACAGACGTGAAACAAAGAGCAA
TCTTCTTACATGTTTGTGTTCCTGGGCAAGAAGATAATGCACCCGATTTTGTTGGAGAGTACCCAACCTT
GGACCAGTTAGGAGAGGATCTCGTTTGTGTGTTGGATAAAGCCGATGTAAGAACATGTATTGCGTTCGGT
GAAGGAGCCGGTGCCAATGTTGTATGCAGATTTGCGTTGGCATGGCCAAATCGCATAATGGGAATCATTC
TTGTTCATTGCACGTCAACCACTGCCGG
>Pg_Root6864_c0_seq1
CTCTTCCGATCTGTCAACTTGAAAAAGTTAACAATGAGTCAAAAGGTCCGGGGTCCCCTTCGTCTAGTGG
CCTAGGACACCGCCCTTTCACGGCGGTAACAGGGGTTCGAGTCCCCTAGGGGACGCCACATTGCGGGAAT
AGCTCAGTTGGTAGAGCATAACCTTGCCAAGGTTAGGGTCGCGAGTTCGAGTCTCGTTTCCCGCTCCAAC
TTCTCCTACCAAGGGAAGTTAAAGCAGTAAATATTACGTTTTAATCTGTTAGTGAAGTACGCTTTATTGT
TGCCGTTTGGGCAGCTTTCAAATGTCCCCTTCGTCTAGTGGCCTAGGACACCGCCCTTTCACGGCGGTAA
CAGGGGTTCGAGTCCCCTAGGGGACGCCACATTGCGGGAATAGCTCAGTTGGTAGAGCATAACCTTGCCA
AGGTTAGGGTCGCGAGTTCGAGTCTCGTTTCCCGCTCCAACTTCTCCTACCAAGGGAAGTTAAAGCAGTA
AATATTACGTTTTAATCTGTTAGTGAAGTACGCTTTATTGTTGCCGTTTGGGCAGCTTTCAAAT
>Pg_Root6878_c0_seq1
TGGAGTTGTTAAAATTTGGGGTCTTTTTTTATGCCAACTCAGCTTGTAAATTTGCAGCAGCTTTTACTGG
TACGTTTTCAATATCATGTTGATAATATGAAAAACCTCCTGTTCCATTCCATGAACCATCAATAGCTAAA
TGAGCATCAAAATCTGCTAAAAAAGCACCAATTGCAGGAGGAGGGAAAGTGTGAACATACTGTCCATTTA
AACTCACAACTTGTGTAAATTGTCCAAATCCAGTTGCATATATTTTTCCAGTTACCTGAACAACAATATG
GCTGTCAGGACCTTCTACAGCCTGACTAATTACTACTGTACCAGAAACAGAATTTTGTGATGGTACAACA
ACTAAACTAAATGATGCGATTGGAGCACCTGGTGTTCCAACATTTCCAATTGTGCCTTTTGCTAAGTAAG
CACCTGCTAATAAATCTGACATAACTTTTCGTTTTTGGTTTCCTACTCGTATGGCTTTTCGGATCCGCCT
CGTTTTTTCTAGTGGGTTCTGCTCCACCTATTTGATTTGTTTTTATTATTTAATTGCTTTTAACCAACAT
TTTAAATAATAGGATTGGGTTTATTTCTATACCAAAACTATATTAGATAGATAGACATAATTAAAAAAAT
GTTATGAAATGAGAATTCTG
>Pg_Root6926_c0_seq1
TTTTGATGTAAAATAATCTTTATTTAAAAAACGCATAGCACAATTTATGATTTAAACCATGAGTTAACAA
TGGAACGGATTTGGGTTCTAGCAGCTGTAAGTGATGCTGGATCAATTGAACTATCTCCATACATATCAGC
GCAATGAGCAGTGCCGTTGATAATAATTGGATAGGCTTGAGAATTTGGGGCATTCAAAACTCCGAGAACA
TGCCATGGGTCATTTGTGCCATTTGGTAGGACAATGCGAGTGGCATTGTATCCATTTTGTCCATGATAAA
ATCCATTTGTATTGGCGATACTTGAGTAGACGGTTGTGTTACTAAACTGGCTGCCATAGATCATGGCACA
CTGTTTGACATACCAATCGACTGGGACAACACTTCCATAGAAAGCAGCGTTTGGAGGAGCAGGACTTTGA
TAGAAGCCATATTCTGAGCATGTTTGATAGACGCAGCAGCGAGCAGCTCGGGCGTGTTTCATGTAGTTGA
TGTAGTCGGTAAAGTCGATATCG
>Pg_Root6933_c0_seq1
GCAGCTTCTTCCTGTTTTTTTCTGATGTTGCCTTCATGTTCTTCGTGCCATTTCTGGAACTTGCCCATAG
CAGTTGCTTCATCAAATAAACCCAGGCTTACACCACGCAGCAAATGTTTGAGATACAAAACTCCTTTGTA
AGACAAAATGCGGCGGACGGTATCTGTTGGCTGAGCTCCTTTTTGCAGCCAGTCCAGTGCTTTTTGCCTG
TCTAACTGAACAGCAGTA
>Pg_Root6948_c0_seq1
ATCATCGGCAACCTACACCAGCTTCAAGGATTGTTTCACAGATGTCTTCATGATCTCTCCAAGAAACATG
GACCCGTGTTGCTTCTCCATCTTGGCTCTCTCAAGATAGTTGTAATCTCATCGAGCGAAGCAGCTGAAGA
AGCTCTCAAAACACATGATCTTGACTGTTGCACAAGACCGAAGACTCACGCCACATCGACGTTCTCGCG
>Pg_Root6958_c0_seq1
ACTGTAATCGCTTCCAAATGATTATGGTGTTAAATTTTTAAAAAATGGCTAAAGAAATTAGTAAGGTAGT
TAAACTACAAGTTAAGGGAGGTGCTGCGAACCCGTCGCCACCGGTTGGACCTGCTTTAGGAGCTGCTGGG
GTTAATATCATGGAGTTTTGTAAGCAGTTCAATGCTAGAACTCAGGATAAACCTGGCAAAATTTGTCCAG
TGCAAATCACTGTGTACAAAGACAAATCATTTGATTTTGTTGTTAAGACTCCTCCAGCTGCAGTACAGTT
AATGGAAGCAGCAAAGCTAAAGTCTGGATCAGGTGAACCAAATCGTAAAAAAG
>Pg_Root6961_c0_seq1
AGAGGAGGGAGAGGGGGAGAGTGATTGAGCTTCGATGACGATGGGTTGGGTTGGGGTAAGGGGTTCGTCT
AAAGCTAGGGCCTTTGGGGATTGGGAGGAGATTGATGATGAGAAGAGGATAGCTGCTAACGCTGCTCGTG
AAGGAAGGGACTTTATGGGTTTGTCATCGAGAGACGATCGAGTGATGTGGAAGGAGGGTTTTGTGGTTTT
GGGAGTGGGGGATGAGATTATGACGTTGGATCCGAAGAAGAGTGAGGAGCGTAACGAGGTTGAAGCCATT
GTATGGGGGACTAACTCTACTTCTTCTTCTTCGTCTTTGAGGGGATATAAATGAGAAACGAGGAAGGAGA
AAG
>Pg_Root6962_c0_seq1
GTCAATCAGACGGTGGGTCAGTTTCCTCTGATGAGAGCATGTCTACTTGTGATTCTTTAAAGAGTCCGAA
ATTTGAATATATAGACAATTGTGATGATCCAGCAGTTACTTTTATAGAGAAGAAGACATGTGACAGTCTC
AACATATCAGATCATGTGGACATACCAGGTTCTGTTTTTTTGACAGCCAGCATTTTGTTTCCAAT
>Pg_Root6979_c0_seq1
GTCCACCCCGCCACAAGGCTCATGCTGCACAAGCGGAGCGCGAAATCGGCCGGCGGGCTCGGGGAGCGGG
CGAATGTGGCAAAGTTCGCAAAACCTCCTGATTGGGGCGGACGGAAAAACCGATCCACCCAACTGCAATG
CCAAGGTAACCTGAGGGGTAAGAGGTCAGCCCCGTCGCGCGAGGTCAACGTCCAGGGAGGCTGGGAGCCG
CCCTCGCGAAAAACGGTGGTGACGCGATCACGTGTCAGTTGCAGGCGTGTCAACACCATGTCCGGCGAGC
GGGCATCGGCAGATGTCAACCGAACCGGGCTAAGAGGCCTCACCCGATAAATTCCGGACCGCAAGGGCCG
GGACGGTCCTGCTATGAGACCGATACCGCTGCTTGCCGCAGCGAATGGCG
>Pg_Root6985_c0_seq1
CGGAATAGCAGATCCGGCCGGCTTTTGGGGAGGGTGGTGCAATGGCCTCGGACAAATACGTCATACCGTC
TCATCTAGACGATCCTGAGCTAATCGGGCTGTGGACGTTAGATGAATTCCTGGCGATGGTTATCCCGTTC
GTCTGGGGAATCCTGTCTCAGCACATTCTCATTGGCGTCGTGCTTTCGGGTGCGGGCTGGTGGGGACTGA
AGAAGGCTAAGGCAGGGCGGGCGACGTCCTGGCTCCTCCATCTGGCCTATTGGCATCTTCCGGCCGGGTT
CACTGGCATGAAGGCC
>Pg_Root6997_c0_seq1
AAACAGATATAAAATTACATCAATAAAAAAACAAAAACCATAAATATTTGGACGAAAGTGCCACAGAACT
AATTTACCACTGGCAAAACATTGCCCCAAAACTCCCCAACAATTTGGTCATCAGGGTTATGGTGAGTGTG
CTGGTTCGGGGTCAGGAAAGGGGCATCCGAGTGGGCTTTAACTCAATCTTTTAAGGAAGTAAAGCCCAGT
TGATGGGCATTATGAATGAGAGTTTTTCAGCGTTGGGTTTGATGGAATAGGACAGTTACGAAATGCCTTG
GATTAACTCTTCTATTTTCTACTGGGGAGGTATCAAAGGGAATGAATATCCATTGGAGGATGTACTCAAC
CGGACGGACAAGTTTAGGAATCCGTACAAAGGTAAGTCTGATTTTGTCACCAGCCCCGTTATTCCCCAAA
CTGCATTTCAAGACATTTGAGAGTTGTTCCTGAAAATTGAAGGATCACCCCTAATGATATTGGAACCGTC
GGGGGAATAATGGAAGAACTTTCCCCGTCTTCTCTACCATTTCCGTACCGAAATGGCACATTGTATAACA
TACAGTATTTGATCCGCTGGCCGAGCAAAGATACCGACCAAGGCAAGGCCCAAATCCGGTGGATGAATGA
GCTGTATGA
>Pg_Root7007_c0_seq2
ATCGGCTACATCATTTTGATTCCTATTCCTTCCAAGGTTTTGACCGGTTAAACAATATTGTGGTCGATGC
TCTGTCTAAACTGGCGACAACAGAGGCTAACTCTTTCAGTGGTTCAGTGTATCTGAAGGTCTTGGACACC
CCAAGTATTCAACGGACGAAAGTTTTGTGCATCAAAAGGTCAAACTGTTGGCTCACCCCGTACCTAAAAT
ATCTAGCGGACAAGAATTGCCTTCGGACCGGATGATGGCGAAGAAGATAAGGTACAAGAGTTCAAATTTT
GTTCTGATAGACGGGGATCTATATCGAAGGGCTTTCTCTTCGCCATTATTGAACTGTTTGGTGTCGTCCA
AAGCGGCTTATGTTCTTCACGAAGTCCATGGGGGAATTTGTTGACATCATATGAGGGCCAAGACGTTAGC
ATACAAAGTGTTGAGACAAAGATACTACTGGCCGACCATTTTTAAAGAAGCAGAGGATTTTGTGAAGTAG
TGCCCGAAGCGTCGGCCCTTACGATCCCGTAACGCATCAACGGCCCGAGGAGCTGTTTTCGGTCTTATCC
CCTATCCCGCTCGCCATTTGGGGTATTGATATCTTGGGACTGTTGCCGAAGGCAGGGACAGGTCAATTTC
GTGGTGGTAGCAATAGATTACATGACTAAATGGGTGGAGGTCAAACCACTTCGGACGATCACAGAGCAAG
AGTGCTTGAAATTTCTTAAAGAA
>Pg_Root7025_c0_seq1
GTGTACCTCAAAATTTAATCACTAGATTATGTCAGTAAAAATTAGATTACAAAGACACGGTAAAAAAGGA
AAACCTTTTTACTGGGTTGTAGCGGCTGATGCTCGCTCAAAAAGAGATGGTAAATTCCTAGAAAAAATCG
GAACTTACAATCCAAACACTAACCCTGCGACTATCGACTTGAACCTTGATAGTGCTGTTCAATGGTTGCA
CAATGGTGCTCAGCCAACTGATACTGCAAGAGCTATCCTTTCTTACAAAGGTGCTTTATTGAAACACCAC
CTTGATGGAGGAGTTCGTAAAGGAGCTTTAACTCAAGAACAAGCTGATGCTAAATTAACTGCATGGTTAG
AAGCTAAAGCTGGAAAAGTTGATGCTAAAAAAGACGGTTTATCAAAAGCGCAGGCTGATGTTAAAGCTAA
AGCTTTAAAAGCAGAACAAGAAGTT
>Pg_Root7074_c0_seq1
GAAACTACCAAGCTCTACTTGTGCTCTCTTGTTCCAAACCCGGTTTCAATTTTAATAAAAATGTCGTCAA
ATGGATATTCTGTCTTCGTCGGAAACTTGCCATACCGCGCAACTGAAGATGATCTTGGTCACTACTTCTC
GCAGGCCGGAAACGTAAACAATGTCCGCATCGTCTACGATCGTCAGACCAATCGCGCCAAGGGCTTCGGC
TTCATCGAGTTCTCCGATGAGAAAAGCTCGCAAAATGCTGTCAATCAATTGAATGGCACCGAGTTCCAAG
GCCGCACTCTCCGTGTCAACCTTGCCAACCAACGTCAATAATGTGC
>Pg_Root7108_c0_seq1
GGCGGTGAGACAGTTCAGCGGCTTCGTCTCCGACTATAACGTCGGAGAAGAAGCTGCAGCGCTGTCTGCT
AGCCTCGAAGGTACAGCTTGGGCTAATGCCATAGAGAAAAGCAAAGAAGACGGTGGTGTTGGGGCTGATT
CAGCTTACACGGTGGCTCAGCACAACTCGCCGTTCGAGTTCATTGGTCGTGTCAATGAGATTT
>Pg_Root7108_c1_seq1
GAAAACCGCCATGGAACTAGCCAGTTTAAGCTTCCTCAAGCTCTCTTTCCTCCTCAGCCTCCTCTCCGGC
GGTTCAGACCTTCTACACCCAATATCCGAACCGGGTCTTCTCGGGAAATTCCCGCCGACGTGTAACAGAA
TCGAGTGCCCAAACTACGAGGTGGTTCACGCGGGAAACGGGTACGAGATTCGCCGGTACGATACAACGGT
CTGGATTTCCACTGAACCGATTCAAGACATCTCTCTCAAGGATGCCACAAGAACAGCTTTCTTCCAGTTG
TTTGCGTACATACAAGGGAAGAACGAGTATCATCAGAAAATTGAGATGACAGCTCCGGTGATCAGCCAAG
TCTCACCAAGCGACGGTCCTCTCTGTGAATCTTCCTTCACTGTCTCCTTCTACGTCCCCAAAAAAAACCA
GCCTGATCCAGCTCCAGCTGAGAATCTCCACATCCAGAAATGGACCCCTAGGTACGTGGCGGTGAGACAG
TTCAGCG
>Pg_Root7117_c0_seq1
TGCAAGGCTCTAGAGAAGTAGCCATCAAGAAGAAGCAGAGGCTTCGATGCTGCAAGGCCTGGTGCTGCAG
CAGCTGTAGCAGGAGGCTGAGTGTTTCATCGTCCAAGGAAAGTGAAAGCACGAATTCAGATCGATTTGCA
ACAATTTCAATCCTAGCGCACGCCATGGTTCAAGAGAAGTTGGATCAGATGATTAGAGAGAGGCGGCGAG
AGGGAAGAAATGAAGAGAGAAGGAGAACAGCAAGAGGAAGGGATGGGACTGGAACTAAATTTGTTGTAAT
GGTAGCCACTGAGAAGTCCTCTTATGATCCTAGACAAGATTTTAGGGAGTCAATGGTGGAGATGATCACC
ACAAACCGGATTTATGAGCCAAAAGATTTACGCACTCTCTTGAATTACTATGTTTACATGAATTCTCAAG
AATATCGAGGTGTTATACTCGAGGTTTTTCATGAGGTTTGCACTTATATGTTCATAAGTTGTAAATACCA
TTGATGAGGCCTGAGGGGATGTAATGTAATAATTTTTAGAACTGAGCATGCATGCTTTTGCACTTAGTTA
GATATCAGATGGATG
>Pg_Root7148_c0_seq1
ATTTTTTTCATTTAATGATGATTAAAAAGATTTTAAGAACTCTGTTAAAATTTCCCGCAGTTTCTTATCA
GTTGCATCAGAGATTACACCCTCTTTTTTAATTGTCTCCAATACATCAGAGTGATTAGACGTCAAATGTG
GAATGAGTGAAGATTCAAATTCAGTTACACGTTTACTATCTATTTTATCCAAAAATCCGTGAACACCTGC
AAAGATAAGAGGAACTTGATGTTCGGTTGACATTGGTCTATATTGAGGTTGCTTTAAAAGTTCAACCAAT
CGTTCTCCACGATTCAACAAGAAACGCGTTGAAGCATCCAAATCTGAACCGAAT
>Pg_Root7161_c0_seq1
GGAAATTCCAAGCAACAGATTGGATGATATCAGAGTGTCCAGGAACAGTCAAGGCAGCTTGTCCCTTTTC
GATATCCCAAATCTTGACGGAGTAATCAGTGGAAGAAGTAGCCAAGATGTTTTCAGCGGTAGGGTGGAAA
TTGACACTTCCGACCTTTCGTTTGTGACCAATCAAAGTTTGGGCAGGGTCAGTCAAGTTAGCAGTCAAAC
CACCTTGAGGGATAGACCAAATTCGACCATTTCCGTCTTCGGATACAGAGGCAACAACGTTGTCATTGAA
TGGGGAGAAGGCAATATCCAAAACAGATCCTTTGTGTCCAGTAACCAAAGGAAGATCGGAACCAACTTTT
CCAGTCTTTTCGTTTGGAATGACAGCGAAGGAACCACCCCCTCCAGCTTCCCAGATGATACCAACAAACT
TGTTGTTTCCAGCGACTTTGTTACTGTCCCACGCAGTGGCAGAAACCTTAACATTGTCATAAGCGTTTTC
TCGCTTATCAGCGGTACCGAAAACGTGTCTGTATTTGCTTGAACGAACGATGCGAGACATCCCGAAT
>Pg_Root7167_c0_seq1
AATTTTTACAAGCAAATGGGTATTTTCTTACCTCATATGATTATAGCTTGTTTGTGAAAGTTACTAATGG
TAGAAATTAAATTATTCTTATGTATGTTGATGATCTAATATTAACAGGAGATGATACTATTGAGATTACA
AGGATTAGATCAAATCTTGGAATTTGTTTTCAAATGAAAGAGCTAGGAGAACTCCATCATTTTTTGGGAC
TAGAAATAGATCATGTCAAGCAAGGAATATTTCTTTGTTAGGAAAATTATTCGAAAAGTATGCTTGAACG
GTTCGGAATGGCTAATTGCAACGACATATCAACACCAGTGGAAGTAAATGAAAAGCTTTAGTTGGACGAA
GGAGAAGATCTTGAAGATGCAGTCATATATAGGCAACTAGTTAGGAGTTTTATTTATTTAACTCTAACTA
GGCCTGCTATAGCTCAAGGAGTTGGTGTCATTAGTCGATTCATGTAAAAGCCAAAGAAATCTCATCTTGA
TGCGACTCATAGGATTCTAAGGTATATCAAGGGAACTTTGAGTAGTGGTATATTTTATGAAGCCGAGAAG
AAATGTGAAATAAGCAAAATTGTCGCACTGGACACGCCGAAAATCTGCTTACTCGAGAATGTGAGCGAGC
GAGCCTTTGCTGCCCACGCCAAATAGCTACGAGTAAATTGTGCAGCCAGAATTATAATTATAG
>Pg_Root7171_c0_seq1
GGAAAAGTTGCTCAAATCATAGGTCCAGTAGTTGACGTAGTTTTCAACGGTAAGGATGTTGAACTTCCAA
AAATTTATGATTCACTAGAAGTCACTAAAAAAGATGGAACTTTATTAGTTCTAGAAGTACAATCTCACAT
TGGAGAAAACACTGTTCGTACAATCTCTATGGACTCTACAGACGGTTTGTCAAGAGGATATGAAGTAGTT
GGAACTGGTAATCCAATCCAAATGCCAATCGGTCCAGATGTATATGGACGTTTATTCAATGTAATTGGAG
ATGCAATTGATGGTTTAGGAAACTTGCCAAAAACAGG
>Pg_Root7174_c0_seq1
GTCGCCTTCTTGAATGCCTACTGGGCAGAAGTCGGAGACCAAGCCGATTTCATCTTTGGCTGTGCCTGGG
AAACGATCAAGTTTGCGGATATGCATGCGAAAGGAATTTCGTATGTGCACTTATACAACGAAGGATGCGA
TTTGGACTTCAACATTGGTCTGTATTTCTATGAGCAGTTGTGCAAGCGGCTTGAAGAGAACAAGGATTTT
GCTGAATTCAAAGCCTCGAATTTCGCCAAGTCTCAGCCGGAG
>Pg_Root7181_c0_seq1
ACAGTTTCTGTACTTTATTGCACCAAGACCAAATGTCGACCCTCGACCTCGAGCTCGAGCTGCGCGGTGG
CGTCATGGAGCCCACCCTGCAGGCCCTGGCGCAGAAGTACAACTGGGAGAAGAAGGTGTGCCGCCGCTGC
TACGCCCGCCTGCCCCCGCGCGCCACCAACTGCCGCAAGAAGTCGTGCGGCCACTCGAGCAACCTGCGCC
CCAAGAAGAAGCTGAAGTAAATACTTCAACCGTTGTTTTTTTTGTTGTGGTGGACTGATTCACCAAATCA
AAAATAACAATCAACACTCCATGACGCCTGGGTCAGTCTGATGTTGGTTCGAACGAAAAAAAAAGTGAGA
AGCTCCGGCGCGGCTTTGTCATTGGCTATGGTTCGGACTGCGTCAGGGGGTTCGCGCGTTTTGGTGACGA
AAAAAAATCTTTCTTTTTCTTTCAAAATAA
>Pg_Root7200_c0_seq1
AAAAACATCACCATCGATCGAGAAATGGGTGATCGAAGACAATGGAATACGATGCTCATATTCTTTCACT
TCTTTCTGGTCAGCGAAAATTTGGAATTTCGAGTCATGTGCGCGAATTCGGAGGTCGATATCATCCCCAC
GCTTCCATGGATTGCTTTTTCTTTCTTCCTTACCCCATTCTCCTTTGCTGAAAGTGTTGAATACAAGTTT
TCCTTCGTCGAAACGGACACTAATATGGAGTGGAACATCGTTTCCACTAAAGTCGGCAGAAGCGGTGTGA
AGATTCACAGTAAATCGAACAGAATCTTCGGCAGTCTTTCCCTTAACAATTAGTGTCTGACCCGGTTCGA
AAGGCTCCGTGAGCTTGCTTCGGTATGGAATTGGATAGTTAGTTTCCATGGCTGGCGGCTTTTCCGATAC
TATCACGTCCTCAAAAGCGGCCGCATGTTCATGTGGCTGTGGCTCGTGGAAAGGATCGTGGTTGTTATGA
CTAGTTTCATGATGCTCAAAATGTTGCTCATGGTGTTCGTGGTGGTGTTCGTGGAACTCTTGTCCTTCGG
GTGGGTACTCCGCCATTTTTCCTAGCTTTAATACGAATTTGGAAGTTTT
>Pg_Root7201_c0_seq1
GCGCTTTTTCTTCAGGGTTGCGGATAACATTTTTTTCCAGCGTTATATGTTGCCGGCAGGAAAGCTACTA
AGCTTCATCCCTGGAGCAGCAGATCGGATCATCGCTATCGCATTGAATCCCAACAGTGCCGCTTTCGCAG
GTCACAGATTTACAGGCAGAACCACTTCCTGAACAGCTAATGGTCAATCCGCTGTGACAGGCCTGGCTGA
TAGAACAGTTACCTGCAGTAGTAACATTGGCCACACCACCTAATACCTTTTTCAATTGTTCCCTTGTAA
>Pg_Root7203_c0_seq1
AGCTTGTTCTTGGTGGTCTTCTTCGTCAAGATGTGACGCTTGAAGGCTTGACCGCGCTTGACGGTGCCAC
CGGGACGAACGCGGAAACGTTTTTTCGCGCTGCTCTTGGTCTTCATTTTGGGCATGTGAATGCTCCTTTT
CGTTGTGCTCGTGAGGCGCTGGAAACCGATCCCAGACTTGATGGCCCCGAGCCACTTATGTGGCGAGTTT
TAATTCACCACTTATTGGCGCTTTTTAGTTCGCCACTTTTTCAGACCAGGCTCAACACCCAGTCTTGGAA
AGGACTTTCGTCCTCACCGCGGCATTCGGCAGCTTGCGCCG
>Pg_Root7242_c0_seq1
TTATTTTACAAAAGCTGTATACTAACTCTCTAAACTATCTTTCAAGTTTTGAATGTAAGCCGCTTTTTGA
ATTTGAGCTCTTTTGATAACAGAAGGCTTAATAAAAGCAGTACGTGCTCTTAGTTGACGAACAGTTCCTG
TTTTGTCAAATTTTCTTTTATAGCGCTTTAATGCTCTATCGATATTTTCTCCGTCTTTAATTGGTATAAT
TAACATAATATAG
>Pg_Root7247_c0_seq1
TGCTTGTACAAAGGATACTTGTGATCGTGATTATGGATGTCAGTATGTCCCAGTAGACTGCAATGATAAT
AGTGAATGTACAGACGATTATTGTAACCCTGCCGCTGGATGCTATTACGTGATTGTTAACTGCGATGATC
ATAATGCTTGTACTAAAGACTCTTGCAATTCTGAGACCGGATGTGTCCATGATGATATTACTGAAACATG
TAACTATGACGATAAATGTTGGACTTATTGTTGTGATACTGCACAAGGGTGTGTATCACATGAAGTAGAT
TGCGATGACCACGATGAATGTACTGATGATGCCTGTAACTCTGATACTGGTTGCACTCACACTCCTGTAC
CATATGATGATTACAATGCTTGTACTGAAGATGGTTGTGATAGTGCTTCTGGACCATATCACATTGATAT
AATCTGTAACGATCATGATGCTTGCACTGAGGACTCTTGCGACCAATCTGAAGGATGTAAATACGTTGCC
ATCTCTTGTGACGACTATGACAAATGTACTGATGACTATTGTTGCCCTGCTAATGGATGTCAATACACAC
CTGTTCCTTGCAATGACTACAATGCTTGTACTGAAGATAAATGCGAACCAAGCACTGGATGTACCTACCA
CAAAATTGACTGTGATGATTATGATGCTTGTACCACTGATGGATGTTGTGAAGTTTCTGGATGTA
>Pg_Root7274_c0_seq1
GTGATTGCTGAAGTGAATTCATGGGCTGAAAAGGAGACAAATGGTCTCATCACTGAGGTTCTACCGGAAG
GATCAGCAGACAGTATGACCAAACTGATATTTGCAAATGCTTTGTACTTCAAGGGAACATGGAGCGAGAA
ATTCGACGAATCGCTGACGAAAGACGGAGACTTTCACCTTCTTGACGGTAGTTCCAAAGTGACTGCTCCG
TTTATGACCAGCAAGAAG
>Pg_Root7274_c1_seq1
TTCACTTCAGCAATCACTTCCACAGCCTTTGTCTGAAAATCTGCTTGATTAGAAGCAGCTTAGTAAGAAC
CATCCAAGAGCTGCTTGAAGGAAGGTTTGAAGGACAGAGACTTATCGATCCAGACGCCATTAGCCGCCGA
GAGTTTAGGGCCACCGTTAGCGCTGCCGTCGGCGAGGACGGCGGAGACGGTATCGGAGGGGAACGTGTTG
AGCTGATCAATGGA
>Pg_Root7297_c0_seq2
ACAAGTTTCAAATAATCCACAAAAAGACTTTAATCCTTCTATTTGAAGTTTCAAGATTCAATTTCCCAGT
TCACAGCCGCCACTTAAAGATAAGATTGGTGTTTGCAAGTATCATGGCTTTCACGCATTAAAGTTATAAC
ACTGACTTTCGTCTGCGAAAAAAGTTCCACCTTCTCTTTGTTTTCACAAATTTCTGAATATCCTGTTTCA
TGTTCTGACACTCCTTCTCAAGCTCCAAAACACGTTCCCTCATTTCATCCATACCAGCAGATCTATCACC
ATCATGCTTGGAGAATGCAAGGGGTGCATTGGGATTTTGCGAGTTCTCAAGATTGTCAGAAACAAAGAAC
CAGCCTGAAATTGATGTACGTAGCCGAAGCTGTTCAAAGAATAGGACCTGGACAATGACGCGCAGAGGTA
GCCTCTCATTCTGAGCTGCATGGGTGCTGGCTTCCAATGAGAGCTTCTGGCAGTTCATGAGTCTGCATAT
TTGCTCCCGCTCGGAGTCTGTGAGCCAAGGATGTGCCTTCAGATATATGTCAATTGCACGGTAAATGCCA
TCAGAAATTGGTCTGGCGTAATCAGGCACAGCTGCGCCAAGTGACTGAAACTTCGGGAATTTCAAATTAA
CATCTGGTGCCACATCAGCAAGATAAGCATCCACCAGATTGGCTACCATTGTAATTGCCGTCAGTGAATG
GGAACTTTCCGCTAACTGATTCTCTTCAACTATACATGGAGAATATGCTGCAGATGGAATCTGGTCGATT
GACATAAAATAATCAAGAATTCTCTGAAAACAGTCAATGTCGTACAAAGTCTCTACTGAGTAGCCCATAT
TTGGTATTAGTAGATCATCTAGTGATGCTTGGTCTAACTGCGCCCCGACTCTTTTCTCCAGATTTTCTCT
GCATGATGGACTTGCTTGTAAGATCATAGCAGTACGAAGCAGCCTCACTAGAAACTTAGTCTGCATGATT
CCTTTCTGACTGGGAAGCAACTCCACAATCTCTTCAAGGAGAGCCCTCTGATCTGCCTCAGAAGGT
>Pg_Root7369_c0_seq1
GTCAGCATTGGCGCTGCTGCACATGTATTGGATAACCATGTTGCAAACCAATTTAGGGTTGGTTCCACAT
CCGTGTTGAGTGGTCCATTCAACAGTGAGGAGTGACTTTTCATAGAAGGTCATTGAAGGTCCCCAGCAGT
ATCCTCCCTTTGCATTGTTCTGGGAGTCAAACAATCTGTTAGCATTGTTTCTGTTGGTGTTGGCTTCATT
CAATCTGTCGTTGGAGCCTCTGGGTTGGTGCATGTACAAATCACCGTAAACGGTAGCCACCAAAAGGGCT
AACACAATAATGGCCTTCATTGTGCTTTGTTCGTGTGAG
>Pg_Root7398_c0_seq1
TATCATGCCCCCGCAAGATGGACGATCGATTAATGAGACCAATCTTAGACATCAGCTAGTTGATTGTTGC
TGGAAATGTATGACACACGTAGGTTTTGACTTTGAACATTCTCACGAACAAAGTGGTAGTCAAGTCCTAA
ATGTTTCATTTTTGAGTGGAACTTCAGATTTGCGGCAACATATGTAGCTCCCATATTATCACAGTAGATG
ACCAGTTTATTTGTGGGTAGATATCCTAGCTCACGAAGTAAGTTTTGGACCCATAGGACCTCAGCAGTAG
TCGTAGCAACAGCTCGGTACTCGGCTTCAATGGAAGAGCGAGCAAGAGTTCGTTGTTTGCGAGAACTCCA
AGATATAGGATTTCAAACCAAGTAGACAATGTAACCGGTTGTAGAAATATAGTCATCTTTATCACCTACC
CAGTTAACGTCTGTAAAAGCATGAAGAGTAGTGGGTGAGTCTCGGTGAAGTAGTAAACCTTGTGTAGTAG
TTCCTGCAAGATAGCGTAATAGGCGTTTGAGAGCGGCCTAATGATCTTCAGTGGGTTTGTGCATGTATTG
AGATAACTTGTTTATAGCAAAGGAGATGTCAAGTCTAGTTAAAGAGAGATATTGTAGGCTTCCCACAAGT
GCTCGGTATTCGGTTGTGTTGGTTAGAGGAATTCCAGTTTGTGTGGATATGGGAGGATGCATGGCCATAG
GGGTGGGTACGGGTTTGGCAGTAGACATATGAGCACGGGTTAAGAGGTCTTGGATATATTTGTGTTGGCT
AAAAAAGATGCCTTGAGGATGAGGGAACACTTCAACGCCAAGAAAATAGGATAGGTTACCAAGATCTTTA
AGAGAGAAACGAGAGGAGAATTGAGAGGTGAATGTGTTTAAGAGAGTGGAATTTGGG
>Pg_Root7429_c0_seq1
CGAGAACTTGGAATCGGTTGAAGCGGCCAAAACTGTCACGCCCAACTTCGCAAATTCTTCTGCACGGTCA
GAAAACGCGATAATTTCGGTTGGGCAGACAAAAGTGAAGTCAAGTGGATAGAAGAATAGCACAACGTATT
TTCCCTTGTAGTCGCTCAACGAAACAGTCTTGAAGTCTCCATTAACAACGGCATCAGTCGTGAATTCTGG
TGCTGGTTTGCCAATAAAAGCTTTCGACATTGCTACGG
>Pg_Root7437_c0_seq1
AAAGAGTTTAAGTTGAGGGACGAATCAAGTGGGGAGGTAGCCAACCAGCAACTCTACTTGCCAGGGGTCT
TACCGAAAATACCGGGTCGGTTCTATTACCTATTTGGTAAACCGATACACACTAAAGGAAGACCAGAACT
TGTGAAAGACAAAGAAGCAGCAAAACTGGTTTACTTGGAAGCGAAAGAGGAAGTGGAGAAATGCAT
>Pg_Root7443_c0_seq1
TAGCAAAACTCATGACCACATCTGTTAGAAAATATTAAAATTTAATCAATCAGTACCAAAGTATTGTCAG
ACTCGCATAGTAAGAACCAATATAAACAAGTAGCCCAGCCTATTCCTTTCCCTGCATGCCTATCAACAAT
CTTGATACACTTAAAACAATACAATTAGTAAGGAGCCTATTCCTTTTTCCCCCATATGCCTATAAACGAT
CATATACACTTTTAACGATACATGATAATCTACAGGAAATAGAAAGCAAGCAAAGAACTGTTTTCCATTG
CATAACTGTTAAAAAAAATTATTCCCCCCTCCTCTCTTTCCTTTCTTGGACTTCTGTTTTTGTTTGGCAA
TCTGTTGATAAACACATGCACGAAGCACTGGTAAAGGGGAAACTTCCCAACAAAGAGGGATACATTTTAG
TCAGGACATGTCTCCTCTCATTATATTGCATTAATACGTTTAAAGGATTCACAATCACTACTCATATGAT
GAATCTGGACACTCTAGAAACTCCCCAATAGCTAAGACGGCAAGTGTATTTAAGTCCCGAGGATTCTAGT
CAAAAGTCCAATGGGACTTGCTATCTTACCTACTAATGTCATTCCAAAAATCTGATTTAAGGACCAGTCA
TAAGACTTACACAAGTAAAAACAACTACTAATTACCCCTAACATACCAATCTTCCAACACAGTGGAGGAC
CTAGGAGAGATCAAAGCTTCCGTCAGTTTCTACAACTTTGATTGCCAACAGATTCAGGAACTTCAAGAAG
GTACCATTCATCATAAATTCATCTTCTCAAACAATAATCAGATTAGGATTCACCTACGATATATGACAAA
GTATTCGAAGAATGCTTATCTTCTTCAACTTGATGACGGAACCACTTTTTAATGCTCATCTTCTTCAACT
TGATGACGGAACCACTTTTTAATGCTC
>Pg_Root7458_c0_seq1
GGAAGATGAGATACCTCTTGAAGAAATTGATGAAGTTGAGGAAGAAGAAAATGAAAAGGAAGATTTTGAA
GAGAGTACCAACTTGAAGAAGAAAGTTACAACACCAAAAGCGGTGAGTTTGAAGAGACAACATTTGAAGA
ATCTTTTGAGGAAGAAGAAAAAAGAGGAGGTAATCAAAAATTTTTAGAAGTAATTGATGAGAATTCCTAT
GAAATTGTGTTTGTTAAAATTGAGACATTGTTGGAAAAGATTGTTGTGAAGAAGATTCCTATGAAGCTAC
TGAAAACAAATTTGCTCGAAGGATTAGACATGAAACACAGAATTGTTAAGCATGATAGTGCATTGAATTG
CATGGCTCTGAGTGTTGAAGCTAAAGTTGTGCCATTCAATCAATTTGAATTGCATTCGGGAAATATAAAT
AAAGGGCTACCTAAATATATAGAGAATGTAAGAAAAGTTTACGTTTTAAGTGAATGCAAAGACAGATCTT
TGGATTTGTTGGAAGTAATTTT
>Pg_Root7460_c0_seq1
AGATTTGTAACCTACAGGCCAGATGTGGGAAGTGTCATGGTAAGAAGGCCGTGGATCAACCTTGCCCGCA
TAAATAACAAAGAAGTCTTCAAACTGAATTGGGAAACCATCCTGCTATGACAGTGAAATAAAAATGCCAG
CACAAAAGAGCATGCTGAATGAACTCATGGTCCTGAATATTCTTGATTGTAATGCATGCATGAAAATGTT
GAGATTCAGGGCCATCAATGTCAATGGGGTCGAGTTCCAGTCTTGTGCTTTTATTTAATCTTCTGACATC
AGTCTTCATGATGTCAAACCTCCTGCCTAAACTGCTCCTTTGAATATTCTTAGTTTCTCTATAATTATTA
GAACTCAAATACCTCGTGGCTTTTGTACTGTGGTTAAGAAGCATGCCTTTCTGTACTAAAGGAAACCCAT
TAACTGTGGTCTCACCTTCCAATGAATGGCCATTAGATACCAACCCAAGACAACAAGCAACGGAAGACAT
TGATTCAAACCTACTTCCATCTGGAGCACAGTACACTGCAAAGGTTTTGCATCTGCTT
>Pg_Root7490_c0_seq1
ATGCTGGTCCAATCCTAATCCTATGTTCTTCTCCATCCACACAAACTTAAGAACCACTCTTGCCTTCTCA
TCTTGTTGATTCACCACCTTTTTTGGTTGTGGAGTGTCGGAAGTATCAATGCCGGTGACTGGTTCAGAAG
TGAGTGTCTCTGGAGCTGCAAGAGCCACGGTTCTCCGGTTTAGAGAAATGGGATTGGTGGACTGGTTAAG
GAACGAGGGTGAAGCTTTGATGGAGAGTTTTGGATGTTGAGAGATGAAAGAAGAGCAGAGGGAAGCAGAC
GAGAGAGATGAGTGGAGTGCCATTGATGACATCATTTTTTTTTTCTTTGTTTCTTGAGAGAG
>Pg_Root7526_c0_seq1
AATTCTTTCACCTTAGTTCTTTTCATTATTCCTAATGCAAACAAGGAAGGAGTTCTTAAGTTGGAACAGT
TTGTTTTGGATACTTGGAAACCAGAGTACAACATACAACTCAATGCTATTTATTCGGCTGGAAGGATCCT
TTCTGTGGAACACAAGAACAAGATTGCATTTGCTAGGGAAGGTTCGATTCATACAAAGGAAACTAAGGCT
AAAATAGCTGCTTCTCTTACAGGGGACAGAAGCCCTAGATTCAACAAAGGGACTCCGGTATACCTTTACG
AGGTTCATTCTACCAAATTGGAACTCAGTGCTACTTTCCCTAATAGATTTAGAGCTGCTGCATTTCTGGA
TGTTCCTTTTTAAAAAAGTTCCTGCCTCAACCCTTTTTAATCGTATCAAAAATCAAACTATTTTTCAAGT
AAAAGGGCTTTCG
>Pg_Root7536_c0_seq1
GACATGCCTCACTCATTCGGTTACAGAGCTAGAACCAGAAAGAAGTTCAGACGTCCATTTAGACAAAATG
GTCCTCTCCCAACCTCAACCTACCTAAGAACCTTCAGATTAGGTCAAATCGTTGATATTGTTGGTGTTGG
AAATCAACAAAAAGGTATGCCACACAAAGGATACCATGGAAGAACCGGTAGAATCTGGAATGTCACTCCT
CGTGCCGTCGGTGTTGAAGTCAACAAAATTGTTCGTAATAAGACTTTGGTTAAAAGAATCCATGTTCGTC
TTGAACACGTCAAACCATCAAACTGCCGTAAAGCACACGAAGACCGTGTTAAAAAGAACGACGCTGCTCG
ATTGGCTTGGAAAAAAAGGAGGAAAGAAGGGACCAAAACCTGTTGTAAAGAGATCACCAG
>Pg_Root7554_c0_seq1
GCCGAACCTTATATTGTAAGCAAGCCAGCTTGTATAGCACCATACACATAGGTGTGGTGGTTGCGTCAAG
TGGATGAAGCTCTCAAGTTGTTAGCTCGAGAGGGAGTTGGGGTAGAAACCAGCCCCACGCAAGCATGGGA
CCAGCCTCTGATAGGAAGCCGCGAAGCTCCTCCTCATTGCAATAGCAACGAGAACGTTCTGACTTGTGCT
TGGCTTCTTCGTCTAGATGAGGGGAAAGATAGTATTCGATGGACCACATTAATCTGGGACGAGCCGTTTG
GATTGCACACTTGTCAAACTGAAAATTCAAGTATTCGAAATTGGATAGAAGGAAAGTCGAAACAGGATGA
TACAACGAAACATCATATCTCTTCTTGTCCTTCTCTACAACTTGGCGAAACCGAACCTGGATCATTTGTA
AGCATACCGACTTGTAGAGC
>Pg_Root7584_c0_seq1
AGACTATTTAATACTCCACCATGTTCAACTCCCGAGATGAATTTTCCTTTAGGTCCTTAATTTTATGACA
TAACAGAATACTTTCTTGGCCTAGTTTTGCAGATTCGTCAAGCCAAAAAAAATTGAATTCTCCGGCTGGG
GACCTGGCAGAATTACCAAAGTCATCACGGCGCCATTTGGCAGAAACATCTGATTCTCCAAATAGAGAAG
CAAGGAGCTCGAGGAGACACCAAAGAAAAGACTCCGGAGGAGGCAGTAATAGATCAGGGCGGCGAACTCA
AGAGCAGAGCAATGGTGGACCCGAGTCGCCCTCAAGTTCAAAATTGCCAGACGTTCCGAAGAAGGCGCGA
CGAAAGAAATTGAAGGATGGAGTATCGACGAGATCAAAGTGTAAGGACTCCTCGGCGGATGGTGGGTCGA
TGAGAGTGTCTCGATCACAAGCCAACAACATCCCTCCTGCATATACTAGTCCATTCTCAGATCCTGGACC
AGACCCTTCTAATTCCATAACTGGAGAAAAAGGGGAATAGTGGGGTGTAGAATAACTTTTGTTTTTACTT
GCAATGTTTGTAGCTAGTGATTTGTATTTCTTCTTGGTTTGTTTTTGTATAATCCTTGGTGATATGTATG
TTAATGATATGAAAAAAAAAA
>Pg_Root7589_c0_seq1
CTTTTTCATCTCCTTAATTAATTCCAAATGAAACAGCAGATGATCGATCTGAATTCAAATACGATCGAGC
AACATATATGCATGCATTGCATGGGTGAAGTCCAGCAGAGCAGCATTTTCCGACAGTTAAGAGTGAACGT
CCGGCGGGAAAAAGGGTGAAATGGGGGATGAAGAAGAGGGCGGGGAATTAAGTTTTATTGACGCTGACAG
TAAGCTTTTGGCCTAGGGAACAATAGTTCAAAATGCTGCAAATAAAATACAAGACACCGTTCTCCACTAA
AGGTACAACCGCTGGAGCGTCTTCGTACACCTTGTAAGGCTGATTTGCTGTGCAACTATCGTACTCCCGT
CGTGACACTTGGTACAAGTTGTGAAGATCTGGATCAAACTCAAATACGAGAGTGTCGCCGACGAAGAAGG
AATGAGAGGAGGACCAGTTAGTGTAGAAATAATTGTTCAAAGGGATTGACCAACCATAATCCTCTCCTCC
CACTGTGTATTGATCAGCACCTGCAGATGGGTGATGATCAGTTAATAGTATTGCAACCATTGCTACTACC
ACTACTAGTAGTGGGGATATATAAAAGCAGTATAAATGGCCAAATTCCACACCCATCATTTTTACATAAT
TCAGAGAAATAGCAG
>Pg_Root7618_c0_seq1
GATGTTTCTGAGGGAGAGGAGGATGATTGCGATGCTTTGGATGATTCTGATGAAGACCTCGCGAGTGATG
ACTATGACTCCGATGTGAGCCAGCAGAGCCATGGGACGAGGAAGCAGAACAAGTGGTTTAAGAAGTTTTT
CGACAGCTTGGATAGCTTGTCTATCGAGCAGATAAACGAGCCACAGAGGCAGTGGCATTGTCCGGCTTGC
CAGAACGGGCCTGGCGCTATTGACTGGTACAAACTTCAGCCACTTGTAGCTCACGCGAGG
>Pg_Root7622_c0_seq1
TGGGGCGTCTCTTGGTGAAAGCAATGGCGAAAAGACGGAGGAGGTAATCGTCGGTGGTCTTGACGGTGAC
ATTGGCCTCGATCAAGGATTGCCACTTGCGCACGAGGGAGCGGAGCTTGTCGGATGTGAAGTCAAGACCG
TGGAAGTTGGTCAAGCAGTTCTTGCCTTGAACCTCATCCACACGGCGCTTGATCTTGCGGAATGCGTGAT
CCTCATCGTTCTGGAGATCCGCCAGGGAAACCTCGAAGATTCGGCCCTTCAACGAATCGTTGGCGTGCTT
AAGACCAG
>Pg_Root7624_c0_seq1
GTTTATCACAATGCCTGTTTCAAATGCAAACACTGTGATGGAAAACTTTCTTTGAAAGGCTTTGCAACCA
TTGAAGGCGAACCCTACTGCAAGCCTCACTATCTCTCTCTCTTCAAATCTAAGGGAAACTATGCTGGAAT
CACTGGTTCCGGCGAAGGCAAATCATCGAGCTTCAATATTTCGTTCAAGGGAGTTCAAACTTCTTAG
>Pg_Root7624_c1_seq1
AACAGGCATTGTGATAAACTTTGTTGCAGGCGTTAAGTCTTTCCATAGGATAAACAGTTTTGCCACATCT
CGCACAGGGGTTTGATGGGGTTGTGTTCTTGATAACGACTGGGGAGCTGCGATCAGAGGCAGTAGAAGGT
TTTTCTAAGCCTTGTTCAGGACCAGATTCGATTTGGTTCAGGAAGATTTTTCGATCAACTTTTTTTATAA
CTACATTTTCGATGACAGGGGTACTTTTATCAACGGTGGTAGCAGGTTTGAGTTCGTGTTCAGACTGAAC
TTCTTCAATAAAAGGTGTCCGATCCACTTTTTTTATAACTACATCCTGTTCTAT
>Pg_Root7640_c0_seq1
GAGAGGCAGCATCTCAACCCATTTGATCAACAGTAATCAAAATGAGCGCAGGACAAAAGAAACTCGGATT
CTACGAAGATTTCCTCCTCGGAGGATTTTCAGCCGGTATCTCCAAGACCGTTGCTGCTCCAATTGAAAGA
GTCAAGCTCCTTGTTCAAAACCAAGCTGAGATGCTCAAGACCGGACGTTTGGCCAAGCCATACGCTGGTA
TCATCGACTGTACCTCCAGAACCGTTGCCGATGAAGGAGTTCTTGCTCTCTGGAGAGGAAACTGGG
>Pg_Root7660_c0_seq1
ATCCAATATCGAAAAGGTTTTGTCCGATGGCAACCCAGATGTATCCATTCTGTCCCCAGTCAGTTCCCCA
AGAGTTACGAACAATCCAGTATCCACCTTGGTTTGGTGAGTATCCAGTGAGTTGGATGGCGTGGTCAACG
TTGGTTCCACATTGGTCGGCAGTCAAAATACCACCGTTGTAGTTTTGCCATGCCTCAGCGTCACAGCAAA
TGGAGAGAGGTCCCTCAGAGGAAAGGGATTGGTAGATGTTGCTTTCGCTTCCGCTGACAGGGTCAACAGA
GGTGATGGTCATGACAGGTTGGCATTGGGATGATGCGCAGTTTCCGTCTTGAGCTTGG
>Pg_Root7711_c0_seq1
ATGAACTCTTATCAAAGCCACCATTGGTGAATATACCTCTCTTGGTACTTGGAAACAAGAAAGACTTAGA
ACAAGCTGTTGATGCCGAACAACTCTCTAAGATTCTTGACCTGGGCTCAATCCAGGATCGGAAGGACTAC
TGTTACTCAGTCTCAGCAAAGAATCAGATGAAAATCGATAAGGTTCTGCAATGGTTAATTGATAATGCCA
AGAAACAGTCTTAAAAAATTGCTGAAGTATTACGATGTGATAAAGCCTCATTTCGAAATCCAATCTGTAC
ATTTTTTTATACAACATAAAAG
>Pg_Root7713_c0_seq1
ATTGCCTTCTCATGGACTCCGATGAGGACAACCGAAATAAGTGGAATGAGTTTGCAACGATCTTCACTCA
ACACTTTACTAAAGCTTCGACACAAGCAGCGATCAGTCTCATTTTAAACCTGAAACTCGACGCAGAAGAT
GTAAAATCGATCTTAGAAGTTGGGGCTGGTGCTGGCCAAGGATCTGCTCTTATTCTTCAATTCAAAAATC
GAGACGCCAAATTAACTGTGACTGATCTTGCTCCAGACTTTTTAGTAATTGCTCAAAAAACCCTTCACGA
AAATCCGCAAGTCAGTTTTCAAGTTGCCTCTGCTGAATCTTTGCCTTTTGAAGATGGCTCTTTCGATAGA
TATTTCGCTAATTATGTTTTACATCTTGTAAGTGATCCAGCACTTATGTTGAGGGAAGCTCGAAGAGTAC
TCAAGCCAGGTTCGATGGCAGGATTTTGTGTATGGGGCCGCAAAGAGTTTTCTCCTCAAATGACCATAAT
GTCGGCGGTTGAAACCGAACTAGGTTTGAATAGAGGTCAGCAGTTGAGGAGTCACTTCCATCTTTCAGAC
AAAGAAAATCTTCGAAATCTTGCACTTGACGCTGGATTCAGTAAAGTCATATGCTGGTATCAGGCAATTG
CATTCGACAATTTCACACCAGAAGAAGTTGTTGAGAAAATCTTGTGCCAGCCTTCCACCAAAAAGTTTAT
TGACGGCTTGAGTCCGGACACTCTCCAGCAACTTCGAAAGAAAATCGCGGAGAAGGCTCAATCCTTCTTT
GAGAAGGGGGACGCTCTGACACTTGATACGCTCTTCATGATTTGTTGGAATTAAATTTG
>Pg_Root7717_c0_seq1
TGCTTGTTCAACTGGAGCTGAGGCTTGTTCAGCTGGTGCTGGTGCAGCTTCTGGAGCAGGAGCAGCTTCA
GGGGCTGGTGCTGCTTCAGCGGCTGGGGCTGGTGCTGATTCAGCGGCTGGTGCTGCGGCTGCGGCGGCTG
GCTCATCTCCATATTCATTGTTACGTTTGGCACGGTATCCAGATGCTTGAGATGGTGCAGCGGCTGCTGG
AGCTGGTGCTTGTTCAACTGGAGCTGGGGCTTGTTCAGCTGGTGCTGGTGCAGCTTCTGGAGCAGGAGCA
GCTTCAGGGGCTGGTGCTGCTTCAGCGGCTGGGGCTGGTGCTGATTCAGCGGCTGGTGCTGCGGCTGCGG
CGGCTGGCTCATCTCCATATTCATTGTTACGTTTGGCACGGTATCCAGATGCTTGAGATGGTGCAGCGGC
TGCTGGAGCTGGTGCTTGTTCAACTGGAGCTGG
>Pg_Root7721_c0_seq1
AGACACAGTCGCAGCCTAGGCGCTTGATTTCATGGTCGATGGCGCGGGCAACTATATCGCGCGGTGCTAA
CTCTTCTCGCTCATCAAACCGTGGCATAAAACGTTCGCCACTTGGCAGACGCAAATAAGCGCCTTCACCG
CGTAAGGCTTCAGTGATCAGGAAGTTTTTTGCGCGTGGATGATATAAACAGGTGGGGTGGAATTGATTAA
ATTCCATATTGG
>Pg_Root7722_c0_seq1
ATCCTCACTTGTATGCCCCTCCTCTGCATCCTAATATACTGCCTTTCAGAAATCCCCATCAATATCTTCT
TCATATTCGGAATATCCTTCACCGGAATCTCCACAGAAAATGACTTCCAATTCAGGACATCACTAAAAGG
AACCACATAACCATCTTTTATCAAAACCGGAATGCATCCCATATAAAGTGCCTCCACCATTCTGGGACTG
GCCACTTCATAGCCGCTAGGACAAATGCAGAACTTGCTGCTTCTCATCATGCCGTAATACGACTTTCCTT
TGGGGAGGTACTTGTGGACTTGTACGTCCTTGTCTTTGTTCTCCCAATGCTCCAAAAGTATTGGTCTGAT
CGGACCGTGAACTCCTCCGGCGTAGAAGACCAAGATTTTACGTTTGGATGGGGATGGACCTCCGATCATT
CCCTCCGTTGTTCCGGATGGGAGATGAATTTCTGGGATGGAAACGTCTTTTGAAGCGTTGAATCTTTCGG
AGGTGTTAGCATTACAAAATGCTCTAATGGAGTGTTTGTACAAATGAGGAACTGCAAAGGAGAGTTCAGG
GCCCCAGTCATGGCAAGCAAGCATTAAATGATCAGCACCAAGGCTTCGATTCCAGTAGGGATGTTTTTGG
GCAATGACATTGACATAATCCAAGACAGTATTCTTCATTGGACCCCATTCATGGGAGTCGACCACGTATA
CAACATGAGTAATCATTGTCACACTTAACGGAAGGAAAAAAACATGGGCCTTGTTG
>Pg_Root7761_c0_seq1
GTAACCTTCACGCGGGTGCGATTGCGCCCCATCCCATGCTTTGTACCTCTTAATAGTGGCATGGTCAATT
ATGGTCGTTGGTTGTTGTATTGGCTCAGTAGGTTGCCGCTACACTCTAGCTTTCCGGCATAAGTCTGTAA
TTAGGAACCCATGAAGCAAACCACCCGAAGTACTCCCACGTAGTGCCCGGTCAATTGATTCTTGAATACA
CTCCCCCACATCAACATCGTAAAATGCAATTGAATTGTCCATATGATAGTAGTGGTACAATCCCATACAA
AAGTTAGCCCGTGCCTTTGTAACATCAGTTTGATGGCGTGTGGGCATTAGACGAGCACATATGAATGCAT
GCCATGCTTTACCATATCGACTAAGTGCTGCTTGAGGAAAACTTATCTTTTCATTAGTTCCGGCTTGAAT
TGCCCATTGAGTCCCTGGTTTGCATAATTTGGCAATTAACTCGTCCAGCTCCGGCAACCCATCTTCATAC
CGGTCATCTTGTGGTGTCTCCAACCCAAAATAAGCATTGATCGCATCGGCGTGAAATGCCACCGGTTTGC
CCCGAACCATGGCGACATGATTGACATGTTCCAATGCATTAGCATAAAACTCCATAACTATGTTGATTGC
CGCTGGGAATGGTTGTTCTACTAGCTGAAACCAGTTACGTTCCACAATTTGAAGAGCTATGTCTCCATCC
AAATTCGCATTTGGCTTCAATCCTCTTTCTAGCACCAAATTCTTCTTGTCGATGGAGGTCTTGAATCTTT
CTGCAGCCCTTTCACTAACAAATTTTGTATGGTCATATGCAGGCCGAGTCGTGGATGATGATGCCCATTG
ATGTTTGTGGGAAGACATGTTGTTTTTGGTGTGATTGGGCACAAGAAGGTGGTTCTGGACTTTTATCAAA
CAGGTGGTGGGCGGACTGATTGTTTCCCCCAAACTTGGATGATTGATGTTGCTTTGCTAGCCAAATTGTT
AAAAACACAGCACCCACTCCTTTTGTATTAAATTCACCGAATTTACCGCTCAATTTGATGTCAACACAGA
AAATTTCATGAGGGATGAAGAGAATTGACTTACCTTTAAGAAGTTGAAGAGGAATCCCAATTTGTATGAA
ATTGTGCAAGGGGTGGATTAGGTTTAGGATTTGAATGTTGTGTTTGAGCTTTCTAGTACCATAACTTCTA
GGATGGTGGGACTTCATATAGATAGTAGGAAACCAACGTGGGTTGGAGTTGGGAATTTCAAAGGGTAGTG
GGATTGGAAATTGAAAAGGAAAAGGAGAGTAAAGATGGTGTAAATGGGAGTTATGGGGAATAGGAAGTGC
AATAGAATTGGGAGATGTGGAGAGTTTGCATGTAATGAGGAGAGGTGTCTTGATTCAGTTTATAACACGT
TGCTCCAACTTTTCAGAATCTGCCAGTCCTGAGTAGCGCGGTCAACGCTGGTTATGAACGAGGCATAGCG
CGCTCCGCGCTTGGTATCTAGGAGTTGCTGGAATGGTGGCACGGTCCGCGTTGTACGTAGGCTTGATGTA
GCGCTGTCCGCGCTGTGAATCCAGACGGTGAGGGTTGGTGCAGAG
>Pg_Root7775_c0_seq1
GTTTCAAAACAAATTTCGCGGACACTAGTGAGTCTTTTAGGAATTTCAAACTAAGGTTCCGAAGAAAGTA
CAGATCAGAATATCCTGAAGAAGAAGAACATTCAAATCCTTCCAATCCTAGCATATATGCGCTACACGCT
TATGATGCAACTTGGGCCATTGCTAGAGCTATGCAAAGTTCCCAAGGAAAAAATGCATCAACAAGATTAT
TACAAAAAATTTTAGCTAGCGATTACATGGGCCTTAGTGGTATAATGAGCTTCAAAAATGGCAAACTAGC
TCAATTACCATCATTTCAAATAATTAATGTTATAGGTAAAAGCTATAGAGAAATAGCAATGTGGTCACCA
AAGTCTGGATTGGTGGGAGATTTGGGTTCAATTTATTGGCCTGGTGGGGAAAAAAATGTTCCAAAAGGAT
GGAGTTTAAGGAACAAGGAGAAACCATTCAAGATTGGGGTTCCTGCTACGGGTGCATTCCATCATTTTGT
GAAGGTAAGTTATGATCATGACCAGAATGAGACACACGTGACAGGACTTACAATCGAAATCTTCCAAGAA
GTGGTAAATAAACTTCCATATCAATTACCCTATGTCTTAGTTCCCTACTATGGCTCATATGATGAAATGG
TGGCAGAAGTTCATAATAAGAGCTTGGATGCAGCAGTTGGTGATACAGTTATACTGGCAGATCGCTACGA
GATTGCAGAATTTTCACAACCTTACATGGAATCTGGACTAGTCATGGTAGTGACTGTTAAATCCGACGCT
ACAAATGAAAAATTTATGTTCATGAAGGCCTTCAGTACGGAAATGTGGCTTCTGATGGCTCTAATGAGCA
TGTCCAATGGATTTGTTGTCTGGTTAACAGAAAACGTAGAGAATAACCCCGAATTTGCAAGCTCATCGGT
CTTTCACCATGTTGGCAGGATGCTTTGGTTTTCAGTCACTGTGCTATCTTTTGCACAAAGAGAAACAATT
AAAAGCAACTTGTCTCGATTTGTGCTGGCAGTATGGTTATTTGTAATTGTGGTCGTGACAGCGTGTTTTA
CAGCCATTCTTACTTCCATAATTACTGTCCAAAGGATGCAGCCATCCGTAGTGAACATTGAATATCTTCA
GAGGACAAATTCAGCAGTAGGATGTAACGGGAATTCATTCATTGTCAAGTACTTGGTGAATGTTTTGCGT
TTCAAGCAGGAGAATATCAGAAAGATTGATTCAATCAATAACTACCCAGAAGCCTTTAAAAGTGGAGAAA
TTGCAGCAGCTTTCTTTGTTGCTCCACATGCCAAAGTTTTTCTTGCTGAATATTGCCAAGGATTTACCAG
GGCAGGGCCTAGCTTCGAGCTTGGTGGTTTTGGCTTTGTCTTTCCAAAGGGTTCTCCACTGGCTATAGAC
ATTTCGGAGGCAGTTCTTAAAGTATCAGAGAGTGGAAAGATACTTGAACTAGAAAAACACATGCTTTCCT
TTTTCAACTGCTCCTCCTCATCCTCAACCGGTGTATCCACTGACCCGAGTTTAGGCCCTCGGCCTTTCTC
GGGTCTATTCATAGTTTCAGGCTGCATTTCTGCTGCAGCCTTGTTAATCTCGACTGTTCGTCTTCTCGAA
AGGCATTCATTGATCTTAAGATACACACAAGCAGCCATGCTACATAGCCGAGTTAGTAGATGGGCATTTT
CACTCCTCAGTCAAAATTACACCAAGTTTGGCTTTCACTACTTTTCTAGAGGAGATAGTAATATAAATCA
TGGCATAGAGCAAAGTTCCATGGCCACAGATTTTGCTCCAAACCAAACATATATGATGTAAGAAGTTTGT
CACCAGCCAAACAGCAGCACATATTCACATCGCAGATGGCAGATAGATAAAGAAGAGAGTATCTAAAGCT
TCGTTTGGACTATGGATAAAGGATTTCCAGGGAAAG
>Pg_Root7786_c0_seq1
CGTTGTGGAGGTAAGCAATGACATCGTTTCTGTCATCAGCAGACTTGAATCCAGGGAAAGCCATCTTGGT
CTTGGGGATGTACTTCTTGGGGTTCTCCAAGTAGTCGAACAAGGTCTGGTCCTCCCAGGTGATGCCAGCC
TCCTTGTTGGCTTGGGTGTAAGAGTATCCTGGAACAGATCCGGACTTGCGGCCGAAGATACCGTACAGGT
TGGGTCCTTGCTTGTTGGGTCCTCCCTTGTTGGCAGTGTGGCACTGGG
>Pg_Root7788_c0_seq1
ATCAACTCAACTCAACTACCAAGCCTTCCACACACACACAAACCCCCCAAACAACCAACCAACTTCACAA
TGGAGACCGTCAAGAACGCCGCCAACTACGTCGCCGAGTCCGTCCAGGGCGCTGGTGCCACTGCCTCCAA
GGAGGCTAACAAGAACGTTGCCAAGGACAACAACGCTTCCCTCGGCAGCCGTGCCACCGCCGCCAAGGAT
GCCGTTGGCGACAAGTTCGACGAGTCCAAGCACAACACTCAGGCCGATGTCCACAAGGAGGCTGCCAAGC
ACTAAAGCACTCTCCCCGACACGACACGATCACCTCTGATTGATACCCTACGACATGGTCATGATGGCGT
CCGGAACATACTGGAATGGAATGGGCAACTGGTCTTGATGCAGCACAGCAGACTCCACTAGGCGGAGGAA
CTTTACTTCCCCTGGCAGCTGATACCTAAATCAACATCATTG
>Pg_Root7791_c0_seq1
TATCATTAATGATGTAAAGTTAGAATGTGAATGTATTGCTAAAGACAAAAGTTAGGAGTGGAATGTCCTG
ATTTTGGGGTCGTTACAAGTTATACTCTTTAGGATGTAGAGACTAAATATATGAATTTAGATAAGTTTGT
GTATGCCCTAAATATAGCCAGTCGTAAGCTTCAACACTACTTTCATTCAGATTGTGAAGATGTGTTCCAA
GGAATGAAGAGATATTTGTCTTCGGCTCCTTTGTTAATGAAAATGGTTCTTTTAGAACCATTATCTTTGT
ATCTAGCGGCAGGATCCCTAGTGATCGGAGCGGTCCTGGTACGAGAGACAAGAAAAAAGTAATATCTTGT
GTATTATGGTAGTCATGCTCTTCTGGATGCAGAGACTACATATCTGAATTTAGAGAAGTTTACTTTTGTC
CTGATTATAGCCAGTTAAAAGCTTCAATGTTACTTTCAAGGCCAGATGGTTATTATTTATATGGATCATC
CCTTAAGGAAGGTGCTTCATAAGTTGGATGTTTCGGGAAGGTTGGCAGTTTGGGTTGTGGAAATGAGTCA
GTTAGCCTTATAGTATCATCTATGAACGGCGATAAAGGG
>Pg_Root7799_c0_seq1
AGGGGCGATTTCCTCATCGAAGAGGCCTTTGTTCTGGGCCTCGACGGCTTTCTGGAACGAAGATGCAGCG
AAAACGTCTTGGGCTGAGCGCGGGATGTTCTTGTCCTTTGCCATTGCCTCTGAGAGTACACCCATGGGGA
CTTTGCAGTTGGCGCTCTCCTTATGGTTTTCGAGGAGCTCGCTGAACTCGCTGACGGCATTTGGTCCGTA
TTGTGTGCTCATACTCTCAGCACCAGCACCAATACCAATCTCGATCATGCCGCTCCTGA
>Pg_Root7807_c0_seq1
CTTACATTTCGTCAGAAAATACAACAGATTCGAAAAGAGACATCAAAACACTCCCGTCCACATCTCCCCC
GCTTTCTCCGTCAAGGAAGGTGATGTCGTCGTTGCTGGCCAATGCAGACCTCTTTGCAAGACCGTCAGAT
TCAACGTCCTTAAGGTCTTCACCAAGGAAAGAAAGGGTGGCAAACAATTCTCCGCTTTCTAAATCTGATT
TGAAGTGAAAGTTAGCTTAAGCAGTGGTTACCAGGCCATCATGCACAAAAAACAATCTTATGAAAG
>Pg_Root7813_c0_seq1
TGTATTCAGGGACGCTGCTCTCATAGAAGGTGTATGTACCGATGTGGTCATTGAGGTAGTGACCAACAGC
TGGGAGGTCTTGGATGACTGGGATTCCGAAGGATTGGAGTTCAGCAGCTGGTCCGACACCAGACAACTTC
AAGATTTGTGGAGTTGAAAGTTCCGGCGGAAAGGATGACCTCTCTGGTGACGTTGAAATCGTAGATTCCG
TTGGTGTTGAGGTTGATGACTCTTACTCCGTAGGCCTTCTTTTGAGAGTTGATGAGGACCTTGGCAACAC
GGTGGAAGGTGAGGATTTCAACGTTGGCGAAGTTCTTAGCGGCGACCTTGGCGTCAAAGCTGGTAACTCT
GATTCCTCCTTCCTTGGCTGGGTTCTTCTTGGCGAACATAGAGCAGGCGACGATTCCGTGGGTTCCGTCA
TAGATGTTGTTGTCATACTTGAATCCGGCGTTCTTGAATCCCGTGATGAAAGGTTGAGCGCTGTATTGGT
TCTTTCCGAAGTCGTAGATTGGTTGATCGCGTGGAACCTTAAGACGGTATTGTTGGGTGTTGGCCCAGGT
CCACTTGGAGTCACCGG
>Pg_Root7838_c0_seq1
ACCGGCCGTATCCCTGGCGGATTTTTACGTAGAGAGGCACGTTTGTCTGATTATGAGATCTTAATATCCC
GTTTAGTTGCCCGGGCATTACGTCCATTATTCCCAGAAGATTATCATGCAGACACACAGGTAATGATTTC
CTTAATCTCTGCAGATAAAGATATCATGCCAGATGCCTTAGCAGGTTTAGCTGCTTCAGCTG
>Pg_Root7902_c0_seq1
TATGCTCCCTGGTGTGGTCACTGTCAAAGACTCACCCCTGAATGGGAAAAGCTTGCTGGCGCTTTGAAGG
GTATCATTAACGTCGGTGCTGTCGATATGACCACCGATCAAGAAGCTGGTGCTGCCTATGGAATCAGAGG
TTTCCCTACCATTAAATTCTTCGGTGCCAACAAGAACGCCCCTGAAGACTATCAAGGACAAAGAACTGCC
AG
>Pg_Root7907_c0_seq1
GTTACAGTTTCTGTACTTTATTGCTCCCCAGCACCTACTAACAATGGCTGCCCCCGCTACTGAGGCCCCC
GTCGTCGCCGTCGAGCCCGTCATCGTCGAGGACAAGGAGCCCGAGGACGTCGAGGACGCGCTGCGCATCG
TCGTCAAGCGCTCGATGGAGGCCAACGGCCTGATCCGTGGCCTGTCGCAGGTCGCCCGCGCCCTGGACGG
CAAGACCGCCCACCTGTGCGTCCTGGCCGACGACTGCGACGACGCGCAGTACGTCCGCCTGATCAAGGCC
CTGTGCGCCCAGAACAACATCGACCTGCTGCAGGTTGCCGAGAAGTCGAAGCTGGCCGAGTGGGCCGGTC
TGGTCAAGCGTGACGCCACCGGCGCCATCAAGAAGACCTTCAAGTGCTCGTCGGTCGCCATCCGCGACTT
CGGCGAGAAGACCCGCGCCCTGGAGATGCTGCTGGAGCAGCTGAACAAGTAAACGCTTCTTCAAGTTTTA
CTCTCTGACGTTGATTTTCTCCCAAAC
>Pg_Root7922_c0_seq1
GATCTTGATGATCTGGCCAGTCTGAGGGTTTCTACCATTACGGGCAGCACGCTTAGAAACAGAGAAAGTA
CCAAAACCAACCAGGGTTACTTTTCCACCTTTTTTCAGTGTATCAGCAACAGCTTTGGTAAAAGAATCCA
ATGCTTCGTTAGCTTGAGTTTTAGTGATGGCGGCATCTTTTGCCAGTTTGTCGATTAATTCGGCTTTGTT
CATAGTTAGTAAGATTTAACTAGTGAAAAAATGTTTGATGTGAGCAAATATAGCGCGTTTTATCAG
>Pg_Root7936_c0_seq1
GCATTGAAAGGTGATGAAGCAGCGCGTAAGCGCATGATTGAAAGTAACCTTCGTCTGGTTGTTAAAATTT
CCCGCCGATATGTTAACCGTGGATTAGCGCTGCTTGATTTAATCGAGGAAGGCAATTTAGGTTTGATTCG
TGCTGTTGAAAAATTCGATCCTGAGCGTGGCTTTCGATTCTCAACTTATGCGACTTGGTGGATCCG
>Pg_Root7947_c0_seq1
ACTTGTACTTGGAATTTTCCAACAGAGCAAGGTAAAGTTCTTCCAGAATCATTGCCTTACCACTTTAATA
TTATTGATACTCCTGGGCACGTTGACTTTACTGTAGAGGTAAACCGTTCTTTACGTGTACTTGATGGTTT
GGTTTTCTTGTTTAGTGCTGTTGATGGTGTTGAGCCTCAGTCAGAAACTAACTGGAGACTTGCAGATCAA
TATAGAGTTCCTCGTATGGGATTCGTAAACAAAATGGACCGTCAAGGTGCTAATTTTTTAGCTGTATGTG
GACAGGTTAAAGATATGTTGAAATCGAATGCGGTTGCAATTACTTTGCCTATTGGTGATGAAGCGGATTT
TAAAGGTATTGTTGACTTAGTGAAAAATCAAGCTATTGTATGGCATGATGAGACACAAGGAGCTACTTTT
GATATCGTTGATATCCCAGCTGATATGGTTGATGATGTTAAGCACTACCGTTCTATCCTTATCGAAGAGA
TCGCTACTTATGATGAGAATCTTTTAGATAAATACATGGAAGATGAAAACTCTATTACTGAGGAGGAAAT
CAACAATGCATTAAGAGCTGCAACTATCGATATGGCAATTATTCCTATGCTTGCTGGTTCTTCTTTCAAA
AACAAAGGAGTTCAATTTATGTTAGATGCTGTTTGTAAGTATTTGCCATCTCCATTAGATAAAGAAGGTA
TTGAAGGAATTCATCCTGACGATGCTGAATTATTAGAAGAAGATCAAACTAAAATCTTGCGTAAGCCAGA
TGTAAAAGAGCCGTTCGCTGCTTTGGCATTTAAAATTGCTACTGATCCATTCGTAGGTCGTTTAGCTTTC
TTTCGTGCTTACTCTGGGCGTTTAGATGCTGT
>Pg_Root7949_c0_seq1
GTCTATTGCCTCGCCAGCATGCCATTCGTCAAGACAGTAAAGAATAAGGCTTATTTCAAGCGATACCAGG
TCAAATATCGTAGAAGACGCGAGGGCAAGACCGATTATTATGCTCGTAAAAGACTTGTTGTACAGGCAAA
GAATAAGTATAATTCTCCAAAATACCGATTAGTAGTTCGTTTCACCAATACGGACGTCATTGTTCAAATT
ATTTATGCGAAACTTGATGGAGACTTTGTCCTAACGGCCGCTTATTCGCATGAATTAAAAAAATATGGTA
TTAAAATTGGACTTACAAATTGGGCCGCAACGTACGCCACTGGATTGCTTGCAGCTCGAAGAGTTCTCAC
CAAACTTGGATTAGCCGACAAGTATCTAGGCATCACTGAACCGGACGGTAAAGTAGCACCCATTGAAGAA
CTTGAAGATGCTCCACGCCCTTTTAAAGCTTTCTTGGATGTAGGCTTAAAACGTACATCTACAGGATCTA
AAGTGTTTGCAGCTCTTAAAGGTGCAAGTGATGGTGGTATTTTCATTCCTCACGGTGAAAATCGGTTTCC
TGGCTACGATGCCGAATCAAAAACGCTTGATACAGAAGTCCTTCGTAAATACATTTATGGTGGCCATGTA
GCCGATTTTATGCGTATTCTACAGGAAGAAGATGATGATAAATTTAAAAAACAATTTTCCAAGTTTATTG
AAGCTGGGGTTGGTGCGGATGATCTTGAAAAAGTATATAAAGATGCACACGCTAATATTCGTGCGGATCC
TGTATTTAAACCTACAGAGAAGAAGGAC
>Pg_Root8013_c0_seq1
AGATAAGTTCATATATAAAAAGTTTATAAAAGATAAAAGATATAAAAATTAGTGGGTTGATGATGAATTT
AAGAAGAGGCAGCCTTCCTTCTTCCAGTTGTTCTCTTTTCACTTGCTTTTTTGGATGTAGAAGAAGCTCT
GGTCTTCTTGGTGGAGGTTGATGCCTTCTTTTGTTTAGCAGGTGCTTTTTTAGTTGTGGTAGCTGCCGGC
TTCCTGGTTGGTGCTTTTCTAGTGGTTGTTTTTTTTTCAGCTTTTGGCTTAACCTCCTTCTTTTCAGCTT
TCTTAGGCTTTTCCTTTTTCTCAACTTCTTTCTTTTCTTTCTTGGCTGCTTCCTTTTTCACGAGTTTAAG
AGTTCCACTGGGACCGTTAACGAAGGAAAAAGTTCCTTTATCGACGCCTTTAGTAATGGCCAACTTGAGA
CGGTTGTTTGTGACGGCATTGTCGGGAAGTTTATATGTATTTAAGATATATTTCTTAATAGCTTGACGAC
TGCTTCCTTTACGTTCTTTCAAAGCGACAATAGCATCTCGAATCATATCCTCGTATTTGGGATGAGAAGG
AGGGCTGGCTTGCTTCTTTGACTTAGCTGGACTGCCTCTTGCCATTGTTTTTTATTAAAGCTTTTCGTTT
AAAAAGTGGTTGGGGAAATGTACAATATTTAATTAGAGAGAAAAG
>Pg_Root8024_c0_seq1
ATTGAATGTTGATACCTGGCACTTGGTAATAGATACTCCTCGTGTAATGGGCTTTATTGGTGGCAAGGCT
GATCAGCCTGCGCCTATTACAGAGAAAGAAGCGGAAGCAATTTTGCGTCGTGTTGACGACTCAATTGAAA
AGCCGAAGCCCAAAACAATTTTTGAACCAGGTGAAATGGTTCGTGTAATCGATGGCCCATTTAACGATTT
TAATGGCGTTGTTGAAGAAGTAAATTACGACAAAAATAAATTGCGTGTAGCTGTTCTTATTTTTGGTCGC
TCAACTCCGGTGGAGCTTGAGTTTAGCCAGGTCGAAAAGACCTAAAAAGCTAAAAGGTTTTCAATGCCCT
TCTTTGTTTTGGCAAAGAGGGGTTTTCGTGTCCTTGGTGATCGCCAGGGCGGGGAGCCGGAGACGTCTGA
TCTTGCCAAAGGTCTGGCTGAGGCGCTAATACCCATAGGGGAGTAATGTCATGGCAAAGAAAGTAACCGC
TTACGTTAAGCTGCAAGTTGCAGCTGGCAAAGCAAACCCAAGTCCACCAGTTGGTCCAGCGTTGGGTCAG
CATGGTGTAAACATCATGGAATTCTGTAAAGCGTTCAATGCCCAAACCCAGGGTATGGAAGTTGGTGCTC
CTGTGCCTGTAATTATCAGTGTATACAGTGACCGCAGCTTTACATTCGTGATGAAAACTCCACCAGCTTC
TTTCTTGTTGAAGAAAGCGGCAGGCATTACCAGTGGTTCTGGGCGCCCGAATACCAACAAAGTTGGAAAA
GTG
>Pg_Root8060_c0_seq1
GTCACAATGCAATCACAACAGAAGACAACTGAAATCTCTGGTAACCCTGAAGGGTGGAAGAAGCAGCAAT
TGAAGGATGTTTTGAACAAACAGAACATCGAATTCCAAGGCAAAACCAAGAAGAAAGACCTCTTGAATCT
CCTCCGTCAAAACTGCCCACACTACTTCAAAGAAGGCACAAGCTCATCTCAACAGTTTGGAACTGAAACT
GGTGGAATGACGAAACCAAAGGGCGAAAATATCGATAATTGGTCGATTGATAAGTTGAAGGATGTGCTTA
AGCAGAATAAGGTGGATATCAGCAAGGTTAAGTCTGATGATAGGAATGAATATGTGAAGTTGTTGAGGCA
GGAGGTGCCTCAGTATCGTCAGGGAATTCAAGATTAGGATGCTTGAGTCTGTGGAGGACTGAATAAACCC
TGGTTAACGC
>Pg_Root8065_c0_seq1
TTTGGTTTTATTGTGCTAAAATGCACTTGTGTTGTGTTACTAATACTACAAGATATCTTTCAGTTGGGGG
TTTTTTTTTTTGTTTTTTTTCGTATGTTTCTTTCTTTACACGTCTCCCTTCACAGAGACACCCTTGATTT
TGAGCCCTTGGGATCGCAAGCGCGCCTTGATTCCTTCGATGTCGTCTCGTCGTAACCCAAGGTCGTTCTT
GATTGTTTCGATGGATTGGTGACCATCCTCGTGGGTGACGAGTACGCGGAGGTTGGTGGTGTTCTCGGAC
CAACCTGATCCGCCGTCGATGTGCCACGCGTTGCGGATCATCAGCTCGAAATAGTCGTCTCTGTCAATGG
AGGCAGATACCCAATCGTAGTATTCAAGGAAATCTTCCAAAGTGACATCGTCAGAGTGCTTCTTGTCGGC
AAGGTGCCAGTGGCTCATGAATGCCCTGAGAGCGTCAGTCTTAGACAATTTGCCGGCCTTGACGAGGGGG
TTTCCGGAGACGTCATAGATGCGGGCAATGTCTTCGAGGGTCACGACGCCGCGGCCCCTTGTGTCCAATT
GGCCCCACGCGAGCTTCACCATCTCGACGCGTTGGGGTCCCATTGTTCCGCGAATCCCCTTGAGGAATTC
GTCGTATGTGACAGTTCCTGAGTTGTCCACATCGAACAATTTGAACAATTCGTCGATCTCAGCCTTAGAA
AGGTGCACTCCGAATCCGCGCATGAATTTATCCAAACCGAGCTCCAACTCTGAACGAGAGAGACCGCCAG
TGTTGTCCGAGTCCAACAATGTGAACTGGAGACCAAGGCTCTTCAAGCTGCTTACTCCTCCCGCTCGCTT
GGTCAAGATTTCTCTTACTTTTCCAATGGCGGTGGTGGCACGGCTGCCTGGCTCGTTGAAGAGCATGGAG
CAGAACTCGTCCACGTCGAGCTTCCCGGTGTGATCAATGTCGAAACGCTTGAAGAGCGCGCGTACATCTA
CATCATATCCAGAGAAGTTCAACTTTCCCACCATAAGCTTGACGAACTCTTCTTCGTCGAGTGTGTTGCT
CTTGGTAGTTCCGCTCGCATCCGCGAAGAGCTTCTTCACTGCACGATGAGGGTCATCGAAGCTATTGCTC
GTCTCCACCTTAGTTCGCAAAGCCTGTTGCACACGATCCACACGAGATGGGTCCACAGAGGAGCCGAACC
CAGGCCACACATCATGGTGCTTCATGCCGGCCCCAACGGCGGCGGGAGCCTTGATGATGCTCTCAATATC
GTTTTCAGGAGGAGGAACCATGATGATTCTTGTGCAATAGAAGGCAGAGGTACAAAGGTGGGTAGGTAAG
TTACAGGGGATGAACGAG
>Pg_Root8079_c0_seq1
ATCTTATTGACATTATTGTGCGGATTACAGAGTTTATTGCACAATCAAATTATAGTATCAAACCGAAAAA
TAAAGGAGTTACAAAAGATGATATAATTGATAGAAATTGAGGATCAATGAAGTTATCGACAATATCTAAT
CAATCTGTGTAATGTGGATTCACATCAATATCTAATCCCCTTAGCTTTGCATACGACTCTACTCTGCCTT
TCAAAGTGTGAAGCTCTCTTAACCGGGCAATTTCTGCGCGGCGTTTTGCTTCTTCGGCCATGATATTGAT
GTCCCTGAAAGTGTAGTTTTCAGCAAACATCTTTGGTTCTGTTGGTTGAAGGCCATGAAGTGTCCGCTGT
TCGGTTGCCCATTTTGCCTCGCGAGCTTCCTTACCAAAATCCTTTTGTGTGGTGAAAGCCGTCTTTTGGT
TTACTATTAAGCCCCAAGCTCTCCCACTGAGTGCATATCGGACACCAAATTTGATAGGAT
>Pg_Root8090_c0_seq1
GTTTAATAAAAACCATAAAACAGTCAAAACATGATTGTTTTTAATCAAGCTTCTTGAAACCAATATCTTT
GGAATATTCCCTGAAGCATCTACGGCACAGATTCAAACCATACTTGCGAATAAGACCATGGTGGCTCGAA
CAAACGCGGCAAGATCGTGATCCAGGTCCAAATTTACGTGGACGTGAAAAATAAATGTTCTCGTGCCCCA
TTTTGAAGAATTTTTGGAGCAGAATATAAGCG
>Pg_Root8122_c0_seq1
GCACAACATACCTTTGGTGTAACACTACTTTGGATACTATCGGGCACATTCAGAATGCACATCGACGACC
CTCAGTTGGAAGAAGGATGGGCTTTGGATTGTGATGATGTAAAACTAGATGATGATCCTTTTGCTCGTGG
GGCATTTGGACTTGTTTATAAAGGCACTTACTTTGGTACACCAGTTTGTGTTAAAGTAGTGCCATTAGAC
CAACACAACCCTGATGACATTAAACAAGTACAACGCGAAATCACAGCTTTAAAGGAACTTAACCACCCG
>Pg_Root8127_c0_seq1
AAAGGAACTTGGAACGAGTTCAAAGGAAAGTTAAAGCAAAAATATGCAGAACTAACCGACGACGACCTGA
TGTACGAAGAGGGCAAAGAAGATGAAATGTGGGGAAAGCTTGAACAGAAATTAGGCAAAGCGAAAAAAGA
GATTATGTCTTTATTCCAATACCCTCTTTCCTTCAGGAAATAGAACTACAATTTCGAAGAACTGTTTAAA
TAAACACGGG
>Pg_Root8146_c0_seq1
TGAATTATCCGAACGAGTTCTTTTGATAAGGTGTTTCTCCTTCGCTTAGTTGTAATCACACAAACTGTCA
AATAGCGCAAAATATGTGGACAAGAGGTTTGGAGAACATTCAAGTAACTGTTGTGTCTTTGTTGATCGGT
GGTTTGGAAGAAAAGATCAATAAAGTTGTTTCTTCCGTTAGGGTGATTAAAGTGGACAAAGAGACTCCAG
TGAATAAACCAAGTTCGG
>Pg_Root8148_c0_seq1
GAAAAATCGGATCTTTACAAAAGTATGAGCCTCATGATCATGATAGCTGGGAGCTCGGTCCTTCGCTCTA
TGATGTTGCTGATGTCCAACGAATTGCTCTGTTAGATATGCGCATCATTAATACCGACAGACATGGTGGG
AATATTCTCGTTCGAAAAGAGGATTGTTGTAATCAAGATAAAAGTTCTTTAAAATTGATCCCTATTGATC
ATGGTTTATGCCTACCGGATCAAATACCTCGGGGAAGAGATCTATGGTTCGAATGGATGTCATGGCCTCA
ATCAAAAAAAACCTATCGAGCCGAGTCTTCAAAAATACATCTTTCATATCGATTTAGAAAAGGATGCGAA
TCTTCTACGAGATCTCGGGTTTAACGAAAATGTTGTAGAAAATATGTTGTTATGTTCGGCGATTGTACAG
CAAGGTGTGATGAAAGGCTTCACTCCTTATAAAATTGCCAAAATGA
>Pg_Root8151_c0_seq1
GAGTCAAGCATTTCGTCGACTCGCCTCAATAGATACATATTCAAAACGGTCAAAGACACGTCCACCCAGA
GAAAGCAACAGTTGTAACGGAGCTCCGGACAGATTGGGTCTGGGTTCGACCCAGGGAAGACGTCGGCACT
TGGGTCGAACCGTTTGGCGAGGAGGGCGTAGATGAGGGAGTTGGAGCCACCGACGATGAGGGGTAGCCGG
CGACGGGAGGAGATATCAGAGATGTAGGAGGAGGCCAGTGACCGGAACTCGGACGGGGAGAGTGAATGGG
ATGAGTCGATCTCGCCGAGGAGATGGTGAGTGACGCCGTGTCGGTCGGCCAATGTGATTTTGTTGCTGGT
GATGTTGAGTCCCCGGTAGAGTTGTATTTTATCGGTGTTGATAATCTCGGAAGCAGGGAAGAATCGGGCG
GCGAGGTCAATGGAGAGCTTGGATTTGCCGGAGCCAGTGGGACCCATGATGACGACGGTCTTGCGGAGTT
GGTGGCGGCGGCGGCGATTGATGGCCGTGGAGGCCATGAAGTGGGCCCTCCTGGGTGGTTTGTGAAGGAA
TGAGAAAAAAGAGGGGAATCTGGAGAAGCAGTGATGATGATAATAGGTAGTTGGGAATAATAATCTCATA
AGGGGACTGATTGATTAGAATGAGTAGTACTAAAAAGACTGTGTGGTGGCACCCTAACAACCTGCGTATT
AAGCTCAGCAAGCTAGCTATACATATATAACATATATATGTCATGCCGTGTATTTAACATAAGGAATTCA
TATGAGAGAGAGAG
>Pg_Root8169_c0_seq1
GTGCCCAGAAATGGATCTCATGGAAGCCAATCAGAAAGCGTTTGCAGTTGCGCCACACAAATGTGATCCC
AAACAAGGAAATGCTTACACCAACTGTGACCGAAGTGGCTGTTCGAGAAAGTTCCACAGCATATCAGGAG
CTTATGGATACGGAGCAGGCTACAAGATCAACACGCAGATGCCCTTCACAATGTCTTGGACATTTAAGAC
ATCCG
>Pg_Root8184_c0_seq1
GTTTGATCGGGGTTAAGGATGAGTGTGTAAAGGTGAGTGAATTCATCAGATTCAGCTCTGATTTCAGATT
TGATCAAATGGTTCTTTCCTTTGTAGGTAACAATGAAGTGAACTCTCTTGGTAGCTCCGCAAATATCTGG
TCCGAACATAATGTTGTATTCAGAATCTCCGTTGAAGTTTTCTTGGTCTAAACCGGCTGGCAAAATTTTA
ACATAACCACCTCCACAATCGATGTTTTGTTCGTGTTTCACAGTGTATTGAAGGACAAGAGGTTTATCTT
TGTTGGAGAACTCTTTAATTTCAGCTGAGATTTGGTAAAATTTCGCATCTTGAGAGGTTTGAAGCCCTTT
TTCAGCAGCTTCATCAGTGAAGTATTTTCCGGCGCTAATTTTGAAAAGTCCGGCTTGATCTCCTTTATTT
TTAGAAACTACCCATCTTTGATCCCATCCATCATTAAATTCTTCGGAAAAATAAATTTCACAAGTCGCCA
ATTGAAAAGCGAAAAGGATT
>Pg_Root8190_c0_seq1
ATTTGCTATATGCCTATACAAAAATCAATTTCAAAATGGTAAAGTCAGCGTATATACAGGCAAATGAAAT
CAGAGGTAGTAAAAAAACAACATAAAACTGGTGTATCATTTTTTCTTTTTGTACGCTGCATTCTCTCTCT
CATATCGCTTCTTGTCTTCGCCAGCTAGCTTTTCCCATCTGCTCTTGTCCTTCAATTTGCCCCACTCAAC
ACCGGCGGCTTTGGTGACATCGGTGACTCCCATACCGGGCTTGGTCAAGCGAGCTCGGTTTTCTTTTAAC
CAGATCATGTAGGCGGTCGTGGCACGCTTTGGTGCGTTCGGGTCCTTAACCTTCTTTACTTTCTTGGTCT
TTACAGCCTTCTTGGTTGGTGAGGCCTTCTTTGGGGATGCCTTGGTCTTTGCACGTGCCATTTTTAGTTA
GTAATTAGTAAGAATCTCAAACTTG
>Pg_Root8214_c0_seq1
GTATGCCGAATCCACCTGGACCACAAAAAACCTAACCATTATCTCTACCTGCTAGGGTGATGTACCGAAC
CTGACAGGCAACTAGATGGTGCCCGACACATGCACCCGTACAAAGGGCCTTCTCCTCCCAATTCCATCTT
TTTACCCTCTAAGTCCATCCTCTGGTAGGCATGTGTACAATATGTCGACCGATGACCCGTTGTCTATCAT
CATCCTTCTCATGTCCACTGGCCCGACTTAAGCTGTTATCACCAACGCCCCATCATGCGGTTCTATAAGG
TCCGTAGGATAATCTTCGTCAGAGAAAGAGATGGAGGTTCCCGGGAAGGCCCGATCCTTTCTTGGTGAGG
AACCCGCAACTGATAATACTGCATCGAGGTGCCCACTCCTTTTTCTTCCAGTCACACGCCCTACGGAACC
GCCCGAAATTACATCAATCACACCTCGGGTTGGCTAGTTCTGTTTTGGCTATGTATCCCGAGCCGGCCCT
CTGTTCTCCTCCCTTTGTGTCTCAGCATTTTCCCGGGACTCTGATGGTATTCACAAAATTTGCCCCTGCC
CCTCTTCCTGGGTTTCGGATCCGTCGAACAGGGCTCGTAGAACGGTTTGCTCCGAATATCCTCTAATATT
TTAGCCCAATCTGTGTTGAGGGGGGTATAGACTTTATTGACGTTTCTGCTCGGGAAGGGTGGTCGGCCAC
TACCCGATCCCACGCCATTGTAGTTCTTCCCCGAATTATCCGCCCTGCCCTGATTGTTGTCTGAACGCTG
ATAATTCTGTTTGTCCCGATCCTTGGATTTTTCATAGGACTGAGAATGGGGCTTGAAGTTTCCCATAGCT
TCTTTCATAACAATGAATCCTTCAACTCGATGGAAAGCTTCGGTCAGGTCGGCAGGAGGGTTGATTACCA
GATCCTTCATTAATTTCTTCGACCTTCCAATGTCGAGACCTGTTGTGAAAAATCTCAAAGCCTGAGTGGA
ATTCAACTCTGCCACCGATCCGACTTCCTCTCGAAACCTCTTAACGTACTGGTCGAGGCTTTCATCCGAA
CGTTGCCTCACCTGCATAAGAGAAGCAGTGATCTTTCCCCTACGCTTGTTGCTCCCGAACCTAGCATGGA
ATTTCTCCCGAAGGTCATTCCACAAACAGATCGACCCTGCCGCCAAAGTCCCCGTCCATTCTTGGGCACT
CTTCTTTAAAGTCGTGGCGAACATGTGACATTTGGCAGCATCTGAATGCCCGTAGTAGGTCATCAGCCTA
CCGTACCCGTCAGAATGATCATAGGGGTCTCCCAAC
>Pg_Root8219_c0_seq1
GGAGGATAACAACACAGCAGCGAATCAAGTGAGAACTCTACTTAATAAGATTAAACAAGAAAACTCTAAA
TTACCACCAGAAAACTCTCAAAAGAAAACTCGCACAAATTTACATTCAACTCTTTTGAACAAATTCATGG
ACCTTATGCGAGAATACCAATCCCTTCAAACCAATTACAAAGAAAGATATCGGGAAAGACTCCATCGTCA
AGCTGAAATTGTTAAGCCGGGTATTTCCAACGAAGAAGTTGAACAAATGATGCAGGGCGGAACTGAATAC
TTTGCTGATCATATGTTGAGCGATGAACGACATACTACAGCCAAGGGCGCTTTGGTTAGCATTCAAGAAC
AATCAAGAGAACTTCAACAACTCGAAAAGAGTATTCAGGAACTTAATCAACTCTTTATCGATCTCGCTTC
CGCTGTCGAAACTTCTAGCGAAGATATCGTTCATGTTGGCACTGAGATTAACAGAACTGTCGCTGAAGTC
GCTG
>Pg_Root8227_c0_seq1
TGGAGTTGGTGGATGGAGTCTCGGGAGGGAAATGGGAGAGCCAGTGAAGGAGGAGGGCGCGATGGGATGA
ACAGAGCATGAAGACATGACAATGCCTGTGGTGCGTGAAACATATCGAGGAGACTGAGTGACGGAAGTTA
AAGACCGTATCGAACGAACACAAGCCATTTCTCGTGTTTAATTGATGTGCGCGAGGAAACTAGCGACAGA
AGAGTAGAGGAAGGAGATGAAGCGAAG
>Pg_Root8228_c0_seq1
ATTTATTATTTATTAAATATGGTAACATAAGCGCTATCATATAAAATTCCACAGGTTCCACATACTGTAA
CTTTAGAAGGACCATTATCACAACCAGTACCATGATCAGGAGTAAGATCTTCTCCACAACGAGGTTTATC
TTCTCTTTTAATTCTGATATATCCTTGTTCTCCCCAAGTTGGTGACCAAGAGTTTCTTACTAACCAG
>Pg_Root8234_c0_seq1
TCGTTCCACACCTGGGTCATGCCGAGCTTCGTGCCCAGCAGCCCCTTCGAAATCTTGGAGTTGATGTCAG
CCATGTCGAACCTCAGAGCTTGATCTCGATGTTGACATCGGCAGGAAGGTCGAGACGCATGAGCGAGTCC
ACGGCCTTCGGCGTCGGGTCGATGATGTCGATCAGACGCTTGTGGGTGCGCATCTCGAAGTGCTCGCGGC
TGTCCTTGTACTTGTGAGGCGACCGGATCACAACGAAGACGTTCTTCTCCGTCGGCAGCGGCACCGG
>Pg_Root8243_c0_seq1
GGTTACTTACTACAAGTAATGGGTAGTATGTACGCCGGCTATTAGCTCACTCTGAGAAAGTAGCCATTTA
ATAGAAAGTCCTTGAAGGGGAACACGATGAACAACGTTCTGAAATTCTCTGCTCTGGCTCTGGCCGCAGT
TCTGGCTACCGGTTGCAGCAGCGCATCGAAAGAAACCGAAGCACGTCTGACTGCAACCGAAGACGCAGCA
GCTCGCGCCCAAGCTCGTGCAGACGAAGCTTACCGTAAAGCTGATGAAGCTCTGGCTGCTGCTCAAAAAG
CACAACAGACTGCTGACGAAGCTAACGAGCGTGCTCTGCGCATGCTGGAAAAAGCTAGCC
>Pg_Root8245_c0_seq1
CTTCCCCCACCAATGCCTTATGAGAGGGGCACTCTGACCAACGACACTTTGTGGGAGCACGACATGTACG
CCGATGAGGACGATGTAGATATGGAAGAAGAACCCATCCGCAGACCCGGACGCGTCCAAAGGGACAATGG
CGGAGTTGATGGAGGAGCAAAGCTTCGCATTGAAGATCTTGATTTTAACGTCTCAGAGGCTGACATTAAG
GATCTGTTTGGATCAGTAGGTGTATTGAAATTCGCAAAGTTGAAGTATGACAGAAGCGG
>Pg_Root8280_c0_seq1
TGAATCGATTACCAACACTTCCAAAAGTTCAACCAAAGTCTGTTCTTTCTAGAACAGCATCCTCTCCAAC
TCCACGCGCACGTACTTTCGTAAATGGCAAAGATATCAGATTTGGTGCTGATGCTAGAAAACTTATGTTA
AGAGGAGTTGATAAGATTGCTGATGCAGTTCAAGTTACTCTTGGTCCAAAGGGAAGAAATGTTGCTATTG
AACAAAGCTGGGGACCTCCCAA
>Pg_Root8319_c0_seq1
CCGAGACTGAACTTGAACCACCGACCTTGAGCATTTACCAACCTCAGTTGCCATAGGAATCAATGTTGTT
AAACCTCTCAGCCTAGAAATTAACTTCACCAACACACTTGACCTGTTGAAGAGCTCTGCCCAGAAAACAA
CCGGAAGTTCCAACAGGGATATCTTGGTTAGGACTTTTCTCAAAAAGCTTGTGAGCATTCTAGAAGTTAA
CCCTTATACCATCGACATCATTTGAAGTAACCCAATGAGAAGTAAAAAAGGACATTAAATGCATGTTTTT
CTTCCTTTCAAACAATGCTTCCTCTCTGTCTTTTTGGGAAAAATGATGAGCAGCCGAGAAAATCTCTCTA
ACATTTGCCCCCATAGCATAACCAATATCCAGTTCAGTTTTCAGAGCATTGGTTGATGAGTCTTCAGAGC
TAATGGTGGTACCCATAATACCCAGAAAGAGAGCCGACTCCCCCATATCATCGACATCAAGAGGAGGTAG
AGAGGCCGTTGAATCCGGAAGAGAAACACCAAACTCAGCAAAGAGGTCTTTTGAAGGACTGCTTATTGTG
TTCCCTGCTGAGAGATGGTTGTGACTAACCATAGTGGTAAACAGAGGAAAAAGGAGAGAAGGAGGGGAGA
GGAGATGAGACCAGATGAAAGGAAGAGAATTAGAAGGCGAGGGGAAAGGGACAGGATGGCAATGGAGTAA
GCCGGGAAAGTTAGTAAGGTGACAAACGTTGGTAAGGCCGGGTAGGAAGGTTAGAGAGAAGGAAGAGAGA
AAAAAACTAGAGAGAGAAACAAGG
>Pg_Root8345_c0_seq1
TGTGGGCTCCTCGGCATACGGCGCGCGCAGCACCTCGAAGACCCGGTCCCGCCCGTCCTGACCGACCACA
TCACGCACGCCGACGAACTCCGCATTGTCCGCTGGCACACGTACAGTCAGGTCACCCTGGGCGACCTTCA
GCACCAAGTAGGTCTTGTCCACGCCTTTGATCTGGCGAGTTTCGATGGCCTCGATCAGCGCGGCCCCGTG
ATGGGGATAGACCACGGTGTCGCCAACCTTGAACGTCATGTGACAGG
>Pg_Root8349_c0_seq1
GTTTGTCTGTTACAAATCTTGGAGTATGGCTAATCCAGAACCTGTTGCATGTATGATGAAGCAATGTTTG
TTTCTAAGGTTCCTAACTGCACACAATTTCCAGAATCACTCTCTTATTACATATACATTACTTTTATGAT
CCTTCATTTTTAAGTTTCTGCTGTGCACCTAGCATGTTCAAACTGGATCTTCAGTCTTGCCTTCCATGAA
TTCCATTGTACGCTGTTTAAGTAGTTTTTTTTTTCGGATCAGCTGGATAATTCCCTCGTGTATGTATAAA
AGACAAATCACTACATTGGAAATGTGGAAACTTTTTTCTTCCACGTGGTTCTTCCTCTAACAATCTCTTC
ATTTTTAAGCTCCCCCATCGTTCGGAGGAGATGTGTATACTTAAATGGCAGTGAATCTCCATTGATCGTA
CTGTCATTACTATTTCGTTGAACTCCATCTTTGAGAATTCCAACTTCATCAGGATCACAAAGGGATTGAA
CTATATCTGAATCTCCACATTCTTTCCTATATTCTAGGATTATACTAGATAGCTGGTGGTCCTCCAGAAA
CTGAT
>Pg_Root8407_c0_seq1
GGCCGAGTCCATTCCACTTTCAAGACAAGATGATGCATACGGTATCCTCGAAGCTCAATCATAGCACGCT
CAGCGTCTTCTCGGGTTGTGTAGGTGATAAAAGCAAAGCCAAAAGGGCGAATAGTGACTTTATCACGAGC
CAAAAAGAAGCGTTCGATACGGCCAATTGAACCAAAAAGTCGGCGGAGTTCCTCATCAAGATTTTCCTCA
TCTTCTGGCAGATTCGTCACTCGAACAGTATAATCATCCGATCGACGCTCGCCAACACCCAATAACCGAT
CT
>Pg_Root8409_c0_seq1
GTCATCTTTTGTCCGGAGACAAACGTGCTTAGCAGGACAGAATTTCTTCGAGTCACCGCCATAATCTTTC
CGCAACCGAGATCCCAGCAAACAACTTGTTCACCTTGGCGAACAATGCATAAATTATGCAAAGACGCAAG
GATCACAAGTGCCGGCTTATGCGTTCACGACTTCCCCAATGAAGGAGATGCCGCGAACAATATTTTAAGC
AAAGCTTAACAATTCCTTCTAGATAGGTACGCAACACAGGCCCCTGATCAGTTCAACAAGCATAGCTATG
CTAGTGAAGAAACTGAGAAGGATAGTTGGTCTGTAGTTGGGTGCGCGAGCACAGAGCCTACAAACACTAG
CTATCCAATCACCACTCATACGCCGCACGTTCATTGCCCCGCTAACATCAATCTTTCCAACCACTCTCGA
GATGTAATCAAAAGAGCAGCTGGAAGACGGATGAAACCAGGCCAAGAC
>Pg_Root8412_c0_seq1
GACAGATTCAAGAAACAACAAGAAAGATGCCAATCTACACTCTCCAGCATCAATGCTTCCCGAGCACCTT
CTGGTCCTTCCAGGCCCTCCTCTGTCCCTGCTGCCCCTAGCCTCAAGCCTACTCCTCCTGTCAAATTCTC
CAACGACACCGAGCGTCTTCAGTTTATCAACAGCATCAGGAAAGGCCCTGTCGGTGCTCAAATCAAG
>Pg_Root8444_c0_seq1
GATCAAATCGTACTTCTTAATTTTTATACTACACTTTTGATCTGAGTTTCCCTGGTGGATAATTCAGAGA
ATACACATATATTATAAATCCCAATCTTGTCAATTTTTGTCATCGAAACAAAGCAAAAATGTACGCCGCA
CGCTCAGCCAAGCCAAAGCTGTCTCTCAGCATCTCCACTGCGACCACCACAACTCGTCCAGCTCTGTCTT
TGCGATCACCAGGCCCCATGCCACGGACTCCTGTTTCTCCATCACCTCTCAGCCCAGTCTACACTGCTGC
TCGAGACTTCAGCAAACAGACTGTCCCCATGTACTCCTACACCAATTCCAGCTCAGCCAAGAGCATTCTG
AAGAAGGGATCTACATCTTCCGCCTCGTCGCGATCAAGCGGCAAGGCAATTCACTTCCAGAGCACGCCTA
CTGTGTACTGTGTGACCCCAATTGAGAACAAAGACGAATACTACGGGGGCCATGTCAAGATGTCGCGCGA
CGAGCGACGATGGGGAGCCAGGTCTTGAAGTCCAGACAAGAGACTTGAAATTTCTACTTGACAACCGATA
TTTTTCCAAAAAATACTCGATATAAACCTCAACACCCAGACTCGGTTTGCGTCATCCATTTTCCACCACC
GCATCCGGCTTCGAGTGAAGTAGATTCACATCGGAAAAAAAGTCACTGTCTCTCTTTAGAGGGCTTCGAG
GACATTGCTATACTGATGAAGGAAAGGATTTATGACGGGCACTGTCCCTTTGGATACAGTAATAATGTAT
ATAGTGCAGTTTAATGATAAACCGAAGACGCCAGGTACTTCCTGAAAAAAAA
>Pg_Root8475_c0_seq1
GACGTCATTGGCAAAGGTGACCCTTATGTCGAACTTTGGTTGGATAATGATTCTAGTAAACATAAGACCG
ATACTAGAAGTGGAACCGCTACTCCTGTTTGGGACAAGTTTTTCCATTATTTTGTTAATGATAATAAAGT
ACTTAATCTCAGAGTTCTTGATGAAGATGTTGGTGCGGATGAAGAGCTAAAATTTCTCTTGATCAAGTAT
ATAAAAACGAATATATTGACCAATGGGTTAGTTTGCCAGATGCAAAAG
>Pg_Root8499_c0_seq1
GGAAAATGATCTGCTCGCGCACACCCATGTTGTAATTACCGCGACCGTCAAACGACTTTGCAGAAATACC
ACGGAAGTCACGAATACGTGGGATAGCCACTGTAATCAAACGATCCAGGAATTCATACATACGCTCACGA
CGCAAGGTGACTTTGCAGCCAACAGGATAATCATCACGAATCTTGAATGATGCAATGGACTTACGGGCTT
TGGTGATGACCGCTTTTTGACCAGCAATCTTTTCCATATCGCCAACGGCGTTTTCCATTACCTTCTTGTC
AGCGACCGCTTCACCAACACCCATATTAAGAGTGATCTTCTCAATGCGTGGAACTTGCATTGGCGAGGTG
TAGCCG
>Pg_Root8500_c0_seq1
AATGCAGCATGGATTGCTCGAATCTGTTATACCATATTTAGTGGGATTTATAATGGCATCATATCCAAGC
CCATTAGCATGACCAAGAACGAAGGCTGAGCCTTTGAGAGTGGAAGTTAATGTTGTAAGCGTAGTACGAA
GTTGGGCGTTGAATAAATTAATAAGGTGGTTGATATCTTCAACACATTGCCCATTGTGTTTGAACTGCCT
TGTTATTGAAGGAATGCACCCAATGGGTCCAAGTTCGAACATAACCACTTTTCTGGCTCCTAATTTATAC
AACCTCTGAAATTGTTGGGAGAGGACATCTGTGAGAAGTTTGGAAAATGATTGAGGAGTGTAGCGTAGGC
TGGAATCACATATATTTGGTTGAAGGTAATTGTTGATGTAGTCATTACTGCCGATGGATATTACAAATAT
GGATTTGGATAAGTATTCGGCAATCTTTGCGGAGCTTTCAAAGTGATTTGCCAAATCCACCTTAATCGTT
GTTTCAAACAGCTTGATCTGATCACCTAAATTCAAGCATTTTCCAATATAGCTTCCAGTTTCCGGTAGAA
TACCGCATGTGGCAGATGCATAATTGAAACCCGTTAGTATTGATGACCGCCGGAAACTTATGAAGGGGGG
AGAATACGGTAGCCCAAGATACTCAGCTATGAAATCTACGACGGTTCTCCCATTGGTAAATCTTCCGGTA
GCTCCCCTAGCGAAGTTCACACCGTATGGCCGGAAATTTGCTTTAGCGAGAGTTGGCAAGAAATTATTGT
TGCCGCTGTCAAATA
>Pg_Root8508_c0_seq1
ATAGTAACTCAAGTAATTTGGCTGCTGTTGTGCCTGAATATCAAGAGTGCAGTGTTTGCTTAACTGAAGT
CCCGAACAACGATTTTTATGATCTCTCTTGCGGGCATAGCTTTTGTGTTGGATGCACAAAACAACATTTT
GATGTACTTATCAGCTCTGGGGTTACTCGGATCATATGCTTACAAGTCGGATGTGGAAAAGAG
>Pg_Root8521_c0_seq1
AAGAACTTCAAACCATTCCACCTTTGGTTTTACTTGAACAAAAGGTCAACAACCCCAACGTCACCAAAAC
CAGAGTTGTTCTTGCGCTTCTTGGAGTTGCATTCCTTTTCATTCTCTTCGGATTCTTAGATAACCTTCTT
TGCAATTTGATCGGATTCGTTTACCCAGCTTATGCTTCTATTCGTGCCATTGAATCTCCTGGAAAGGATG
ACGATACCCAATGGTTGACCTACTGGGTCGTGTTCGGTTTCTTCGCCACCTTGGAATACTTTTCTAGTAC
CA
>Pg_Root8531_c0_seq1
GTTTTGTCAAAGTTTCCTTAGAAGGAATACATCTAGGAAAAATAAGGGAGGGGTTTCCTCTTATTGCTTT
CTAATAAAATTACCCCTTCCCTGAACTGAACTCAATTGTTCCTAAGCAAACGTGACTTGTTCCGCATCAA
GAAGTAAGCAAAAGCAAACCCTAAAGTAATGAGTCCTTTTCTACTGGAATTACTGCCTTTCGTGGCTGTG
CTCTCTGCTATCTTTGTTATAACAGCGGTCAACCCCATTCTTGCTGTGCTTTTTCTGATAGCTGTTTTCA
TTACCGTCTCAGCTTACCTAGCTCTTCTGGGACTAACCTTTCTAGCCCTAAGTTACCTCATCATATACGT
AGGAGCTATTGCCATACTCTTTTTATTCGTAATAATGATGCTCGATATCAAGCTGGCTGAATTAAGTTCT
TCAGGAGAAGAGGCTAGCAAAGTATATCCTATTGCATTCCTTATTGGAACACCATTCCTTTGGACCCTAA
CTGGCTCACCTTTATTTAGAGGTGATACTCTTTACAGTTGGTTTGACCAAACCACTTTGGGCATTGCTCA
CATTTCTGCTCCTTCAGC
>Pg_Root8614_c0_seq1
TAAATATAACGATGGCAAAATTGTTCGTAGGAGGATTACCCCCAAACTCTACTGAAGATGAAGTCAAGGA
AATCTTTGAACCTTTTGGTCCTATTTCCAGATGCGATATGAAAGGAGGATTCTGTTTCATTGAATTTCAA
GATGAAAGAGATGCTGAAGATGTTCTACAAAAGAGTGATTCATTCAAGCTCGGTAATAATAATTTGAAAG
TCGAAAAATCGAGACAAGGTGACAGAGGAGATAGAGGCGGTGATAGAGGTGGCAGAGGTGGAGATAGAGG
AGGTGATGATAAAACTTGTTTTATCTGCAAAAAACCTGGTCATTTTGCTAGAAACTGCGAAGAAAATGAT
GGATCTAGAGGAGGAAGAGGTGGCGGTCGTGGAAGAGGTGGCGGCCGTGGAGGTGGAAGACATG
>Pg_Root8635_c0_seq1
GCCTGGCCTTGGGCTTGACGTGGCTGTGCTTGCGTCCTGGGATGCCACGGCGCTTGACGACCTCACGACG
GCTGCGGGGACCACGGAAAATAACGGTGTTGGTTCCCTTTGGCCTCTGGATGGCGAGTTGGTCGAGGGTA
TAGATTTGTCCACCCGCCTTGAGGATGCGGGCGCGGGCGGCCTCGGTGAAGTGCAAGGCGCAGACCTTGA
G
>Pg_Root8682_c0_seq1
GGAACAACCAAATGCTCATTACCAACACGCGTGCTACGCGCGAAACGTACCCCAATGATCTGCGTTCAAT
CATGTCTGTCGACAATGCTGAGCAAAGCAGGAAGTGGCTCTCGACATGGGGTGGCATCTATCCAGGGTCA
ACACCGCTCTACGCGCTGGACGGACTTGCCACTGCACTGGGCGTGGGACAGATTCTCGTGAAGGATGAAT
CGGTTCGTTCCGAACTTGGCAGCTTCAAGGCACTCGGTGCGCCGATCGCATTGGTTAGGTTAATTCTCCG
CCTGTGGCCAAACGACGGCCTGGATCCGCAGGCGCTACTTTCCGGCGCCTACAAGACAAAATTCAGCGAC
TTCACGGTGATCAGTGCGACGGATGGGAATCACGGCAAAGGCTTGGCTGCGGCAGCGCAGAGTGCAGGTT
GACGCTGCGTGATCAGTGCGACGGATGGGAATCACGGCAAAGGCTTGGCTGCGGCAGCGCAGAGTGCAGG
TTGACGCTGC
>Pg_Root8721_c0_seq1
CGTATGTATTGAGAGCCTCCTTTTTGTGGGTCGTTGATCTTGTGAAGTCGATCAAATTTCTGATGAAGTT
CTTCAAGAGAGGGTTCACGAGAAATGTCTAAGATACGAACAGCTTCATCGAGGGTTAATCCGTCTCTCTT
CATTTGTCCAGATTTAGCGAATTCAATCCTTTGTCGAGCTCTATTCTTGGCAACGTCGACCCAAGCAGCT
CTCAAAGATCGTCCAAAAACTTGAGAGCCATTGATTAAAACGGTAAAAAGAGCACGTCCGAGCATAACTC
CTGCGATGTGTGTGTGTGTGTATTTG
>Pg_Root8756_c0_seq1
GTCCGCCAGTATGTTGTAAGAAAGCCCTTAAATAAAGAAGGTAAGAAACCTAGGACCAAAGCACCCAAGA
TTCAGCGTCTTGTTACTCCTCAACGCTTGCAGCGCAAGCGTCATCGCATTGCCATCAAGCGCCGCCGTGC
TGAGGCTGCCCGTGAGGCTGCTAACGACTACGCCAAACTCCTCGCTTCCCGTGTCCACGAAGAGAAGGCC
AAGCGCACCGAG
>Pg_Root8837_c0_seq1
CAAATGCTGACAGCTAAAGCCTGTAGTCATCTTTATGAATGTCGAGAGGCCCTCCAAGCTGAAGTGATAG
GAATAGACGAAGGCCAATTCTTCCCAGATCTTGTTCAGTTCTGTGAAGATATGGCCTCACAAGGGAAAGT
CGTAATAGTGGCAGCACTTGATGGAACCTTTCAGAGAAAGCCGTTTACGAATGTGATTCAACTGATACCA
CTCTCTGAAGAGATAGTGAAATTAAAGGCAGTTTGTATGATGTGTTTTAATGATGCGGCCTTCACCAAGA
GG
>Pg_Root8858_c0_seq1
GGCAACAAGCAGTCCTATGGCTCATCTAACAAAGACAATGAGGACTTGTACGGCTCCAGCAACAAGCAGT
CTTACGGCTCATCTAACAAGGATGATGAGGACTCGTATGGTTCTAAGAAACAGAGTGGCTATGGATCGAG
CCGCAATGACGACAACGAGAATGACTATAGCTCCAACAAGCAGTCTTCCGGTGGATATGGTAGCTCCCGC
AATGACGATACTTACGGATCTGGTAACCGTTACGGCGGGG
>Pg_Root8862_c0_seq1
GCATCATGAGGTGTAACCATACCTGTGGGATAATCATCGTCTGTAAAGGTAATAACATTGGCCATGGTAC
TCTTTGGCTATCCAGATACATGGTGTTGGTGTATAACTCTGACGAAGGCTTTCTTCTTCCTGTTAGACAT
GATGACATCCACAACTCCTCGAGGTGTCGGAGGAAGGAGGTGGTGCGATTTGGTCAAAAGCTGATTGTCT
ACCTTTGTTTGCTACGTAATAGTCAAAATTTCCTCTTTGTATTTGGTTTTCGAGGAAGCACTTCATCTGG
TAACCCTTCTCTTCATGGCAAGAACAATATTTACCATTTTTTTTCTCCGTGACGAAAACTTTGATCTTCG
GAGGCCTTTCAAAGAAGGGTTCACTCTTTGATTTCATTAATAATATTAAATCGGCTAGTGTTCAGGGGAG
TGTAGTCTTTCTCTGACGAGTCTTTATATTTGTTTTTTCCCCTTATCCCTGGAGCTATTGTCTTTACCTT
GCCGATCATCCTTGAAACCTCTTCAGTCATCATCTCTTCGAACGTCGCCTCTTTCGTCAGATCTATTAGT
TTTGGGGTCCCTTCTTTGATGATAATTATCACTGTGTTTCGAATGATGCCGAAGGCTAACGATGGCCTCT
TACATCTCTATAAAGTTTTCAACCTTGTTATAGGCCTGCGTGAGATTTTGAAGGGCTTTGGAGATGATTT
CCTCGATCAGTCGACTAGATTTGTTAACATTCAAACCTAGCATAAGAAATTAGACTGCCTTAGACCAGAT
CTAGGGTAGGGATCTCGACGACCGCCTCACGAATCGCTTTATAAATTGCAAAAAAGATTTGTTTGACGTT
TGCCTCACTTAGATTAGTGAAGTCATCTGTTTCCCACGTTTTCTATTGCTGCTGAAATGAGTATGGAATT
GTTCGTTAAGTTCATTCCAGGAGCCAATGGAACGGGAAAGGAAACGTGACCATCCATTCTCTTGCGGTTT
TCTTGAAGGTAAAAATAAAAAGATGACACTTTCCAGCTGCATTATGACCACAGAAGCGCATTAAACGTTC
ATAAG
>Pg_Root8863_c0_seq1
GGAAAAGAATGGCATAGAGTTTGTTATGAAAAAGCATTCCCCCCCAAAGGACCTGCTCCTCTTTTCGCTG
GTAATTTCACCCAATGCCCAGGTTGTAATCAAAAAATGATGACTGGAGAAGATACTGGTAATCGTGTTGT
GCAAGGTGGTAAAGAATGGCATAAAACATGTTATGAAGCTTCACTTGCACCTGAAGTGTTTTGTGGAAAT
TGTGGTAAAAAGGGAAGACAAGGAAC
>Pg_Root8894_c0_seq1
GATATGGTTCTACTACATCTGCCCGATGGCATGGACCCTTCGGGGTATCATTACCTCCCAACTTGGTGAT
GTTGAAACAATTATTGAAGGACCTGGGTTTAAGGGCAGTGTGAAAAAATACTTGGAAGTTAGTCTTGGCT
ATGGCCCGGGGATGGTTGGCGCCTCAGCTGGAGTGCTTATAGCATTCAGTGTCTTCTTCTTTACTATCTT
TGCTCTCTCTGTCAAAATCCTCAACTTCCAGAAAAGATAAAACTCAGTTCAACAGATCCAGAATCACCAT
GTCAATATTGCAATATCCAGCAGCCAGATTGCAAATTATATCATGGCAGGATATCTTGGGAGGAGTGATG
CAGGAAGGATATCGAGCTTGTTCATGTCACTTATCATACATTTCTTCCTGCTCTTGCACTGTTCACTAGA
AATTAAACTTTGTGCATTTGCGATACATGCTTTTTAGCTGGTATGGTCAATTGCACTTCAGCCCCATGTA
AACAAGTAACCAAAATACTGAAGGGTGTGAAGTTGTTTACTTAATAATGGATTGGATGTATACACTTTAC
CGACGAAATATAATCCAATACCTAATTATTTTGCCAAGAAGAAAAAAA
>Pg_Root8905_c0_seq1
GTTTTGAGCATGATATTGTCACTTTTTATGTCTCTGTGGATGATGCTTTTAGCGTGCAAGTGTCGAAGGC
CTTCAAGGACTTCTCGAGAGATAGTTGCAATGACAGGTTCTGGAAGAGGATGGCATCCATCTATCACACC
TGATAAATCGAGTCCATCCATAAACTCCAACACCACCCAAAGTGAGGATTTTAGGAGATAACTTGTAATA
TAGTTCACAATATTTTTGTGTCTGCATTCTTGAAG
>Pg_Root8942_c0_seq1
GCCGGAATGATGTCTGGACTCACACTGGGACTCGTGTCTATGAGCATCGTAGATCTTGAAGTTCTCAGAA
AGTCTGGAAAGCGCAGGGATCGCCTTCGTGCATGTATGTATCATATATATCACTTTATTTGTCTCTTTGC
ATACTCATTCCTTCGGATTTTTCTCTTCAGTGCTTATTTGATATGCTGATGTTAATGCATGTATCTTATG
CAATGTACTAGTTCTAGGTCTGCTGGATGTACATCTTAATTTCTTAATATCTCATATGAATGTTAACATA
TCCGTTGAAACCCTTATTTTTTTTGCTTGTTTAATGTATTTAGGATTTGACCCCTGAAATTTATGTACCA
TGCTACTATGTACTAGAAATCTCTGTGTGCTACAATCCAATGATAAGGGATGAAGCATCTTTTGTACAAA
T
>Pg_Root9015_c0_seq1
ATTTCACACGACAAGTGTGAGAAGCATCCACTCGACGGAGAAGAGAGGTCAGGCATGGAGACTGCGATAT
GTGGGAGATTAGCTCTCGCACCAACCACTCTCTTCAATTCTATCTCAGGGGACAAACACTCTGTCTCAAA
AGGACCATGCGTTAATAACCGTGGAGTTCTCATGACCATGTCTACGTACGCTGCATTGGGTAAAGGAGGT
GGTGTGTTGGACAAAC
>Pg_Root9019_c0_seq1
TACCGTGTGAGAGTTAGACGTGGAAACAGAAAGAGACCCGTCAGAAAGGGAAAGACCATGGGCAAGCCCA
AGAACCAAGGAGTTACTGGACTCAAATTCAGACGTAATTTGAGAAGTCTTGCAGAATCCAGAGTTGGCAA
GAAATGCGCCGCTTTGAGAGTTTTGAACTCTTACTGGCTCAACCAAGACGCTGCCTTCAAATACTACGAA
GTCATTCTCGTTGATCCATTCCACAAGGCTATCAGACAAGATCCAAGAATCAACTGGATTTGTGATCCAG
TCATGAAGCACAGAGAAATGCGTGGACTCACATCAGCTGGAAAGCAAGGAAGAGGACTTAGACACAAG
>Pg_Root9020_c0_seq1
CAAGACGGCGATCGAGGCGAACTTGCCGATGCTCTCGGTCGATCCTGTGCTGATGCAGCAGGTCTTCCTG
AATCTCTTCGAAAACGCGGTCAAGTACACCCCCGAGGACGGCCCCATCGAGATCGTGGCGCAGCGCGTGG
ACGGCGATATCTCGATAGACGGCTGTGACGAAGGTCCAGGCATTCCTCCTGGCGACGAGGAGCGCATCTT
CGAGAAGTTCTATCGAGGCAACCACGTAGGTGTAGGTGGTGTGGGCCTCGGG
>Pg_Root9036_c0_seq1
GTACAAGAAGAGGTCCACCATGACGTCCCAAGGCTGCCCTCTGATCATGGAGGGAGTGTTCCTCAGGTAC
AAGACCTCACGAGCCAAAAGCCACCACATGAGACCGATAGAGTGCTTCCCCTTGTTGTTGCAGGGGATGG
CGACGTCGACGTGCTTGAGGGGGGAGTCGGTGTGGCAAAGGGCGATGGCGGGGATGTTCACGTAGGAAGC
CTCACGGAGGGGCTGGTGGTCCAAGCGGGGGTCAGTCACGATCAAGAGACG
>Pg_Root9080_c0_seq1
ATCTTTTGGACACTTCGGTCTCAACTGTAGAATCGACTTTTGCCAATGGAATATTTTTTTTAGCTGTCCA
GCAGCTTTTGAATATTCTGGTGCTAATTGTTTGCAGTGACCACACCACGGAGCATAAAATTCAATCAAAG
TTGTAGGATTTTGCTCCAAAAACGCATCAAAATTCTTGTCCGTCAACACATAAACTCCTTCATCTTTTTC
AAACGTGA
>Pg_Root9118_c0_seq1
CAAATCTCATCACAGACTTGTCCGATCAGACGAACGTCATTACTTACCAGAACCAACCCTCCTTCGTAGG
TATTGATGGCTGCAGCGAGAGAATCAATGGTTTCAATGTCAAGATGATTGGTCGGCTCATCTAAGAGCAA
GATATGAGGATTTTTGTTCGCTAACCAAGCGAAAATCACTCGGCTCTTTTGGCCATCCGAGAGATATTTG
ATTGGGAGCGTTTG
>Pg_Root9128_c0_seq1
ACCGATACCAGTGTCAATGCATGCCGATACCAGTGTCAATGAGAGTTAAAGTCTTGTTTTCCTTGTCTGG
AATAAGTTGAATCTTAAGTTCTGGTTCAGTGTCCAACACAGATTTGTCAGTCAAGCTCATGTAGCGGATT
TTGTCGAGGGCATCGGAGGCGTTAGAAATCAACTCTCTCAAAAACACTTCCTTGTTGGAGTA
>Pg_Root9180_c0_seq1
CTTACAGAGAGCAGCGCTTGATTACAGCGGCTGAACGTTCTCTGCTTGCGGACCTTTCTGGCCCTGACCA
ACAGTGAACTGAACTTGTTGGCCTTCAGCGAGGGTTTTGAAACCGCTGCTGGAGATCGAGCTGAAATGAA
CGAAAAGATCGGGGCCGCTTTCCGGGGTGATGAAGCCGAAACCTTTAGCTTCGTTGAACCATTTAACGGT
GCCAGTGCTGGTGTTAGCCATTCGAGTTGCCTTTTGAAAGTAGTTGGTGTTCTGACGTCAGTGAAATCAG
ATTAGCTAGCGATGAGTTACTGAAGTGCAGAAGGAGCGATCGAACGCTACGGACCGGCGCAATAACGAGG

>Pg_Root9185_c0_seq1
CAATAATATTACAGCACAAAATTCCAGCACACTTCAGCTCGTTGAAGCTCATCGAAACGCCACCGTTCGT
GAGCTAAACATTCACCTAACCGAATTAATTAATCAGCTGCAGGTTGAGAAGAATCGAAGCGAGGAATTTA
CCAAAATGAGTAATGTTCGCAAAGAGATGTGCTGGTGGGAAGCTCCCATAAACGAGCTTGGGATTGAAGA
GCTGGAGCAGTTGAAAATGGCAATGGAGGGACTTAAAAGAAATGTTGACAAGCAAGCTGAGAAGATTACG
ATGGAGGCGGCGGCGTTTTTCCCAGCAGGTTCATCGAGTTCTAGAGGATTAGGGCATGGTGGGGGATCGG
TTGATACTTCTGGAATGGG
>Pg_Root9190_c0_seq1
TGTTGTCCTAGAAGATATCGAGAAAATTGATTTTGATATTCATACGGGAACTGATGAAAAAATGACAGAC
TGGAGATTGAACAAAGAGGTGGAATGGTGCGACATGAGAAATATGTATGCAGACAAGAAACTATGGCTAT
TGACTCATTTCAATTGTCAGATATTCGATGCTCCCGAACTAGTGGGCACTGGTGATGAGGACAAGTGGAT
GACAAAGTTTTGGCACCATCCTAA
>Pg_Root9202_c0_seq1
TTTGTGATGTTTGTTGGAGTATGCGTAGTAGGAAAGGGTTATAGAATTAGGGAATCAACAATAGGTTATT
ACTTAATTCAAGTGATTTTTTCTTTAGTCATACTTACATTTATTTTATTTTACATATTTAACTTAGGTTA
TATGTGTAGTTTTATTTTGACTCTGGGATTAATGGTTAAGATGGGTATATTTCCTTTTCATTTTTGGTTG
ATTTTAATCTGTG
>Pg_Root9249_c0_seq1
GGTAGATCAAAAGCATCTATAGCTTGTATTCCCATAGGAGGTCACATAGCACCTAATTCTAGTGCAGGAG
AAAGAGCACTATGGAAAAATGTTCAAAAAATGGCTAGGAAAAATAAGGCTTCAGATACTATAAATAATGC
TACACCTAGATTTAACCCTCTTTGAACGGCGAGAGTGTGATGACCTATGTAAGTACCCTCTGCTATTATA
TCTCTAAATCAAAATGACATAGATAATGTTAAGGTTATTAGACTTAAGAATATATTGTATTGTGCATAAG
CAAACCCATGAAATGATAAAACTGCAGATGTAGTAAGGCTTAATAAACTAACAGTTGTATATAAAGGTCA
AGGAGAAGGAGATACTAA
>Pg_Root9281_c0_seq1
AGCATTCGGTGCTCACGCCGGTAACTTGAACCTCAAGGCTGACAAGTTCCCTGCCTTTGCCATCCAAGAC
ACCGTCAACAACAAGAAATTCCCATTCGACCAAGATACCGAGATCACTGAGGCCGCTATTGCCAAGTTTG
TCGGAGACTTCGCTAGTGGAAAGGTTGAGCCCAGCATCAAGTCCGAGCCAATTCCAGAGACCCAAGAAGG
CCCTGTCACGATTGTCGTTGCCAAGAA
>Pg_Root9293_c0_seq1
CTTGGATCATGAATTGCTTGATGACGCGATGGAAGATCGATCCCTTGTACCAGAGAGGCTTGCCGGCTTT
GCCTTCGCCCTTCTCACCTGTGCAGAGAGCGCGGAAGTTTTCTGCGGTCTTGGGGACTACATCATCGTAG
AGTTCGAAGGTGACTCGGCCTTCGAGCTTCTTGCCAATGGAGATGTCGAAAAAGACTCGGCTGCGCTTCT
TTTGTTCGGCCATTGTGTATGGGTTGTTGTTTGAGAAAG
>Pg_Root9444_c0_seq1
TTTTTTAATTTAAACAAACTTTATTTTTTTAACAAATATATTTAAAAACAAAACAAATAGCCCCACAGAT
TCTTCAGTTTACGAGCGTGGACGTTCTTTCTTGCCACGGAAGAGGGCCTCGAGAGAGGTGTTGGCCACTT
TGACAATCTTAAAACGAACACCGGGAATATCACCGACGGCGTGACCGGATCGTCCAAAACCAGAAACGAG
AACTTCATCGTTTTCTTCGATAAAGTTGAGACAACCATCCTTTGGTACGAAGGCTGTGATCTTCTTAGAG
TTCTTAATCAATTGAACACGGACACATTTTCTAATAGCGGAGTTCGGCTGCTTGGCTTCAACACCAATTT
TTTCCAAAACAATTCCCTTAGCCATACAGGCACCTCCGAATGGATCGGCCTTCCAACGAGTTCCAAGATT
TGCCTTCTTATAACGCTTGTCGTTCCATCGTTGATCTTGACGATGTTTCTTCAATTTACGCGCAGTTTGA
ATACCTTTTGGCTTTCCCATTTTGTGGTTTAGCTCTCAAACTTG
>Pg_Root9449_c0_seq1
ATTATAGGAACAAAAATATGTCATTAACAAAAAGGGGGGGCAAGCACAATTAAGGAGGGGAAGCCCCCCT
TGGACCCTTATTCCTCTTCTTTGAATTCTGGAGAGGCTCTTTACCAAGCCTAGCCTTATGTTTCAACTCC
TTGCGCTCTATCTCATCAACTTGCTTCACCTTGTCCACCAGGGGGTTGTACGGAATAGGGGACTCAGACT
CCTCTCCAGGGGCTAAAGTGGAAGCAATGGGAGAGAAGAAATTCGCTTTCGCAACAAACAGAGGGGCGAC
GGAAGAAAGGGAAGTAGTTTTAGGTCCTTTAGAAACTGTGGTCCAAGCACCATCAGCTTCTGGGGGAGCC
AAGGAAGAAGGGGCCATGGCAGCCTTGGGAATAGTAACTACGGAAGCACTAGCGGAGGCCTTGGGAACCC
ACTGCATATTGGAATTAGGGCACTTAGCAAGAG
>Pg_Root9451_c0_seq1
GGCACGACAAGTGGTTCTTCGTCAAGGGCCTCGACCTCTAGCTCCTTCCTCACTTGGCTCAACCCGAGGA
TCCTATAGCCAAAGTATTCAAATTCCCGGAGGACCGTGCTGATGCCTTCAAAGACTTCTACAAAAGGTGG
AGCTGGACTTCATGGAATCCGGGAGTCTTGTCCAACGAGATCTGGCTATACAAACACGGGCGTAAGTATA
TCCCCTCTTGACTTCCTTTTTTTCTGATATTTTATGCCATAAGCCATTCTCTTCTGTTCAGTAACAATCT
TCAAGCCCGAGGGGACCGATGAGTCTGTAACCGCCCTACCAATTCCAGCTGGATCAATCTGTTTCCCCAT
TATCGATGATGGGGACAAAGGGGAAACCATCCCGATTGCTGAGCTCTCGACCGGTTCTAAGACGGGTCCT
GTCATCCCGGATGCTCCCGCTGCCGAACCCTTTGGCAAGTCAGTTTTGAAGATGGGTCGGGCTGAAAAGA
TGGCCATGTTGAAGAAGAC
>Pg_Root9454_c0_seq1
GGAACGTCTTATCGCTATTTTCAATATCCGATTTTGCAGTGTTAATTACCGTAACGTTTCATATCGTTTT
GCTTAAATTTACCGGCTCTATTGAGCTTCGACGATCCCTTCCAATGCCGGCGTTTTTAGGGTTCCTTCTC
GGAAGCTCATCGCCTTGCCACCCGACGCTTGGAGCTGGCGCATGAAGAAGAAGAAGATCACCAGCAGGAA
GACCATCGGCAGCCAATAAACGAGCAGGTTCGTCCACAGGCCGTTCTGGTCGTCCGGCGCGTACTCGACC
TTGACGTTGTTATCGACGAGCTCTTTGTTGATCTGCTCGCCGATGATGCCGGTCGAGACCTTCTTCTTGC
TGGCCTCTCCGTCGACGGTGACGACGTA
>Pg_Root9480_c0_seq1
CGGAAAAGAAACCGCTCGGCACCACGCGAGAGCCCAACTGACCATCCCAAACTCTGACACCGACGCGAAA
GCTGGGTCAGGGGGTCAAAGGCTCGAAACCTCGAGTGGGGCGGCAAGTCCCGGAGACGGGCGCCAAACCA
TCTCCCCCGTAAAACGCTGTAGGCGAGGGGACCAGAGCGACGAGTTGCGTTTCGGCGCAGCTCGAGGTCC
TGAGAACCAACGCCATGAGCGGACGGAATCGGCGACTTCGGTCGACCGATGCCAAGAGGGAGATTCGGGT
CCCAGAGGAGGACAAAACCTGAAGAGGGGAGCGAGATCCAAGAGTGGGTAACACCACCCGAGGAACCCTG
CATCTCCGCTGCGGAACAAGACCTCGAAGTCGAGGATCCGCGTCATGGCAGCCTGGGAAACCGGGTGAGT
GACGCAGACACCAACG
>Pg_Root9484_c0_seq1
GAAGGAATGAAATTTGCACTAGAGGAGCATTTTACTGCTTCTTGGTCTTCTCAGCCGGGGCGGCGGCGGC
GGCCGCCGCGACGGCCTCGACGTTGCGGGTGTAGATCTTCCACTTGGTGGACGACGAGACCAGCTTGATC
GCCTTCTTCTTGGCCAGGTACTTCAGGCCGGCGGCGGCCAGCGAGACGGTGATCTTCAGGCGCTCCGAGA
CGGCCGGGGCGGTGATGACCTTGTACTTCGGGACGTCGTTGTTCAGCTTGTCCATGGTGGCCTTGTCGAA
CATGACGGCGTTGTTCAGGGCCTCACGGGTCTTGCCCTTGGACCACTTCTTCTTCTGCTTCTTGCCTCCA
GTTGCTGCAGGTGCCATGTTGTCGGATGTGTGGTGG
>Pg_Root9509_c0_seq1
ATCAACATGCGCTCCTTCGCCGTCGTCGCTGGCTTCGCCGCCGCTGCCAATGCCTATGCTTATGGCTACC
CCCCTGCCTACAACACAACCAGCGTTGCTCCTCCTACCTACGAGACCTCGTCTGCTCCCGTCTACCCCAG
CTACCCCGAGAGCTCCAAGGCCCCTGAGTACCCCAGCTACCCTGAGAGCTCCAAGGCCCCCGCCTACCCC
GAGTACCCCAGCTACACCACCACTGAGGTCAAGTACGGTCTGACCACTGTCTGCCCTGAGCCCACCACCG
TCACCTATGGCACCAAGACCTACACTGTCAAGTCCAGCACCACCATCATCGATGATGACTGCGAGTACAC
CACCACCTATGAGGTCAAGCCTACTCCTTCCGCCGTCTACCCCACCTACACTCCTCCTGCCTATACCCCC
AAGGAGCCCGTCTATCCCACCAAGAACGCCACCACCCCCTACCCCACTGGCGTCAAGCCCAGCTCCACCA
AGCCCACTACTCCCGAGTTCACTGGCGCTGCTGCCCAGGCTGGTGTCGGCCTTTTGGCCGTCGTCGGCGC
CATGGCTGCTTTCTTGTAAGCGGTTCGCTCTTAGGTGATTCAACGAACTGTGACTTGTCATGGCTAGTTG
GGTTTCTTTCGAGTTTTGGAAGAGGTGGTAAAACGGCTTCACGGGTAATGACTTCGACTCTA
>Pg_Root9525_c0_seq1
GCTGATCGATCAGTGTTGGTCCGAAAAGTTTGATTTAGGTGTGGATCTGTTTGGTAGAACACAATATCCC
CGGCATCACTAACATAATGGTCTTGCTGAATGCTTTTCATTAGAACACTAATTAAGTGAAATGGAAATGG
CCCTGATTTTCTTGGCTCCCGGTAATATTTTCCGAGCACCGGCTTAGCTGCCTTGGTCGCTTCAATTAAA
TGGTAGTGTGGAATTTGAGG
>Pg_Root9529_c0_seq1
GTTTTGTCGTCCCAAACAAGCACAATCACTCGAAGTCCTTCTTCCGATTTGTACTTCAACAAGTCTCCGA
GGGTAAGCTCTCCTCCAGAAGGCAATGGCCTCGTCGGCTCCCTCACAAGCTTTATTTTGTGATATATGGA
CCAACCAACAATATAAATCAGGTTATGAGCTTCCAATAAGGCATGGCATATGTCCTCCCAACACTGGTTT
TGCTTAAAAACTTTTCCATCATCTAGCGAAATTTCAGGAATCATTCCATTAGGCATATGTGCATCTTGAT
AAAGAG
>Pg_Root9541_c0_seq1
CGTCGGTGGTCAACAGGAATACCAATAGTAAGTGCTTCTTTACGACGAATTCCAGCTTCCTTGAGCTCAT
CAAGAGTGAATCCACGACCAGCTCTTAATTTAGTATTATATTTAAGTGTGGGGCATCTTACTGCTGGTCT
CAAAAGTTCGACAGGGCGTGGAGCAATTCGCGCGGCCTTATTGATACGATTGAGTCTTCTTCTCTTTTTT
CGTCCAGGCTGATCGAACCAAGTCTTAACATGCAACTGCCAATCCTTGTGATAATGAACGTTCGGAATTC
GATTATTGTGCTTCATTTTCTCCTCAAG
>Pg_Root9571_c0_seq1
GACTTTGTTTTTTTTTATTCTTTGAGAGTTTTTATTTAGCAGCTGGCTTAGCAACCTTGTGTCTCTTGGC
AGTGGCTTTGTTGGCCTTAGCAGCTTGTTTCAAGACTCTCTTGACGATATAGTGCTCTTCAATCAGGAAA
GATCTCAAGATTCTTTGTGTGACGCAGTTACCGCATCTGCTTCCTCCATATGCGCGGTTAACAGTTCTTT
GGCCTTTAGGAATTCGACTGTATTCGATTGGGCGAAGATGAGGGATCCCAATTAAACCGGCTCCGCAGTC
CCCACATTTTGGTCCGTTGGCGACCTTCTTTTTGTAATGATACACCAATCGATTACCGGGCGTCTTTACA
ATTTTGGTTTTGTTGGAGCGAGTATTGTATGAGTGACGACGTCGATAAGTTAACCTTTGGGGCATTGGAC

>Pg_Root9576_c0_seq1
GTTAGCAGAACAGTAGACATGAAGCTAAGGTTGATAGTGCTTTTAGCCCTTTTGGGCTTGGCTATGTCCG
AGGTGTTCCAACATCAGATCACGAAGATCAAGAGTGCCAGGAGGAGAATGAGGGAACAAGGCACATGGAA
AGACCATCTAGCTCGCAAAGAACTCAAACGCCTCTACAAACAACAACACCCAAAAACCTTTGCCACAGTC
TCCCAAAATGTCAACGACTGGGAAGATATGGAATACGTTGGAAACATCACCATCGGTACCCCTGGCCAGC
CATTCGCTATCATCCTCGATACTGGTAGCTCCAACTTGTGGGTTCCTGATGTAACTTGTGGTAATGGTGG
TGGTAGTTGTACCGATCCTGGATGTGACCAAACAGGAGC
>Pg_Root9587_c0_seq1
GAGATTTCTCTCTATCTTTAAACTCGTTGAGTGAAAAGTGGGTTGCGATAACTCCCCAGTATGGCGCGCC
CGGCAGGATTCGAACCTGCGACCACCCGCTTAGAAGGCGGGTGCTCTATCCAGCTGAGCTACGGGCGCGT
ACTTCGGTCCCGTAGGTTGCTTTGAATGGTCGGGGCGGCGGGATTCGCACCCCCGCCCCTCTGCTCCCAA
AGCAGATGCGCTACCAGACTGCGCTATCCCCCGCCGCGGGTCCCGGCCTGGCGTCTGG
>Pg_Root9642_c0_seq1
AGACTTTATCCGTAATACATATGGCTTCACTTTTGCAAATGCCACAAATTTGATTCTGACCTCTGGTACC
CTAGACCCTTGGTATTCGGGTTGTGTGAATCAATCTCGACCTGGGATGGATCCGAAGACCGCCAATCCTC
GAGGCCTATATGTTTTCAACATGGAAGGAAGCGCTCATCATTTGGACTTACGAAACCCCAACACATGTGA
TCCACCGAATGTTGTCAACGCTAGATTCCAAATCGCGAATATAATCAAATGTTGGTCATATCCGAATGAT
CCAAGCTGTGG
>Pg_Root9681_c0_seq1
TGAAGATATTTAAGTGCCTGGTTGTCAGAATATAAAAAAAATTCTTGAGGCAACTAGTAGTTCCTCCAAT
GCCAAAGGGATCGTACAACAACATGCAATTCCTTGTTATAGGTTGAGTATCATTGTTGCACTCATAGTTT
CGCACTAGAATATGCCACAGGGTGACCTTCTTGACTCAAGACTCCACCTATTCCTAAACCCGAAGAACCA
CAAGCAACCTCAAAAACTTTAGAAAAGCCTGGGTGTCTTAAAATAAGAGCATCAATCATTCATTTTTTGA
TATCCTCAAAAGCTCTAGCAGCAACATTAGACCATTGAAAACTCCCTTTCTTCATACAATCTATAATGGG
GGCCATGATGGAGCTAAACCCTTAATAAAGCGTCTATGAAAGGTGGCCAAACCATGAAAACTATGAACCT
CATAAATTGTTTTTGTCTCTGGCCATTCTCGAATAACTCTTATTTTTCAGGGTCAGCTGCAACCCCCTTT
GAAGATATAATAAGTCCCAAGAAAATCACTTGAGACTGCATAAAGGAGCACTTCTTGAGGTTAACATAAA
GTTTGGCCTCTCGAAGTGCGACAAGAACCTTGCGG
>Pg_Root9682_c0_seq1
GTCTTATTGAGGATAATATCCCTCACAGCATTGAACACGATGATGATGTTGTTAGTATCAGTAGCACAAG
TCATGTGGGCATAGATAGTCTTGGCCTTGTTCTCGTTAAGCTCTAGGAAGCGCTCGCGAATGAATGTGCT
TGTGGCTTCGAATGTTTGTGGGCCGCTGTACTCGGGAAAGCAAACATTGAGGGGTGATCGCTTGATCTTT
TCTTCAAAAATGTCCTTTTTGTTCAAGAATAGAATGAAAG
>Pg_Root9701_c0_seq1
GGATAATGAGTTGGGGTTATGGCGGGTGAGGAGCGTTGGCTTGAAAATGGGGGAGAGTTTTAGGGAGTTT
GCGGGAAGGTGGTTGATTGTTGCAACAGGGGAGAATGCGGAGGAGGTTGTACCCATTATTGAGGGTATGA
ATGAGTTTGTTGGTCCTGCGGTTCATACAAGCCTGTATAAGAGCGGGCATGGGTTTCGGGACAAGAGGGT
TTTGGTTGTTGGTTGTGGGAATTCGGGTATGGAGGTTTGTTTGGATCTTTGCAACCATAATGCTCGCCCT
T
>Pg_Root9725_c0_seq1
GTTTTTTTTTGTTTTTTGTTTACACTTAATATATCTTTATTATTTTTTTAACGGAAGTGTAAATAAAAAA
TATACATCTCCAATTTTTAAATTGGAGGGAGTATATATTAAGTAGCAGTATATATGTGTAAGTATTTAGG
TTATAATTATAACACTAAAAGTGTAAATACACAGGTGGTATACAGAATGCTGTAATCTTGAAGAGATTGG
GATAAGTCAGGAAAAACTTCTGATTGCTTATTTTTTTAGTCACCGCCAGCATATTTGAGCCAAAGAGATT
CATTGAACGGATTGCATGGGCCAAATCTGCAATCTTGGTTGATATGGTCAACTCTTACAAGTAATCATGC
TCTTCTTGTCAGACAGCAATTACAACAAAGAAGTTCGAGTTGTAGGAAGTTTTATCCAAAACACCCTGCG
CTAACTCTCACCGAATTCACACTGGAAAGATTACTTCCGCCAACACTTATATCAGGCTGTTAGTTTTGAT
ATTCCATTCACAATATTATGTCTCCTCTGGTCGTGTCAATTTTTTGTTTGGTTAATTCTTTGTAATTGCT
TCATCGATTCCTCTTTTCAGGTAATTGTAGTATT
>Pg_Root9767_c0_seq1
ATCACGACAACTTCGACCTGCGATTCAGTTCCCAGGCTCTTTTCTTTCTTTTCCCTATCGCCAACTTGAG
ACGCCTGTATCTCAAGAACCGCTCCGATGTCTCACAGAAAATTCGAAGCCCCCAGACATGGTTCACTAGC
CTATCTGCCCAGAAAGCGAGCTGCCCGCTACCGTGGTAAGGTCAAGAGCTTCCCCAAGGATGACCCCAAG
AAGCCCGTCCACCTCACGGCTGCCATGGGCTACAAGGCCGGCATGAGCACCATCA
>Pg_Root9805_c0_seq1
GTCTCTGCCCGCGTCGAGCAGTTCAAGGATCAGGTTGAGCGGCGTCTTGCTGGCGAGCTGACTGAAGAGC
AGTTCCGCCCGCTGCGTTTGATGAATGGTGTCTATCTTCAGCTGCATGCCTATATGCTGCGTGTTGCGAT
CCCCTATGGCACATTGTCAGGTCGGCAGATGCATAAATTGGCTCATATTGCGCGCCGTTATGATCGCGGT
TATGGCCATTTCACCACACGACA
>Pg_Root9845_c0_seq1
GGCGTCCTTCACGGTCACTTTGATGATGTCGCCAATGTGCGCGTAACGGCGCTTGGAGCCGCCCAGCACT
TTGATACACATCAGTTCCTTGGCGCCGGAGTTGTCGGCCGCGTCAAGGTAGCTCTGCATCTGGATCATGA
TTCAGGTTTCCTTGTTAGACGGCCGCACGGGTGACGATTTCCACCACGCGCCAGTTCTTGGTCTTGGACA
GCGGGGCGATCTCGACCACACGGACCACGTCGCCTTCG
>Pg_Root9846_c0_seq1
ATCCACAACGGATACGCCCCTGTCTTGGATTGCCACACTGCTCACATTGCCTGCAAGTTCGAGGAGCTCC
TTGACAAACTCGACCGCCGCACTGGTGCCTCCCAGGAGTCTAACCCCAAGAACATCAAGAACGGTGACGC
CGCCATCGTCAAGCTCACCCCCTCCAAGCCCATGTGCGTTGAGGCTTTCACCACCTACCCCCCTCTTGGT
CGTTTTGCCGTCCGTGACATGAGGCAAACCGTTGCCGTCGGTGTGATCAAGTCCGTCGAGTACAAGGATC
TCACCAAGGCCAAGGGTGCCAAGGCTGCTGCTAAGGGTGGCGCTGCTCCCGCCAAGGCTGCTGCCAAGGG
AGGAAAGAAGTAAGCGGTTTGAGCTATTGGTTCTGTTCGCATTGCTTGCGTTGTACGTTTAGAAAAAAGA
GAGATGTAAAATGTGATTCGGCACATAAAAACAAAAAGCATCAAAA
>Pg_Root9854_c0_seq1
CGTCGTCGTCATCATAGGTTGATATCCACCGTTCCTCTTGTAGCATTTCTACTACTGCAAATGTGCCTTC
TGTTAGGAGATCGTATCGCGGATTTGGACTCCAAAATACGGCAATAGGCCTGTCCCCTTTTTCGAATGAA
CCACTTTTTGGTAACGTTATGTCTTGTTTTATGTCTCCGAAATTTATGCCTGGTGGAGGGGAGTCTCCAG
AAGGGTCTAGTAGGAAGCTGAGTTGGACGGAGGAGAGATCTGGCGGCACTACGTCGTTCTTTGCAGGCTT
TTCGCCTTGCGCCATTGCTTTTGCTAGTTTGTTGAATTCTTGAATGTATGCCGATAATGTGTGAGGCCCG
TAGAGGGTTGAAGCAGCCTCGTATCGTTGTTGTTTGTATTCTTCAAAAGTTG
>Pg_Root9876_c0_seq1
CCCCAACTCAGCTTCTTTTCTGTCTGGCTTTTCATCTTCAAACTCTTCCAACTCTTCAGGCTCACATCGG
GTTGTCTTGAGATTCTGACCGCTGGCCCAACACCTTGAACTTGACCGCTGGCTCAACTCTGAATCTGACC
ACTGGCCCAACCGTCTTGAACTTGTCCGCTGGCCCATCCTTGATCTTGTGTCCTGGAGCATCCTTTGTGA
GCCTTCCAAGCCTTCAGAGCAGGTGCTTTCTTCGATTAACTTTGTCTTGAATAATCTTGATTAAGCAGTG
ATGTGTCTTGAGTGAAGCCTAGCACGTTCATTTATTTGATTCGATTACTTGTCTTCAGGTGTTCTAATCC
TTCTTGAAGAGTTCTTGACTGAGTCTTGAAGATTTCTTCAGAGCAGTAACTTTAATAAGCATTGTATCCT
GTTTCCTTTTTAATTCCAATGGTATTGTGATTTGATTTTCTACTTTTTGAATTGAGTAGCAGTCTTGTCT
GTAGCATCTTGTGGCGTATAATGTCTTGATAAGGTCTTGATTGAATAGATTGATCAACCCCAAATTTGCC
TGAAATCGTAACGGTAGTCGCATTTTACTTGTGATTGTTTGATTCATAATGTAAAGTTTCTTCTTCAGAT
AGTCTTGATATGATCTGAATTCATCATCCTTTGAGCTTTCTGTCTTGAGAGGTCTTGAGATAAATAGCAG
TTCATAGCAGTTCATAGCATATTTTAATCGATTTTCTTCATTCTACGAAGCATAACTGGTCCAAAGGTAC
CTGTCTGATTGATAAGTTGATTGGTCAGTGCTTGGTTTTCTCAATAAATTCTTCTGGTTTCGGTATCAGA
TTTGATTGTTTGATTCATTCATCTACCAAGCATAACATTTCCAAAGGTACCTTTCTTCAGCAATTCATTT
TCCATATTTTCATTTCAGAATTCATGTTTTCCTTTGCGACTTTTTTCAGTAGCATCTTGATTCAAAG
>Pg_Root9878_c0_seq1
CAAGATCGACTGTGATGATTATGATGCTTGCACTGATGACTATTGCGATGAGGATGATGGATGCTGTAAA
GCTGAAGTTGTTGATTGTAGCGATTATAGTTTATGTACAATTGATTATTGTTGGAATGGTGAATGTCAAC
ATGAGCAAATTGAATGCGATGATTACAATTTGTGTACTACTGATAGTTGTGAACCCGCTTCTGGATGTAT
CTACACCACCACTCCTTGCGATGATCATAATGCTTGTACAGATGATTCTTGCCATTACTTATCTGGTTGT
ACAAATACCAAAATTAGCTGTGATGATAAAAAC
>Pg_Root9932_c0_seq1
GCTAAAACAAAGAAAGTATTTGGTGGTAGAAATAAAATCACACCTTACAATAAGTTTATGAAAACCGAAC
TCCCAAAAGTAAAGATTGACAACCCAAAGATTAGTCATAAAGAAGCCTTCAAATTAGTTGCTCAAAGATG
GAAAGATTCACCTGAAAATCCGAAGAACGTTCAAGAACCGCCGGCTGAATAACTTTGTCTTTACAAAATA
TTTCTTCTTTACGCTTAATATAATAATATTA
>Pg_Root9958_c0_seq1
TTCTACATCATGGCTGAAACCTCTCTCGTCACCCCAACCAAATGCTCAGCCCTCAGAAAAGGAGGATACG
TTATGCTTAATGGAAATCCTTGCAAGATTGTTGACATGACAACTTCCAAGACCGGAAAGCATGGGGGTGC
CAAAGCCCATCTTACTGGAGTCGACATTTTTAATGACAGAAAGCATGAAGAGTTGTGTATGTCCACCCAC
AACATGGACGTCCCAACTGTCACTCGTGAAGATTTTCAGCTCCTCGATATTGACGAAGATGGTGCTGTCA
GCTGG
>Pg_Root9959_c0_seq1
GACAACAAGCCGTCATATGGCAACAAAGACAATGGCAAATCAAATGGAGGTCATGGTGGTAATGGTTATG
GATCAAATGGAGGTCATGGTAATCATGGACTCGGAAGATATGGAAGTGCTCGATATTACAATGATTTTGA
TACCGTCTGCTACCAAGAGCCAACATGGAAATTGGAGATCAAAGGTGATGGCAAATCAGGAAAGGTTGAT
GCTAAATGTGATTCCAAAATTAGCACACGATGTGAAGGATGCTGCAAAGCTTGGGGATTCTCCCACGAAC
GCTATGAACACGAAGTCGTTGGCTTCCTTCTCCCAAATGCAGATCTTAGCTTAGGCAAATGCACATGCTG
CAAGGTAAAGCCAAGTAGCGGCAAGAAGCACAAGAAGAGCAAGAGTAAAAGCAAGAGTAAGAGCAAGAGC
AAGAGCA
>Pg_Root9988_c0_seq1
GTATTGTATAATTAACAACAGAAAGAACTTGTACAACTCATTCCAATCTGGACACCCTCTGGAGAAGATT
ATTCATTGTTACAGAGAAGGCATCCTGAAATTTCTCAAACTCTGAATTTGGATCTCCATAAACCAATCCA
GGCATCAATTCATACACTATATATCTCCTCATATCATCCCTTACACTAATAGGAACCTTCATTAGCCTCC
CCACCACATCCACCTTTGACTTTCTCACCTCTTCTTGATCTATAAATACTGAATATTTCTCATGATCCTC
TGGCAAATGCCATGGATATTGATAATAAGCTGTGAAAGGATCAAAAAGTACCGGAATACAACCGGATATT
AATGAATCAAATACTGATTTTCTTGTTGGGCTGTCACCTGGTGGCTGCAAACAGAATTCTGACTTCAAGA
AAAGGTCCATAATGGATTCAGGGTGACCACATTCCCCTGAACTACAATTCAAAAAGCTGCACTTTTCGCC
GCTTGTTGAGGTGCATTGGTTGATCAACACTGACCTTATGCTGTCCGGGGAATCGGGTCTTGCTCCCCCT
GCAAAACCAACGAGGCTTTTTCTATTTGATTGTATGATCTTGAGCTGCCATTGTATGATATCTTCGTCTG
AACGAGGATGAAAATTGGTAGGATGTGGAATGCCAATGTCATTGACATGCCACGGCTGTCGTTCGATTAA
TAGCTTTATGGGGTTTTGCATTTGATCAAGATTTAACAATGTACTCCCCCATGGAGAATCATTTCTCCTC
CTAAAATCCCAAGAAATTTTACCCAAAACAAAGATATGATCTTTACCTGAATTTAAAGCCCATGGTGTCT
GCAACTCGAGCCACTTGACCAAGTCTAGTGCCAAACTGTCCTTAATATCAATAGACACATTCTTGAAATG
CCATCTCAAAATGTCCAGACCACCATAAAATGGTACATAAAATAGTTTAGCATCATTCTCATTGTAAACC
CTACAAGGATGTTTTAAAGTCCGGGAATGGAATATTGGCTCCAATGAGTACTGATGAGTCTGGTACCAGC
CTTTGCCAAGCTTTGGTATCGGTTCTCCTAATGCATCATTTCTGAAATATTTGCAGAAATCCAACCATGT
GGACATATCACCACACTGGCCTAACAAATCTTCATTAAACTTTGGTGGCAAATCGTACACGTATATCCCC
CTCCCATCGCAGGTTGCAAGGCCTTTTGAAATAGAGGTCCATGATCTATGCACTTGTAGCTGCTGTTTCA
CTACCTTCACAGCATATTCAAACTCTG
>Pg_Root10035_c0_seq1
AGTGTATTTATTCTTTTTCGCACCATGGGATCGAGTGTCAGTGCAAAAATTTTATTTATTGGGCTAGACG
GAGCTGGCAAAACAAGTCTTCTCACCTACTTGCAGCAAGGCCCAAACGATGTTGCACCTAAACCTAGCAT
TGGATTCGACACTAAAGAAGTGAAATACAAGAATGTGGATATGTCCATCTTTGATGTCGCAGGG
>Pg_Root10046_c0_seq1
GGAAGCTACACAAGGAGTTAAACAAAGTAAACAAGATCTAGAAGCTGCGTTAAACCGTGTAGAGATTGCT
AACGTGAAGCAACTCGCAGCTGAAAACGCTTTCCGCGGGTGGACAAAACACACACCTACGAGTCAAACCC
GACGCTCTTTTTTCAGACATCTGAATAGGCAGCATGAGCCAGTTCTAAAGTCTAATGTTTCGATGCGTGA
TGTTCTGAGGCGTAAGCAAGTTCCGAAGGAAG
>Pg_Root10073_c0_seq1
GGAATTTTTGGCCTAAAGAGGAAGAAGACCAGACAGAAGCGTATTGGTTAAGGAGAGACAGTTCAGCGGT
CTTCTCAACAACACAAGAAGCGAACAAGAACCCTGTGTTGTCAGGTGCAAGGGGTATATCAATAGCCAGA
TCCTCCAACATCTCGAACAAGTTTTGAAACCCATCCGAGAAGTGTTGAGGTGTAAAAACGTTTTGTTGTG
CGAGCAAAGAGAAGAGACAAGTCAAGTCCTTTTTAACACACTCTTTTCCTTCGACTAAGACGAATAATAT
CTTTTCAAAAGCAGTAGGAAGGAGGTGTTTAGGTATGTTAAGTTTCTTCACATACTCGACAGCGTCGTCT
CTTTCGCC
>Pg_Root10079_c0_seq1
GTAGAAATGTTCAAAAACGATGGAACCGTTCTAGTCCTCAAAAACCCAAAAATGCACGCCGCTACAGCAT
CAAACACGTTCATGGTTGTTGGTAACCCAGAAACTAAGAAGTATCAAGATGTAATGACAGATGCTGATTT
TATTTCTGCAATGACGGCAGCTCAAGCTGCTGCTGCTCAAGCTGGAGATGATGATATTCCGGATCTTGTT
AGTGGGGTGAATTTTGAAGCAACTGCAAAGGGAGAGCCAGCAAAGGAGGAGGAAAAGAAAGTGGAGGAAC
AGAAGGAAGGAGCTACTGAAACTCCTGCTGCCGGCACGCAATATAAAAG
>Pg_Root10086_c0_seq1
GGGAAAACCCAAACAGAAGCAGGCAAATCAATTTCGCTGGCAGAGAAATCGATCCATTGTTCAATTTGAG
CCGCTTCGAAAGGAGTTTTTCCATAAAGTGCATTCTTTCCTTGTCTAGCAACAAATCTTGCAATAGCATT
TCCTTCAGAGAGAACCCCATCACTTGTTTCGAGGTAAGGAATCTTACCGAAAGGGCTGTTCTTGATGGAT
TGTTCAGTTGCATTAACAACTTCGATTTGAAC
>Pg_Root10098_c0_seq1
TTCGTTTTTAGGTATTTCTTTAGTAATACAAGTTATTTCAGGTTTATTTTTATTATTAAATTATAATAGC
TTAGAGAGTTATTCAAGAATTATATATATTGTTATCGAGGTGAATTATGGTTGGTTCTTTAAGATTTTTC
ATAGTAATAATGCTAGAATTATTTTCTTAAATCTTTATTTACATTTGTATAAAAATATTATGATATTTAG
ATATCGTTAACATAAAACTTGAAATACAGGGTTATTGATAATAGTTCTTATTATAGGTGCTGGTTTTTCT
GGTTATGTATTAGTAGGATCACAAATGAGTTTTTGAGCTGCTATAGTGATTACTTCATTAATTAGAGTTA
TACCTATTAATGGAGAATCACTTATATATTTTGTCTGAGGTGGTTTTAGGATTAATTGAATAACTCTTCA
GTTGCTTTTTGTTGTTCATTTTATTTTACCTTTTTTAGTTTTAATTATTATAGTTTTTCATTTATTGTTT
TTACATAATAGAGGAAGAACAAGTGTACTTTATGTTCATAGAGGTGGG
>Pg_Root10126_c0_seq1
GTTCCGCTGGGCGAGGATCATCTGGTAGCCGATGCCGTTGGTCGACCCGACCAGCTCGGAGATGCCCATC
AGGATCAACGCGAGGGACAGGCTCACCCGCAGGCCGGCAAAGATTTTCGGCAACGCTGCCGGGAGTACCA
CGGTGGCGAGGAACCGGGTCTTCGACAACCGCATGCTCCTGGTCGTCTCGACCACCGTCTCGTCCAGCGT
ATGCGCACCGTCAATGGTGTTGAGCAGCACCGGCCAGATCACCCCGAAGATGATCGTGGCGAGCTGCATC
GGGGTGCCGATGGGGACCAGCACCAGGAACACCGGCAGCAGTGCCGGTGGTGGGATCGACCGCAGGAACG
AG
>Pg_Root10184_c0_seq1
ATAATACAATCCAAATATATTTCCCCAGTCCCCAATACAATGTGCTCTCCCGATTCCTCCACCTTCGTCG
TGACGAGAGGGTAACTTTTGTTGATTTTCCTCAGTCCGTCCAACATCTTAGGGAGCTCGGACGGGTTGAG
GGGCTCCACCGCAACCTTCATCACTGAATGTGTGTTGAAAGCGAACGGTCTGAATATGTAAGCATCATCG
TTA
>Pg_Root10201_c0_seq1
GTTTTGATAGTTCAGAGTGCTGAAATTGTGAGAGAGTTTTTTATTTGATATAACAAGTTCTGAGAAATGT
CTTCTTCTTCAACTTGTTCTTCTTCAGAGAAGGAGATTCAAGAGGAACTCAGAATTATTGGAAGTAGGCT
TTTAAATCCCCCCATCTCCACACAAGAGCTCCTAAATGTGCTTGATGAAAATGGGAAAATTGTTGATGCA
ATAATCAGGTCCCAACCTGATATTGACAACACAGAAGGAGTGCAACATGAATCAGACTCCAAAGTTAAAC
GGAAGAGGAGGTGTGCTTTATGGAAGCAAGAGGGTTCTGAAATGGCTCTTATTATCAAAGACCACGGTGA
CAAATACATTGGTTGCAAGATTAAGGTTTGGTGGCCAAAAGACAAGATTCTTTTTCTGCAGGTATTACGA
AGGAGTTATTTCTTGCTTTGACTATTCAACAAAGAAGAACAAGGTAGTTTATGATGATGGTGAACATGAA
ATATTGGACCTGAGAAAGGGACACTGGGTCATGATTTGAGTCTTTCAATGTGCAAGATCACGAACCAGGC
GGTAATCCATCAACCGCTATGGTCTTCTTCCTCTACCACCAATGTTTTTATTAGAAGGTAAGATAAATGA
AGTACAAAGACAAGTGGAGCTGATCACAGAATTAGAAGTGTAGATTAAAGACTAGAATTGTTTTTAAAAT
ACCAAAACTTAATTTTTACCAGAAAATTAATAAAGAAAATATTAGTCTAAGCCTGAGGAGGACTCCTTAG
CAAGCTGGTTACATGAGCTTCCAAAGTTTTCTCTATGGTTATGTTCAACTACCAGCGTTAATATCATTTG
CAATGGTAGCCTTTATAGCGTTTAGTGCATTTGTTACATCATAAAAAACTGGTGTGGCGCATTTAAGCTC
CAACCACTACGATTTTGAGTTAAATAAGTTACATTTCGTTTAGAATATGGTGTTTGTAGATGAACACGAT
TCTCAAATGCGCTTGGAACTTTAAACACAAGAAAAAATTCATAAGTTGATAGACGAACAACCACTATGAG
TATTTGTAATACAGCTATGTTGAATTGGCTAACTCTACCGAGCAGTTCATACACATGAGATGACATCTTA
CGACTACCCATATTTTTCTTCTATCTCCACGAGGTTTGACCTTTTTATAGCTATTGCGCTGACCGACAAA
GTGAGGGCACTTGGCATGAGAGGAGG
>Pg_Root10211_c0_seq1
GGGCGGCGTACATCTGGGCAACGGGGCCACCACCGCGGACGGTGACGTCGACCTTGATGCGCGCGAACTT
GTTGGCACCGACGATGGTGACGGCCTCGGCGACCTTCGAGCGGAGGGTGGCCGGCTGGATCATGTTCAGC
GGGATGCCGTTGATCTTGATGTTCGACTGGGCGGCGTTGCTCACCTGGGCGACGGCGATCGCGGTCTTGC
GCTTGCCGAAGGTCTGGACGCGCTTGGCGGGCGCCTTCTGGGTCTGCTGGCCGGCCATTTTTGGACGGGA
GGCTAAAGCAATAAAGTACAGAAA
>Pg_Root10237_c0_seq1
GGACCGATCCGCGTACTCAGCCTTCGTACCGTTCGTGGTGACCGGTGAGAAGGTGTGAGCTACGGGGGAC
GAGGCACCATCATTGATGATGATAGCAGCAAGTGCAGGCATTGTTAAATGCTCCGTAATGGCGGTGTTAA
CCGCGGGTTAGAGTTGATAGATGGAGGAATTCCACCTACCTGCGACCACCAAACACCTGGCTGAGCAAAC
TCAGCGCATTTGCCATGTGGCCTAGCGACCGAGGGTCCTTAAGATAAGGATTCGGTATGGGCACGCCTGA
AACTGCATCGCGGTCTAGCCTGATATATTGGCCGTACGCTCTTCCTTCGGAGGTCCACTTTGTAAAAGTA
CCAAAGTAGTTCCGTCTTTCGCTCTTCTGCAGCTTGTGTCTCCACTCGACTCTTTCGATCCGAGTGGAAC
TGGTCCAAGAAGGACCATAACCAAGCATTGCGTCGAGAGACTCCAGAAATTTACCAACCGGAATAAACCA
GTCGGCAACAAAGGAGAAAGGCAGTAACTCCCACGCGAGAAGCGCGGGATTAGTAATACCCAAACTGGAG
AACGACATCAACAGATCGTTTTGAGGGATTGCGTCGATTCTTACGAAACAACCTCTCATTCCAGTGGCTT
TACCCGTACCAACATTGAAACCATACGGCGGACTAACATAGCTCCGATCGATGGCCTCCGTGATGGCACT
CTTAGCGGTGACGATCCAGT
>Pg_Root10253_c0_seq1
GTTAACTGGTCCGGTTACTATGCTCCAATGGTCATTTGTTCGCGATGATCAGCCCCGTAAAGACACTACG
TTCCAATTGGCTCTTGCCATTCGAGAAGAAGTACATGATCTAGAGGCTGCTGGTATTTCTGTTATTCAGA
TTGATGAACCTGCTATCCGTGAAGGATTACCTCTCCGTAAAGAAGATTGGAATGAATATCTCAACTGGGC
GGTTGATGCCTTCCTTCTTTCTAGTACTGGCGTTGATTCTTCCACCCAAATTCATACTCATATGTGCTAT
TCCGACTTCAATGACATCATTG
>Pg_Root10276_c0_seq1
TGCAGCCTTGAGGAGATTCATGTCCAAATCAGCAGAAAGGTGTCTATCGTTTTTTGACACACTAAAGGGA
CCGAAGAACGAAAAAAGTTTTCGATGGACTTCGAAGTGCGAATATGTTTTACAGGGAATCAAAAAGTATT
TATCTTCAGCACCTCTGCTGATGAAACCGGTCCCTTCAGAATCTTTATATTTGTTCATGGCGGCAAGATC
ATTGGCAAAGTGAGCAATGTAGATTCGGGAGATCGAAGGAAAACAATTCCTTGTTTACTATGTTAACCAT
ACTCTTCGGGATGCAGAGACCAAATATCCGAATTTGGAGAAGTTTGCTTATGCTCTAACAATAGCCAGCA
GGAAGCTTCGACATTATTTTCAGGGTCGAATGATCGTGGTGTATACAGATCAATCGTTAAAGAAGATTAT
GAATAAACCCGACATATTGAGCCAACTTGCTGCTTGGGCTATGGAATTGACTCAATTTATTTTGGAGTAC
CATCCTCGGACGGCGATTAAAGGTTAGCCCTTAACCGACTTCGTAATGGAGTGTTCTTTTTCCGAAGCCG
ACTTTGCTGATGAACCAGAGGTAGTGGGTTCGGTCTCGGATATACAATCAGTTCAAGCCTCATGGACTTA
GTACATGGATGGATCGACGACCTCGGATGTCAGTGGTGCAGGGGTAATATTAACAAGTTCAGAGGGGTTT
AAGGTACAACATGTTATTCGCTTCGGGTTTAAAGCGACAAATAATGAAGCCAAATATGAAGCAATTTTGA
CGGGTTTACGGCTGGCAAAGAGTCTTTGAGGTACATTGGTTTGTCATCTTCAGTGACTCGCAGTCAGTGA
TCAAACAAATTTCAGGGGAGTTTAAGGCTCGGGGGACAATGATGACGAAGTACCTAGCCGAAGTCAGTAA
TGGGCTGCATTTCTTCAGTTTCTATACTTATCAAGGAGTTGAGAAGTCGAACAACACAGTTGCGAATGTA
TTGGCCAGGCTAGCTACGACGGATGCGAGCTTTTTCAGTGGGTCAATTTATTTGGAGGTTCTTAATGCTC
TGAGCGACCAGAAGTCAGAAGTCTTGGTATTAGAACGATCGAATTGCTGGCTCATGCCTTACTTGAATTA
TCTAGCAGATGGCATGTTACCTTTGGACCGG
>Pg_Root10320_c0_seq1
GGTGGACGAGGGTGTTGAACCATCGAACAACGTGGGTGAAAGGCTTTCTAAAACCAGTATCAAGGACGAG
TTTGAAGAGATAGACAAGAGAAGTTCCAACAACGATATCAGCAAGGCTGAGTCTCTCTCCAACAAGGTAA
GTGCGATTGGCGAGATGATCGTTGAGGATTTGAAGGACTTTTCTGATGTCTCCCTTGGCGAGGTTGGTAG
CCTCAGCGTTGAATTCAATGTATCCAAGGATGGGATATAACCAGACGCCAGCAGGAAGGTCAATTTCGCT
GGCAGCAAAGTCAATCCATTGGTTAACTAAGGCTTCTTCGTATTCGTTGCTTCCAAAGAGAGAAGTCTCA
GCAAGTCTGGCCAAGTGACGGGCAATGGCGTTACTTTCAAAGATGGCTCCATCATCAGTGACCAACACTG
GAACTTTGCCAAGAGGATTTTTAGCAAGGAATTCAGGGGTTTTGTTGTCAACACCCATTTTAAAGTCGGG
AGTAGTTTCAACTTCAACACCTGCATATTTGGCTGCAACAAGGCCCTTCCAGGCACGAGCACTCTGTGTG
GGGCTATAGAGTTTATAAG
>Pg_Root10322_c0_seq1
TGGTCACTCAAGGCGTGTAAATTATTAATCGCAGCAAGTCTGCGGCTTTTCTCTAGAGGAGAACCATGAA
GAAACTCAACAAAGTGGCAATGTTGTTTGCTTCCGCAGCGCTTGTTACCGCCGCTGGTGCACAAACTATC
GACAACTGGAAAAACGGCAACAACGAACTGGTCTGGAAAAACGGCACCAACGAACTGTGCTG
>Pg_Root10325_c0_seq1
AGAAGATGGATGCGCGCAGGGATAGTCCGATGATGGAGAATGGCTCTCCGAGCCTCACCTCCGCCATTGT
GACTGTTGTCGTTGGTCCTGACCAGCGACTGTTCGCTGCGCACGAAGACGTCCTATGTCACTCCCCGTAC
TTCTCTGAAGTCTTACGGGGCCAGTTCTTCGAATCCGCTAATCGACGCATCGATCTACCCATGGAGGAGC
CCGAGATCTTCTCTTGCATTCTTGAGTATCTGTACAAGGGTGACTACTACCCGCGCTTGGTCCACGACAA
GCGACGGCAAACCTGGATGCTCGAGGGCGCAATGACCTCGCCCGATCCAAACAAAAATGGCG
>Pg_Root10331_c0_seq1
CTTCTGCATATTTCGCTTTGGGAAAATATAAACAAGCTGCCGCCAACTTCAAGAGAGTTCTCGATATTTC
AGGGGATAAAGACGCTGAAGAAAAATACAAATTGGCCACTAAAATGAACAAAGCCCAATTACTCGCTGAA
GCCATTAGTGTCCAAGATTCTCTCGATCAAGCCGCTCTCTCCAGCATTAACGATATGCAGGTTCCTGAAT
CTTACACTGGACCTAGACTCGAGG
>Pg_Root10339_c0_seq1
TGTGGGTAAGTGGTGGAATGGCTCTGATCTCTATCCTGATCCTTGTGGTTGGACCCCCATTCAGGGTGTT
TCTTGTGATATATTTGATGGCTATTGGTATGTGACAACCTTAAACATTGGCCCCATTCATGACAATTCTC
TTGGCTGTGCCTCAAATGTGGGATTCAATCCCCATTTATTTGCACTTAAGCACCTCAAATCTCTCGTATT
CTTCAACTGCATGGTGCACGAACGCCATCCGATCACAATTCCTACACACAAGTGGGGGGAACTTGCTGGC
AGCTTAGAGTCACTAGAGTTGAGATCAAACCCCGGCCTCAACGGACCACTTCCCTCCACTTTTGGTGGCC
TTAGAAAGCTTAAATCTCTGGTGCTACTAGAAAATGGATTAAGCGGTGAAATACCAACAAATGTTGGCAA
CCTAACCAACTTGAAGCGACTAGTCCTTTCTGGAAATCAATTTACGGGTCAAGTCCCAAGAAATTTTGGT
GGGTTGAGTGAACTATTAATCTTGGACTTGAGTAGAAATTCACTATCAGGGACTTTGCCTTCTACTTTTG
GTGGGTTGGGATCACTGTTGAAGCTAGATCTAAGCAATAACCAATTAGTGGGAAATATCCCCAGAGAAAT
TGCAAATCTGAAAAATCTTACTCTGTTGGACCTTAGCAACAACAAATTCTCAGGTGGATTGACCAAGTCA
TTTCAAGAAATGAGCTCCTTGGAAGAGTTGGTCTTATCGGGGAACCCTTTAGGTGGAGACCTTATGGGCC
TTGAG
>Pg_Root10365_c0_seq1
ATCGTATCGAGGAGCTTTGAGCAACTTAACCTTACGAATACCAACATCTCTCAATGGGAAGATATTCTTG
GTTTGCTTGCTGATAGATTTACCGATGCTTCCGAGGGCGAATTTCTTAACAAGGTCTTGTAACTCGCAGT
TGCTTTCCTTGGTAATAACGGAGGTCATCTTGGCTCGGATTTGACGGATTTGAGCGGTTTGAGCGTAACT
AGTCTTACTAGTTTGGTTCTTCTTGCGATCAGTGAAAGCAATGGCAAAAACTTTGAGTGTGTAACCATCG
GTAGTCTTAACATCCAAACTGGCTTCGATGAGACTTTGCCATTTGCGGACAAGACCCTTCAATTTATCAG
TGGTGT
>Pg_Root10380_c0_seq1
GCCGTTGTCTCTGGCGAGGACGGCGGAGTAGAATCTCTTCTCGTTGTAGTCTCTGTAGCTGTGTTGGTTC
TTGTTTTGTTGGAGGTATTGGTTGAAGTTGTTGTTGTAGTAGTTGTTTCTGTTCATGTAGGCCATGAGGA
CGTACCAGTTGTTTTGGAAGTGAGCGGGGAAAGTTCTGTTGTCAAAAGTGGTGGCGAATCCCTTGTCAGC
GACACAGGCAGCTTGGTATTTGGATCTGAAAGTTTCTTGCATGAAGAAGTCGAAGGCGGTGTAAGTTGGG
TGGGGAGCGAAGATGGCGGCGAAGTATGGGTTTACGGGGACATTGTCGAAGGCAGCGGATAAGGCGGGAG
AGGCGAAAGAGAAGTTGGCGTATCTGAAGCTGGGGGAGAACTTGAAGAATCCTTCAATTTCGTTGGGCTT
GTAGTGTGGGTTGACGACGTTTTCGCTTTGGTATTGGTATCCCATGTGACGGGCGAAGGCGAAGGCTTGG
TAGGGGTAGTTCTTGAAGTATTCAGGGATGTTTTGGAAGTTGAAGTTGTAGTAGTATTCGTTCATTCTGT
TGTCAGCAACGGTGAAGTTACGGCAAGCGGGGAGGAAGTATTGTCCACGTTCCATTTCGGATTCGCATTG
CTTGTAAAGGGCGTTGTTGCGGAGGAATTGACGGCGTTCAGAGCTCTGCTTCAAGTTAGCGTTGAAGTGA
ACCTTGGCGGCATTTTCGAAAGATTCTCCGAACTTGAAGTTAGCGTAGATCTTGGAAGCTGGCTCAGCCT
TCATGGCAGCAGCAGGGTTGGTCAATGGAACATTGGGCATCTCAGCGGAGGCGTGGAAAGCGCACTGTTG
TTTCTTGTTGTTGGCAGTGTTGTAGTGTCCGTAGAAGAGGAAACGAGATTTCTCAGCAACTGGGCTGCGG
GCGAAGGCAAAGGTGCAAACGTAGTCGGCTTCCTTTTGTCCCAGGAATTGGGCAGAGAAG
>Pg_Root10407_c0_seq1
GACGCTCTTCCGATCTCTCGCTTACACCATCCATTTCGTAAAGAACCTTGCCAGGGCGAATTTGCGCTAC
CCAGTATTCAACACCACCTTTACCGCTACCCATACGAACTTCGAGTGGTTTAGCTGTAATCGGCTTATCG
GGGAACACACGGATCCAGATTTTACCGCCACGCTTAACGTGACGAGTCATCGCACGACGTGCTGCTTCGA
TTTGACGCGCAGTAATGCGACCGCGACCAGTTGCTTTCAAGCCAAAATCACCAAAGCTAACTTTGGAGCC
ACGCTGGGCCAGACCGCGGTTGCGGCCTTTCATCTGCTTGCGAAACTTTGTACGCTTAGGTTGTAACATG
ATGCGTACCCCTTACTTGGACTTAGCGGCTTTTTTCTTGGACGCAGCTTCGGTTTCAACAACATCACCGA
TCACTTCGCCTTTGAAAATCCACACTTTCACACCAATGATACCGTAGGTGGTGCTCGCTTCTGCAGTTGC
ATAATCGATGTCTGCACGCAGAGTGTGCAGAGGCACACGACCTTCGCGATACCATTCACTACGAGCGATC
TCGGCACCACCCAAGCGGCCACCCACTTGAATTTTGATACCTTCAGCGCCTTGACGCATTGCGTTTTGTA
CCGCGCGCTTCATCGCACGACGGAACATTACACGACGCTCAAGTTGCTGAGCCACGCCTTGTGCCACTAA
AGCTGCATCCAAATCGGGCTTGCGAATCTCTTCAATATTAATATGAACAGGCACGCCCATTTGCTTGCTG
ACTTCAGCGCGCAACTTATCAACATCTTCACCTTTTTTACCGATCACAATGCCTGGACGGGCAGTGTGGA
TGGTAATGCGCGCAGTATTAGCGGGGCGTTCAATATCAACGCGGCTAACTGACGCACTAGCAAGTTTGTC
CTGAATGTACGCACGTACTTTCAAGTCGATGTTGAGTTTGTCTGCGTACTCGGTGCCATCGGCATACCAG
ATTGAAGTATGCTTTTTGATGATCCCAAGACGAATACCGTTTGGATGTACTTTCTGACCCATAACGCGCT
CTCTTACTTATCGGCTACTTTAACGGTGATATGACAAGTACGCTTGGTAATACGATCAGCACGGCCTTTG
GCACGTGGCTTAATGCGCTTCAGGCTTACACCTTCATCCACAAAAATCGTTTTTACTTTCAACTCATCAA
CATCAGCGCCTTCGTTATGCTCAGCATTTGCAATTGCAGATTCGAGCACTTTCTTGATAATCGCTGCACC
CTTTTTGGTACTGAATGCAAGGATATCAAGCGCGTCTTCAACGCCTTTACCGCGAATTTGATCAGCAACC
AAACGCGCTTTTTGCGCCGACAGACGAGCACCGCTTAATTTTGCTGCTACTTCCATCGTATACCTCGATT
AGCGTTTTTTCGCTTTCTTATCAGCGGCATGGCCACGATAAGTGCGGGTTGCGGCAAATTCGCCAAGCTT
ATGGCCAACCATTTCTTCGTTAACCAAAACCGGAACATGTTGGCGACCATTGTGTACAGCCAAAGTCAGA
CCAACCATTTCCGGCATAATCATTGAACGGCGTGACCAAGTCTTGATTGGACGACGATCATTGCTCGCGA
TCGCGGCCTCGACCTTCTTAATCAGGTGAAGGTCGATGAAAGGACCTTTTTTCAGTGAACGTGGCACTGT
CTCTTCCTCTATTCAGCTGTTAAGTCGGCGCTTATTTCTTATCGCGACGACGAACAATCATG
>Pg_Root10440_c0_seq1
AACAGTTTTTGTTATAGTGTCTTAAATTTTGACCGTTTCTGAGTATTGAATTGGCCATTATTTAAGAACT
TCAGTTTTTATTTCTATATACTATTTTAACATGCAGTAAATATTCAGGCGTATCAATTCGGATGTTTCAT
TGATACGCCTGATGTGTTATAGTTCTAGATTACTATTCTTTACATTCTACATCAAGTATTCTGAATTGTC
CAGTTACACCATCCAGAGTTTTGTCAGGCAATTCATTTTGTGTGCAAGGTGCTGGGTCTACTTTTTCAAG
TATTACGCAGCATACGGTTTCATCTCCTGCGCATTCGGTTTCAAGTTCACTCACAGGTATCTTATCTGAG
GCTGCGTCAGAAACACCAGTAAAAACAAGGGCCCCGAAAGCATTGATATATTCTGGGTCAGTTTCTTCAC
AGAAGTCACTTGTAGTTAAAGTCCTGTCGATTCCAGTACAATCATCGCCATAACCTATTCCTGGAGTGGG
AATAAAGCAGCTAGGAAGAGGAGCTCTTTGGGTTTCAAAAACACCTGCTTGAGCAGCGATAGTAACTGTT
ATAGCTAAGATAGCAATAATAGACGCAAAACCATTTTTTAAAAGTTTCATGATTTTTATTTTTATTTTTT
GTAATGT
>Pg_Root10462_c0_seq1
ACAACTCGAGTCCTACCCATATGCTGTAGTGGGGCCACTACTTAAAAACTGATCGGTATCATCGGTATCT
ACGGCTTGGTCGTGGCCATGGTCTTGCGTGGTCGTGTGAAGGCGGCTTCCGCTGGATATACTTTGAACTC
GGCGTTCTCCCACTTGGCCGCCGGACTCACATGTGGACTTTGTGGTCTTGGTGCTGGCTATGCTATTGGT
ATTGTTGGAGATGCTGGTGTTCGGGGTACTGCGCAACAACCACGTCTTTTCGTCGGCATGATCCTTATTC
TTATTTTCTCTGAA
>Pg_Root10486_c0_seq1
CTGTAGGCACCGGCGAAGTCACGCTTGGCCGGCCGCGGGATGGTGTGCTGGTTCCACGGGTGCTTCCGGT
CGACCGCGTTACCCAGCGGGTCCTTGTCGACGAAGATCTCCTGGCCGTCCCAGTCCTCGTAGAACGAGGA
ACCGAGCAGGATTCGCAACCCGAGGTTGATCTTCACCAAGTCATTGGTGACCAGCTTGCCGTCCACCACC
ACACCGGGGGTGACGAACATCTTCCGGCCCCAGTTGGTCATGTTGCGGTAGTTGAAGTCGCAGTGCTCCG
GGTCGTTGAGAGCGCCCCAGCAACCCAGCAGCACCCGGCGCCGACCAACTTCTTCATAACCAGGCATCGC
GTCATAGAAGAAGCTGAACAGATCGTCGTGCAGCGGAACGATCCGCTTGCAGAACTCCACATACCGCATG
AGGCGGGTGTAGTAGTCGGTGAACAGCTGATGGGTGGCAACG
>Pg_Root10497_c0_seq1
GAGGTTTTCGAGCATAAGAAATAACCATGACAAAGTCCTTCGCCGAGTCTCCCACCCTTGCCGATAATCT
TTCTGGCATTGGTGCCGTCTGTGACCACAATTCAATTAGAGTTTGAAGACGCAAGCTGGGAATAATAGGC
TCACCCCACAAGCTGATCTCCACCTCATCCTCACTATCAAGAGCTAGTTTTTGCACAAGATACTTTTTGA
TGAACAAGACTGGTAGCTTAACATTCTTGATCATCAAGTAGCAGCTACGTAGCTGTGGCAATGGTGCATC
TCCTTCCTGGTTATCAGATGAAACTAAAGAAATCCAAATTGGAGCGACTCTTTTCGCTTGTTGGCTGCGT
GCTGCATCAATGATTGCTTGTGCTGGAATATTCAATTCCTCAGGGGCACGTGCTTTTCTTGGCCGACCAC
GAGTCATCCTTTTAGCTTTTACTTGAACTGATGGAGTAGAACCAATTGCATTATCAGCATCATCATTAAA
GATCGGAAGAGCACCGTC
>Pg_Root10500_c0_seq1
GTTCGATCTCTTTTTCAAAATTATTTGGATTTTAGCTTTTTGGGTCTGACGATCAGGAAGAGCGATAGTT
GAAGTATAGATTTTTTTCACATCAGCCTGAGCAAAAGTTCGGAGCTTTTCAGAAATAGTCACGACACTAG
TGATGGCAGACCCAAGACCACTCAATTCAATCTCATCATGTTGTTTCAAAAGTTGAATCGCAAGTTCTGT
GTAAAACTGGTTAGGTCGGTTGACAGAGACTTGGATCTTGTTTTTAGCGCGCTCAGTGACAGCGGCAGCA
GGAGTAGTGGTAGAGGTAGGGGCCTGATCTGTTTCCATCGGGTCGGTCGGGTGATGAG
>Pg_Root10578_c0_seq1
TTCGAAAGTTCGACTGAGCAAAAATGGGTAACGCCAATACCATCCTTAAACAAGAAGACATCGATGATCT
TCAATTAACTACCAACTTTACTGAGGAAGAGCTGAAACGTCTTCATAGAAGATTTAAGAAACTTGACAAA
GACGGATCTGGTACTTTAACAACAGACGAATTCTTGTCAGTGCCAGAATTAGCAGGAAATCCTCTCTTGG
AACGAGTGTTTGCCATTTTTGACACGAACAAAGACGAGGAAATCGAATTCAAAGAGTTTATCTCTGCACT
TGCAACTTTCAGTGACAAAGGAAACAAAGAAGGAAAACTGAGATTTGCCTTCCAGGTGTATGATATTGAT
GGAGATGGCTTTATCTCGAACGGAGAGTTGTTTCAAGTGTTAAAGATGATGGTCGGAAACAACTTGACTG
AGGTTCAACTCCAACAAATTGTGGACAAAACGATATTAGAAGCCGATCAAGACAAAG
>Pg_Root10588_c0_seq1
CAAGAAGAAAAACAAAAGCAAGAACAAGAACTTCTATCATCTGACAAGACTTCAGCTCCTTGACTTCTCA
GAGAGCCAAATAGAGCGGCTACCGATATTCCAGGACTCTGCGGTAGGCGACAAGGTTCACTCCGTCAAGC
GGCTCTTGTTGCGCGACTGTAGCAAGCTGAGAAGGTTGCCTAGTTTGAAGCCCTTGTCAGGTCTGCAAAT
TCTCGATCTTTCGGGTACTACAAGCTTAGTGGAGATGCTTGAAGTGTGCTTTGAAGATAAGAAGGTACTC
AAAACTCTTGATCTCTCGGGAG
>Pg_Root10595_c0_seq1
AATGTCAAGAGTTTGTGACCTTACGGGTAAAAGAGCGATGGTTGGAAACAATGTTTCCCACGCGATGAAC
AAGACTAAGAGAAAATTTTCTGTAAACTTAGTTAAAAAACGTTTTTATCTTCCTGAAGAAGACAGATGGA
TTACTCTTAGAGTAGCTGCATCTACAATAAAAACTATCAACAAAAACGGAATTGCTGCAGTTTTGAAAGA
AGCTAAAGCTAACGGATTTATTAAATAATCCTTCCTAAATAATATATAGCAAGATGGCAAAGAA
>Pg_Root10618_c0_seq1
TGGAAAAGGACCAATTGGTGGAGATTTATACGAAATGCCTTTGGAAAGAAAAGCACCTGGTGTAATTTTC
CGGCAGCCGGTAACTGAGCCATTACAAACTGGAGTTAAAGCAGTAGATGCTATGATCCCGGTTGGACGTG
GTCAGCGTGAGCTTGTAATCGGTGACCGTCAAACAGGTAAATCAACTGTTTGTATCGATACAATCTTAAA
TCAAAAAGAATTTA
>Pg_Root10639_c0_seq1
TGGTGATGGTGATCTGGTTCTTCTTGCCCGTGCCCTTCTCCTCGGCCGTCACGTTCAGGATGCCGTTGGC
GTCAATGTCGAACGTCACCTCGATCTGCGGCACGCCGCGCGGCGCCGGCGGGATGCCCGACAGGTCGAAG
GTGCCCAGCAGGTGGTTGTCCTTGGTCATCGCGCGCTCGCCCTCGAAGACCTGGATGTGCACGCCCGGCT
GGTTGTCGCTGTACGTCGAGAAGACCTGCGACTTCTTCGTCGGGATCGTCGTGTTGCGCTTGATCAGCGC
CGTCATCACGCCGCCGGCGGTCTCGATGCCGAGCGTCAGCGGGGCAACGTCCAGCAGCAGCGGG
>Pg_Root10641_c0_seq1
AGGTGAGAGAAATCAACCATGGCGAGAGGGGAAGAGAGACGGAGGAGAATGGAGGAGGAAGGGAGAGGTA
CGAAGGAGGGTGAAAGAGAGGGGATGGACCTAAAAGAAGAAAACAGAAAAGTTTGGTAAAGACAGATAAG
TTTGGTGAGGATAGGCGGGAGACCAGAAAAGGAAAGATGGAGATAACGGAAATAAATGGAAGAAAACGGA
AAGTTTAGAGAGAAGGGAGAGAACACATCCTAGAGAGAGAATCTAACCCATTTTCCTTGCTTTTCTGGTG
GTTTTGTAAAGTAATTCACTTGGTTTCTTCTTTCTGTCCCAAATGTTGTTAAGGAGAGTATCAGCCAGTT
GCTGGGTATACCGCCTGAAGTTCTACCAATTAGATTTCTCGGAGTTCATCTCATCTCTTCTAAACTATCC
CAATCCGACTGCCAACCTCTGATCCAAAGAATTACTGAGAGAGTAACATCATGGACTTCCCGCTTCCTCT
CTTATTCTGGTAGAGTGCAATTGATAAAATCAGTACTTTTGCCATTCAGTCTTACTGGGCGGCCCACTTT
ATCCTTCCTAAATCTGGTGGAGTAGCTTTCTTTGGAAGGGTTCCTCCCTACTTCGAAATGGTTCTAAAGT
CTCTTGGAAGGACTTGTCCCTTCCCCTTTGTGAGGGAGGTCTTGCTATAAAAAATCTTACTGATTGGAAT
TCGGCCCTCATTATTCTTCATCTTCTCAAGGTCATTTCTCCTTCCTCTCCTTCCTTGTGGGCAAAAATGG
GTCCAATACTCAATGCTTACTAAGACTAATTTCTGGCATTTTTTTTTTGCTAAATTTAGACT
>Pg_Root10660_c0_seq1
TGGTGTCACAGTCGACGATTTCTTGAGGGGAGCCATTTGGGACTTGTTGTCCGGCAATCAAGTTGGCGGA
TTCAACAGTTTCGGTGGCGGAGAAGGCCCAGCATGATCCGCATTGTCCTTGATCTTTAACGGCAGTTGTC
ATTCCTTTGGCGACCCAGTCGATGGCACCAGATGGAGCAGTGAGACGCCCTTGGGTGGTCTTGACGATTG
GGTTCTTTGGTTTGAATCCTTGGATGGCTTTGAATTCTTCAACGGACCAGTCGGAGAATTTTGTGAAGCC
GAAAGTGGCTCCAACTCCAGTG
>Pg_Root10692_c0_seq1
GAGGGGGTGAGGGCCCGGTGTTACCGGTCCACGCGGGTACGCCATACCTGCCCTGGCAAGACCCTTGTGA
AGCAACACGTTTACTGCGTTACGCGTTGCCTCGCCAGGGACTCAGCAACACCTACCAGAGCAACGGCAGT
GGCATGTCCGTTTTATCCGTGTTGACCGAGGTAACTGTGTGGAGCAAAGACGGTTCCTTCATCTGGAATG
AGGAGGGTGCCACCGTCTCACATCCCATCGATGACCCCCTCGGTGCGGCCCAACGCATCGCAGACCACTA
CCGACATCCGGAGTCCTCGAAAGAGGGTCGCTCCCCCATGAACTCCGTT
>Pg_Root10718_c0_seq1
CGCATTCAAAGATCCTTCGGCACAAGTCCGTCGCGTTCGGCCAATCGCAAAAGGCAATCATCGGACTCGC
CATTTCGGCGCAAATCACCACAGATTGCGTAACGTGTCGTTTTTCCTGGAATCAATCGTCCGGTTTGGGG
ATCCACCTCAACAAAGTCGATTGAAATTGCTGCATGATCCTTGGCAGAGATTATACGAGACGATGAAGAG
CACTTTCGTGGCACATACATCTCAACATAGTCACCTTGATCGTTTTGCATGATTTCTGCTTCAAATCACA
ATAAACAAAAAACCTTG
>Pg_Root10719_c0_seq1
TCCTTCTTCTCGACCGCCGCCTGGCGACGCAGGAACGGCACTTTCTCTTCCAACTGTGTAGTGATATTGT
CGATGTGTCCCTTGACAATGCCGAGATGGTGATCAATCGGCTCCTGGTATGTCTCGTAGAATTTTGGGAT
CGAGAAAATGCCGAGAATCGTCAGCAGCGCCAATGTGAACCCAGAGAACCATGAGGCGATATAAGTCAG
>Pg_Root10728_c0_seq1
GCGCATGTAAAATTAGGCCTATATGACGAAGCCGTAGCAGACTTTACAAAAGCTATAGAATTGAAACCCT
CGTGTGCTTTACTTTATAACAATAGAGGAACTGTGCAAGCGGAATTGGGCAAGTATAACGAAGCAATTGC
TGATTATACAAAGGCTATTGAATTAGATTCTACTCTTGCACAAGTTTATTACAACAGAGGAATTGCACAA
GACAGCTTAGGAAAACATAACGAAGCTATAGCAGATTATACAAAGGCTATTGAATTGGATCCAACCAATG
CATATATTATAACAATAGAGGAGATGCACAAAACAGGCTAGGAAAATATAATGAAGCTATA
>Pg_Root10777_c0_seq1
GACAGAGATGGTGGTTGTACAAGGTGAGGAGAAAGGTTCGACCATAGTTAAGGAGGCACGAGAACGTGGA
GCGTCCTTACTAGTTCTAGGCCAGAAGAAACAGCATGCCACTTGGCGACTACTAATGATATGGGCCTCAC
AGACCCGACCCTTGACCAAAACCGACACCGTAGAGTATTGCATTAACAACGCTCCTTGTATGGCTATTGC
CGTTCGCAAGAGAGGCAAGAAAGT
>Pg_Root10785_c0_seq1
GCCTCCAGTGGCACCACAACTCAGAGGCCTCCACCGACGACATCATCGCCGTCTCCCACTTGGGTCCCGT
CATCGTCTACCTCGCCAAGTCCGACACTGGCGCTGGTAACGTGTGGTTCAAGATCTACGAGGATGGCTAC
ACTGCCTCCGATGGTCAATGGGCTGTGAACAGGTTGGTCAACAACAAGGGCCGCGTCGACGTCACCATTC
CTTCTGACATCGCCCCCGGAAACTACTTGCTTCGAGGGGAGGTCCTCGCGCTCCACAACGGATACGCCCT
CGACGGAGTGCAACCCTACGTCGGATGCGTTGAGCTCACCATCTCCGGATCCGGCTCGGCCAACCCCGCT
GGCGTTGCTTTCCCCGGCGCGTACGTCGACACCGACCCCGGCCTCCTCTTCAACATCTACCAAGCTTTCA
CCTCCTACCCCATTCCAGGTCCCGCTCTCTACAAGTCTGGTTCATCGTCCTCCTCATCCTCTTCTTCTGG
GTCCTCCGCCACCTCCGCCCCCACTTCCAAGCCCACCCAGGCTCCCTCCACCACCTCTGCTCCCTCTACC
CCAGCTCCCACAACTGCACCCACCACCAAGCCCACCTCTACCACCGGCTCGTCCTCGAGCTCCGGTAGCA
ACATCAAGGTGCAGCTGAACCAGGGTACCAGCGAGTGGTGGCTCGGAGTGGCGGTCCTCGGCGGTTCGGA
GACTACCGTGAAGGTGGAGATGACCGACTCTGGCTCCGTTTCTTCCTGGACATCCCTTGTTGATATGTCC
TACGCTTACGTGTTCGATGGACACTCGCAGATCAAGGCGCCCATCTCCCTGCGCCTCACATCTTCCTCAG
GCAAGCAGGTGACGTTGACCAACGTCTTCACCTCCTTCACCTCCGCGCTCGTCGACACCGGCATGAACTA
CGGATCCTCTTCCTCGGCCCCCGCCTCCACTACCTCCGCTCCCACCGCAGCCCCTACCACCAAGCCCACC
ACCAAGCCCTCCACCACAGGCACTCCTGCGCAGCCCACCAACGCCCCCGCAGCCTCGACCACCGGA
>Pg_Root10794_c0_seq1
GGTCGAACCAATTTTGGTTTTATTGTCCAAGTGTTTCGAACTATAACCATTAGGAGTTACATAACATCAT
GAGTAGCATTGAAGAACGCGTAAAAAAGATCGTTGCTGAGCAACTGGGTGTGAAAGAAGAAGAAGTGAAA
AACGAAGCTTCTTTCGTCGAAGATCTGGGCGCTGATTCTTTGGATACCGTAGAGTTAGTAATGGCTCTCG
AAGAAGAATTCGAAACTGAAATTCCGGATGAAGAAGCCGAGAAAATCACTACTGTTCAATTGGCTATCGA
TTACATCAATGCCAACCTGGCGTAATTTGATTATTCGCTGATTTCAGTTCAAGAAAGGCCG
>Pg_Root10805_c0_seq1
TCGGAATCAGCTTCGTAGACGACGTTGCGCTCCTCGTCGAAGAAAGCCCTAACCCACACCTGAGAAACGC
ATCCTTCCACTTTATTCTCCCTCGTCTTGAACCTCGAATCGAGCGGTTTGAGATTCTTCCCGTAGAAGAG
GAGCTGCTCGTACTTGGCCTTTGGCTCCTGCACCGATTGGAATAGCTTGACGATCTCTTGTAGCTTCGGA
GGAAGCTCCTCGATCGGTTGAAGGTCGACGGAGCTCGAAGGAGATGATGATGAAGCCGATAAGGGAGGGA
CGATAACGGTTGGTATTTTCTGGAACGTGACGATCGTTCGGAGGAAAGAGGGGATTGGCCGGAGAATTAG
GTTTTTGGATGG
>Pg_Root10828_c0_seq1
CGCCGGGATTTGTTCTTTTGTATGTCAGTCAATTTTCAAACGGGGGTGTAGACTAAGGGGGTATTCTCTT
TTTTTTTATACTCGCGAAAAAAATTGATTTTTTTTCTTCTTCCACCTTTTTTTCTCGCTCGCGAGACGTG
GGGCCGTGCGCGCGCGCGCGCCGTGCCCCCGCCCGCCCCGTCCGCGGCCGCCCGTTAAAATTTAGACTCG
TGAAAACACAAAAAGAAAAAGAAAATTGGAAAAAAAGTGTCCCAAAAATTGAAATAAGGCCCTGTCCCCT
CTCATGTTCGCGTGTAGAATCCGGTGAAAGATTTCTTGTCGTGCGCGCGGAAGACGGTGAGTTGCAGGAG
GTTCTCCGAGATAGGCTTTAGCGTGTACACGAAGGCCCACCCGCTGTCCCCACCCTCCAAGTGAAACGAC
ATCGACTCGCCGTCGAAATTCAGAAACTTCGCGGAGAATTTGTTCTTCTTGTACGTGACGAGAAATGACG
TTCCGTCGGTCTCGATTTGCGTTGACTGCACAACGTGCACGTCGCACCATTTCTCACTCCACAGCCCCAC
GAATTTGGAGATGTCTGTTAAACGTTGACGTTCTGTCTTGAACGTATCTTTCCATTGCCCTGAGGAAATT
ATAGGGTGCTGCGCGGGATCACGCAACACTTTGCTCCAGTCACCCTCAAGGGCTCTGCAGCGACTCCGCC
ACACAATTTCGTCGTCTGCATAGTCACGAGCGCTCTGTGAAACGCGCCCAAGACGCCCCAGCTCTTGTAC
TGATAGGTGTGAGAGCACCTCCAGCATGGCGTCGTAGGTGAGTGCATTCAATAATGTTCCGTTCTGAGAC
ATCATTGTGTAGGGTATTAATATTATATTACAAAAAGTAAATGTACAACCCTAGTGTGGGAAATAACCAG
GGGGCAAAGCAGCAGAGCAAGCTCGTTGCTTTTGTGTGGAG
>Pg_Root10829_c0_seq1
GGGAGTGCCATTGAACTTCTTGCATATGTAGCCTTCATATTTCTTGAAGGCCACCGTGAAATCCGATGAC
AAAATCTGAGACAGAATCACCACCTCTTCATCTGGGAACCGTTTCAGACCATAGAAGGTGGCATCCAGGT
ATTTGATTGGTGCACGTTGGCGCCATTCCTTTCCCCATTCTTGTACCAAATAAGGTTGAGTCAATGGCTG
GAACACGAGACCAGCG
>Pg_Root10831_c0_seq1
GGAGTCGCAATTCCCGAGCCTGCGTATCAAACATCACAGTAAGTGATTCAGTGATGAAGCACTCGGCAAA
TGGTGTTCGAATCAAGACATGGCAAGGTGGGTCAGGGGCAGTGTCTAAAGTGAGTTTCAACAACATCCGC
ATGGACACCGTCCGAAACCCCATAATTATCGACCAATACTACTGCGAAACAAAGGGATGCATCAACCAAA
CTTCTGCGGTGTCGATTACTGATATAGTTTATGCAGGCATAAAGGGTACTTATGACGTGAAGAGCCCTCC
AATGCATTTGGCATGCAGCAGCAGCATGCCATGCACGAATCTCACGCTTTACGATGTCGAATTGCTTCCT
GCTCAGGGCCACACAATGTTGGATCCATTTTGTTGGAATGCCTATGGCAGCTATGGGGACTTGAAAATTC
CACCCCTTTTCTGCTTGTTGGATGGAAATCCTCAGTCGTTTCCGGATCATAATGAGGCTTATCTTTGTTG
ATG
>Pg_Root10843_c0_seq1
GTTTGAGAGAACTTGTCATAATGCCTCAAAAGAAGCAAGAGCGAAAATCTAAAAGCGCGCTGAATAAAGT
TGTAACTCGTGAGTATACAGTCAATATTCATAAGCGAATTCATGGCATTGGTTTCAAGAAGCGTGCTCCT
CGAGCAATTAAAGAAGTTCGCAAATTTGCAGAAAAACAAATGGGAACTCCAGATGTGCGCATTGACACTC
GTTTGAACAAGTTTTTGTGGTCTCAAGGAGTTCGAAACGTTCCTTTCCGCGTCCGTGTGCGTCTTTCTCG
CCGTCGCAATGATGATGAAGACTCGCCACACAAGCTTTATACATTGGTGACTCATGTCCCCGTTACGAGT
TTCAAGAAGCTTACCACCGTCAATGTTGACACAGAAGAGTAAAAGGAATAAATTAAAGCTGTTTTGTTAT
TCCGTTTTGTTATTATTTGGGATTACATAAATTTGTTTTTATTTAAAAAAAA
>Pg_Root10845_c0_seq1
AAATTTATTAAGTTATGTCCTAAGTGTACGTCTATTATTCTAAGTATTAACAGAGAAAATTTTTAAACAA
ATTATAATAATTAATATTCTTTCTCGTAACCACCGCCATAACCGTACTCCTCAGTTTTGAAAATTTTGAA
CTTTTCACTAAATCCTTTGCATTCTTCATTATCTTTGAGGTATACAACGGCAATAAATTCATGCTTAACG
TTCCAGTCTTCACTAATTTCGAAATTAATGGTTCCAGTTCCGCATTTGCTTTTATCCTCGAAGACAACTT
TATCAGTACTCTTGTCTATAACTTTAACTATAACTATGGAATCGGATGGAATGTTTAAAGACCACCAGTT
GATAGCTTGAGTAGATTTGACAGCCCATGGGCCACTTCCCGGGCTAGAAACATGAATTTCTTTGCTACCG
CTTTCGTTTGGAACTGGAGAAGCAACAGCAAATGTTGCAATTAAAGCGATAGTAATTAATAAAAGAGAAA
AAAATTTCATTTTGATTATTAGATTTTAAATGTAAAAAGTAGACTTGAAAGTG
>Pg_Root10861_c0_seq1
AGCTTTGTTGAATTTTACGACTTGGACTGTAATATTATCGGTTGTTCCCCGATCTAAAGCTTCTTCTGTT
AGGTCTTTAACGACAACTTCCAATGGATTCGAAATTCTTCTTGTTTTAATAAAACTGATAATCTCCTCGT
TAGAAAAGTGCTCGAATAATCCATCACTTCCTATCACTAAAAATTCAGCATCACTGCCTAAGGTAACATG
TT
>Pg_Root10874_c0_seq1
GAGGGTGAGACGATTGACCAGGCTGTCCAGGTCCACCAGGGTGACCAGGTGGGCCAGGAGGGCCAGGTGG
ACCTTGGCCGCCATCAGATTGGATGACTTGTCCGGGTGCTCCGGGTTGTCCAGGTTGGCCGGGACCGCCA
GGTTGTACTGGTCCTCCGGGTGGTCCAGGTGGGCCTGGAGGTCCGGCTTGAGAGTAGGCATCGGATGATG
GTCCAGGTTGGCCAGGGTTTCCGGGTTGACCAGGTGGTCCACCAGGTCCAGGTGGTCCAGGGGGTCCGGG
ATTGCAGCTTGATTGGCATGCTGGGGCTTGTGGACATTCGGAGAAGGCTGGAGCTCCATCTTGTCCAGGT
CCTCCTGGTTGTCCGTCTTGTCCAGGTCCTCCAGGTTGGCCAGGTTGACCAGGTGGGCCGGGTGGTCCAG
ATTGGCATGAGCAACTGCCTCCAGAAACAGCAGCAGGTGCAGTACCATAGCCACCACCACCTCCTCCAGC
AGCTTGGCCACCTCCATAGCCTCCAGCAGCTTGGCCACCGCCATAGGATGGTTGAGGGGCAGGGTGAGCA
GCTTGGTAGCCTCCTC
>Pg_Root10896_c0_seq1
AGGGTTTCATTGAGAAATTGGGAGGAACCAAGAAGAAGGGTGAAAAGACAATCTCATTAGAAGAATTCCT
GCCAATCTACAGCCAAGTCAAGAAAGACAAGGACCAAGGAGTGTACGAAGATTTTATTGAATGTTTGAAA
TTATACGACAAGGCAGAAAACGGACTTATGTCATACGCTGAATTACATCACATTCTATTGACCCTTGGTG
AGAAATTAGAA
>Pg_Root10896_c1_seq1
ACCGTGTCATTTACAAGTTCTAGTGGTTAAGTTAATTTACTCTGCAAAATGGCCGATCTTTCAGACGAGG
ATGTCGCAAAGGTAAAATTCGCGTTCGAAATCTATGACGTAGACGGTATCGGTGCAATTGACGGCACCAT
GTTGGGAGCTCTCCTGAGGGCGCTCAACCTTAACCCAACTGAGGGTTTCATTGAGAAATTGGG
>Pg_Root10899_c0_seq1
AGTACCCTGATGAATGGGAACCTTGATCAGGTGCTTCTTAGCATCATCGATACCTTTTGTGATGGCTTCC
TGCACTTCCTTGGCTTTGCCAAGACCGTGACCTACCACGCCGTTTTCGTTACCTACCACAACCAGTGCGG
AGAAACTGAAAGTACGCCCGCCTTTGGTAGTTTTGGTAACACTGTTGATCGTTACAACCTTTTCTTTCAG
TTCCAGATCACCAGCTTTTACTTTATTGAATGAATTCTTTGCCATTTTTATTTAAT
>Pg_Root10906_c0_seq1
GTTTCTGTACTTTATTGTCGGTGGATCCCAAACTAAAACCACAAAATGGGCAAGGACGCTGCTTCCGTTC
GTGGCAACAAGTTCCGCATCTCGCTGGCCCTGCCGGTCGGCGCCGTCATCAACTGCGCTGACAACACTGG
CGCCAAGAACCTGTACCTGATCTCGACCTGGGGCTACCACGGCCGCCTGAACCGCCTGCCCGCCGCCGCC
GTCGGTGACATCGTCATGGCCACCGTCAAGAAGGGCAACTCCGAGCTGCGCAAGAAGGTCACCCCGGCCG
TCGTCATCCGCCAGCGCAAGTCGTTCCGCCGCAAGGACGGCATCGTCATCTACTTCGAGGACAACGCGGG
CGTCATCGTCAACCCGAAGGGTGAGATGAAGGGCTCCGGCATCTCGGGCCCCGTCGCCAAGGAGGCCGCC
GACCTGTGGCCCAAGATCTCGACCCACGCCCCGG
>Pg_Root10946_c0_seq1
GGCGGTGCAGCGCTTGCGCTGAGAGACGCGCTCGCCGCGGCGGCCCAGGACGACGAAGAAGTCCATGCCG
TAGATACCGGTCGACGGGTCGTACTTGATGCCGAGGTCAATGTGCTCGTTGATGCCGAAGCCGAACGAGC
CCTTCTCCGAGAAGTTGAACGAGCGCAGCTCGAACTCCTTGACCTTCAGGCCCTTCTCCAGCAGCTCCAG
GGCCTTGGCGCCACGGATGGTGCAGTGGGCGGCGATCTTCTCGTTACGGCGGATGCCGAAGGTGCGGACG
GTCAGGCGGGCGCGCGACATGACGGGGGTCTGGCCGCACAGCTGCTCGAGCACCTTGGCGGCACGGGTCA
GACGATCACCAGACTCGCCGACGCAAATGTTGATGCACAGCTTCTTGACGACGATCTCGCGCATCGGGTT
GGCGTCCTTCTTCGACGACGCGTTGGCGGAGGCGGAGGCGACCATTTTGGAAGGAGTGCGGTTGCAATAA
AGTACAG
>Pg_Root10972_c0_seq1
ATCCATTCTCATCCCTCCGATTCTCTCCGCTTCCATCAGCCGTCGCAACCTCCTCCTCTCCACCACAATC
GCCACCGTATCCCCGTCCCCTCAGATTCCTTCCCCAGACGTAACAATCACCGATCGAATCTTCCTCGATT
TCTCCCTCTGTCCATCTTACTTCCGCTCCGATCCCTCAGCCACACTCTCCTCCACCACACCTTGCTCCGA
CTCCACTCCTCTTGGCCGCGTCGTTCTCGGTCTGTACGGCCG
>Pg_Root10975_c0_seq1
GTCAGACATTTCTAAATATACGGAGCTGTCGAACGATGCTCATGTTAATCAATTGAATTTTCCGGGCAAT
ATCAAAACATATCAATTTAACATAAACGATCTACAGCGTGGAGATACTATTTTTAAGAACAGTAATGCAG
TTATCAAGCATTACGTATTTCGTCCACTAAAATTCTCACTAACTGTGAAAATTCGACAACTCCCAATATA
TCGGAGACAAATTAATGAAGAGAGATTAAAAGCATTAATCCAAGAAGTGAAAATACTGACGCAAATGCTT
ATGACAACAGAGGAAATGCACAAGAAGGACTAGGAAAATATGAAGAACCCATCAAAGACTGTACAAAGGC
CATTGAATTGAATCCAACCGA
>Pg_Root11001_c0_seq1
GTTCTTCCAGATCCAAAGTTCAAAGATACATTGGTGACAAAATTTGTAAACAGTCTAATGTACGATTGTA
AAAAAAGTACTGCTTACGAGATATTCTATTCAGCTATTGAGCTTGTAGAAAAAAAGACCAGTGAAAATGG
TTTAGAAATTTGGCAAAAAGGTCTTAACAATGTTATGCCATCTGTCGAAGTTAAAAGTAGAAGAGTTGGT
GGTGCGAACTTCCAAGTTCCTACAGAAGTTAGACCTGGTAGAAAGGTAGCATTGGGTATCAAATGGATGA
TCCAATATGCAAGAACCAGAGGTGACAAAACTATGGTGGAGAAACTCGCTAATGAGATCATATCTGCATC
GAAAGGTGAAGGTGCTGCTGTTAAGAAGAAGGACGATACTCATAGGATGGCTGAAGCTAACAAGGCATTC
TCTCACTTTAAAATATAATTAAGAAGACATTACAATGGCTCGCGATTTAAAATATACAAGAAATATAGGT
ATTGCTGCGCACATTGATGCTGGTAAAACCACCACTACAGAGCGTATCCTGTTTTACTCTGGTGTGTCGC
ACAAAATAGGTGAGGTGCATGACGGT
>Pg_Root11022_c0_seq1
GGATCTTCTTGAGATCCTTTTTTTCTGCGCGTAATCTGCTGCTTGCAAACAAAAAAACCACCGCTACCAG
CGGTGGTTTGTTTGCCGGATCAAGAGCTACCAACTCTTTTTCCGAAGGTAACTGGCTTCAGCAGAGCGCA
GATACCAAATACTGTTCTTCTAGTGTAGCCGTAGTTAGGCCACCACTTCAAGAACTCTGTAGCACCGCCT
ACATACCTCGCTCT
>Pg_Root11022_c1_seq1
GCCGGATTGGGCGGGTGATGAACGCAACGTGGTGCTGACCCTGAGCCGTATTTGGTATAGCGCGGTGACC
GGCAAAATTGCGCCGAAAGATGTGGCGGCGGATTGGGCCATGGAACGTCTGCCGGCGCAGTATCAGCCGG
TGATTCTGGAAGCGCGTCAGGCGTATCTGGGCCAGGAAGAAGATCGTCTGGCCAGCCGTGCGGATCAGCT
GGAAGAATTTGTGCATTACGTGAAAGGCGAAATTACCAAAGTGGTGGGTAAATAATAACTGTCAGACCAA
GTTTACTCATATATACTTTAGATTGATTTAAAA
>Pg_Root11052_c0_seq1
TCTCCTCTCTTCTTTTCTCTCTCTCCTCGCTTGCTCAAATGGCCGGCCTGAGATGGAGAGAGTGGTGGAA
CACGATGGCGTTCCCTACCCGGCGAATCTGGAATCGTTTTACCGTTCGCGTCGGATTACGCCACAGTGGA
CTCTTGTGGTTACAAAACGACGTGAGTTCTTGCGAGTACGAAGACATACACATCATGTGGAATCTGTTAC
ACAAGATTGAAGATCCGACACCAACACCAACACGTGTTGCACGAATCAAACAAAGGAAG
>Pg_Root11075_c0_seq1
GGTAACGCACACCTGGCAAGTCTTAAACACGACCGCCACGATTCAGCACCACGCTGTGCTCTTGCAAGTT
ATGGCCTTCACCGCCGATATAGGAAGACACTTCGAAGCCATTGGTCAAACGAACACGGCACACTTTACGC
AATGCTGAGTTTGGCTTTTTAGGTGTAGTCGTATAAACGCGAGTGCAAACACCGCGGCGTTGCGGATTGC
CTTGCAGAGCTGGAACGTCGCTCTTATCTACGATGGGTTTTCTCGGCTTACGAATCAATTGATTGATC
>Pg_Root11082_c0_seq1
ATCGCCTTCGAGCGCGTCTTCAAAGGCATGTTTGGCATGACCACCGATCCTGCCGCTGTCCAAGATCTCG
AAGGCAAGCTCGTCAGGGTCTTGGATATCTACGAGGCGAGGCTCTCCAAATCCGAGTTCCTCGCTTGTGA
TTGCTTCACTTTGGCTGATCTCCACCACCTCCCTGTCATCCACTACTTGATGGGTACCGACTCCAAGGCC
CTCTTTGAGTCTCGCCCTAAGGTTTGCAAG
>Pg_Root11092_c0_seq1
GGGCGACAAGGTCCTGATGGCCGCCTACTCGCACGAGCTGCCCGCCTTCGGCATGTCGCTGGGCCTGACC
AACTACGCCGCCGCGTACGCCACCGGCCTGCTGCTGGCCCGCCGCACCCTGGCCAAGCTGGGCATCGCTG
AGAAGTTCGCCGGCGTCGCTGCCACCGGTGACTTCAAGGCCGTCCGCACCAAGAAGGACGACGAGGAGGG
CTCCGAGGAGCAGTTCCCGTTCAAGGCCATCCTGGACATCGGCCTGGCCCGCACCACGACCGGTGCCCGC
ATCTTCGGTGTCATGAAGGGTGCCGTCGACGGTGGCATCGCCGTGCCGCACAAGCCCAACCGCTTCCCGG
GCTTCAAGAAGGGCAAGTACGACGCCAAGGTCCACCGCGAGCGCATCTTCGGCAACCACGTCGCCAACTA
CATGAAGAAGGTCACCGAGGGCAAGGACGCCGACAGCAAGTCGACCCAGTTCTCGCGCTTCGTCAAGGCC
GGCATCAAGCCCGCCGACGTTGAGGCCATGTACAAGAAGGTGCACGAGGCCATCAAGAAGAACCCGAGCG
CCCGCGTCGCCCGCAAGACCGACCCGAAGAAGGCCGTTCACAAGTCGTACAAGGTCGCCAAGATCTCGCA
CGCCGCCAAGAAGGCCGCCGTCGAGAAGAAGGTCAAGGCCCTGCGCGCCACCATCAAGGCGTAAATTTTA
CACAAATCTTGCGCTCCATTTTCTCGCACTCTCG
>Pg_Root11094_c0_seq1
ATCGGCTTTACATTCTCATATTTAGGCTGTAAAATTCTTATATTAGATGGGTTGAGTGCTATATTGTCAC
CGATATGCATTTAGTAACTATTAAGAATAAATTGGAATATAAAAAATAAATCTGTGAAGTTGTTTTAGAA
ATGCATGCATGCGTCTTTATTTTTACTTGGACTGGGTATAGGAGTTGGTAAAGCAGTAGCATATGGTTGG
GCTAAAAATCCATTTGTAGCAAGTAGTACGAGTAGTATATATAGTTGTAAACAACTGGCGTGTGACGTGA
CTAAAAAGGAGTAGCAATGTATGTGTGTAATAGAATAAGAATACTCACAAGGAAGAAGACTGTCTGTCTG
TCGTCGGATAGTTTGGACTGTGTTTTGAAGGTCAAAAAACCTGACTGACGAACGTGCCTGCCTGCAAATG
TGCCTTATAAGGTGGGTGGGTATCTTAGCTGGCCGCATGCTTTCACGAGAGAAAGAGAGAGAGATTCACT
AAATTCATAATTTGTAAAAAG
>Pg_Root11141_c0_seq1
GTCGCAGCTCTCCATTCGGACCCAGACATATGTCTTCAACATTGTCAACCCTATACTATAATACTTGTGT
GGGAAGATTGCGGTGTTAGGAGGATTGAGCAGGGCTTTGCATGGTTCATCATCAATTAACAGTGTGTTTG
ATGCACAGTATCGTCTTTTTTCTTTCCATACTTTATCGAGTTCCTTCAAGAAAATGGGCTTTTCCTTCTT
CTCCAGGCTCATAAACACAGAATGACTACAATTTTCTTGATCCCATACAAATAATAATTTGCTTTTGTAT
TTTCCCATGACAGAGCTTACTATACCATCTATATTATGCTCCATTGCAGAGGACCATAGCCCCACTTCAA
ATCTTTCAAAGCAAAACTTCATGAAATCATCAAAGTAAGGCCTCTTGAAAACTCGAAATCTTCCATAAAC
CACAT
>Pg_Root11183_c0_seq1
AAGGGAGGAGGAGGGGGTGGTGAAAGATCGTTGAATCGAGGATGAAGAATAACAAAGACTACGTGCAATC
GTATGTGGATACTCTGCTCGATCTTGAGCTTCCGGAAGAGAAGAGAAAGCTAAACGAAGAAGAAATCGTG
AGCTTATGCTCCGAGTTTCTCAACGGTGGGACCGACACGACAGCTACGGCGTTGCAGTGGATCATGGCGA
ATTTGGTGAAAAAGCCGGAAATCCAAGAGAGACTATACGAGGAGATCAAAAGCGTTGTTGCCGGAGATGA
AGCAAAGGAGATTGAGGAAGAAGAGGCACACAAGATGCCCTACCTCAAGGCCGTGGTGTTGGAG
>Pg_Root11196_c0_seq1
CATTTAGTTGTTCTTTGAACACATCATATCTAACTTTCGAGGCTTCAGGATTTACATCGGTTGCTCGTAC
TTCAATGGGCGACATGTTCTTGGCTGCGCGTTCTTTGTTCAAGGCCATAGTCACCTTACCGCGCTCTTGC
TGTCTTCTTATGCTTGCATCCTCGTCTACATGGAGCATGACAAACGACACCTGAGGAGACACAGGCGAGT
CATTGTGGTAGTGGTCCGCAAGGAATTGAGCCTGTTTCGCGGTACGAGGAAAGCCGTCTACAACAACACC
ATTCCTGTAGATTGGCTTTTCTAGCTCTTTCAAGAGCACATTGAAAACGAACTCGTCATTTACCATGACA
CCCTGATCTTTCATCAGTTTGCAAGCAGGAGTGTTCAGCAATTCGCTGACAACAATAGGAGGCGCGTCGA
AGCCGCGCAAATTTGACACCAACACAGAGTTGGTGCCCTTCCCCGCTCCAGGAGCTCCTCCCAAG
>Pg_Root11201_c0_seq1
GTTGAAATTAACTTTCTGGCCCGACGCCTCCTCGTATAAACGCAGACATGTTTTGATAGCAGTACATTCC
TCCAAAGTTGCACGGAAAAATAGGAAACTATCATCCGCAAAGAATAAATGAGAAACAATTGGGGCAGTCT
CAGTTACCTTGCATCCATGAATTTTTCCTTCACGCTCATACCAGGTAAGGATAGATGAAAGCCCCTCCGC
ACAAAGTAAAAACAAATACGGAGAAATTGG
>Pg_Root11229_c0_seq1
GTTTTAATAATTCAGTTAAATGAGATCCCCGATTTAATAAATCTAAAGTTTCTTCATCTAAATCACCAGA
AAATTGTGAAAAGGCAGCTATTTCTCTAAAAATTGCTAATTCCAATTTTAAAGATCCTGCTACCATTTTC
ATTAATTTTAACTGAGCAGCTGAGCCTACTCGACTAACTGATAGACCAACATTTATTGCTGGACGTATAC
CTTTATAAAATAATTCAGATTCTAAAAAAATTTGACCATCTGTAATACTAATAACATTAGTAGGAATATA
TGCAGATACATCTCCGGCTTGAGTTTCAACAATAGGTAAAGCTGTTATTGATCCTCCATTTTTTAAATTT
GCTGCTCTTTCTAATAAACGTGAATGTAAATAAAACACATCACCTGGATAACCTTCACGTCCTGGTGGTC
TTCTTAATAATAAAGATAATTGTCTATAAGAAACTGCATGTTTACTTAAATCATCAAAA
>Pg_Root11234_c0_seq1
GAAAGTTGAGGATGTTGAGTTCCAGCGTTGAACAAAGTAGGTGAAGCATGAATGAACCATTTATCAGACA
TAAGTTCGTAGGTGTTGAATGCGTCTTCGAGATTGGCACCGTGGATCCCGAGACTGATCCTCATCAACAT
ATATTGAGGACGTTCAATGATTTTTCCATCCAAGCGAAGAAGGTAAGAGCGCGAAAGTGTTTTCCAGCCA
AAATAGTCGAATACGAAATCCCGATCCATTTTCAGTTTTGATTCGATTAAGGGCCCATGTTCT
>Pg_Root11238_c0_seq1
GTCATGTCTAAGCTAACTCTTATTGGAGCCTTAGCGGCTCTAAGCTGTGTTCTTATCAATGCAGCACCCA
GTGCAGATCAAGTCACAAGCCTTCCTGGTATCAATTTCCAACCTAATTTTATTCACTATTCTGGCTATTT
AAAAGCATCTAGCACGCACCAGTTGCATTATTGGTTCGTACGACACCAATATGCCACTTCGACTAGCCCA
GTGCTTTTATGGTTGAATGGCGGTCCAGGATGCAGTAGCTTAGGCGGACTTATTGAAGAAAATGGTCCAT
TCCATATTAAGGATAATGGAAATACCGTGTTTGAAAATGTCTATTCATGGAATAAAGTCGGACATGTCAT
TTATCTCGAATCCCCGGCTGGTGTAGGATTCAGTTATTCATCAAATGGTGATATTACGACCGACGATGAC
AAAACTGCCACGGAAAATTACAATGCTTTGGTTGATTTCTTCACCAACAAATTCCCAGAACTTAAAAGTA
ATGACTTTTACATCACTGGGGAATCATATGGAGGCGTTTATATTCCAACTTTGGCTGTTTTGGTGGCTAA
TGACAAGACTAATTTCCCCGGTTTTAAGGGTGTTGCGATTGGAAATGGAATTCTTCATGATCAATTCAAC
TGGAACACGCAGCCAGCACTCTTCTTCTACCATGCTATTATGAGACAAGGCCTTTATGATCAAGTAGCCA
AACAATGCTGTAATGGCAACCCTTACACTTGTGATTATGCTAATCTGGGTGGAGCATGTGGTGATTTGGT
TGATGTAATGCTCAACCAAGCCGACGATCAAGACCCCTACAATTTGTATGCTGTTTGCTATTTGGATGGT
GGCAGTACCAAGAAAACGTTGATTCGAGATTTCTTGTTCAGAAGGAAGGA
>Pg_Root11254_c0_seq1
TGATGACTTATGTAAACAAATCAAAGAAATTCTTGGAGACAAAGTCGAAAAGGTTCTTGTTTCAAATCGT
ATCTCAGAATCACCTTGTGTTCTCGTTACAGGTCAATATGGCTGGTCTGCCAACTTTGAACGTATTATGA
AAGCACAAGCCTTAAGAGATTCCAGCATGGCTTCTTATATGGCGTCCAAAAAAATTATGGAAATTAATCC
AAATCATCCAATTGTTAAATCTCTCAAGAGTAAAGTGGAAGCTGATAAAAATGATAAGACAGTAAAAGAT
CTTACATGTTTACTTTTTGAAACTTCACTTTTGCAATCTGGTTTCACTTTGGAGGAACCATCATCCTTCG
CTGGTAGAATCTTCAAGATGATTAAGCTTGGTCTTGATATCGGTGGGGACGAACCCGAAGAAATGGAAAC
TGAAGAGTTGCCAGCTCTCGTTGATCCTGCTGCTGCAGAAGCTTCTCAAATGGAAGAAGTTGATTAAATT
TAATGATAACAGTCCACTTTAACATAAATAA
>Pg_Root11261_c0_seq2
GATCAAATAATGGGAATCTCATATGCAGACCATATGAGGTGTCAACTACTTAACAAAACAATACTAGACA
TCCCAAATTAGTAGAGAGTTATCAACAAGTTTAGCTTTGTGGAATTTAACACTTGAAATTAGTCTACATT
TTACTCTATTGAGGATAGTAGTAACCAGCTGCTGGGTTGGGACTTGGGATGGCAGGAATATCATGCAAAC
GGGAGTTGCGCTCGACCTAAATCGAGTAAAGAGTAGTTGCAATGATTAGTTTAAGAATTTGCTTACGGAT
GCCTTTCGCAGGATTGAGGAGGGTCCAATTCATCACGGCAACCCAATTTGTAGGCACATGGGTCCAAACC
CCATAGGCGAGAGAAGTACGGAGAACAGTACTAGATAACTCACAGTAAAAAAATAAGTGTTCATGACTTT
CAGTTTGGTTAGAGCATAGGCAACACCTAGGATCAACAGAATGGTTGTAATGTGCTATGCGATCAAAGGT
TTTGCAGCCTATGAAGAATTGCTAGCCACGTGATGAAAGAGTATCTGGGAACATGCAATTTATGCCATAG
CAGATCAGAATGCCACCTGACATGAACTTTTTTTGATCGGATAGAGTTCCAAACTAGTGGATGGAGTCTT
CGAAATTAAGATTAAAACTGGTGTTGAGGTTAAAAGCAGCCCAGAATTGTATTTTGACAGCGCGATTGCT
CTTTGGGAGATTCCAGTCATTTGTAGAGAGAATAGAATGTCACTAACTTTAGCCTTGGGTCCAAGACGAG
AGAGCATCATAACAAGGGCGTTAAGGGAAGTAGCTAGCTACAGTTGCACCATTATGCAAGGGTCAAACCA
CAAGCTTGTATTCTCCCCATTTCCAATCCGATATCTAATGTAATGTTTAGCAAGAGAACGCTTCTTCAAT
ACTTTAAGCCAAATCCAGGAACAATCATTGGAATTTTAACACACCAAAAATTCTGTGGGCCTAGGCTGGA
TCAACTGCCAGAGATGGAGAAAGATTTGGGAGTGATTCCAATCCACAAGGTTTTTAATTCCAAGTTCCCC
TTCTTTAGTAGGCAACGAAAGGCTATCCCATGTCACTTTTGATTCATGCTTCGCAAGAGTATGTCCTTTC
CATAAGAACCTACTCAAAACCTGCTGAATTGTGTTAATAACACCCTTTGTGAAAAAGAAATGGGCTACCC
AGTAGGATTTCATAGAAAAGAAAACAACTTTTATAAGTTGCAGCCGCCCAGAATAAGAAAGAGAACAATT
AGTCCAAGAGGCAACACGAGTAGTGATTCTATTAAGAAGGGGAATGCAGTCATGGAATGTCAACTTTGAA
GAGATAAGGGGGACCCCCAAAATTTTAACAAGAATATAGCCCAGAGGGTATCCCACATGTAACAAGATGG
CTTCTTTTTCCACATTCGGGACATTTGAAATGAAACAATGGCTTTTAGAAGAATTAGGCTGCAGACCAGA
GTATAAAGAGAACTCGGGCATGCATGAATAATTTTGACAGATTCCAGGTCCCCATTGCACAACACCAACA
AGTCATCGGCAAAACAAAGATGGGTGATGTTATTAGCCAATGATGTTTGAAGCTAGGGAGAGTAGTGCCT
TTTCTCAGGGTTAGAGACACAACTTCCATGGCCAAAACAAAAAGGTATAGTGAGAGGGGGTCACCTTGTC
GTAGGCCTCTGCCACTCTTAAAATAACCACACAGGCTTCCGTTGATTTTAACCGAGAACATTGTTGTAGT
TATGCAGGCTTTGATCCATTTGATAAAGGTAGGGGAAATTTGAAAAGGGAAAGGGATAGGAAAAGAAAAT
AACAGGAAATGGTATCAAAAGCCTTACGTAGGTCGATTTTGAAGGCACATCTTGCAGGACCATTTTTTCT
ATTGTAACCATGGAAGAGCTCCTGGGCAAGTAGGATATTGTCCCCAATTTTCCTGAAATCATTCATGGTT
TCTGGATTTGGGCCTTTGGGAACAAGGGCAATAGCAGTAGCATAAGTTTCCCTCGGCATGTTTCCTGAAG
CAAAAAAGAATTTGACAGCTTTAATGAAGTCATCCCCAATGATGTCCCAAGCAACGAAAAAATTGACATT
AAACCTGTCCAGCCCTGGGCTCTTATTTTGCTTCATTACTTTGAGAGTGCACAGGATTTCCTCATTTTCC
ACAGGATTCATTTGCTGGCTAGATTGAGCAGGAGAAACAGTATTGGTCCAGTCAAGATTTGCATTTAAAA
GGTTCGTGGTGAAGGAATCAGCAGTGAACAAAATTTTTTATCTTTAAACTTTTTAAATTTTACTTTAATA
AATGTCAGAATTTCAGTGCTACACTCAACTTGGTGACTGGAGTGTTGTATTGCG
>Pg_Root11295_c0_seq1
AAAGGTGGATAAGTTTATATTCCCAGTTGACTTCGTCATTATCGATTGTGAAGAAGACCAGGAGGTCCAA
CTCATTCTGGATCATCCATTCTTAGCAACCGGAAGAGCTCTGATAGATGTTCGAAAAGGGGAACTCCCTA
TGAGAGTTGATGATCAAGAAATTAAGCTTAACGTATTCGACACAATTAGGTTTCCAAACGAGGTAGAGCA
TTGTTATTTGGCAAAAGAAAGTACATGAAATGAAGTAATGAAAGATAATGGAGATGATAAATGGACCCAA
AATGAAGGCAAAGAAGATGAGGAAGCAACAAGGCAAGATATGGAAGACATGGGATGCGCAACCGACGACA
TTCCATCAACTGAGCCTAAATAATTGAAAATAAGAAAGTCAAGCTGATGACTTAAAAACAAGCGCTACA
>Pg_Root11352_c0_seq1
ATTCCAACCAATGTGATCTCCATCACCGACGGACAAATTTTCCTTGAAACTGAGCTTTTCTACAAAGGTA
TTCGTCCAGCAATTAACGTCGGTCTTTCTGTCTCACGTGTAGGATCGGCTGCTCAAACCAAATCCATGAA
ACAAGTCGCTGGTTCGATGAAATTAGAATTGGCCCAATACCGAGAAGTCGCCGCATTCGCTCAATTCGGT
TCGGATTTGGATGCTGCCACTCAACAACTCTTGAATCGTGGTCAACGTCTAACGGAATTGCTCAAACAAG
GCCAATACGTTCCCATGGCTATCGAAGAACAAGTTGCTGTCATTTATGCTGGTGTAAGAGGACATCTCGA
CAAGATTGAGCCGTCGCAAATCACTCGCTTCGAGAAGGACTTCCTTCAACACGTTCGAACAAATGCTCAA
GATATATTGAAAACCATTCGTGAAGAAGGCAGTATCTCGCCGGCAACTGATGCCAAGCTCAAGGATTTGG
TGACCAATTTCTTGTCTGGATTCAAAG
>Pg_Root11353_c1_seq1
AAAAAATCAAAGTCTCAATCTTTACTTCTTCCTTCGATCCTAGAATCTCTACGAAGCTCAACCCAGAAAA
AAACTATGCTTTTACGAAGCGCGTCGACCCCACTTCTCACCTCATTGGTTCACGTCTCGAGCCCAAGGGA
ATCTCCAATCGAAGCCGTTGAATCTGTTCATCAGATCCAACGGCCCAGATCGCTGACGCTCTCTTCCTCT
TCATCTTGCTGTTACAGCCCGGTGTCCGTCCACTCCAGCGACGAATCCGCGAGGAGAATGAAACGGACGG
CGTCGGAGAGCGATCTACGTCACCTGACGTCGACGACGAAGCCGGCGAGTAAGTTCCTCAGCGGCGGCGG
TGCTCTGATGGAGGACGTGGAAG
>Pg_Root11399_c0_seq1
ACCCAAGGAGATGAATTTTCTCCATCTAACGAATGCAGCATGATGCATGAGTGTTCACCAGTAATCTCAT
TAGGAGTTTGGCGAAGATAGACAGGATGGAAGTCAGCACGTTTCCAAAACTTATAAAGAGAAGGAGTAAG
TCCGTAAGCGACACCAAGGTAGTTAAGGGCAGGAGGAGGGATCTCTTCAAGTTTAGATAACAAAGGGGGA
AGGTCTTTCCTAGG
>Pg_Root11419_c0_seq1
CGAAACAACAACCTTTTATTTTAATTATAACAAAAACAATATACTTTAAGCATGTAAAGATTAACGCTTT
CCAGTGACTCGCGGAGCGGCTGTCTTCACTGGTTTTGCAGCCTTGACTTTTGGAGCAGCAGGTTTCTTTT
CCTGTTTGGCCTTATTCTGCGATCTTCGTTCGGTTTTCTGCTGACGAACTGCATCCTTTGCTGCTTTAAT
TGCCTGTTCACGCTGGGCACGACGGAATTCCGGCTTTTGATTACGCTTAGCCAAAAGGGCCTCTACTGTA
ACATCACCAATAGGTCTTGAAGCAATTTGAACGGTTCGCTTTACACGCTTCTTTTGCAAATTTTCTTCAG
CGTGCACGCCCTTTTTGTGCTTACGACAATAAAG
>Pg_Root11436_c0_seq1
AGAGAGAGAGAGAAGAATAGAAAAACTGGCACAAGCCTCAAGTCTACCCAAGCACCTTCCTCTCTGGCTA
CTGCCGTTGAACACGAGAGAGGGACACAGGAGATAGGGAAGGAGGGGAGGTGGCATTGACAGCAAAAATG
GCTGATGGTGCTGTTCAATTCTTACTTGATAAACTGACAACAATCCTACATCAACAGGCATCATTGCTTG
GAGATGCTCAAAACAAAATCGAGGACATTAAGCTTGAACTAGAAAGTTTGAGATCTTTCCTAGGAGATGC
AGAGAGAAGGAAAGAAAAGAGTGAATTGGTGGAGACATGGGTGAGGCAAGTACGAGAAGTTGCGAATCAA
GTTGAGGATGTGGTTGATGAGTTCATGCATTATAAGGATACACAGCGAGATAGAAAGGGATTCAAGCATT
TTGTTCGAGACATTATTGACATCCCCCGGCACATAAGCTCTAAGCATCACATCTCTTCCAAGCTACAAAA
GATCAAAGCAAAAGTTCATGAGGTTTCTGAGAGGAGTAAGCGATATGCATTTGCTAATACAGTTGATGAG
GGGAGGGTTAGAAATCCACCAACTGACTGGTGGCAGCATCATGGCGAGTCATCAATCTTTGATGATGAAA
ATGAGATAGTGGGGATGGAAGAAAATAAAGACAAACTGTTAGCATGGTTAACGGAAGCTGATCCACGACG
GACAGTTATTTCTATTGTTGGCATGGGAGGTTTAGGGAAGACCACTCTGGTTACAAAAGTTTATAATGAC
AAGGTGATTCGAGACTTTGATTGTTGGGCATGGATATCTGCGTCCCGGACAGATGAAATTGATATTGAAG
AGCTGCTTAGAAGCATGATCAAAGAATTCCTCAAGCCAAAGCAAGTGATGATCCCGAGCAACTTGGGGTC
GATGAACTATAGGCAGCTTGTGGAGATGCTCATTGACCATTTGCGCCATAAAAGGTATGTTGTTGTCTTT
AGATGATGTCTGGAGCATAGTTCTTTGGAGCAGAATAAGAAGTGCATTTCCCGACAATGGTTGTGGAAGC
AGAATTATTTTTACAACAAGGAATGAGAATGTGGCGACGTCTGTAGGACCTGGAAGTCGTGTCCATCGCC
TTGAGCCTCTCCCAGAGGATGACGCCTGGGCTCTCTTTTGTAGGAAGGCGTTCTGGAGTTACCCAGATCG
CAG
>Pg_Root11454_c0_seq1
ATTATATCAACACGGGTATGTTTGATGGGGTCAAGACAAGATTCCCAAGTCTCCTTCCCATTTTGGAACC
TGAGTATGCCGTGGATCGGATCACAAACGCAATCTTAACTGATCAAGAAGTTCTTGTGATGCCCAGGCTG
TGCGCTTTCACGCCTGTACTTCGAGGGCTTCTGCCAACTATCGTCTTTGACGAAATTATGCAATTTTTGG
GCATTTCAGCGACGATGGACGAATTTCGA
>Pg_Root11454_c1_seq1
TATTGAGAAAGTCATGCAAGTCAACACACTATCTCACTTCTGGACCGTCAAGGCGTTCTTGCCAAATATG
ATCAAAAATAATCACGGACACATTGTCACAATCGCGAGCTCTGCAGCCTTTATCGGAGTAAATGGTCTCG
CTGATTATTGTGCCTCAAAATCTGCAGCTTTCGGATTCAATGAAAGCTTGAGATTCGAGCTCCGCATGAT
GGGAAAAACGAACGTCAA
>Pg_Root11458_c0_seq1
TGAAGCGAGAGAGTAGATCGTCGTGTCCCTGGGCTCCACTTTCTTGCTGAGTCATCAACTCCTGCTTACG
TGTACTTATAACCTTTGCTAAATATCCATCGATCTCTCCCAAGCTTCGGCTCAAGCTGACTTCTAAGCCG
AGTCCTAGCCATTTCTTTAGCTTCCACAGAAACTCAGGCATAATAAACCGTTGAAGCGAGGCTTCGGTGG

>Pg_Root11469_c0_seq2
GAAGAGATGGCATGACCGCAAGATTAAGGAATGGGTGTTTGAGCCAGAGCAAAAGTTTTATTGTTTAATT
CCAGACTCAAAACTCTTCCTAGGGAAGCTCAAGTCAAGGTGGTCAGGGTTGTTCACTGTGAAGAATGTAT
ATCCATATGGTGCAATAGAAATTTTTGACAAGTTCCCAGACAAGCCCTTCAAGGTCAATAGACAGCGGCT
TAAGCATTACTATAGTGGTGAGGTTGACAAGCAGAAGGTTGCCTCAATTCTTTCTACAACTTGATCAGAG
CAGAGATAGTCAAGCTA
>Pg_Root11474_c0_seq1
AAATTAAACGCATATGACCGCTATCTAATGTTTACGCAGGCAGGCAGGCCGGTCGGCGGTCGTATGATCA
AGAATTTCACGGCTTAATTGGGGGAGTTGTTTGAGAGTTTAGCTCTGAGATCTTTTCTTAAAATCTTTCC
AGAGGGAGACTTGGGAATGGCATTAACAAAGTACACCTTGTGCAGTTTCTTGTAAAATACCACCTGTTT
>Pg_Root11492_c0_seq1
ATATATATATATTTAGGGTTTCAGACTTGGTTAATTAATATCAACTTCGACTACAGATCCAATATGGAAG
TAATTAATCAAGGAGGGAAGGAGGCAGTTGAGAAGGAACATAAAAATAAGGGAAGGAGAGAGATAAAGTA
CCGTGGCATACGGCGGCGGCCTTGGGGTAAATATGCGGCGGAGATACGCGATCCCAATAGAAATGGCGCA
CGTATATGGCTAGGAACATTTTCAACCGGTGAAGAGGCGGCGCGTGCATATGATAGGGCAGCATATGCTT
TAAGGGGTCACCAAGCCATTCTCAACTTCCCAAATGACGGCCATTATAGGAGTGCAACCCTAGGGTTAAT
TTTGAAAACGACATCGTTACCATCGTCTTCGAATGTGAATATCAGTTGTACTTCTACTAGCATTGGTGCA
ACTCCTCCTAGAGAGAATTCAGAAGTGGGATTAAGTACTACATTTAAGAGACAACTAGGGCAAGTTATTG
AGTTTGAGTATTTTGATGATAATTTGTTGGAGGAACTTCTTGAGACACAAGTTTCTAATAAAAG
>Pg_Root11514_c0_seq1
GTTTATATCATTACTTCTAACAGTGGGAAAAGGAACCATATCAGAAATATGTATCTCAAAGGCTATTGGA
AATTCATGGCTTCCATGTGCTAGAAAGTTTGAAGAAGCAGCACAGAAAGATTACGATGAGAATCAGCAGC
ATAAAAGAAGGCTTCTTTCATTTCATCGTCGTTCTCTAGCCGCTGCAGCTTATGAAGACAAATGTGCTGC
CAAGGGTAAAGTTCCATTTCTATCTGAGGATGGTATGCACCAATTACACATATTCATCTTTGCGTTGGCA
GTTTTTCACGTACTGTATTGTATAATTACACTGGCTTTAGGCAGAGCTAAGATGCACAAGTGGAAGGCGT
GGGAACTGGAAACAAAAACGATGGAGTATCAATGTGCACAAGATCCAGAGAGATTTAGGTTTGCAAGAGA
TACAACCTTTGGGAGAAGGCACTTGAATTTCTGGTGTCGTTCGCCTATACTAATTTGGATGGTTTGTTTT
TTCAGACAATTTGGCAGATCAGTTCCAAAGATTGACTATCTGACATTGCGCCATGGATTTATCATCGCAC
ATTTAGCTCCACAAAGTCACACTAATTTTGATTTCCAGAAGTACATCAAGAGATCACTTGAAGAAGATTT
CAAAGTAGTTGTGGGGATCAGCCCACCAATCTGGTTTCTAGCGGTACTGTTCCTACTATTTAACACAAAT
AGTTGGCAATCTTATTTGTGGCTGCCCTTTGTCCCACTGATTATTGTACTAGTAGTGGGGACAAAGCTAC
AGGTGATCATAACCAAGATGGGAATAAGGATACAAGAGAGGGGAGAGGTGGTTCAGGGCAGCCCGGTAGT
TCAGCCAGCTGATAACCTCTTCTGGTTCAACCGTCCTGGCCTCCTCCTCTACCTCATCCACTTTGTTCTC
TTTCAGAATGCATTTCAGTTTGCCTTCTTTGCCTGGGCTTGGTACGAATTTGGATCAGGTTCTTGCTTCC
ATGAGAAAACAGAAGATGTAATCATCAGAATATCAATGGGGGTAATCGTACAGATACTTTGCAGCTATGT
TACCCTTCCTCTCTATGCTCTAGTGACACAGATGGGCTCAACCATGAAGCCAACAATCTTCAACGAGAGA
GTAGCTAAGGCTCTGCATAACTGGCAGCAAGGCGCAAAAAAGAACATAAAAAAGAATCGGCAGGCAGGTT
CAGTGATACCATCACCGAGTAAGCCAAGCACTCCAGCGCCCTATGGCGAAAGTGAAGTCGACAGTGTCCA
CTCATCCCCGAAGTTTGCTAACTTCAATAATGTTCATTTTCAAGCCAATGGCTCGGCATCATTCTCACTA
AACCATGAAAATTTGCACAAAGAAGTCCCTGAAGCACCTAGAGAGCAGAGAGAGGCTCAAGAAGCACACT
TAGGTACAGGTGCAGAAGCTCCTACTTTTCAGCATCAAATTGATATAGACTCTAAAGAGTTCTCATTCAA
CAGAAGTACAG
>Pg_Root11517_c0_seq1
TTCTCCTCCTACTTGTTTCTCTCCAATCCCACCCCCAAGGCCACTTACCCAACCACCCGCCACCGTCCTC
CACAAATGCCGACATTCGAATCCGACCCGGATACTCATCCTACGACGCCTACATCCAGCGCCAGCTCAAC
AAGACCCTTAACCCCAAACTCCGCCAAATATGGACCACCCGTGACTGGAACCGAAAGATTAATGTCTTCT
CCAGCTTCTTCTCCGACTTGAGGGAAAAACATCTCCTCTCCAACTCCTCCAAAGCTCTCTGCGTCGGAGC
CCGGGTCGGACAGGAGGTTGAGGCTCTTAGACGAATCGGAGTATCCGACTCGGTCGGTATTGACTTGGTT
CCGTACCCGCCCCTCGTTATTCGGGGCGACTTCCACAACCAACCATTCGAAAACGGGACTTTCGACTTTG
AGTTCTCGAATGTGTTCGACCACACGCTATACCCGGACAAATTCGTTGGAGAGATCGAACGGACGTTAAA
GCCGGGAGGGATCTGTGTTCTACACGTGGCGATATCTAGACGGTCGGATAAATACTCGGCCAATGACTTG
TACAACGTTAGAGGCCTGAAATCTTTGTTTCGCCGGTCGGAGTGTCTTCATGTCCGGAAAGTTGACGGGT
TCGGGTTGGATACGGAAGTGGTTTTCAGGAAAATGAAGTTAAAACAAAGGTGATTATTAATTTGATTTTT
TTTTTATTTTACTGTTGTTGTTGTTAGTCTTTGGTTGGTGGACATATAATCATGATGATCGTCATCAGCT
TTACCTGTTTATTGGATTGGAGTAGTAAATTTTTTTTTAATGATAGTATTTTGGTTTGTGCGAGTGTAAA
TAATTATTATAATAAAATAAGAGGCAAATAATTTAATGATGTTGTTGTGTTGGTG
>Pg_Root11518_c0_seq1
GGATTTGGCAGGGTCATAGGACAATAGTGGAGGGAAGGTCAGCAGATAAACAAGTGAACAAAGGTCTCTG
GTTTTCCTAGGCAGAGGACCCTGCGGCCTTCCGCAGTGTTTGTGTCCCTGGGTACTTGAGATTAGGGAGT
GGTGATGACTCTTAACGAGCATGCTGCCTTCAAGCATCTGTTTAACAAAGCACATCTTGCACCGCCCTTA
ATCCATTTAACCCTGAGTGGACACAGCACATGTTTCAGAGAGCACAGGGTTGGGGGTAAGGTCACAGATC
AACAGGATCCCAAGGCAGAGGAATTTTTCTTAGTGCAGAACAAAATGAAAAGTCTCCCATGTCTACTTCT
TTCTACACAGACACGGCAACCATCCGATTTCTCAATCTTTTCCCCACCTTTCCCCGCTTTCTATTCCACA
AAACCGCCATTGTCATCATGGCCCGTTCTCAATGAGCTGTTGGGTACACCTCCCAGACGGGGTGGTGGCC
GGGCAGAGGGGCTCCTCACTTCCCAGTAGGGGCGGCCGGGCAGAGGTGCCCCTCACCTCCCGGACGGGGC
GGCTGGCCGGGCGGGGGGCTGACCCCCCCCCCACCCCCCAGGACGG
>Pg_Root11519_c0_seq1
AAAAGATTGAAAGAAAACAACTTGGTTTGACTGACAGAGAAATGGTTGCATTGGCTGCAAGACCAAGATC
TCCATCACAAATGGCAAGATTAGGATTTTATGGATCTTGGACTTCCAACCCAACTCTTCTCTCAAATGAT
TACTTTAATGTTTTGTTGAATGAAACTTGGGATAGTTTTACTGTTCCTTCAAGTGGATTGAAACAATACA
AAGCAAGAGGAAAGGAGG
>Pg_Root11575_c1_seq1
AGTGGGTACGCTAAAGCCGATGATCCAGCTGACTTGGTCTTGGATATACACAACAACGGTCTGTGTAATA
ATCAGAACCACAGTGAAAGTCATGTAATACCAGTTGAAGAAACTTGCCACTCCTTTAATCCCTTCCTCGG
TTCGTTGGTCGAATTGGTCAACACCAAAAGGGATGCTACATGGTCGTATTCCTCCACTCCCTATGGAGAG
GAAACCTAGACCTAATAGCAAAATCCCGAACTGGAGTTTGTTCGGACCGCCGCAACTAACGGGATCTTTG
CTGTTGCATGTTTCTGGGTGGAGTTGAGGAAGCGATGCCGTGAGTGTCAATGTCACTAGTCCGAGGAGGG
TGGCGAATGAGGCGAAAGCGATGGTCTTGAAACGGCCGACGTAAGCGTCCGAGATAAACGCACCCACTAG
AGGAGTGAGATTGCTGAAGCCAGACCAAATGTTGATGACATTTGAAGCGTCGACTTGTTCTAAGTGGAAC
ACTCTGGTTAGATACACCATGAAGTTTGACAACAACCCAATTGTTCCCAGTCTCTCCAACGTCTCATTTC
CTAAAATGAACGTGACGGCTCTCCATCCTCCAGGCTTTTTCTCAACCTTCTCAGCATCCAAGATAGAATG
CGG
>Pg_Root11578_c0_seq1
GCAAGCGCAAGCGGAGTGGCAAGATACCTCCATTCATGAGTTCAGAGCACTGGGGTGCTTTGCAAACATA
TTGGGGTACTGAACCTGCTAGAAAGAAAAGCAAGTCTGCTTCTGAAAGCCGCTGCTCAGATCAAGGAGGT
CTAGGTCAACACATCCACACTGCTGGTTCGACACGATTTATGAAGATCAAATATGATACTAAGTCTGAAC
TTGTCTGAACTTGCTAAAGATGTGCTTGCGGTTCAAGTTTCTTCTGTTGCTTCTGAATCGGCGTTTAGCA
CTAGTGGGAGAATTTTGGATCCTTATAGGAGTTCTTTGACTCCTTATATGATCGAGGCTTTGATATGCAC
ACAACAATGGATGCGGTCTTCAAATCAGTCTCAGCCAGTAGTTGCAAACTTGGCTCAAATGTTGGAAGAA
GTTGACTTTTTTGAGTCATTGGATTCTCGAAACTCACAGGCATGACCAAGTGAGGTTTAGGTGAAGCTAA
GGAAGTTGTGAAGAAATGGAGATGTTCGTTTTTGGTTTTAAGAGAAACAAATGGG
>Pg_Root11579_c0_seq1
CTATAATATATGCCTTGCAACAATCAAAAAGAACACACAAACAACCACAAAGAAGAGAGAAAGATGAGTT
TCTTGCAATTACTACACCAAGAAGCACCCAAAATTATGTTGCAATTAAAACCTTGTCTTCTCTCTTCCAC
CATTATTCATTCCTCACCAAATGGCTGCTCTTCCCTACCACTGCCACAACCACAACCACTATCAACAAAA
ACTTACCACCTTCACCATCAAAGCTCCCCATTCTAGGCAACTTCCACCAAATGGGATTACTCCCTCACCG
CAAACTCCAACATTTGTCAAAAAAACATGGCCCTATCATGCTCCTTCATCTCGGCAGTGTTCCTACTCTG
GTACTCTCCTCCGCGGACGCAGCCCGTGAGGTCATGAAAACTAATATATCTCATCTTCTCCAACAGGCCC
GAATCAAGTGTCGCAAGGCGGCTGCTGTACGACATGATTTGATGATTACATGAAGGACGTGTCGGTGGCA
CCTTACGGAGAGTACTGGAGGCAGCTCAAAAGCATTTATGTGCTGCAACTCCTCAGCAACAAAAGATGAA
AAGAGTGCAGTCTTTTCGTGTCCTTAAAGAAGAAGAAACTAGCCTTATGGTTAACAAGATTAGGGACTTG
TCTTCTTCCTCATTGCCCGTAGATCTGAGCGACTTGTTTGTGAACCTTACTAATGATGTGGTCTGTAGGT
CTGCATTTGGGAGGAAGTACAATGATGGGAAAAATGGGAAGAGGTTTTTAAAGCTTTTGAGGGAGTTTTT
AGACTTACTGGCCGGTCTTAATTCTGG
>Pg_Root11583_c0_seq1
TTTTTTTAAGTTGAAATTCGAATGCTACATTTATTATATTAAGCAGTGATTCGAGGGACTCTCTTTTCAG
CCTTTTGGTTGGCAAGGAACTCGCTATAAGCTTCATAAGGAGAAGGAGTGAAAGGTTTAGATTTCCACAA
GTCGGGAGAGAGATAAGCATAAGTCAAGGAAATGGCTTCGAAGGTAGCTTTGACGAAGTTGCCAAGGGTT
TTGGTGCTACCTTTAGTTTGTGTGTAAACATCATCAATACCAGCATATTGGATGAGTTTCTTGGGGGTCT
TAGCAGCGACGATGCCAGTTCCTCTGGGGGCGGGAACAAGACGGACACGGACGGAACCGCATTTTCCAGT
AACCTTGGTAGGGACAGTGTGAGGGTTACCGATTTTGTTACCCCAGTATCCTCGTCTCACGGGAACAAGG
GATAGTTTGGCGTTAATGATAGCTCCGTGAATAGCAGTGGCGACTTCTTTAGAGCATTTAACACCGAGAC
CGACATGTCCATCAAAATCTCCAACAACAACAAAAGCCTTGAATCGAGTTCTTTGACCGGCACGAGTTTG
TTTCTGGACGGGAGTGATCTTCATAACTTCATCTTTAAGTTTTTGAACAGGGGGCAAGAAGAAGTCGATG
ACTTGGTATTCTTTGACAGGAAGAGAAAAGAGGTAAATCTCTTCAAGATTCTTGATTTTTCCGTCTTTCA
CGAGTCGTCCGAGTTTAGTAACAGGAACCCAGGCAGTTTCTTCCTTGCCTTTGGGACCAGCACGTCCACG
ACCACGTCCACGACCACGTCCTTCACCACCGCGGCCACGTCCTCGTCCACCGAAACCTCCTCGTCCTCCT
CTAGATTGTGATTCTGAATCTGCCATGTTCGTGGACCACTATAG
>Pg_Root11599_c0_seq1
AAGCAACTTGTGGGAAAGCGAAGAAGATGCACGCAATAGTCTGGAGAGGTCCGAACGAAGTCCGATATGA
TGAAGTCGACCGCCCTTCTATCACCGATCCAAGAGACATCCTCTTAAAAGTGACTGCTACGACAATTTGT
GGTACTGACCTACATCTGTATTCTGGTGCAATGCCAGGGATGAAAGAGGGGATGAGATTAGGTCATGAAT
TCATGGGGATAGTCGAAGAGGTTGGCAGTGAAGTAACTAAATTATCCTCTGGGCAGCGAGTTGTAGTTGC
CTTTGATATCGCCTGTGGAAAATGCCAGCATTGTCTTCGAGGGGAACACTCTGGTTGTGAAACAACTAAC
CCAAGAATTCTGGTGAATAAGTTGTATCCGAATCTCCCAGCGATGTATGGAGGAGAATTTGATGGAGGGC
AAGCCGAATATGTTCGAGTTCGGTTGGCAGAA
>Pg_Root11610_c0_seq1
GGCGCAATCGCCGCATTGGCGGCGTTGAACCGGCGGTCCTTGACCGGTGTTGGTCAGCACGTCGATGTTC
CGATGGCTGCCACGATGCTCGCAACGAGTGAGCGTGCACATTTCGATCTGAATCCGGAGGAACTTAACGA
CGAACCACCCATTCTCGGCGCGGCGGATTGTCCTTTCTTTGAAGGACCGAACGGTGAGCAGATCGTGTTG
AGTGCGAGCTTGGTTGGCTCTCTTACGTTTCCATTCTTTCTTAAAGCGATGCGTCGACCTGACCTAGCGT
CTGACGTGCGCTTTGCAACGGCGACCGCTCGAAAACAGAATGTGGCCGACTTGCATCGGATAGTGCAGAC
ATGGTTCTACACATTTCAAAGCCTTGCAGCTCTCGATTGCCAATTGGACGAAGCGAAAATCGCGATGGGT
GTGATCCGTACGGCGTCTGCCTTGACTACCTCAGTGTGGGCTGAACATTGGCGCGCAGTAGAGCG
>Pg_Root11621_c0_seq1
CATTGATACACCGGCTCAAGTTTCGGCTCACACTGGTCCTGGTGAACTTATTTCAGCTTTAGAAGGAGCC
GATATTGTTGTAATTCCTGCTGGAGTCCCACGAAAACCAGGCATGACTCGAGATGATTTATTCAATACAA
ATGCTGGAATTGTTCGTGATTTGGCAGAAGCGGCGGCGAAAACCTGTCCAAAGGCTTTTCTTGCGATCAT
TACGAATCCAGTCAATTCAACAGTACCAATTGCATGCGAAGTTTATAAGAACAACGATATCAAGGATCTT
AAACGCATTTTTGGCGTTACAACACTTGATGTTGTTCGTGCTCAAGCATTCGTAGCTGAAAAAAAGGGCT
TGGATGTCACTAAAACTACTGTACCAGTTATCGGAGGTCATGCGGGTGTGACGATTATTCCTCTTCTTTC
ACAAGTCAAACCGTCAGTTAAATTTACCGATGAAGAAATTAAAGCACTAACAGAGCGTATTCAAGAAGCA
GGTACTGAAGTTGTCAAGGCCAAGGCTGGAGCGGGCTCTGCCACTTTATCTATGGCATTAGCTGGTGCTC
GTTTCGTCGAAAATCTTCTTGTTGCTCTTAAGGGTCAGAAAGTCGTACAATGTTCGTATGTGAAGTCGGA
TGTAATTAAAGGCGTGGACTACTTTTCTACTCCGATAGAAATTGGTCCAAATGGAGTTGAGAAGATTCAT
GGTACTGGTCCTTTGAGCAGCTATGAGCAGTCTTTGGTCGAGAAATCGGTACCTGAACTTAAGGCCAGTA
TCGAAAAGGGTGTCAAATTCATTCGCGGTTAATCAAGACATAGACCTAGAAAATAATTGCTAGTCGTCAT
AGCACTAAAGATATCGTTGAATTATAGTATTGTAG
>Pg_Root11635_c0_seq1
TGAATGTCAAATTTCAAATTCTTCCACAAATTTTCTAGCCGTTACCCACTCTCATCTCTCACAAAATTCT
TCCAGGTCTAGACTCTACAGAGCAAAACAGCAAAGATTTCCTGAAAAACTACTCTATCAACCCATTTCAC
TCTCAAATTATATCCCTTTAAGCCTCCCTGCGTCACTGCTCTATCAATCAGATTTCCTGAAAGAATAATG
AAGGGAATGAAGGGGAAGTTACTGAAAAAATTGAAGTCAATAAAACCAATTGGGTATCTCAAGCCTGACC
GAATTCTTCAAGTTAGCGCAGCAGATGGGTTTGTTGAGACTTTACTGGGCAAATCGAATTTCAAGATTCA
AACACAGTTTGCCCGTAAAGGAGAAGAGCCAGAAAAAACCAACCAGAGCAGTGTAGCAGTTCAAGAGCCT
AAGATTATTGATGTATCGGACCTTATGAAAGATCTTGAAGATGATGAAAAAGAAGTGATAGCGCGAGATG
AGCTAATTGATGACAAAGAGAACATCACGCCCGAAAAGAAGGCCAAAAACCCAGTTGATTTGAACCACAA
CTTGAATATTTGGAGCTCATCAAAGCTAAAGAATTCAGAATCAGATGCCCCTTTATCAGAAATTAACAAC
TTTGCTTTCCGGCCACCGGACTTGGAATCCGGCTCCCTTTTCGACCCAAACCTTCTTGCAGCATTTGAGC
AGGCAGTAATGGAAGTTAAAGCCCAAGAAGCAGAGAGGAGAGCCAGAGTTGAAGAACCAATAGGACAAAG
TATCGAAGAAGAGAGGCCCGTGAAGGCCCGTAAAATCGAAGAAATCAAGAATCCTTTACTAGATTTTGAG
GAAAAGTGTCCTCCAGGCGGTGAAGATTCAGTGGTTCTATACACAACAGGGGTTAGAGGAATAAGAAAAA
CGTTTGAAGACTGTACTAGCATTCGTTTTTTGATACAAAGTTTTCGGGTTTTATATTTTGAGAGAGATGT
GTCGATGCATTCGGAGTTTAAGGAAGAGTTATGGAGGATTTTGGGTGAAAAAGTAGTGCCACCAAAGTTG
TTTATAAAGGGGAGGTACATCGGAGGAGCAGAGGTGGTTTTGGTGTTACATGAGCAAGGGAAGCTCCGTT
GTCTTTTCGATGGAATTCCACTAGATCATTTGGAGGGACCGTGCGAAGGGTGTGCCGGAGTTAGGTTTGT
GATGTGTTTTAGCTGCAATGGAAGCCGGAAGGTTGTGAGTGATGATAATGAGGTAGTGATACAATGTCTG
GAATGTAATGAGAATGGGCTGATTATTTGCCCCATGTGCTGCTGAACTAATTGGTTTGATTGTTTGTTGT
TTATGTCCAATTGGTTATGGG
>Pg_Root11673_c0_seq1
GTTTTATTAGTTTTAGTTGAAGCCTTTTTATTTTTCTCGGCCACATGGAGTGCTTATGATGAAAATTTTT
GCCGGTATAAAACTTGGCCTATGGCATCTGCAACTTTTGGGGCAACACCAAATTTATGTGTGAAAGATAA
TTTTGCCAATAGTTCATTTATCCGACAAATAACAGTGCCATGTGACCAAGTAAAAGAAGATACCTGCTCT
GGATTTACCGCTGTATCATACTCTGACAAAGCCATTATTTTAGCTTTAAGGGGCTCATCAGGCTTTTCAC
AATTCGA
>Pg_Root11713_c0_seq1
CAACCAACCCGGAAAGATGGTGTCTCGCCGTATAGCACGTCTCTCTAAGGCTTCGGCCGTCGCTCCCCGC
CCAGTCGATACGCTCCGCCCAGTTGTACGATGCCCAACAATCAAGTACAACAGACTCAGCCGTGCAGGAC
GTGGATTCACAATTGAGGAATTGAAGGCCGCTGGTATTTCCAAGAAGTTGGCCCCAACGATCGGTATCTC
CGTCGACCCTCGCCGCCAGAACCTTTCCGAGGAGGGCCTCAAGGCCAACGTCGAGCGTCTCCAGGAGTAC
AGGAAGCGCCTCATCCTCTTCCCCCGCCGCAGCGGCAAGAGCAAGAACGGTG
>Pg_Root11735_c0_seq1
ATTTCTACATATCATATATCATCATCTTTTTTTACCATTCACATATTTCCTTCAGAATTAAGTAAACTGG
TTCTAGCATAGCAACAAACTGCAGCTACCTAAATTTTGTAGAGCTAGCAAGCAAGCAGCAACAAATTAAT
TAGCTGAATATATATATTGTTGAGGGGAATTCAATTAAGGGATAAATTAAGAATTAAGTGGAGGAGTAAC
TCGATCAACAGGATGCCTCGAGTATACGCGTTACGGAGGGCGGAGGATGTTGAGCACGTGGACACGATGC
GAGCCACCTTGGCGGAGTTTCTGTCTACCTTCATCTTTGTCTTCGCCGGCGAAGGCTCCGTTCTTGCTCT
TGATAAGATGTACAGTGTGAAAGGTCTAGGAGCATCAAGTCTGGTGGTGATTGCCCTCGCTCATGCATTC
TCGCTTTTCGCGGCGGTGGCTTCCGCCATGATCGTATCTG
>Pg_Root11743_c0_seq1
GTGATTTTGTATAAATGCTTATTGTTGCGAACGAACGTACGTTTCAATGCTTACTTTATCTGACTTGTCA
TCATACGTTTCAACAACTAAATTTCCGTTAGTGTCGAAATAGCCTACTGAAGTCTGGCTTTTTCCTCTAT
AGATATAACTGTTTGTAGTCGTTGCTCTCAAGATTCCCAATCGTTTTTTTGTCTTGCGTAGAAATCACAT
ATCCGGCAGGATCTAGAGTCAATTGATATGTTTTTCCGTTTGAAGTATAATAAGAAGAACGGTCAATATC
TACAGTTCTTGTGCTTCCGTCAGGATTCATTACTTTGGTTTTTGAAACTACTTCAACAGGCGTTTCTTTC
ATGTCCTTGTTTAAGGCTTTAGAATCTGCATTTTGGAACTCGATATTTTGAACTTCCTGTACCTCTTGAG
TTTTTAAATATTTTTTCTCTCCATCTGAATCCTTCACCGTGGTTACAGTAGTTTTGGAAACATCAGTAAC
ATTTTTATTCTGTGCCTGAAGGCTGATTGTAGCTAATAAGGCTACACTGCTTAATAAGATCGTTTTCATA
GTGATTTGAATTAGA
>Pg_Root11755_c0_seq1
ATCTATATTATAAAGCGGGAGGAATATGTTGGCAGTTAGTTTTGGTGTAAACACCAAAGGGAAGCTTTTT
TGTTTCATTTCTTACCCTTTAAAGTTGGTTATCTATTAAGGAAATAGGAGTGGTGAATCTTGGATTCTTG
AAGATAAACTGTACTAAACGTGGACTAAAACTAATGAGAAAAAATTGAGGAGAGAAAATAGGATGGTAGG
ATAAATGAAATTTGTGTGATAAATTTCCCAGCAAAATTTTATGGTAACACCCCTTTTTTTGTATTTTATA
TATTTTTTCACACACAAAAGTGTGTGTCCCGGATACTAGTTCATATAATGCATGCAGTTCAGCACATTCC
CGTAAGATCTTATAAGTAAAGCACATAGTTAACAGAAAAAGAAAAACATAACACATACATATACAAAGAG
AAAAAGAGAGCATACATAAAATAGCAGCCACCCGACCCAACAACAAGAATTTTGACACATTGCACATATA
TGATATAGAGTAATGCTACAGACACAAAC
>Pg_Root11769_c0_seq1
AATGATTTTGTCTCACTCAACATAGTCCTTTCTATTATTTTTTGCATGGCCAACTCTATTAAATTTCTGA
AATCCCATAATATACATTACAGCCAATTCTAAAACAGGTACCCAACACCAGCAGCAGCTCCTCCGGTCAT
TCGCCGATCAACCCTTTTGACAGGCTGCCTCTCGGGCGATCATGGCGATGCAACGGAGTGGTATTGGTGT
CGAGGTAATGTAAGAGCAAAACCATAGCCACCGAGGTAGCCAACATAGGAATTGGACCAAAAAACCATAA
CAACAAACTAAGTGCAAAATAAAGTGCTCTAAGCCCAAATGACCAAAAATCACCTGCCCTTATAACAGCT
GCCTCAACATTTTTGGCAGGAATGTTGCTATCAGGTGTGCTTATTAGATAGGTAGCATGGATAAAACCCC
TTGAGGATTGAATGAAGCATGAAAATGCCAAAAGGAAGCACATTAGGAGACTCGTGTACTTTATACACAT
GGTTGTTGCCCTTGTATCGCCGTATACCAATTCACTTTGGAAAATGTTTGAATTGTTTGACATCAAGGCT
GCAATGAGAGAGCTGAGAGTTAAAGAAACTGATGCTAAGAAAGTTGCCGCAGATACGTTAGACGAAATTA
CATTTAGAGCCATACTAGCATCTGTCTTGTCACCCTGCATAATTCTGTCTACCCAAGCTTTCTTGTCATT
GTTTTCAAAGCCAATGACAGTGGTGTGAGGAAGATTAAGGCATCTGTAGAGGAGATAGAGATGGTAGCCA
AACATAATGACCAAACCACTTGGGACAAGCACAAGATCAAGGCGTTCCTTTTGGAGGGTCATGCTTAACT
GACTGGAGGATTAATTGAAATCTCTTACCTGT
>Pg_Root11791_c0_seq1
CCTATCGCCAATTAGTGATCATGATGACCAAGCACGCACTCGATTTCAGAGAATAGAGAAAACAAAAAAC
TAGAATTCAAGAATAAAAACCAAAAAAAATACAGATACTAATCAAACATGCCATAATGTTGGTGGCTGAA
AAGCCTCAGCACACCGGTACTTCTGTGGGGATGCTGGAACCATACACCCTATTTCTGGCCTTCAGTGCTT
GTTGGTCCCAATCTATGCCGTTGGTAATAACTAAAAGCATTATTACTTGAAGACCACTCCCGCCTATAAT
TCCCATCCAGAGTCCCTTTCCTCCAAAGTGGTATACAAAAGTTAAGATGATTGCCATAGGAATGCCAACC
AGGTAGTAAGCTCCTAGATTCACATATGCACCAATCTTCTGCCACCCACATCCTCTTGCACCACCTGAGA
GTACGCCTTGAATTCCATCCATGAAGTTTGACAAAGCAAGCACCGGCATTATTGAAGCTAAATATCTTAC
AACATCCTCTTCATTGGTGTACAAATAGCCCCATGCGCCTCTCATTGCCACTAAAACTATACCTACCAAA
ACGCCTTCTATAACAGCCAAAAATATGACAATCCGTACAGCAACTTTTGCAGCATGGGGTTTCCCTGCAC
CTAATTCATTTGAAATTCTCGTGCTTCGAACCCGAGAGAGG
>Pg_Root11792_c0_seq1
CGCTCTTACGATCTTTCGTAGTTGCGTTACTTTTATTTTTTTCATTTATTATTATGTTGTATCGCAGTCC
TATAAAATTGAACATATTGAGATATATATTTTTAATAGGTTATTTTGTTATAGTTCTGAAATGGCACGCA
AATTGATTGCATCCGAGTTGACTAAGATCGAGCAATTGAATGGCAGCAACTATGACATGTGGAGCAGAAA
AATTAATTATGGACTTATCCATGATAATGTGGATTTTGTTTTAGAAGGCGCTGCTCCTACTCTAGGCAAC
ACTCCTACTGATGTGGAGAAAAGGGAGTACGAGCAGTGGAAAAACTGTGACAAAAAGGCGAAAAGCCTTA
TGTTGATGTTCATGGAAGACAACCTAATCAAAGTGTTCGAAGTGTATGAAACTGCAAAGAAACTTTGGGA
TGCACTCAAGAAAAAATATGACACCACTTCTGAAGTTAATGTGCAACTTTTGCTGCACAGGTATAACTCC
TGCCAAATGGAAGAAAGCAACTGTGTCATCGAACATTGCAACAAGATGAGTGTAATGGCAAAAGACTTGG
CAACAGCAGGAAATGAGTTTTCAGAGAGTATGCAGATTGAAACAATTTTGAACAGCTTGCCTCGTTCTCT
TGACATGGCCTCAACTTTTCTGAGATTGAATGGTAGCATCAAAAAGGTCACTGATCTTCCAGCAGCACTT
GCAGTGGAGCAATACATTGTCAAATGCCGAAAAGAAACCGAGTTAAACTTGGTTCAAGAAGAAG
>Pg_Root11833_c0_seq1
GGGATAAAACCTTGAGACTTTGGAATCTCGCCAGTGGTGCCACCACCAAAATTTTCGCTGGACACACCAA
CGATGTCCTCAGCGTTGCTTTCTCTTCTGATAACAGACAAATTGTTTCTGGTTCTCGTGATCGAAGCATC
CGTTTGTGGAACACCCTCGGTGAATGCAAACACACCATCAACGAAGCCGGTTCTCACCAAGACTGGGTTA
GTTGTGTCCGATTTTCTCCAAACACTGAAAATCCTCTT
>Pg_Root11887_c0_seq1
TCCTGCTGGGCCTTCTCCACCACTGAGAGCATTGAATCCATGAATTTCCTTGCTGGAAATACCTTAACTT
CTCTCTCCATGCAACAAATCGTCGATTGTGACACCACCGATGATGGATGCGATGGAGGAGATCCCCCAAC
GGCTTACAAATATGTTATTGACGCTGGAGGTCTTGAGACCTATAAAGAATATCCTTATACTGCTCGTGAT
GGAAAATGCAAATTCGAAAAATCTTTGGTTGCCCAAACTCTCCAAAG
>Pg_Root11998_c0_seq1
GAGGTGAGGCTTTGGAGTTAAAGTTCGTCGTCGTCAAGAAAGATGGCTCACTCTCATGGGAGTCTGGTGA
CAATCGTGTCCTTAAGCTTCCTGATTCCGGGAGCTTCTCCGTTGTTTGCCACTGGGATGCCACTGGAGAA
GCCCTTGATTTGCCTCTTGTTGATGATGATGCTGGTGGGGAGGAGAGCGGTGATAGCTACGACGTTGGTG
GTGATAATGGTGTGCAGCTTCG
>Pg_Root12031_c0_seq1
CGGAAGGATAAGTCTCGCCGGCGACGAAATCAGGGTTTCATCGAACAAGAAGATGGCTCACGCTTGCGTC
TACACATCGGCTTCTTCTCTCAGGTTTACAGCCGGATTCGTCTCCGCGAGTCCCAACGCCTCCTCTTTCG
ATTCTCAGAAGCTTTCCCTCCCTTTCGAGCCTCTTCGTTCAAGAAAGACGAAGAAGTTAGTTAGCGGCAT
AAAGAATTGGAAGAGCTCGTCTCCGAAGGCTGTGTACTCCGGCAATCTCTGGACGCCGGAGACTCCTTCG
CCTCAAGGAGTTTGGTCCATCAGAGATGATTTACAAGTCCCTTCTTCGCCGTATTTTCCTGCGTACGCTC
AAGGACAAG
>Pg_Root12046_c0_seq1
GAGAGGGTTTTCAACTTTGGGAATGTTCAGATTTGGTTGAACATTGACTTTTGTTTGTATGTTGACAGGA
GCCGGTTGGACATTCACAGGAGGGATTTGGAAATTGACAGCCTTGACAACTTGTGGGGGTTTTGGTTTTG
TTTGAGGAACGATGGGACTGCAATAGGACTTTGTGAATTCATCATTGAGATTTGAGCACAATTCAAACAA
GTTGTTGGCTTCATTCTTGATGACTGTTCCGATTTCTTTATTGATCTCTCGTGTTTGTGAGATGAATTGT
TCTGTCACATTTTTGAAAGCTTCAAGTGTTTCTTCACTCATCTTTTTTACAGTGGATGAGACTTCAGCGA
CTTGAGGACTAGCAAAGAATTGATTAATTTTCAATCCGATTTGTTGGGCATTTGTAAATGTCGAAAAGGC
TGTCTCAAAGCATTGGGAGACAGGAACTTTCATTCTCAAGAATGGATGATTTACATTGTGTTTGTCCCAT
GGTTCACAGAGTTCACAGAGATTGAGATTAGGACAAACAGAGCATTTCCATCTTGTTCCGACTATTTCGA
CTTTACAAGAATTACAGTTGATTTTATGCTTAGCCTGTTCTTCCTCTTCTGGGTTGGGATTTGTTTCTTG
TTCAGGGATCGGGATCGAGGGGGGTTGAATAGTGACTGGAG
>Pg_Root12048_c0_seq1
TGAGGAAGTCATTGAAGGCGAGGGCAGAACCTTGTTGAGGAGCATATCGAAGACAGTTTACCAAGTTACC
TCTCCAGAACGCTACCACTCCTTGTTCGGCCATCACACGTCTAAAACAATCACCGATACTCTTGTAACGC
TGTACCTTACCACTCAACACGTCTGGGTTAGAATCCTGGGTTTGCATTAACAATTTAACTCGTTCCACAG
GAGCCATAATGGTCTTAGAAATAGCACCAATCGTACCACCGATTAACAGATCGGAACCAAGCTGTTGGAG
TTTGGATTTAGGGACTTTTACTGGGGTTGTTGCTTTGTTATCGTGAG
>Pg_Root12068_c0_seq1
GGTGTACTGATGCACTTAAGGTTGAGCGGCGTCCGCTCGCGAGAGTGGCAGCCTTTAATACCAGAGCCTT
CGCACAAGGATGTCTGATCTCGACACCGTTGCTACGCCGATACTTTCTGGGCTTCGCCGCGCACGTCATG
CGCCATCCTATAGACGTTGAATCCTGTGTGGGAATAAATGTCTATGGAATGGCGTGGGACGCGCTTGCGC
GACGCCTTATGAGTAAAGGTGATGCAGTGGTGGCGGGAGACTTCTCCAACTACGACGGCTCACTCAGTGC
CACAATTCTGTGGAAGGTGTGCGACATCATCAATGCACACTACGACGACGAATATCAAGAGAAGCGGTAC
ATCCTTTGGCAAGATATCGTCAACAGCGTTCATGTCGACCGCGCGAACCTCTATCAGTGGACACATTCTC
AACCTTCTGGCTGTGCTCTCACAGTCATTCTAAATTCAGTTTACCACTCGATAGCGATTCGCTACGTCTA
CATCCTCGCAGCGAGGAAATACTGCCCCTCCAAGGCGAACATGCTTGATTTCAACCGGTATGTGGCCCAT
GTCAACTACGGTGATGACGATGTGACTAACATCCACAGCGACATCATCGATTGGTTCAACCAACACACGC
AAACAGAAATGTACGCGACGATTGGCATGACATACACCGACGAGACCAAGTGTGATTCACCCCCTGCGTT
CCGCTCGCTCGCAGAGGTGAAGTTTCTCAAACGCGCCTTCGTTTACGATCACAATCAGTCAAGATGGCGA
GCACCCCTGACACTGGATACCATCCTAGAGATGACTAACTGGGTTAAGGGCCCGGATGAGTATACTCTTT
TGGCTCTCGAGCTGGAATCTGCCATTTACGAACTGGCACAACATGACCGCTCAACCTACGAGCGTGTACT
CACCCGGTTCCTACCGGTTAAGAAGCTACTGGATTCAGTGCGCCCCGTCAATTTTCCAACCTACGACGAG
GCTCAGACGCTGGACGCGCAAAGGTACTGCGCTGTTTGGTGTCACGACAAGAACTACGAGAACCTCCGTG
ATCGGGGTGTCAGTGCAATTGCCGCACGTACTGGCACAGCAAATCCTGCTGGAGGTCGGCTGAATGCTCA
TTCAGCCGTAGGGAGAGAGTTGTTTAGCTCTAGTGGTGAGTGTGTGCTCCCTTGTACCCAAAATAGGCTA
CTCACCCGGCAAAAGAGTTGTAGAGTTGGGTTTGCCTACAACGCTCAATCAGGACCCGCCGACCAAGAAT
TAACATCTGAAGTGATGTCGTCCACTCTGACGGCACAAGCCCCAGCGATGGGGTCCCAACGTGTAGAAGA
ACAACAGACCGTGACTTTCTTTGAGGATGGACCCACAGCGACCGGCCCCTCCCCAGGCGCCGAGCTCGAG
GCCCCTCTTCGTGATCCTGCGATGGACCTGCTTAAAAACGAGATTTCAGATATCCTGCGCCGTCCAGTGC
AGATTGCTGATATCGACTGGCCAGCAACGCCCATCCAGTCATTGTATTTTGTTGACCTACCACGGAAAGT
CTTTGCCATCCCAATGTCCGCACAGACGCTTGATGGCTTC
>Pg_Root12082_c0_seq1
ATTTGCGGCGGGTTACGGGCTGACTAACTCTGCGGGCTGATAATCAATTTCCTTGAGGGTTTCGACGATC
TGTGCCCAGTTTGCCGGGGCTTCCCACTGCACAGTTACTTCTTTGGTGTTTTCGTCACCAGCGACAAACT
GTGCACCGCTGACATCATTCACAGCGTTCTTGATGCTGCGAACACAGCCATCACAACCGATATTCGGAAC
GATAAAAGTTTTCTTTTCCACGATTTTTGACTCCTG
>Pg_Root12110_c0_seq1
GAAGATTCAAGGGCGCTCTGCCTATGCCCAGCATTGGTTATGGCTCCAACAAGAAGACCAAGTTCTTGAT
GCCAGACGGATTCTACAAGTTTGTTGTGAAAAACGTCCAAGATCTTGAGCTCCTTTTGATGCACAACCGA
AAGTACGCTGCTGAGATCGCGCACAATGTGTCCACACGAAAGAGAAAGCAGATCATCGAGAGGGCCTTGC
AGCTTGACATCAAGGTCATCAATG
>Pg_Root12120_c0_seq1
AAGCGAGGAAGAAGCCTCCCTCCACTTGAATGCAATGAACCAATTGCCAGCTAAACTCCGTCCATGGAAC
CTCTCCTTCTCATACGGACGTGCTCTCCAAGCTAGCTGCTTGAAGGCATGGCAAGGAAAGGACGAAAACA
TCAAGGCTGGTCAAGATGCTTTCTTCCAAAGAGCCAAGGCTAACGGAGAGGCCACTCTCGG
>Pg_Root12127_c0_seq1
TACAAGCGATGACTAGTGCTGCTGGTAAGAGGCCAGTTGTACTTATTAATCCTCGCCTCAAGGACTTACC
CGCTTCAAGTGGCATAATGCAAACAATGGGCAGGGAAAAAAGGCTGGAATACGCCTTAACATTTGACAAC
TGCTATGTATTTCGGCTACTTTATTATGCTGGAACACAATACCCGATTATGGGCGCTCTAAGGATGTCTT
ATCCTTACCGGTATGAGCTTTACAAGAGGGTGACTGAGGAAAATGGAAAG
>Pg_Root12134_c0_seq1
GGAAGTTAGAAACAAATCAGTAACTAAATCTAATCTAGGAAAATTCATAAATCAAACTTCCTAAAGATAA
AAATACAAATTACAAGATATATACAAACTGAACAGATAACATTATCCTCTAATATGCCCCCGCAAGATGG
AGCGCCGAGAGGAGAGTCCAATCTTGGTCATAAGTTGTTGAAACCGCTGTCGAGGAAGGGCCTTGGTAAG
TGCATCTGCAAGCTGATCAGTAGAGGAGACATGGGTGACGCGGAGAGCACCGTTCTGAACCTGTTCACGG
ATGAAGTGGTAATCAAGAGCAACATGCTTCATGCGGGAGTGAAAGACGGGATTGGAGCACAAATTAGTTG
CGCCCACATTGTCACAATATATGACAGGTTTCTGAGAGGATGGAAAGCCAAGTTCACCAAGAACAGAAGT
TAGCCAAGAAAGTTCTGCCGCAGTGGCAGTGACTGATCGATATTCCGCCTCGGTAGATGAGCGTGCAACG
GTACATTGCTTCTTTGAGCTCCAAGAAATTGGATTCCGACCAAGGTATACAATATAAGCACCAGTAGAAG
TGTAATCATCTTTGTCACCTGCCCAGTCTGCATCAGAAAATGAATGTAAGGCAAGAGAAGATTGACGATG
AAGTAAGAGACCTTGATCAATAGTTCTACATAAGTAGCGAAGGATGCGTTTTGCAGCGTTCCAATGTTCA
GTGGTGGGA
>Pg_Root12137_c0_seq1
AAATCATAATCATCACAGATGGTACACTTGTAGCGGATACCAGCAATGAATTTGTCGCACAAGTCACACA
TAATATTGGGATGGACTTCTTTTTCTTGTTTTGGAAGATCTTTTGGCTTTTGCTCTTCTTCCTTTTTACT
CTCTGTGGATTTGATCCGGATCACTTTTTCATTTCGAGTTTTTGAAAGTTCCAACAGCTCGG
>Pg_Root12218_c0_seq1
AGCTCCAGGATGAATTGCAAAGTTGTGCAAAGGAGAGACTAATGGTCTGGTCCAGCCTTTATCTTGATGC
CAGTCGGCGTCCATCATATGATCGGAATAGACATGACCAAATTTGAGGTTGTCCCAAGAAGTCGGCTTGG
GTTTCATTTGTGATGGTGTAGCGCGAATTATTTCTAGATCACGGTGATAAAAAGTATTCACAGGACTGTC
AACTTCTATAGGTTGTGGTTGAGCGGTGGCTGTTGTAGAAGCG
>Pg_Root12225_c0_seq1
CACATTCAAAAAACTGATGAAGAATCTAAACCCAAAGGTTCAGTTGACGAAGAACATGAAACCTTACCGA
CGTTAGAAGATTGGAGAACTTTACCAAGAGTTGCCGATAAAATACCAATTATGGCATGGATGGTTGTAAT
TTGTGAACTTTGTGAAAGGTTTACATATTATGGAGCATCAGGACCTTTTCAAAATTATGTACAATACCCT
CCACCAGCGGTAAAGTTTGGACAAGCTGGAGCCATTGGAGCGGGTCAAGAAACTGCTACGGCTTTAATAT
ATTTTTTTCAGTTTTTCTGCTACATAACTCCTTTAATAGG
>Pg_Root12366_c0_seq1
GTTTTCTTTGACCAAACCCTTAATGTTGAATCCGCAGTTGTCTCCGCAGGTAGCAGAGTCGACGGTCTTG
TGATGCATTTCAACAGTAAAGACCTTTCCAGTACAAGGAGTAGCAGGAGCATGGGTTGGCAAAAAGATAA
CTTCGTCACCAGGTCGGACAGTTCCTTGTTCAACACGTCCAGTCAAGACATCACCAATACCCTTGATTTT
GTAGATACCGGAGATTGGGGTTCTCATGACGGCATCCTTTGGTCGTTCGGTAATAGTAACCATGGATTCA
TGGGCATCAAGGAGGGTGTGGATGTGGATCGTGT
>Pg_Root12442_c0_seq1
GAAGAAGTTTGCGATTACGATTATACCGGCTATCAGAATATCAAAAACGCGTGGGCGGCCGGATTTGCTC
ATGTTGATGCCTATATGTTTCCTAGTCATTCTTCTAGCTGTGCCCCTGCTACCAATCAGATGGAAGCCAC
ATTAAATCAATTAGTAGCACATGGCGCTAATATTGGCACCATATGGCTCGACATTGAACGATCCTCTTGG
CCAGCAGACAAAGGCGCAAACCAACAATTTATCACCGATCTTATAAATCAAGCACAGAAAATGGGTAAGC
CAGTCGGTGTGTATACAAATTATAACAACTGGGATGCTATTGTCGGAGCTGGATGGACTGGAGCATCACA
TGTGCCATTGTGGTACGCCGATTGGGATGGTTCACAGAGCTGGAGCGGTTTCTCTCCATTTGGTGGATGG
ACTCAACCTGCGATGAAACAATATATTGGGAATGAAAAC
>Pg_Root12460_c0_seq1
CAAATCTTCTTCAGACATTACCTCATCTCGCTTAAGAAATCTGGCTCAAACGTTCCTCGTGTAGAATTAG
AAGAGATTGGACCATCCTTCGATATGACTATCCGAAGAACAAATTTCGCTCCTCCTGATTTGATTAAACA
AGCTTCTCGCCCACCCAAACAATTGAACCCTCCTAAAAAGAAGAACATTTCTAAGACCTCTATCGCGAAG

>Pg_Root12530_c0_seq1
GCATCTTTCTTGGCTATCAAGTATCGGATCGCAGCATGGTCGGTGTATACAATCACTCTTGTCCCAATCA
GATAAGAATGAAATTTGTCGAATGTGTATACCACCGCTAGAAGCTCCTTCTCTGTAGTAGTGTAATTCGG
TTGGGCATCCGTCAAGGTCTTACTGGCAAAATAAATGATATAAAAAACTTTGTCCCTGTGTTGCCCCAAG
ACAACACCCACAACGAAGTCACTTGCATCACACATCAGTTCAAATGGGAGAGACCAGTCAGGAGCAGTAA
TAATGGGTGCCGTAGTCAATTTCTTCTTTAAATGCTCAAAAGCAGCTAAGCATTCCTCATAGAATCTAAA
CTGGACATCCTTCTCTAGCAAACTGCACAACGGCTTGGTGATCTTTGAGAAGTCCTTTATGAAACGACGA
TAGAACCCCGCATGCCCAAGGAAGCTACGGACCCCTTTCACAGA
>Pg_Root12534_c0_seq1
GGCAGAAAGATGCTGCGGCGCACCTTGACGGCTGTGAGAGTTTATCTTGAAGATCTGAATGAGCTCAAGT
TGTCTGTGCCAGTGAGTGGCAAGGCGCCCCACGATTATTATTACCATGCCGGCGAGAAAGAGGATGATAT
TACAGAGACTCGTCCCATATTCGCCGACGGTCGAGTTGAAGAGGCCTACGAGATTATTGAG
>Pg_Root12675_c0_seq1
TGCCACATTTTCTTTATCCAGTCTGTCATTGATGGGCATTTGGGCTGGTTCCATATTTTTGCAATTGCAA
ATTGTGCTGCTATAAACATGCATGTGCAAGTATCTTTTCCAAATAATGACTTCTTTTCCTCTGGGTAGAT
ACCCAGTAGTGGGACTGCTGGATCAAATGGTAGTTCTACTTTTAGTTCTTTAAGGAATCTCCACACTGTT
TTCCATAGTGGTTGTACTAGTTTACATTCCCACCAGCAGTGTAAAAGTGTTCCCTTTTCACCACATCCCT
GCCAACATCTGTTATTTTTTGACTTTTAAATTATTGCCATTCTGACTGGTGTGAG
>Pg_Root12734_c0_seq1
CTCACGTTCCCGCTTGGCTATCTATATAAAAGATATTCTTATTTTACCTTTAAAGGATGCATGGATAATT
TATACAAGAGCATCCAGGATATTGTAGTTGAACTCTTTGAATCTGAGAAAATGAAGGAAACTTTACTCAA
CTCAAAGTTGGTGCTAGGTCTTGCTCTGGATAAGCAGCTAATTAGTATTGAGGAAGCTACAGATCCATCA
TATACGGATTTTACTCAACGCTTTAAAACGATTCAACATACTATGAGTTCAAAGCCTTGTATGGGGAAGC
TAAGACTAGCAAGGGATTTATCAAAGGACTGTCCAACTTCATGGTAACGGACAGTCTGACAGTAATGCGT
CTATCCTCAACCTCTGTCCTATCTATGTTCAAGGGAATGAAGATACCCCTCAGTGCCATTGCAGAGAAGG
AAGTGGTCATGGGCGACGATGAGGCTTTACGTCTATTTATGGCTTCTTTGGTGTCAAAAAATGCTGACTG
CTGCTTTTTTGCTGAAGGAGATAAAGCAAGAAGAATAAGGAAATTTGGTTCACAAAATTTCCAATAATTA
ATGCAGGGTAGCTATAATTTTAGGAGTTTATTTCAATTGTTCGAGAATTTCCAATAATTAATGCAGGG
>Pg_Root12760_c0_seq1
CCCAAGCATCGTTTGGACAACAAATAAGCAATATTTATTTAAGAGGAATGAATCGAGAAGAGTGAGTGGC
ACCAATACCGGGACGACCGTGACGAACGTGTTTATAAGTCAAAGAAAATTCTCCTAGGTAGTGTCCAATC
ATTTCGGGTTTGATTTCGAGTTGATTGAAAAGCTTTCCGTTGTACACACTGACGTTGTTTCCAATCATTT
CGGGGATGATGAGCATGTTTCTAAGGTGAGTTTTGATGACTCGGGGTTTTTCTCCGCTAACAGCCTCTTT
TTTGGCTTTTCTTAATTTGCTGACAAGACCGACTTGCTTTCTTTTCAGTCCATGAGCCAACTTTCTTCTA
GCACGAGCATGGAAGAGATCGAAAAGGGCTTTGCCTTCCATGTCGACGAGATTGTCGAGGTCAACGCCTC
TGTAAGAGTATTTACGGAAAGTTCTTTTTGCCTTAGCGTCCTTATCAGCCATTGTG
>Pg_Root12785_c0_seq1
GAGCGTCTAGGAAAGACACAACTTTCTTTTTGATCTCTTCTTTTGAAGCACCAGATTCTCGCAACTTTTT
GAGTTCTTCAGCTTTTTCATCCCCAGCAAGTTCTTTGATCAAAGTACGGCAACCACCTTGCAAAAGTTCT
TTAGCTTTTTGTTGGGCTTCACCGGAAAGTTGTCCGTACCATTCGAAGACTTTGTCATTCAAATCTGTGA
AGGATTTGCCTTCGGATTGGAGGGTTTTGAGAGTAGCTTTTTGATCATCTGTGAGCCAGCTAAGGTGGGT
ATTCAAAGCTTCTTGGAGTTTATCAGCTTCGACGTGGTGATCGCGCTTCTTGCGGAGTTTATCAGCATCG
ACGTCACGCTTCTTTCTCGATTCAATCTCGAAAACTTTTTGGCAACCACCGGCAAACTTGAGGGCTTTTT
CCTTCTTTTCTGGGTCGGTGAGCTCATCCATCAGCTTGACGATTTTTTCTTTCAGTTCAGTTTTGGAAGC
ACCG
>Pg_Root12799_c0_seq1
GCAAGTGGAGCCAATTGGTAGAATGAGCGACGGTCTCAAGACCAGATTGGTGTTTGGACTCCTTGCCATG
CAAAACCCCAACATACTGCTTTTGGATGAACCTACAAACCATCTGGACATGATGTGCATTGATGCCCTGG
CCGAGGCCATCAATGACTTTGGTGGTGGTTTGGTGCTGGTGAGTCACGACCTCAGACTCATCTCTCAGGT
TGCCAAACAGATTTGGATCTGTGACAATTTCAAGGTCGAGCCCCT
>Pg_Root12842_c0_seq1
TAGCTGTCCTTACACTGCTGGAGCAGGAGCTGCTGCCGGTGCCGCTTTCGGCTTACGGCCAACTTTTGCT
TTCACTTTGCGCGGAGCTTTTTTGACGACTGCTTTCTTTACAGCTGCTTTCTTCGGACGGCCGACTTTGG
CAGCGGTTTTGGCTTTTGCGGTGGTTTTAGCTTTAGCCGGGGTTTTAGCCTTGGCTTTCACTTTGGCCTT
AACTTTGGTTTTAGCTTTGGCTTTAACTTTTACTTTGGCTTTCTTGGCGGCTGCTTTGGCTTTTACGGCG
GCTTTTTTGTCAGCAACCTTTTTCTTCTTGGCGGCTACTTTGGCTTTCGCTGCGGCTTTCTTGTCAGCTG
CTGCCTGTTTGGTCTTGGCTTTTTTCAGTTTCGCTTCGAGAGCGGTGATTTGCTTTTCCAATGCGGGGAT
TGGATTGGCGACTTTCTTTGCAACTTTCTTCTTCGCTGCTGCCATGATGGAATCCTTGTAAGTAG
>Pg_Root12844_c0_seq1
GTTGTATCCAAAATGTCCCTGATGCGCACATCTGGCCTCATGCCCATGACATTGACAATGGTATCCATCG
TGAGAGGGTTTCCGACCCTGTCGGTGCCGCTGATGCTTTGGACGCGAGCCGAGTTCTGGTTTTGCCAGAT
GCGGAAGTTGCGGTCAATGAAAGCGTGGTGGAGCCAGAAGACAGGGTCAGCAGGCGACGCGAAAACGTCC
TGCATGACCGCTCCAATGCCATTGTGACCCCAGGCGTGCGCGCCACCCTCGG
>Pg_Root12924_c0_seq1
AATTGGTCCAAAAACTATCTGGTGGCCAAGCAACTACATCGACAAAACCAGCAGCTGCACCAGCCCAAAC
TAAACCTGCGCCAAAGGAAGAACCAGCTGAAGAAGAAGACTTTGACTTATTCGGATCTGAAGACGAGGAA
GATGAAGAGCAGAAGAAAGTCCGTGAACAACGCTTGGCTGACTACGCCGCGAAGAAGTCGAACAAACCTG
GTCCAATCGCCAAATCTTCTGTGATTTTGGACGTGAAGCCGTGGGACGATACGACAGACTTAAAAGAGAT
GGAGAATTTGGTTCGTAGCATTGAACAAGACGGCTTGCTATGGGGAGCAGCGAAACTCGTGCCAGTTGGC
TATGGAATCAACAAACTTCAAATCGTCAGCACTATTGAAG
>Pg_Root12935_c0_seq1
GCGCATGATGATGTTCTCGTCATGTGTGCTGGACTCACTTGTGTACGTGTAGACGTCGGGTTTCTCGGCG
GGCTTGTCGATGTTGATATGGGTCTCGCTGAGCACGTCCTTTACAGGGTCGTAGTCCAAAGTGATCTTGT
GTTGACTGTCATCGAGATACTCGCCTTGGAACTGCTCGCCGAACGGGACGTTCTTCCACTCGACGTTCTT
CTTGGTCGTCAAAATCTTGATGTTGTACGTATTAGGGACTTCGGTGGACTTTTCGAAAATCTTCGTGATG
CTAGCCAACTTCACCATCTG
>Pg_Root12943_c0_seq1
GTTTGAGGTTTTCACACCCATTCGGGGGATAACAAAATGCTGTCTATTATTTCGCGTCAAGGCACTGTAG
CGGCTGGCCGTCGAGCCTTTGCAAGCGCTGCAACACTCGATCCGCATGATCAAGTTCACGATTCTCAGAA
GCCAATGGAGGAACAAGTTAACCCCAGCTTCTTTAAAATGGTTGATTATTATTTTGACAAGGGAGCTCAA
GTGATTGAGCCAAAACTAGCCGATGAAATCAAATCCACATCAATGTCCAAACAAGACAAGAAAAATCTTG
TCCGTGGAATCTTGCGCGCTATAAAGCCGGTGAATAAGGTCTTGTATATCACCTTCCCGATTCGAAGAGA
CAATGGTGAATATGAAATAATTGAAGCGTGGAGATCTCAACATTCTGAACATCGTACTCCCACCAAAGGT
GGTATTCGTTATTCTATGGATGTATGTGAAGATGAAGTGAAAGCTTTGTCCGCTTTGATGACTTACAAAT
GTGCTGTTGTTGATGTACCCTTTGGTGGTGCCAAAGGAGGTGTCAAGATCGACCCAAG
>Pg_Root12966_c0_seq1
AGTTTCTTTGCAAGGACATTCATCTGGAGATGGGCAGTCGGCACATTTGGCAGGACAGTTACAGTCAAGT
ACTGGGCATTTAGGACAGCTGGCATTAGTAGGACAGTTGCAAATTGGATCAGGACAGATAAGTTTGACAT
CAGGATAAGTAGGATCAGGGCAGATAAGAGGTTCGTCAGCAGGGCAATAGCATGCAGGTTTCTTGCAGTT
ACAAGCAGGGCATGGTTTACAAGGTTGAGGACAAATAGTGGCATTACCTCCACAAGATCCAAGTTGAAGT
TCAGCATGATTATTTTCAGGAGTAGGATCGGGAATAGCAGAAGTATGATTAATAGTAGCACGATTGAGGA
AACAAATAGGAGGTTGATTGTAATCGACAGGAAGTCTGACAACAAAGGCAATATCAGCACTTGCTCCTAC
AGGTAAATCGCCAAGGTTA
>Pg_Root12976_c0_seq1
GCAGCGCTTCAAGGATGTCGAATCGGAAGCCAAGCGCAATCTTGACATGTACGAGTCAAATGCAAAGAAG
CAGGTTGATTCACTTGCGGCGCAATTGCGGAACGAAAAAGATTCACGAGCCGATGCCGACAAGGAGATTG
ACCGGAATCTTCGCGAGCAAAACCAGGCACTTGAAAAGCAGGTGCGCGCGTTGTCGGATCAATTGAGCGC
GCTTGCGCGAGACGTTTCGGACCGGATAAATCGAAACGATCATTTGCTGCGTGAGGAAATCAAGCAGAAG
AATGAAG
>Pg_Root13007_c0_seq1
GAATGAATGAATGAGTGGATGTTGGAGGAAGCGACGCGGTGGCTAAGACAGAGCCACGGCGGTGCGGGAA
GCAAGTTTGGCAGAGAAGGAGCGAAGAGGATGTGCTAAACATCATGAGTCAACAAAAGCAAGCATGTCAT
TTGGGGGGTGGCACACGCGAGCGTGCCCCGTTTCCCACAGCGGGCCTACGCGGAGAGCGCGTGGCTGACG
TAGCCAGCGACCTGCTGGAGGTTGGCGCCCTGGACGCGGCCCACCTCGGCGCCGCCGCGCAGCACGACAA
AGGTCGGCATGGCGGCGACGGCGAAGTCCTCCATCAGCTCGGGCATCACGTCGACGTCGATCTTGACGAC
GGTGCACGCGCCGCCGAAGGACGCCTCCAGCTGCGGCAGCTGCGGCGCGACGGCCTTGCACGGACCGCAC
CACTGCGCGTAGAAGTCGAGCACGACGGCGCCCGGCGCGGCGGCGACGATCTGGCGCAGCTGCTGCTCAG
TCTGGACCTCGTACACCATTTTGGCGGGGGGTGAGAGAAGTTGGGTGGGGGTTTGTTCGCGTGGCCAATA
AAGTACAGAAACTGTAAC
>Pg_Root13027_c0_seq1
GTCTTTAGCACGGTTCCATTCTCTAACACCAATATTCCCATGATAATAGTTCCATAGAGCTAAAGAGTTG
GCCAAAGTTGCAATATTCATATAACCATTTCCTATAGCAATACCTTGGAAATACGGATTTGAAAATTTTT
GGTCTCTAATACTCCATAAAATCTTCCTAGTCATGGTTGGGATATAAATTCCTCCATAACTTTCACAGGA
GATAAACCAAGTTCGGTT
>Pg_Root13083_c1_seq1
CACCAGAAAGAGGAATAGAGTTCGTAATTGATTTAGTCTAAAGTACAACTCCTATATCGAAATTCTCTCG
TACAGAATTGCTCCAATTGAAATGAAAGAGTTGATAGTTCAATTGCAGGAGCTGTTGGACAAAAAGTATA
TACAGCCGAGTGTGTCATGGGGAGCACTTGTATTGTTTGTTAAGAAGAAGCTACGACTTTGTATAGACTA
CAGAGAACTGAATAAAGTTACTATCAAG
>Pg_Root13095_c0_seq1
GGGATTCAGCGGAAGCAACAATGGATTTGTTTCTTGGATCAACAATTCTGACCATCTTATCCTTGGTGTT
GGAGACCAAAAGGGATCCATTGTAGTTCCAGTCAAGGGATTGGATAATGGCGGTGTGTCCTTCAACTTTG
TATTTGGCTTCTCCAGTTTCAATGTCCCAGACAATAACATCGTAATCTTGAGCAGCAGTTGCGAGAACGT
TTTGGGTAATTGGATTGTATTTAACACATCCAACCTTACGTTTGTGGCCTTTCAAAGTTTGGACAGATTC
GGTGATGTGTCCGTTGAAACCGCCATCAGGAATATGCCAAATCTTGG
>Pg_Root13146_c0_seq1
AAACCACCGGCAGAAACTAAGAGACTGTCGATGTTCTTGGTTCCCAAGACTCTTGTAAAGAATTTAGGCA
AAAATGGTTGAACTGAAACGTTGGCTGATTTCAGAAGAGCTTGGAGTTTATCTGAAGTAATAGCAATGCC
GTCATCGTGCAAGATGAGAGCAGCAAGGGTGACAGCGACTTCTTCTCTTTGAGCGGCAGTAAGGTCTG
>Pg_Root13173_c0_seq1
CAAAAATCCGCCCAAATGCAGCAGCTATTGTAGACTCGTTTGATATTAGTGATAGGGAATTACAATCTGT
ACTTGGAAGAAGAGATGGAAATGTTTATGAGAACTTATTAAAATGGGCACAAATGTCACCCTTGAATAAA
CATGATGTTTTGCCATTCCACCACAAATACCTAGGCAAAATGATGGAAGAAGCACGCCAAAAGAGCAAGA
TTTAATATCAAATTTTATATCGCTTTATATGTAACAACTAGAG
>Pg_Root13262_c0_seq1
GCGGTGTTTACAGGCGAGTTCTTTAATCTCTTCGTCTTTTTCAACATCACAAAGACAAATACAGCATTGA
AGTTCATCATCGCCATTTGATTTTAAAACAGGTAAAGATTCAATCTGAGGAGGGAGAGCGCCGGCTTTAT
TGGGGAGGCCATCATCAAGTTGAAGAAGAAGTTCATAGTCGTTCTCAGTAAGTTCGCGGAAGAGCATAGG
AGCAAAATGTTGGTAACGAT
>Pg_Root13272_c0_seq1
GCACGTAGAGCTTGATGTTGTTGCGCTTCTTGCGACCCTCGAACATGTCGAAGGGAGCGCGCTTGGGAAC
GTAGATGATGGCCTTGAACTCGAGCTGGCCCTCGACGCTGAAGTGCTTCACAGCGAGGTGCTCCTCCCAG
TCGTTGGAGAGGGACGTGTAGAAGGCAGAGTACTCGTCCTGCTTGATTTCCTCGGGCTTGCGGGTCCAGA
TGGGCTTGG
>Pg_Root13342_c0_seq1
GTGAGGATGAACGTACGAAACCAATTAAAGAGGAGGATGAAGATTAGGAAGCAAGGTGATGTCATACACT
GGGCTAACTTCATATACGAGCGTCTACCAACGTTCTGTTTCTTTTGTGGAGTCATTGGACATTCTGATCG
TTTCTGTGAGATCTTCTTTGATTTCCCGGATAAAAATATTGAAAAACTGTTTGGAACATGGCTGCGAGCC
CCTAGTCGGAGAAATAATTATTCCGGTGGTGAAAAGTGGTTACGCACGGGACCAGTATCGGTGGACGGAG
GTGGAG
>Pg_Root13372_c0_seq1
AAAAGTGATTACTCTCCACTTGTTTGGTCAAAAAATGGAAGCGGCGACGAAGCAGAGCTTTACAAACCGC
CTTCTCGCCCTCAAGTCAGCCTCCGGCAAGACTTACAGTCAATTAGCGGCGGAGACAGGGCTCACCAACG
TCTACGTGGCTCAGCTGCTCCGTCGCCAAGCTCAGCTCAAACCCGAAACAGTGCCCAAGCTCCGTGCAGC
CTTACCTGCTTTGACCGAAG
>Pg_Root13455_c0_seq1
GGCAGCGTTGCTCGCTACACTGGCATCGGAAACTGCTTCACTCGTGTCTACCAGGAGCAGGGCCCCAAGG
CTTTCTGGCGTGGTAACTTCACCAACGTGATCCGTTACTTCCCCACGCAGGCACTCAACTTCGCCTTCAA
GGACACTTTCAAGAAGCTGTTCCTGGACGGAGTTGACAAGAAGACTCAGTTCTGGCGGTTCTTCGTCGGC
AACTTGGCCTCTGGTGGTGCGGCAGGAGCCACGTCTCTCTGCTTCGTCTACCCTCTGGACTTCGCTCGTA
CCCGTCTGGCTGCCGACGTCGGAAAGGGT
>Pg_Root13462_c0_seq1
CGACCCAACTTCACCATTGCCAAGAAAGCAGACCCTGGTATGAGCTTATCCTCCGCACAGTTAGAACGTA
ATAAAACAAAGGAACAAATAGAAGAAGAAAAGAAGATTTCACTTAGTTTCAGAATTAAACCTCTTAACCT
GGAAGGTTACAGCATCCACAAATTACAAGCCAAAGCTACAGAACTGTGGGAAACTATTGTCAAGTTGGAA
ACCGAAAAGTACGATTTAGAAG
>Pg_Root13470_c0_seq1
AAAAAGTTTATCTTATCCCTATTTGTGAGCTTGCTGGTTACTACAGCAGTTTGGGCTCAGTCACAAGGTT
CCGGTTCAACCAATGCGGTGGACCTGAAAGTGAAATTCAAGAAAGAAACCCTTGACTTTGGTACTGCGAA
GTTCAACAAACCTGTTACTGTAACTTACGAGTTCACCAATATATCAAAGGAGCCGGTGCTGATAGAAAAT
GTGAAAGCAAGCTGCGGCTGTACCGTTCCTACATGGACGAAAGAACCCGTACTTCCCTGCAAAACCGGTA
AAATAACGGCGACCTATAGTGCGAATGCCATTGGCAAGCCTACGAAAACTGTTTACTTCAAGCTGAAAGG
CGTAGACCAG
>Pg_Root13517_c0_seq1
GCTGGCAATGTTTGATTGCGTAAGCGACGATATTGACGCTTACCAGCGGCCGCAGCTTTACGTTTACGTT
CCCATGTTGGCTTCTCGTAGAACTCGCGTGCGCGAAGGTCATTCAACAAACCAGTTTTTTCAATTAAGCG
CTTAAAGCGGCGAAGAGCAACGTCAAACGGCTCATTCTCTTTTACACGTACACTAGACATTCGTTCTCTC
TTATCGGTAATAATGTCTCAAGTTATGCATTTCAAACAAT
>Pg_Root13558_c0_seq1
TTTTGGTCGGAAAGAACTTCGAAGAAGTCGCTCGTGATCCAAAGAAGAACGTCCTTGTCGAATTCTATGC
TCCATGGTGCGGTCACTGCAAACAATTGGCGCCAGTATGGGATAAGCTTGGTGAGAAGTACAAGGACCAC
GAGAGCATCGTCATAGCCAAGATGGACTCTACCGCCAATGAAGTTGAAGACGTGAAGATCCAATCCTTCC
CGACAATCAAATTTTTCCCAGCCGGTTCTAACAAGATCGTCGACTACACTGGCGAGCGTACTTTGGAAGG
ATTTTCGAAGTTCCTCGAATCCGGTGGAAAAGAAGGCGCAGGTCTCTCCGATGAAGACAAAGCAGCTAAA
GAAGCCGAGGAAGATGAAGAAGATGGTCATACCGAATTGTAATCCATAGGAATAGTCTTTCTGTGTTACT
GTTCTCTATTTTTTTACACTTAATTTAATTATTACTTCTAAATTACAAACTCCATAATGTTTTGACTCGA
AAAAGTCCCAAATACCGATTTTTCTACAGCCGGAAAATTGACTTTGGTTCATTTATTTGTTTTTAAATTT
CGGGTGATGTTCTTTAAAATTTTGCCGTCAG
>Pg_Root13601_c0_seq1
AAACGGGTAAGAGTAGCATTACTTCAATTATGTTGGTAACTCCGGTAGTTTAATAAAACTACTTTTCATT
ACACGCAGTTATTTTCATAACTGTTCGGATTATATCACGATCTAGTATTTATTTGAAGGAATAAAATGGT
TAAATAGGATATTAATTTGATTGGCATATCTAGGAATATTACGAAGTTCTTTAAGCCATAATACATATTG
TTAATTTTAGAAGGAATTACATCGATCTAAAGAAACACGGAACCTACGTCGTTAAGAAAAACAACCCATG
AATTTTAATGGAGCTTTTTGTCTAATAATAATTGAACATCTCTAATATCCTTTTCAATTCCTATTTAACA
TACTTACCATTCTTATTAACAATAAACCATCCATCACCTTCTATTAATCCTACCAAATAGGCAAATACTA
GATCTCCTGCATTTAATCTCTGAATAGCTTCAAAATTACTCTAATTTTTAACCACTGCTGATTGTCCTCT
TGTTGTTGGCTTTTTCACGTTTTGATAATTAAGATTAGGAACGTATCCAACTCCTAAAATAGAGGATGTT
CCAGCAATAAGCAGGATTTGCAACAAGATATCACTATTTTGTGGTGCCAGTAAGACACTGAAACCTCCCC
ATATAACATGATTATTACCGATATAGCATTTAACTATATCTTCTTACTATCACTAGCAAGATTAGACTAT
GTCATCTACCAGAATAATTAGTTGGTAGTAGGGCACTCGTGTCCGGATTATTGCTAGTGCGGCTCACCGA
TTAGTCGTTGAACGTTCGTACATCTATTAAAACACTGATATACGCTTCGCTGCAAGTTGTCTCTATACTT
AGAGAGATTCTTGCAATTCACCCTATTTGCTAATAAGCCTCTCGGCTTAATGGAACTCATTTGTATCTTC
AATTATCTCTTTTACCTATTCAGCTTTGTGGAGTGATGGGGCTCTAAAATTGGATTACTTCCAATAGTCG
GTTCCTTTGTAACTGTGGAACCAGCTAAAATAGCTAGAATAAAT
>Pg_Root13603_c0_seq1
GGAAGATATCTCGGAAGACTCTTGAATACTCTTATTGATGAGATGATTGAAATGAAAGAAACTCAAGACG
AAAAGAAAGTAATGGAGAAAGCTCAGAAATACGGAGGATTCGTTTATTCTGACAAAGGAATGTTTTCTTA
TATTGGCAGCGACAAAGCTATTGCCCAGATCAGCCCTGGTGGTCGTACCTCATCTTCCTCTAATCTTGAA
GTTACTGGTGGCACTGCCTACTTCCTTTGGCGTAGCGTTTACTTTACC
>Pg_Root13674_c0_seq1
GTCCAATCTTTGTTTCCGTAGATGTAGTTTTTGTTTCCTTTGGTGTAATCGTAGTCTCCGTAGATCCAGT
CTTTGTTACCGTAGGTGTTGTCTTTGTTTCCTTTGGTTTCATCGTAGTCACCGTAGATCTGGTTGTAGTC
TCCTTTAATGTAATCGTTGTAAGCTTTGGTTTCATCGTAACTTCCATAGGTTTTGTCGTAGTCTCCTTTA
ATGGAATCTTTGTTTCCTTCGATGTAGTCTTTGTTACCATAGGTATAGTCTTTGTTACCATAGGTGTTAT
CTTTGTTTCCTTGGATTTTATCTTCGTTACCGTAAATTTGGTTATAATCTCCATATGTCCAG
>Pg_Root13703_c0_seq1
GTCTTCATTTGATCTCTTCCAACCTGATGTCTGTGTGCTGAATCTGGCCCGTCAGCCACGCGAACGAACC
TGGCATATGTCCAGATCTCTGGCAAAGGAGTGTGCTGCGTGAGACCCTGCCCGCCATACATTTGCATTGC
CTCGTCGATGACCTTGAGCAACGCATTCGGCACCATGATTTTGCTTTGCGCAATGGCGTACTTGCCCGCC
TTGTTTCCTTGCAGATCCATCGTGTCTGCCGCATTGAGCAC
>Pg_Root13752_c0_seq1
GGATGAAATGCATCTGGTCGCAATGGCTTAATACCCAAGCACAATGAGGAAGACGTGATGAGCAACCAAA
CCAAAACGCAAAATATCGCCCGCGGTATCGCTGGCCTAATCTTTGGTACCACGCTGACCTTCGGCGCTTT
TGCTGCTGATGCAAATTATGACGCTGCCAAAGATAAAGCCGATGCAACTTACGATGCGGCAATCGAACGT
TGCGACACTTTAAGTGGAAACGCCAAAGATGTGTGCGTGAAGCAAGCGAAGGCTAACAAAACCACTGCCG
AAGCCGATGCTAAAACCCGCCACGAAGGCCACGATGCCGCGAAGGAAGGCAAAGCAGACAAAATGGAAGC
TCAATATGAGGTAGCGAAAGAAAAATGCGACGCGCTGTCGGGCAACGCCAAAGATGCCTGCGTCAGCAAA
GCAAAAGCCACTTATCATCAATAAGGGTTAGCTAGCCG
>Pg_Root13769_c0_seq1
AGAACAAAGGGAGGACCAAAAGGTGATCATCCAGCAGCCACGGAAAAACCTTCAAACAAACCTTTATATG
AAACGGAAGCAAAAACAAACCCGAATCAGGCAGAGATCTATCGCTTATCTGGAGACTACAACCCATTACA
CGTGGATCCAATTGCTGCTCAGATCTCGAATTTCGATAAGCCAATTCTTCATGGTCTCTGTTCTTTTGGG
TTCGGTATTCGAGCTCTCCTGACTGAAGTTGCTGGCG
>Pg_Root13825_c0_seq1
GATTCGAGGTGCTGTACATGACCGACCCGATCGACGAGTACTGCGTGCAGCAGCTGAAGGAGTACGATGG
AAAGAAGCTAGTCTCCGTCACCAAGGAGGGACTCGAGCTGCCTGAGAGCGAGGACGAGAAGAAGAAGTTC
GAGGAGGATAAGGTGGCTTTCGAGAACCTGTGCAAGGTGATCAAGGACATCCTGGAGAAGAAAGTGGAGA
AGGTGG
>Pg_Root13831_c0_seq1
AATCCCATCGATCAAATGTTGACCAGCTTAACCAATCCTATCTTTTCCATTATGATGCGTTCTAGCGATA
TATAATTCTTTACCGTCAGCTTCGTAACCTCCTTTCAGAGGAATAAAGAATTGTGGTCGGCAAGCTCCCG
AACATTCAACCCAATGAAAATGAGATTTATCTCCGGTTAAAACTTCATACTCACGAAGAAATTCCTCTTT
TCCACCCCATCCAATAATGAGACCTCGATTTTGATTTACATATCCTATATGTAAACCACCTTTAAAATAA
CCTCTACCGATTGCATGATCTCCTTCCCAGAATGAATTTGGTGGAATTTCTCCATCGGAAGCTCTGACCC
ATTTTGCTGCCCAATGTTCTTGTGCGACTGCCATTATGTAGTAAATGAAAA
>Pg_Root13869_c0_seq1
CTTAGACTTAAAAATGCAAACCATTAAATGTGTTGTTGTTGGCGATGGTGCAGTAGGTAAAACATGTTTG
TTGATCTCATATACGACCAACAAGTTTCCTAGCGAATATGTTCCAACTGTTTTTGATAACTATGCGGTGA
CTGTGATGATAGGCGGTGAACCTTACACTTTGGGACTTTTTGATACAGCCTGACAGGAAGATTACGATCG
TTTGCGTCCTCTTTCTTATCCTCAAACTGACGTATTTTTGGTGTGCTTCTCGGTGGTTGCACCGGCATCG
TTTGAAAATGTTAAAGAAAAG
>Pg_Root13912_c0_seq1
AAACTGTAGAAAACCTGGAAGGATTCCAACTGCTCCAAAACTTGGTGTTGGACGAGAATCAGTTGGTGGG
AGAGCAACACTTTCCTCGTTTGCCAAGCTTGACCACCCTTTGGGTTAACAGCAACAGCATCCAAGAATTG
AATCAGTTCCTTGACACTGTAGCAGAATCTTTCCCAAATCTTGCTTATTTGAGTATGCTTAAG
>Pg_Root13960_c0_seq1
TATATCTGGTCGCGCACGTTCCTCCAAAAAGACGTCTTCTTGCTTGATTATTTTTTCCTTCCTATCTGAA
AAAAGCCGACTTCTTTCTTTTAACGGGTAATACACTTATACTAATATGGCCGATTCGGACAGTGGTTGGA
AATTTGCTCAATGCTTTGGTGACAAGGGCGAGGTCGAGGACATTACAGAAGCTGACATTATCTCGACCGT
GGAATTTGACCATACTGGTGATTACCTTGCCACTGGAGATAAAGGAG
>Pg_Root14037_c0_seq1
GTGACATCACTGCTTTTGTTCAACAATTGATGAGAGAACGCGAAGGTGCTGCCATTCCTGCTGCCCAGTC
TTTCGAGGTTGCCAAGCGTGTCAAGGAAACCTACAGTTATGTCTGCCCTGACATGGTCAAAGAGTTCTCC
AAATACGACACCACTCCAGATAAATGCTTGAAACGATACGATGGCATTGAAAGCGTCACCAAGAAGCCAT
TCGCTTGTGATGTTGGTTATGAACGTTTCTTGGGTCCTGAAATCTTCTTCAACCCTGAAATCTGCAGCAG
TGACTTTTTGACTCCTCTCCCAACCGTTGTTGATGACACCATTCAAAACTGTCCTATTGATACCCGTCGT
CCTCTTTACAAGAACATTGTCCTTTCTGGAGGATCTACCATGTTCCGTG
>Pg_Root14059_c0_seq1
GGAGAATTTGCGCTGAAACGAACGAGATATGTTCCTGACTGCATATTTCGAAGAACACCTTCGGCTTCAG
CTGAGCTGATGTTACCGTGAAACCATTGCTGATTGATAAGATCTTTCACACGATCGAGCATTTCAGGTCC
AAATGGTCCAACTAACCCCATCAGGTTTCCAAAGTCCTCTAGCTTTACTTCATTCGAATTGTGATTGGGA
ATGAATAAGATTTTCA
>Pg_Root14103_c0_seq1
GGAGTTTTCTTATGTTCAACAACTTGTCTGAATGGGCATTTGTGAGTCCAGTGATGACCACATGCCCCGC
AAGTTCGGCAAACTAACTTGGGTGTAATAAGATCATCATCTTTCTTTTTGGCGGGTTTTTTTTTATAGTA
GGCCTCGTTTACAAATTCAACGTGAATTTCGTCACTTCGAATGGTAGTAGCTGGATCTGGGCCTGGGGGA
AGACCTTCACAGTCTCCAAATTTCCTACATTTTTTGTGTTTGGTAACTCTGCTGTTGACTTTGATATCTT
CAATCTTGATTTTTTT
>Pg_Root14178_c0_seq1
GTTTCCTTTTAGTGGTTGATTACCTAAAGCTATAAGAGCTCCCACTCCTACTTCTGCTTTAGTACATAGT
TCTACTTTAGTTTTGGCTGGCCTGGTTTTATTAATAATTTATAGAGAAATTATTTATAGAATTAATTTTC
TTTTGATGATGACTTTAGTGGGTTATTTTACTATATTATTTGGTAGTTTAATGGCTATGGGTGAAATAAG
AATTAAAAAGATTGTTGCTTTTAGTACTTTATCT
>Pg_Root14180_c0_seq1
CAAGGGCGGGTAAATCATCTGAATGCACAACAGCTGCTTGCCTATGGTGTAAGTGAACTCCCGGTGTGTC
ATACAACTTCTCTCCTCCAAGGAAGGCGTTGATCTGAATTGGACCCAAGGTTGTTCCAGGGACAGCCGAT
TGAATCGGTTTGTACTTCTGTGCCGCTGCTGCAACAGGGTCCCTTTCCGCCATTGTTTTCAGCAAAGCAT
TGATGAATGCTGACTTCCCTACGTTAGCTGCACCCAGAATGTAGACATCTCGTCCCTTTTTCTCCTTTTG
G
>Pg_Root14242_c0_seq1
TACAGTTTCTGTACTTTATTGCCACTCGCACACCCCTAAACATGTCTGACATCACCTTCGTTGGCGAGCT
GAAGGGCCACCGCGGCCCGATCACCGCCCTGGTCTGCCCGGCCGGCGACTCGACCGTCAAGGTCGTGTCG
GCGTCGCGCGACAAGACGCTCGTGTCGTGGGTGCAGAACGACGCGCGCTCGGAGGAGAACAAGGCCGTCG
CGATCGCTGAGCGCCGCCTGGAGGGCCACTCGGACTTCGTCCAGGACGTCGCCCTGGCCAACACCGCCGA
GTTCGCGCTGTCGGCGTCGTGGGACAAGGCCCTGCGCCTGTGGAACCTGAAGACGGGCCAGTGCATCACC
AAGTTCCTGGGCCACTCGAAGGACGTCCTGGCCTGCGCCTTCTCGCCGGACAACCGCCACATCATCTCGG
GCGGCCGCGACGGCAAGCTGAACGTGTGGAACGTCAAGGGCGAGAACGTGTACACCCTGGACAAGGAGGC
CCACCAGGACTGGGTCAGCTGCGTGCGCTTCTCGCCGGCCACCGCCAACCCGATCTTCGTCTCGGGCGGC
TGGGACAACGTCGTCAAGGTGTGGAGCCTGGCTGACTTCAAGTGCCTGTTCACCCTG
>Pg_Root14250_c0_seq1
AAAAATATGACTAAGGCAGATATTATTTCAGAAATATCAACGAAAACAGGAATTGAAAAGGTAGATGTAC
AAGAAACCGTTGAAGCATTTTTCAAGGTCATCAAAAACAGTATGATCGGTGGCGAAAATGTATACGTAAG
AGGTTTTGGTAGTTTTGTTGTAAAAAAGAGAGCACAAAAAACTGCAAGAAATATTTCTAAAAACACAGCG
ATCATCATCCCTGAGCACTTTGTACCAAGTTTTAAACCAGCAAAGGTTTTTGTTGACAAAGTAAAG
>Pg_Root14351_c0_seq1
ATAACATTGATATCTACATCACTTGGGACTTTAGGGGTAAAGTTGTGTGGCACAAGCCAAGTCACGGTTT
GTCCGAGTACTTCTCCCTGGAAATAATAGCCTTTGATTGAAATGAAGGCCTTTTTGAGAGATCTTGTCAA
TATCATGTAGTACTGGAATTCACGACACAACTGAGCACAGAATGCTATCCTCTTCGCCTTCAGCATCTTT
GATTGTGGAAGACTTGCAAAAAGACTCACTAAACTCAAGCAAT
>Pg_Root14373_c0_seq1
ACTTTTCAAGTGTTGGGTGTATACCTGATAAGGCCCCGGGTCCCGACGAAATGAATCCCACTTTCTACCA
GCGGTTTTGGAGTATTGTTGGGGATTCTGTTGTTCATTCTTGCTTTTCCTTTTTGGATCAAGGGGCGTTC
TCTGATCGGTTCAATGAAACCAATATTGTGTTAATTCCAAAGAAGTCTAAGCCGGACAGAGCGCTTTTAT
TCTCGGGCGTCTTATCACAGACAATATCATGGTGGCTTCGGAGATTATTCATTATCTCAAAAGAAAGCGC
CAGGGTAAGGTAGGTTTCTCCGCTCTTAAGATTGATATGAGTAAAGCCTATGATCGGCTCGAGTGGGAGT
ATTTGCAGCAAGTTATGGTTCGGATGGGGTTTCCGTCGGTTTGGATTCGATGGATTATGTTGTATGTTAC
CACTGTCTGGTATTCTATTGTTCATAATGGTGTTGAGCTTGATCCTATTACGCCTTCTAGGGGTCTTCGG
CAAGGTTGCCCGTTGTCGCCTTACTTATTTATCCTTTGTGCAGAGGGCTTCTCTTCCCTGCTTCGTAAGT
ATGAACGTTGTGGGTTTATTCATGGTTGCAGGGTCACATCTCGAGCTCCTGTGGTTTCGCATCTTTTTTT
TGCCGACGACAGTTACTTATTTTTTAAAGCAACCCCTTCTGAGAGTCAGAATATTAAAGAATGTATACAT
TTGTATGAATTGGCTTCGAGGCAACGAATCAACTTCCAAAAGTCTTCTATCCTTTTTAGTGCTAACACAA
CTGTGGAGATGCAGGAGGTAATTAGCTCTATTTTGGGTGTGCACTCCATGTCTGACCATGGGTTCTATTT
AGGCCTTCCTTCTTTTGTGGGGCAAAATAGAAATAGTGCATTATCTTTTATTAAGGAAAGGGTTTGGTCT
AGGTTTGCGG
>Pg_Root14438_c0_seq1
GATCGCAATTAACAATCAGGTTAAACAAGAAGTTGAATACGAGGAAGTAGATGAAGAGCACGAAGAGGAA
GTCGAAGATGACGACGATAATGATGATGAGGAGGAAAATGATAATCGTATGGTGGTGGCGGCGGCGACGT
CTGGATCTGGGAATCAAGGCGGCGATGACGACGACGAGCCGATTCAAGATCTGTTGGAGCCGTTTTCGAA
GGAGCAGCTGCTGAATCTTCTCAAAGAAGCTGCGGAGAAGCATCACGATGTGGCCAATCG
>Pg_Root14467_c0_seq1
GAAAAAATGGTCAAAAGGTGTCTCCGAGTATGTGAGAACGAGAAAATTCCCAGAAAATGGAAAATCGGCG
TTGGGACAAAGATATGTTGGCTCGATGGTGGCCGATGTGCACAGGACTTTGTTGAATGGTGGTATATTTA
TGTATCCAGCAACAACAGATGCTGTATCGGGCAAGCTTCGTCTCCTCTATGAATGTATCCCTATGGCTTA
TA
>Pg_Root14470_c0_seq1
TTACGATGCATTGTCACCATTGTGTCAGACGATAAATGTCTGGCATACGCATTATTACCATGTGCTGGAG
AATCATGAGGCGGTTGTAGAGTGGGTGAAGGGAACGGGGTTGAGGCCGTTTGTTGATCCGTTAAGTGAAG
AAGAGAGGAAGGGGTTTGTAGAGGCGTATTTGGAGAGGATCAAGAAGGTGTATCCGGTTTCGGTG
>Pg_Root14512_c0_seq1
GTCTTCTCCATCTTTCCCCATCGCCACAACAAACATTATCCAGAATACAATCAGACCAATTATCAATGTA
CTCCCAGATACAGCATTCGTCTTGATTCTCACAATCTCGTTCTTCAGTTGCTGGTTGACCCTTACATTGT
GGATTATTACCCTCACAGGGAGATCCTTCGGGGCAGTCACATAATTGTTTACGGTATTGTTTACCACCAC
AAGGATTATCACACTTAGTCCATTCAGACCAATTCCTATATACGCATTCTTCTGGT
>Pg_Root14641_c0_seq1
ATCATCAATCAAAAGAACTATTAGATAAACTTCAGGATGGTTAGCTGCAATTGCATTAGCAATATCTTTT
AACAACATGGTTTTACCTGTCTTCGGTTGTGCGACTATCATACCACGCTGCCCTTTTCCAATTGGAGAAA
ACAAATCGATAATTCGGGTCGATACAGAACTGCCTTTTTCGGCTAATTTGAATTTTTCAGAAGGAAAAAC
CGGTGTAAGGTGTTCAAAGGAACCCCTGT
>Pg_Root14680_c0_seq1
GCCGTTCTTGATTTTGAGTGCCTTGCGCCTTTCCTTGGCCTTCTGCTCCTTCCTGCTTAACGTACGTGTG
CTCTTGACCTTGGTAATGTTTCCGAAGGCATCGATGTTTTCCGTCTGCTCCTTCATCTCGAGCTTCTCAA
CTGGGGCGCCAGCGGGGGTGCTAGATCCGTTGAGGTAGCACTGGCCGTTCTCGAGGAGCCAGGTCTCAGT
GCACAACTCCTTGGTGAACTCAGTGTGGTGAGACACCATGATCACACCTCCTCCGTACTCCTTGATGGCT
TGGGCGAGGGCACCCAAAGAGTCTCT
>Pg_Root14730_c0_seq1
TGCGTTGTGGCCTTGTTTGTCTTCTGATTCAATTCGAACTCCTTGTTTGATCAAAAAGTAACTGAGCATT
GCGTGGTTGTATTGAACCGCTAAGAGAAGACTGTTATAGCCACGTTGATCTTCTTGATGAAGATCAGCTC
CTTTTTCAAGAAGATAATTCACTGTATCAGAGTTTCCTGAAATACAAGCCCAATGAAGTGGGGTTTGAGA
CTCTTTGGTGTTTG
>Pg_Root14733_c0_seq1
CGAGTTTGATCATGCGGTGGATGCGAGAAGCAAAAGAGGTGGGGTCCTCAAGATTGAAGCCAGAAGTGAG
CAGAGAGGTTTCAAAGAGCAGCCACACGAGGTCTTTCACAGTCTTGTCACTCTTGTCAGCATCAGCTCTC
TTGCGAAGCTCAACAATGATGGGGTGGGTTGGGTTGATCTCCATCGTCTTTTTGGAAACCATGTAGGTGG
ACATGCTGTTATCTCTGAGGGCTTGGGCCTTCATGATACGCTCCATGTTGGCGGACCAACCGAACTGGCC
GGTACGGATAGCGCAAGGAGCACCGACAAGCTTGTGGGACACAACAACCTTCTCGACCTTGTCGCCGAG
>Pg_Root14753_c0_seq1
ATCGCTATCAGTGTAGGTAGATATGAGTACTTATTTTCCGAGCGGGAAGGGTTTGGCGGACAGCCGCAAA
TGGTTCGTAGTTGATGCGGAGGGCAAAACCGTAGGCCGTTTAGCCACGGAAGTTGCACGGATCATCTCCG
GCAAGAACAACCCTGCGTGGACGCCTTTTATGGATATGGGCGACCACTGCGTCGTTATCAATGCAAGCAA
AGCGATCTTCAAGGGCAGCAAGAATGACCAGAAGATCTACTATCGCCACACGCTTTATCCG
>Pg_Root14792_c0_seq1
GTATCTTTTTGGTTAAAAATGGGATAGTAATGAATGCCATACATATAGAGATCTTGTGCTACACGTAAAT
ATTCCATTTCTGCTTCTTCCACTGTCATCCCAGTGTTGCCCATCCACCATGTTCTAATTCTTGAAGCCCA
CATTTCTGATGACATATCATATTGCTCAATAACCGTAGGAGGTAATAATTTATCAAGTTCTAGTTCAACA
TCATCAGAAC
>Pg_Root14835_c0_seq1
TGGGCTCCTCGCTTTCGCTGATGCCCTTCTCATTATCCCCAAAACTTTAGCTGTCAACTCTGGCTTTGAT
CCTCAGGATTCTATTATCGCTCTTCAGGAGGAATATCAAAAAGGACACGTTGTTGGAATTGATGTGCACA
CTGGCGACCCTCTTGATCCTGCTGCTGAAGGAATTTGGGATAACTATCGTGTGAAACGACAACTCCTTCA
TTCAAGCACTGTTCTTGCCTGCCAATTATTGCTTGTTGATGAGATCATTCGCGCCG
>Pg_Root14853_c0_seq1
AAAGACTTGAATCTGGTATTCAAGCTGTTTATGTCTTGGATTCTGAAGAAGCTCTTTTACTCAGAGCAAA
GGAAGTTTATCAAGATAAAGAAGGACAAAGAGCTCCTGGAGACAGATGGATGATCTATGGACCTTGCGAT
TTCGTTCCTCCTGTTACTGTTGAAATCCTTGAAAGAAGAAGAGCAATTCCTCTTGATGAAAATGAAGGT
>Pg_Root14910_c0_seq1
GGAGGGATTTCGGGTAAAGGTTTGGCGAGATTAGGTTTTACACCGTGATTGATAGTTCTCTTCATCAAGA
CGATGTTCTTGAATTCTTCAGGAGTCATATCCATGAATTTGGTAATTCCCCAGGTAGCGTGGGTATCGTT
TTGTTGTAATTTAGCAGCACGAGCTACGTTGGATTTGAAGACAGCATAACGAAGTTCATATTCGTCAGCA
TTGGCATACATTTTACCATAAGTTTGTTGGAATTCAAGGAACTGCATTCTGAGAGCAGCGTCATCAGCAA
TAGCAGCTACAGCGAAGAGAGCTACAAGGCAAACCAAAAAGGCCTTCATCCTGG
>Pg_Root14933_c0_seq1
AGGAGTTGTTGTTAAGGGATACGAAAAGGGTAACTTTGTTGGCCCAACCATCCTCAGCGATGTCACCCCC
GATATGGAATGCTACAAGGAAGAAATCTTCGGACCAGTGCTCATCATCTTGACTGTTGACACCCTCGATG
AGGCCATCGAACTTATCAACAAGAACCCATACGGAAACGGAACTGCTCTTTTCACCAACAGTGGACCTGC
TGCACGCAAGTACACCA
>Pg_Root14949_c0_seq1
ATGACGATTTACCAATCAGCGTTGGTGAGCCAGTTTTGGAACATAACAAATGCTTTTTCTGGTTCGAATT
GTGGGACCATATGACCAGCATGTTTAACGGTAACATAACGAAGACCGTTAGAACCATATTCAACAACGAA
ACCACCAGTGAATGTTTGTCCTCCAGCAGTAACGGACCATTGATGCCAAGAGTTCTTGACTGCAATACCT
AATTGACGAACCCATTCTTCACTACCGTTGTGTGGAACACATGCATCAGCATCACCACTATAGATAAGAA
CACGGTAGTTGC
>Pg_Root15037_c0_seq1
TCTTTTCCTCTTTCTTTTCTTCTTTAGCGGGGGCTGCATCTTTAGCAGGGGCGCTAGATTCAGCAGCAGG
GGCAGCAGCGGCGGGAGCACCAGCAGATCCGCCAGAGACACCAGCAGCCAAGAAATCCTCAATGTTTTGT
TTCTCCAAAACTCGGGCAAAGAATTTGGGGAGGAAAGGTTGGACTTTAATGTTAGCTGCTTCTAAGATAG
CAGAAAGCTTATCAGCGGTGACGGCGGAACCTTCGTCATGGAGGATGAGAGAAGCGTAAGTCACAGCGAC
TTCCTCCTTTTGAGCAGCAGAAAGATTG
>Pg_Root15050_c0_seq1
ATCGCATTTAAACTTTATTTTATGTTAAAAGAAACTAATCTATTCTCGCTTTTTAAAAGTAGGAGTGGAA
CTCGTCATTTTCAGCTCCAGATAATACTCTCACAATAGGAATAGTCTTGCAGAGTTCAGGATGTTCGTTC
AAGTATTTTTGAGCGAATTGGAAAGCAGATCTCTTTTCATTAGCATTAGCGCTCTTTCCGACCCAGGTGT
AAATGATAGGTCCAGTAGAAACTACAAAGACATCATCTTCATGAAGGCTGGTCTTCTTGAAAGAAACTTC
GCTGTAGGTCAATTTACCAGAAGCATCAGAAACCTTGTACATTTGACGAACAGATTTGACTTGAGCATCA
GCTCCAGCTTCTTTCTTGATGGGGTGTTTTCCACCAACTGCACTCCAGAAGTGTTTCCAGTCTTCGGCTT
CTTTTCCGGTAGCCTTGTCTTCGCTTTCTTCTTCCAAGACGTGAATTTGGACTTTAGATCCTCTTTCATC
ATCAATACCACGAGCAATTTGAGCAGCTTTGCTCTTTTCACCACCAGAAGCTCCCTTTCCTTGGAATTGG
TAGATGTTCATTCCTTCATCAAGAATGAATACATCTCCACTGTTCAAAGAACTATGATTAAGAGGAACTT
CACGAACGACAGTTTGCTTAATAGTTCCCTTAATGTGAAGGAGACGAGGTCGGTATTTCTCCGCCTCAAC
ATGTTTGAATCCAGAGTCAATACCACCCTTCTGGATAACAATCTTAGGGAAAAGTTGTAAAAATCTTTCA
CTCTCGAATCCTTG
>Pg_Root15064_c0_seq1
TTTTCCTGACCGAGATGCTGCATAATCTCAACAAAGAGTGAATTCCTAAATGCTTTGGCCATGAAAATAA
ACATGCATCGCTGTTTATACTCCGAACTTTTTAGTCTCTTTTTGACAGCAGACAGATAATTCTCAGCGGT
CTCCTGTTGCTTTTGTATCTTCAGTATTTCCATCTTCAACGTGTTGCTGTCATTCCTTAGTTTTTCGAGC
TCTGCCTCCTTTCTAAGCTTCTCACAATCAAGTGAAAGTTGTGGGTTCTTTTGTTTCCGAACGACTTGAT
TATCCGAGTGCCTTCTTCTCTTGATGTTTTTCAACAAATGATTCTTTCCTTTTTGAAACCCTTCATTGGC
ATATTCCCATCTGTCTGAATCGATTTTCTTGAAACCATATGTGTTGAGTTGGCGCACAAAACTTGTGA
>Pg_Root15072_c0_seq1
CTTCGTCATCGATCGGGTAACGTTTGTGTTTGCTTTCTTCTTCCCAACTTGCTTTTGCTTTTTCCAGTTC
TTCCTGCAAACGTTTTTCGGTATCGCGTAAAGAAGCAGCTTCTTCAAACTTCTGGCTCTTTACTACTTTA
TTCTTTTCAACCTTTACATCTTCGATCTTCTTTTCCAGGGCGAGGATCGCTTTCGGCACGGTGATGTTCT
TTAAGTGAACACGGGCGCCTACTTCATCCATAACGTCAATTGCTTTGTCGGCCAATAAACGGTCGGTAAT
GTAACGGTCGCTTAATT
>Pg_Root15104_c0_seq1
TGGTGCTGAAAGATTCACGCATTGTTTCAGTTATTGGAGCACCATTCAATGGAGGTCAACCAAGAGGTGG
TGTTGAGAAAGGACCAAAAGTAATGCGCGATGCAGGTCTTCTAAAAAGCATCGAAGACGTTGGCTGGAAA
GCAGTAGATACTGGAGATATTCCTGTCCCTGAAGTTTCAGACACTGATTTTTTTGGTAAAACCAAAAAAC
CTAGATTCGTTGGATCTGTGACGCATTCTCTTTACAAAGTAGTGCAAAATGCTGCCAAAGAGAATCACTT
TCCACTCACAGTAGGGG
>Pg_Root15180_c0_seq1
GCTTTCTTTTGTTGGTTTACCAGGGATGGGCATACAATTAGTCATGTTTGAAATTCAAAGCAAATGGGTA
GCTGCAGTTTTGTCTGGACGAGTTACACTTCCTGCACCAGAAAAGATGATGGAAGATCTCATTGCATCGT
ATGCCATGCTTGAAGCGTTAGGTATTCCCAAGAGACATACACATAAATTGGGTAAAATTCAGTCTAACTA
TCTTGACTGGGTCGCAGAAGAATGTGGTTGTCAGCTTGTTGAGCCTTGGAGAACTCAACTAGTTGACCGT
GGTTACGGGAGACTTGTTTCTAACCCTGAAAATTACCGCGATGAATGGGACGACGATGATCTCATAAAAG
AAGC
>Pg_Root15189_c0_seq1
GTGAGCTTGCTCCCGTGCACGTAATTCGGTGATCGGTCAGTTTCGCGCCACAGCGCATTTGTTTGTTGTG
ATTCTGGGACTCCATCGCTTTGTCTTGTTGGTTTGAATTAGGAGTCCCTCAATGGGCAAGAAACTCTACG
TAGGCAACCTCGCCTACTCCGTGCGTGACAACGACCTGGAACAGGCTTTCGGCGAGTTCGGCTCGATCGT
CAGCGCCAAGGTCATGATGGAACGCGACACCGGTCGCTCCAAGGGCTTTGGCTTTGTCGAAATGGGCAGC
GATGCAGAAGCCCAAGCAGCT
>Pg_Root15194_c0_seq2
TATCTTGCCTATAATAAATTTAAAAACTAATTTAATAAATGAATTTTTATTTTAAATCCTAACTACATTT
GACCGGTTTTCTTTATTCATCCATTTCTTCAATCTTAGCTTTATCTTCGTCCTTTTTTAAAGCTTTATTT
TCATCTTTTTTTAAAACTCTGTTTTTTCGGTCCAGCAGACTCTTTCTGTCCTTATTAATCTTTAGCTTAG
TTACCACAACATTTGACGGATGAATACCAACTGGAACAGTGTTACCGCTTATTTTTTCCTTACTGATGCG
ATCAATGTGGATAACCCATCTCTTACGATAAACTCTGAGTACTTTTCCATCACGACCTTTAAATGTACCA
CGTACGATACGAACTTCATCATCTTTACGAATTGGAATAGATCGAGTATTATATTTGTCTCTAAGTTCCT
TGGATAATGCAGCACTCATAATTTTCCTGCGGACCGAAGAGGGAGCAGAAAAATGCGCTTTTCG
>Pg_Root15195_c0_seq1
ATTGCTACAGAAGGATTGCACACTGGCCAATTCATTTATTGCGGAAGAAAAGCCACTTTAACTGTTGGAA
ATGTGCTTCCTGTTGGTGCAATGCCTGAAGGTACAATCATTTGTAACGTTGAAGAAAAGATTGGTGACCG
TGGTGCAATAGCTCGTGCTTCTGGCAACTATGCCACTATTATTGGTCATAATCACGATGAAGGCAAGACT
CGTATTAAACTTCCATCAGGTGCTAAAAAGGTTATCAACTCTAGTGCTCGCGCCACAGTAGGTATTGTAG
CTGGCGGAGGTCGAATTGATAAACCTTTACTTAAGGCTGGACGTGCATATCACAAATATCGTGTAAAGAG
GAATTGC
>Pg_Root15222_c0_seq1
TGCGTAAGCTCTTCGACATCGTCCCTTTCACTCACGTCCTCCACTTAGCAGCTCAAGCCGGAGTTCGTTA
CGCCATGAAGAACCCTCAGTCTTACATCAGCTCAAACATCGCTGGACTCGTTAACCTCCTCGAAGTAGCT
AAAGCAGCTAATCCTCAGCCCGCGATCGTCTGGGCTTCGTCCAGCTCAGTTTACGGACTCAACACCGAG
>Pg_Root15222_c1_seq1
CTTGAGCTGCTAAGTGAAGGACGTGAGTGAAAGGGACGACGTCGAAGAGCTTACGCAAGAGAGGACCGTC
GTTGAGATCTCCTTCCACGATGAACACCTGGTTCTTCTCTAACAGCTCTTGTCTTGCTCTTTTGAGCGAT
GGGTCGTAGTAGTCGTTGAAGTTGTCGAATCCTAAAACTCCATCCCCGCGTTTTCGAAGCGCGATGGAGC
AGTGGGATCCGACGAACCCGGCTGCTCCGGTTACGAGGACGGAGAGGCCGTGCGGTCGTTTTGGTGTTGA
G
>Pg_Root15262_c0_seq1
AGGATGTCCAATATCTCAACTAAGATATTGGTTGCCCATTAGCGTTATGGAATTCACGGAGAAGCTTTCA
TTAAATCCGCCTCATGTTGCTTCTGCTCCTGCATCAAGAGGACTTGTGACATGTCATGCTGAATCATTGC
TCTCGGAAGTAGTGGACAAGGCCGTTACTAAACATGTCCACCGAGTTTGGGTGGTGGATCGGATGGGCTT
GCTTGTGGGAC
>Pg_Root15276_c0_seq1
GGAGTCTTCACCTCAAAAACCTGCCAAGAAAAAGTCAAGTTCGAAATCCAAAACCGAAAGCTCAGGAAAA
AGCTTAAGCCGATCTTATCGCTCTGGACTTCAATTCCCTGTCGGTCGTATTCATAGACACTTACGAGATG
GAAGATATGCTTCTCGTGTCGGCGCTGGTGCACCTGTTTATCTTGCTGCTGTTCTTGAATACTTATCTGC
TGAAATCCTTGAGTTGGCTGGCAACGCTTCTAGAGATAACAAGAAACACCGTATTATCCCCCGTCACATT
CAACTCGCTATCCGTAATGACGAGGAATTGAACAAACTCTTAGGCGATGTCACTATTGCTTCCGGTGGTG
TTCTTCCCAACATCCATGCTCAACTTCTTCCAACCAAAACTAAGAAGGATGTTGAATCTAGTCTTTCCCA
AGAAATTTAATGTGATTAAATGATCGACTCCATCCTGTCATACTGCCCTGGC
>Pg_Root15300_c0_seq1
GCGAGGAGTTCCGCAAGCTCCCTCCGGCGAAAGGGAAGAAGATCAACGATGAGAGGGAAGATCGCCGTAC
GCTAGGGTTGGTTCTTCTCAGAGGCGAAGAGGTTATCTCCATGACGGTGGAAGGACCGCCTCCTCCTGAA
GAGTCTCGTGCCAAGGCTGGCTCTGCAGTGGCTCTTGCTGGGCCTGGAGTGGGCCGTGCTGCTGGACGTG
GAGTGCCTACTGGGCCTCTCGTTCAAGCTCAGCCTGGGCTTGCTGGGCCTGTTCGTGGAGTTGGTG
>Pg_Root15309_c0_seq1
ACGGCGTCGTCGTGCGCGGCGAAGTTGCAGAACGCGAAAACGCGGCCCTTGGCGTCCTTCTTGGCGATGG
CACTGGTGATGCCGCCGAACTTGGAGAAGAACTTCTCGATATCGGCGCGGTCGATGTTCGGCAGGACGTG
CTTGATGTAGACGTTGGTGAACTTCTGGGCCAGCATGGCGATGCGCGCGTTGCGGCGGATGAAGGTCGCG

>Pg_Root15314_c0_seq1
TAGGCAACACAGTATTCGGGAATGTTCACTTCGAACTTTTGGTTTGGTTTCTTGAGAGACAATTGGCTGG
GAGCAGCACCCTTGGCAATCAATTTGCTGAAGTGTTGAGCTTCAGAGCTGGATTTGGGAGCACAGTAGAA
GTCAACCATTTTCTTGGCGCTTCCAACGGGCTTGGCTGGGTATCTGCAAGTTGGGATAGCGTTGATGGTG
AAGCACATGTCGTCTCCTTGGTTGATGGCACGGTACAGTTTGCGGATAGAGGGTCCGTTTTGGTTTCTCT
GTTCG
>Pg_Root15345_c0_seq1
GTTTATTTCTTCTTCTTGTCTATTCTTTGACAAAGCTGAACTTTTGGTTGTTGTTGTCTTGGTGTTTTCT
TTCCCAGACAATGAGGTGAGCACCTTCTTTGTGAGATCCACCGTGAACATCGAGGACTAAGCCATTAGCT
TGGCTGATAATGTTGTGTCCTTCAACTCTCCATTTTTGGTTAGCATTATCGCGGTCTTTCTTGTTCCAGA
GGATAACACGAGTACCAGCGCCACCGCCACCTTCAATGTCGAGGACAAGATCAGGGTGGTTTTGAACGTG
AATAAAACCGTGGTTATCTAAGACCCATCTTTGGTTGTTGGCATCATTTCCGTGTTTCTTGTGCCATAAG
ATGATAGGTGTTCCAGGACGAATGTTTCCGCCTTCAACGTCAAGGACAAATCCGGTATCGTGGCATTGAA
CA
>Pg_Root15350_c0_seq1
GGATTTTTGAAGTCCATTATTAATTAATTAATTATAAGAAAATTAATTATCTTTTACTGATAAATCATAA
AGAGGTAAACTAATTGGAGACAAATCAGGTGTTAAGAGAACGGCCCCTAAACAGTACCATACGGCAGAAC
AAGTCAAAAGACCAAAAACACCAGCGAGTTTTATGAATATAGTTGCACCACTGAAATGGAAGATCACTTC
ACCTAAAAATGTTATAGTCAAGAATACGAAAGCTGATAACACTCCCAAGTTTGTTCTTATACAAGCCAAT
GTAAAGATAAAAGTAAAAACTAGCCATGCTAAGCAAAAAACTCCCATTGTACTATGATATTGATCAGTAT
TAGTGGCAGTATTGAATAAGTACAAGATAGTACCATAAGATAACCAGAAACCACCGAAAGCAGAAAATCC
AGTTCCTCCAAAAGTGTTTCCGACTTTAAATTCCCACATACCAGAAGCGAATTGAACGACCCCACCGGTG
AATAGGGAGACACTGATCATAACATTTGATTGTACAGCACCGAACATTTCGAGATTATAGAGAGCTGAAA
TCATAACAGACATTGCGAAAGCTGAAAGACCAAGAGGAGTAGGATTTCCAATTTTTGGTGTATGTCTTTT
TGCTGACGTAGAATGAGGTCGAGACTTAG
>Pg_Root15381_c0_seq1
CGGGAACAAGAATGATAATGGTGCAGGGTTCCTTTCGCTTTACGTAGCCATAGACAACTCAACACTCTCT
CCACACCAAGAGGTTTTCGTGGATCTCAGGTTTTACGTGTTCAACAGGGTAGAGAAGAAGTACCTCACGA
TCCAAGATACCGATGGATGGAGGTTTAGTTACTTCAAAACGATGTGGGGGTTCTCTCAGGTTCTACCTGT
TAATACATTTAAAGACTCGAACAACGG
>Pg_Root15403_c0_seq1
GTGCCATTGTGGTTGACATTTTCATACACATTTGTGGCATTTTCCATTTGGTCACTTCATGGATGGTTAA
CAACAATGGGGATTATTGACTATTCTGGTGGTTATGTGATTCATTTGTCTTCTGGAGTTGCTGGTTTCAC
AGCTGCATATTGGGTTGGTCCTAGGCTAACCAAAGATAGGGAAAGATTTCCTCCAAACAACATCATACTT
ATGTTAGCAGGGGCAGGG
>Pg_Root15411_c0_seq1
ATGGATCTCCTCACCACCAACGCATACGCTTTGCCAGGTAACCTGACTGCTGGTATTCAACATGGATCTT
GGAGCATGCCCCTTGCGGCTGGCAAGCCTTCTCAGCCAAACATGTTGAACAGCAACTGTCAAACTATCTA
TGAAGCCTTGAAGTATTCGAAGGAAGATATCAAGCATGTCGAGGAGTGGGTTAAGAGACATGTCGAGCCT
ACTTGGCACAGTTTGGGTACGTGCTCGATGGCTCCTAAGGAAGGAAACAGCATCGTCAAGCACGGTGTGC
TTGATGCACGCCTCAATGTACACGGAGTCAAGAACTTGAAGGTTGCCGACTTGTCTATTTGCCCAGACAA
TGTTGGCTGCAACACATTCTCCACTGCTCTCCTCATCGGCGAGAAGTGCGCCATGTTAGTTGCCGAAGAC
TTGGGATATAGCGGCAAGGCCCTTGACATGAGAGTGCCCAACTATCATGCTCCGGGTGAGCTTTCCGGAA
TTGCAACTTCTAGATTGTAGAGTTGGACAGACAGGTTGAAGTTTGAGCGGGGTGGATATTTTACTTGCGG
GTATAGTTTACTGGTCATTTTTGTATATTTGTTTACTGGTTTGTCACAGATTGAACATGGAACCATTACC
TGAAACATAGGAAACTTGTGTAACTTATGCCTGACACTCTTTTGGATAATAATATCATCTAT
>Pg_Root15420_c0_seq1
GGAAGATCGGATCAAGAACGAATTGGCAGAAACCGCGAACGGCGCCATCGTCAGATGAGCTGACCCACTT
CTTGGTCTTAGCGTTAAAGAAACGATCGCCCCAAAGATTCTTCATCAACTTGTCAACCTGAATTCCGAAC
TTGCTAGCGTAAATCTCGGCGAATTGTTTTAATGTACACGCCCAACCATGAAGACCAGATCCGAAACCGC
CGTTGCCAATTGTTGGGTCACCCATAATGGGTCCCATTGGGCCGTCGTCGTCACCATAGGTAGCGATGAT
AACGTTGATGTTTTCGACGATACGTTGAAAAGTTTGGAAGAGCTCTTCTTGTCCAAGTTGCAACTCTAGT
AGTGCACGGTCCATCTTGTTCATGAACAAAACAGGCTTAATACGTTCCGCGATAGCTTGACGCAACACAG
TTTCCGTTTGTACGCACACACCAGAAACGCAGTCAACAACAACAAGAGCACCATCAGTAACACGA
>Pg_Root15429_c0_seq1
AAAGCTTCTTCTTCCCCTCCATCTCACCCTAAATACGAAGAGATGATTAAAGATGCGATCACGACGTTGA
AGGAGAGGACTGGATCTAGTCAATACGCGATTCAGAAGTTCATCGAGGAGAAGGAGAAGTCTCTTCCTCC
TACCTTCAGGAAGCTTCTGCTCGTTAACCTCAAGAGGCTCGTCGCTGCTGAGAAGTTGGTTAAGGTCAAA
GGATCTTTCAAGCTACCCTCTGCTAAATCCGCACCTAAACCGGCGG
>Pg_Root15439_c0_seq1
ATTGGTTTATTTGGTCGATTGTTTCTCTGATTTTGACTTCCTCCTCCTTTCTTGATTGGATGCTAATTCT
GGTGTTCTCGAGCTTAGATTCAAGCTCTAAAATGACAGTATTAGATTTAGTAGCTCGGTCCTTTTCGTTT
GCAAGGTCTGTTTGGCGCTTTTCAAGCTCATCAATGAGTGGCCTGGAGTCCAACCATGACTGCGTGGCAT
CATCTTTACCTTTCTTGAGGTCTTCCTTTATCTTGAATAATTCTGCCATCTTAATTTCCAAGACATTGTT
GCAAAGATCTTCTGATCCTCTTGCTTTATGAAGGTAGCTATCCATTGATTTGTCAAACTCCATTTGCTCT
TTCTACAGAAGGAAACGATACTTGCCACCTTGTTCTGCTGTCTATAAATCTCCTCGTTTCATTATTATGT
TCTTGCTGTCTATATCGATCCTTATTAAAATATAGAAGTTTATGTTCAAGGTTTTGTGAAGATAATTTTT
AAAATATTTTTATATTGCTTTGTTCTTAACGGCATGTTAGTGAAGATGTCCCATCTGCTAATTTTATTCG
AAGTTGGAATATGTAGATGCTAGTAATTTGGCTACTAACTTTTCCATATTCTTCATAACTACCGATGAAA
TGCCTTGCTGCGAACCCCTAATTCTGTCCTTATTATCTTCTTCTGAATTATTATAGAACTTAGATGAGCA
ATACCTGGCCGATCATGGATAATTGCGACAATAATATAGGACACTTTGGA
>Pg_Root15472_c0_seq1
GCGCGACGTCGGCAGAGTCAGGCAGGGCAGGAGCCGCTTTCTCTTTTATCTAATTGGCGTGCATCTCAGG
GTGCGCAGTAATGGTATTAGCAATAACCAAATCAACGCCGCAACTGACGCCAGTGCTGCATCGCACCTGC
GTGCAAATCGGACTTGGCGCGAATCAGCGAATAATGACCGAAAAACCTGGGAGAAAAATGGAGCGGGAAA
CGAGATTCGAACTCGCGACCTCAACCTTGGCAAGGTTGCGCTCTACCAACTGAGCTATTCCCG
>Pg_Root15482_c0_seq1
GGGACGATGATCTTGGTAATCTTAGAATCCGAGACGGGTTTGAAATTAAATGGAAATTCAGTGTTAATTT
CTGGGGTACGACTTTATTTTTCTGCGACGTGCAATGGGGTGATTCAGAATGGCACCATTTTGACGCCTAT
TCATCTAGCCACGATCATTACCGGTGTAGAACACAGTGCTTTTGGATGATTTCTGAGGATGAACGTTTGC
T
>Pg_Root15507_c0_seq1
CTGGGATGTTTACTTAAGCTCTTGTTCAATTTTGATAAGTTCCGTGATTCCATCGCTCATCTCCTTGACT
GCTTCGTATTCTGTCAGTCCCATACGCCTCTTGTTTGAGATGTCGTAGATGCCACCTTCAGCTTCGGTGT
GCTCTCCTCGGGTACCTCGGACCTGGAGGTTGAATTTGGAGGCAACTTCCTCAAGCTTGGCCTTGTTGGC
TGCTAATTTGGGTACTTTGATGTGCACGGATGCACGAACGGTGGTCCCCAAGTTGGTTGGGCAGAAAGTC
AGGAAACCAAGACGGTCGTGG
>Pg_Root15621_c0_seq1
GTGCGAGTGCCCCAGTAGGTGAGGAACAAGCTGAGGCCGACGGTCTCGAGCACACGAGCGACAGCACCGA
CGGCGATGGTGTCAAGAGGACGCTTCTCAGTGATGACTTGGGAGACGAGCGAAGGAGCAGCCGAGGCGAA
GAAGATCAAAGAGCCGAGATAAGCAGCGCCCTTGTAGGTAAGAGTACCAGTAGCGTTGATCAGAGCACCA
ACACCATATGTCTGGACGGCAGAGCCGACAATTGAACTACCCCAGGAAGCAGCGGCAGTGGCAGCCTCCT
TGCTGTGGAAGTACTCCTCCTTGGAGTTGGCCTGCTGCGCGCGACGGTAGGCGTCACCAAAGACGGGTCC
A
>Pg_Root15657_c0_seq1
CTTGGGTGGCTTGAGCTGCCAAGGCTTTGATTTTTGTAACATCTGGTGGGTAAGCTCCTTCCGCATAACC
ATATGGATACATAAAATCTTCACTATATGTATGAATATCAAAAACACTCTGGATCGTCTTATTATTAGCA
CCCCAGAAATTTTGAAGATTTTGAACTTCGATTTCCGAAGCTGGTGATGGACCAGCATATTCTTCAGAGC
AGGGATCCGTGCTAGCTCCAGCAACCATCCATTTGAAATTGAAATTTCTGTTTGGATCAACACCATAGCA
GGTTTTTCTAGGTCCTGAGCGAGTTTTTCTCCACATGCGG
>Pg_Root15666_c0_seq1
CGGGGCTTTCTTAGCTTCTTCTTTCTTTGGTGCTTCTCCAGGTTTTCCTCCAGCAGCAGGTGTAGCGGCA
GCAGCAGGGGCAGCGCTTGGGGCAGGAGCTCCAGCATTAAGGATCAAGTTGTCCAAATTTTGTGTTTTGA
GGACTTTCTCGAAGAAGTTTGGCCAGAATGGGGTAACTGAGATTCCAGCTTCTTTGGTGACTTTGGTCAA
AGCAGCGGCGGTAACAGCAACACCTCCATCGTGTAAGATAAGAGCAGCGTATGTACAAGCTAATTCGTCG
TTCGACATATTGG
>Pg_Root15695_c0_seq1
CTTCAGACCCGAGCAGCTGAAGGTCAACTTGGACAACCGAATGCTCACTATTCAGGGAGAGCAGGAGGAT
AGAAGCGAGCATGGCTATTCTAAGAGATCCTTCACTCGTCAGTTTCTCCTGCCTGACGACGTTGACATCG
AGGCCGTCAGAAGCCATCTCTCCGACCGCGGTCATCTGAGCATTGAAGCTCCAAAGAGGGGAAGCGCGAA
TGCCGG
>Pg_Root15699_c0_seq1
ATAGACTCTGAGCTTCAGGAACACCTCAGAACTAAGTATTATGCGCTCTGCTGCAGTCGGAAATCATATC
TGCATCATCACCTTGTCAGGAGCGTTACTCCTACACTAGCTATTGAAATCATTACCGGAACAGTAAATAT
TGCTGATGCGATCAGAGGCTTTAAGCTCTCTACCTCTCGAGATGATTTTGTTATGTGGGACAAGACTATC
AAAGCCTTTGAGCTGTTGGGAATGGATGTTGAGTTTCTTCGTGTTCGGCTAAACCGGCG
>Pg_Root15710_c0_seq1
GTAAACCTCGCCTTTTTTGACGCGGCCACGTGGAGCGGCTTCTTTGATGCTCACCTTGATGACGTCACCA
ACGCTGGCGTACCGGCGCTTGGAGCCGCCCAGAACCTTGATGCACATCACGGACTTGGCACCCGTGTTGT
CAGCAACATCGAGCTTGGATTGCGTTTGAATCATTTAAATGTGTTCCCAACTTGCACCGGAAGGCAACCC
CTTGGGATCACCAGCCAATCAGTCTTGGGCCTGTCGTCCACACTGCAAACCACTTGCAATGCTTCCGTTA
GGCAGAATTCCTCG
>Pg_Root15718_c0_seq1
AGAGAGGCTGAGGATGACGTGGATGCCAAAGTGAACCTTAAGAAGCAGAAGAAGGATGTGATTGCTGCGG
TCAAGAAGGAGAAAGCCGTGAAGAAGGTGCCTAAGAAGGTTGAGAGCTCCTCAGACTCTTCAGATTCTTC
TGATTCCGAGGAAGAGGTTAAGGCTAAGAAGGTTCCTGCTAAAAAGGTTGAGAGCTCCTCAGACTCATCA
GATTCTTCTGATTCCGAGGAAGAGGTTAAGGCTAAGAAGGTTCCTGCTAAAAAGGTTGAGAGCTCCTCAG
ACTCATCAGATTCTTCTGATTCCGAGGAAGAGGTTAAGGCTAAGAAAGTTCCTGCTAAGAAGGCTCCAGC
TAAGGCTGATTCAAGCAGTGAGG
>Pg_Root15773_c0_seq1
GGATAAGAAAGATCACTAGATGTCGCTTAATCATCCTTATGGATGTTACTAGTGTACTTCGTAACGGACT
TGGTGCCTTCGGAGACGGCATGCTTTGATAGTTCACCAGGCAAGATGAGACGACCGGCCGTTTGGATTTC
GCGTGAGGAGATCGTACTTCTCTTACCATAACGCGGGAGCCGACTAGCTTCTCCAGCCAAGCGTTCGAAG
ACATCGTTCACGAAAGAATTCATGATCAACATGGCTTTCGATGACATGCCAATATCCGGATGCACCTGCT
TGAGCACCTTGTAAATGTACGATGAGAACGATTCCTTGTGGTGCTGTCTACGCTTGCCTTCG
>Pg_Root15796_c0_seq1
GCCCTAGCTACAGCTATGTGCTGCTAACATCTACGGTGTTCTTAGCAATCATTTCACAAGTTTTATCCGA
ATGCTGTGTATCAGACACCACATCTGAGTTTTGTATAGCCTATAATGTATTTCTCACACCCGCTGAACAG
GCCGAGGTCCGCAAAATTCTTGGAGAAAAATGCGAGGGCGATGTCCAAGAGGCAGTCAAGGAAAAACGAA
AGCCAAACTTCATACGATTCGGAAAAAGATCCGTTCCAGGAACTCTCCCCTTCGGTAAGAAAGGGTCTGA
CCCGAATTTTCTACGGTTCGGTCGGTCTGCTCCTGCGA
>Pg_Root15935_c0_seq1
ATTAACGTAAGAATACAAGATTTATTTAGTTTCTGGACTTACTGCTCATACTCATCAATGCCTTGAGCAT
CAGACTCTTCTTACCCTTTCTCAATGAAGATTTTTGCTTTATCTCCACTATCTCTCTACTTGTCGACAAA
GATATTGCTCTTTCTGGTTCCGGTAACAACGCCAGTATTCTTGGCTGGCCTGGAGAGCTTGAGTGTTTCA
GTTGAGATCCTGAACGTAAGAGAGGAAATCTCTTTGGAGAGTTTCCTCTTTCACTGTTT
>Pg_Root15981_c0_seq1
ACGTTGGCGTCAAGCTCGAAGGAAACCTCGATTTGAGGAACACCTCGTGGTGCAGGTGGGATACCGGTAA
GCTCGAACTTTCCGAGGTTGTTGTTGTCCTTGGTCATAGCACGCTCTCCCTCGAAGACTTGGATCAAGAC
TACTGGCTGGTTGTCGGCGGCAGTGGAGAAGATCTGAGACTTGCGGGTTGGGATGACGGTGTTGCGGGGA
ATGAGCTTGGTCATGACACCTCCGGTAGTCTCAATACCGAGGGTAAGTGGGTTCACGTCCATGAG
>Pg_Root15995_c0_seq1
TTCTGCTCGTGCTTTTTCTTGAATTTCTGGATAATTTGCAAGAAAATAAAGCGAAACACTCAATGCCGTT
GTAGTGGTGTCATGTCCTGCAGTAAAAAAGGTCGCTATCTCATCTCTCAATTGATGTTTATCAATATTAA
TTTCTCCTTGTTTTATCATGCTCGTTAATAAATCATGACCATTATAAGAATCTTTCTTCATCTCATTTCT
TTTCGTCTCTATAATTTCATTAATGAATCCATCAAATTCTTTAATAGCATCCAAGTATTTTTTGTTAGAT
TCTAAAGGTAATTCACTTATCCATGGAAATACAAGACGGAAAGGAGATCCAAGAACTGAAACAATATAGT
CATAAACACTTATGAGACGAGGAACTTCTTGAGACTCTAAACACCCAAACTTATATCCAAAGGCAAATTT
TCCCAATGCTTCAATTGAAATACGTCGCATAGTTTCG
>Pg_Root15995_c1_seq1
TAAATAAAATAAATAAATAATAAATGAAATTATTGCTCTTCAAATTCGACTCTTTAAAGTAGTATTGTTA
TTGCATCAAGGTTCAACAAAGATACTTGAGTATGTTGAGGCAAGTGGATAACTAGATTCATTTTTACAAA
ATTATACATAATTATCATCTCTGAGAATAATCCTTATAACTTATTCATTAATTCTTTCAGTAAACACAAG
TTTTATATCAATGGGAGTTAGTAAAAAATGAGACTTTAATAATATTTTGTCCTTGTTAACGTTATTTTCA
GGAAGGACCCATTTATATCTGAGCAGGAACATTGAAAGAACAACTCTTTGTTGTAATAAAGTGAGATTTT
GTCCGACACAATTTCTTGGACCAGCAGAAAAAGGAATCCAAGCAAATTTGTCTCTTTTTTCGTCACTTGA
TAAGAATCTTTCAGGGTTGTATTGATTAGGATTTTCCCAATATTTTGGATCACGATGAATTTTCCAAGTA
TTTATCATACATGTAGAGTTTATTGGTAAAATGTAGGAGCCAACCTTAATTGGCTTCTTTAATCTTCTAA
CAGTTAATATTGGTGTCGGTGGATGGGTTCGTAAAGTTTCTTTAATAATTGCATTGACATATTTCATTTC
CTTTAATTGATCTAAACTTGGTATAATTGGTTCGTTACCAAGAATACGGATTACTTCTGCTCGTGCTTTT
TCTTGCATTTCTGGATATTTTGCAAGAAAATAAAGCG
>Pg_Root16019_c0_seq1
TCTTCTTCGCTCAGCTCCTACAATAAAGGGCGAAGAACCTCACCTCCTTGAGTTTCTCCTTGCCATCGAT
TCCTTGTGAGGTCAAAATGGTTGAACAGACTCAGCAGCCCACGATTTTCCAGAAGGCTTCTGGCCAAATC
TTTCGTTCCGGTGTTTCTCAGGACATCCATGGCTACACATCTGGTTTCCAGAGGCGTGCAACGTACGGAA
ACTACTCCAACGCTGCGTTTCAGTACCCTCTTGCCGCTACTTCCAGGATTGTGACAACTACTTCCCCTGT
GTTCGTCCAGGCTCCAGGG
>Pg_Root16023_c0_seq1
CAAAACTAGGCCGCCTAAGCTCTTGTTTGGTACCCGAGAGTCTCCGCCTCTGTATCCAACCTCTGTCACA
TGTAGCAGAGGGAGTTTTGATATCTGCAATAAGAAGAGAGATGGCAAGAAATGAGTGGATCAACAGTTAC
CTGGAAGCTATTCTTGATGTTGGAACTAGCAACAAAAAGAGGTTTGAGAGCAACTCCAAGATCGTCCAGA
AGCTTGGAGATATGAATGGAAAG
>Pg_Root16042_c0_seq1
CTCGATTGTTGGTGGGGCGATAGGCTTAAACGGTGTAGACGTTACCTTAGATGCTAACCCTACAAGTTTG
GCTGCCCTTGCTAAAAACTTTAATGATTCAACTGACAAAACCGGTATTACTGCAACAGTGTCAGGCACCC
GCTTGATTCTGGAAGGTAATGTGTCACAAATAGCTTTCGGCGCTGATACCGGGGCTACAAATACCGTAGA
GGCGGCGTTAGTTGATGGTAATGGCGAGTTTGTGCAATTTGGCTCGGGCAATACTGCATTAGCTGATGTG
ACAGATACTGGCACCGTTGCTGATGGTGGTATTCGTTTAACCAGTAACAACGGTAATCCTATCAGTGTTG
AACTGGCTGCTGGTGCTGCGGTAAAAACGGGTCTGGTTGAATCAAATGCTGGTGCTGGTGGTTCATTCGG
TGCTGCAATCTCTTCAATCAGTATTGATACCGCTGCTAACGCTCAAAAGGCGATTAAAGTGATCGACAAC
GCATTGACTACCATCAACGATGTGCGTTCAGATCTCGGTGCGATCAACAACCGTTTGGACTTTACTGTAT
CTAACCTGGCAAACATCTCCGAGAAGACTTCATCAGCACGTTCACGTATCACTGATGCTGACTTCGCGGC
GGAAACTGCAAACCTGAGCCGTTCACAAGTGTTGCAACAAGCAGCATCAGCGATGTTGGCTCAGTCAAAT
GCGCGTCCACAACAGGTACTGTCTCTTCTGAGATAAGTGACTAATCCCGCTGGATAACCTGAAATGGTTA
ATCCAGCGGCGGTTTCAGTGAGGGCTAAGGTATGAATGACATCACTAAAGTCGCTGCGAG
>Pg_Root16046_c0_seq1
GCTTGTGACGGCGAGAGAGACGGTTGGTTTTGGTGGAGTTGGGAGGGTGATGAATGGTTTTGAGGAGATG
GGTTTGGTTTGGTTTAGGGCTTTAGGAAGAGATGTGTTTAGGGACATGCATTTTGCTGATGTCGCCATTG
TCGCTGCCATTGATCGGATAGCTTGAAGATGAGAGAGAGGTTTGAGGAGTGAGTTTGTGAGATGTGTTTT
TGGGTTACTTCTCTTATCCAATGAGAAGGAGGATCAATGGAAATGAAAGGC
>Pg_Root16053_c0_seq1
TCGGTTTTCAGGGAGTTGTTCTGAACAAGCGCAAGCCAGCTCAACAAGATCTCCTGGACAATCTGGAGGG
GCACTTTGCCGGAAGGCATCAGCTTCGAATCGGAAGCCATTTCCAGGTTTACGAAGAGGTGGTTTCTTTC
TTGTTACCAGTTCTGTAAGAACTATTCCGAAACTGAACACGTCTGCTTTTTCGTCGTATTTGTCTCCACA
CATTACTTCGGGTGCCATCCATTCATCAGTTCCACAAAGAGTCATAAGTTCTCCTTTGTTCACACGTCTT
GAGAACCCAAAATCGCACACTTTCACTTTCCAGTTGTCACCAACAAGAAGGTTATTCGATTTCAAGTCTC
GATGAATCAATCCTTTCGAATGA
>Pg_Root16067_c0_seq1
CTTTCTTATAAATTCCTCTTCTATCGGTCTTGATACAATAATCAAGAGGGGTGTTAACATGAATTAAATA
AAAACCTCCGTATGTTTCAACATGAGATTTAGCTTGAGCACGTGCTTCGGCAAACGGAGCAATTGGAGCT
GCAATAACAGCTGCACCAGCTTTTGTTAGCTCTGCTGACACAAAAGCTATACGAGCGATGTTTTGATCTC
GATCTCTTCTAGAGAATCCCAATTCAGAAGAATTTCCATGTCTAACAGTTTCTCCCAATAACAAGGTAAC
AGATCTACCGCCTTGTTGATTTAATACAACCTCTAAAGCTTTACCAATGGCCTTTTTACCAGAGTTGTAA
TAACCAGTTAAAAACAACGTAAATCCTTGTTTAGATCTTGGAGGATGAGTCTCTCTTAAAACTTTTACGA
CTTCAGGATAGGAAAACCATTCAGGAATATGACCACCATTCCTTAATCTTCTTCTTAATTCTGTACCAGA
AATATTTAACGTCGTTGTGCCTTCTGG
>Pg_Root16071_c0_seq2
GTATGAGACTTCTGATAGGAAGAGGGTGGACAGAATATAATTCAATTCTGATAACAATCTGTCAATTTTC
TGATTTATGATACTATTCTCTTCTGGGTTGAAGTATTTGGCAATTTCGAGACAGTAGAGAGTTTTTCTTT
CGGAATGGAATTTGCTCGCTTGAAGTGGGTCTTTGGGATTGAAAGAGGATCTCCAGTTATTTAGTAAACC
AGTTCTGTTTATAATGACAAATCCTTCTACATAGTCAAAAGAATTTTCGGAT
>Pg_Root16077_c0_seq1
GACATTTCTCAACATTTACAGCAACAGTGTTTCCATTTCAAGGTCTCGTATTGTTAGATGGACTTGCTAT
ATTAGGCTACATGTTCTACTTCTTCCTGATAGGAGTAAAAATTGACATTTCAATATTGAAGAGTTTAGAG
AAAAGGGATTTCATTATTGGCATTTCTACAGTGGCACTTGCGATCGTTGTAAGCGTCTCATGGTCATTAC
TAATAATGGGCAGTAATATCAAACTAGAGCCAGAGATAGCCAACACACTTCCTATCGTAGGGACAATATC
ATCCGTCCTAGCCTTCCCAATGGTTGCTCACTACCTCACTGAACTTAATATGCTAAATTCCGCGATTGGA
AGAATGGCCTTAACCACGTCCCTGATCAGCAACTTGTTTAGTTATTCTCTTATATCTATCACCATCATAT
CAAACCAACATGGCGGGAGGTACATTATGTTAAGATCAGTTCTCGTCACGGTTGTGATGGCAATCTTTTA
CCTTTTCCCAGTTCGAGCATTATTTGTGTGGCTGCTTCGGAGGATCCCAGAGGGGCAGCCGTTGAAACGA
GGCTTCACCTATCTGGTACTTGTAGGCATCTTGATGTCTGGGCTTTGCAGTCATGCCAGTAACTTGAGCC
TATTCTACGGACCGTTGCTTTATGGGATGGCAATACCGGCT
>Pg_Root16098_c0_seq1
CTCGGCCTCTTTGCGTACTTCACTGACTCCCAAGCCGCCTTTATATCTCTTTCTTTGCTTCGTGCGATGA
CGCATATCACTGGGATATAACCTGTTTCCTCATCAACCTCGTTTCCCACGGTTTTGGCGATGGTTTTGAT
GGTTTCGAACTCTTCCTCTGATGACACGGGAAAACCAACTTCCATGATGTCTACTCTGAGTTTAGCGAGC
TGCCGGGCAATCTCTATCTTCTGCGGTGGAGTAAGGGCTGCACCGGG
>Pg_Root16099_c0_seq1
AGACTTTACATGATTGCTGAGCCCCTCGACGAGGAGGTTTCCAAGGAGATTGAGGCTGGCAAGATCGGTC
CTCGTGATGATTTCAAGATCCGTGCCCGTATCTTAGCCGATGACTTCGGCTGGGATGTCACCGATGCCCG
TAAAATTTGGTGTTTCGGTCCAGATACCAACGGTGCCAACTTGTTGGTCGATCAAACCAAGGCCGTTCAA
TACTTGAGCGAAATCAAGGATTCCGTTGTTTCTGGTTTCCAATGGGCTTCCCGTGAGGGACCTGTTGCTG
AGGAGCCAATGAGATCTTGCCGATTCAACATTATGGATGTTACTCTTCACGCCGATGCCATTCATCGTGG
TGGTGGACAATTGATCCCAACCGACCGACGTGTGATGTATGCAGCTGCCCTTCTTCCCGAGCCAGGTCTC
CACGAGCCTGTCTTCTTGGTCA
>Pg_Root16104_c0_seq2
GTTTGAGAGACCACATCATTTGGAGTTGCAGCACAGGAGGACGACGATGGCCCCCAAGAAAGGAGTGAAG
GTAGCTGCCAAGAAAAAGACGGAGAAAGTAACCAACCCTCTATTTGAGAGGAGGCCTAAGCAATTTGGTA
TCGGTGGTGCTTTGCCTCCCAAGAAGGACTTGACTCGCTACATCAAATGGCCAAAGTCAATCCGTCTCCA
AAGGCAGAAGCGTATCCTTAAACAGAGGCTCAAGGTTCCTCCGGCTTTGAACCAGTTCACCA
>Pg_Root16150_c0_seq1
ATCTCTTACTGGTCTCAGGCTGACAAAACTCTGGGACAGAAGCTTGCAAGCCATCTGAACGTGAGACCAA
GCATCTAAAATGGGTGAACAAGATTCTTGATTCGTCCTTGTGTGGTTCTAATAGGCAGAGAAAAAAGATG
GGAAGGGATCAGACCCTATAAATATAATCTTCGTCATGTGGCTCCTATGTTGTATGTTGTAATATTATCT
GTTTAAGGCCTTAAAAAAA
>Pg_Root16156_c0_seq1
CTTCAGTCATGTCCCACAACTCTCCAAGTGTGAGCTTATCAGGCACTGTGCAAGCATATTTGCTAAACAG
ATTCTCAAGGTTCACTGGCGTGTACCTTCCTTCCGTGTCGTATGTTCCTGAGGAACTCCCGTGCTTCGAC
TTGTGGATGTTGTATATGTATATAGGAAGCAAAGGAGACGGGAACCACCCAGGCAGTGTTGGATAACTCA
ATCCAAGATTTATAACTACAGCCCCCAATAGAGAGATGATCATGTTAAATCCAATTTGTCGCATCCCTGC
ATAAGTCTCCCAAGGG
>Pg_Root16176_c0_seq1
TGAGAACTCAAAAACTTATTGCAAATATGACTAAAGCACCTTTCCGTGTATTGGTTACTGGCGCTGCCGG
CCAAATTGGATATTCAATCGTTCTACAAATTGCTAAAGGAGATGTTTTCGGTCCCGATCAGCCCGTTGTT
CTTGTAATGTTGGATATCCCACCGATGGCGGCTGTACTCGAAGGTGTTCAAATGGAACTAATCGACTGTG
CTTTGCCTACTTTAGCTGGAGTCGAAGGAGTCACAAATGAAGAGCAGGCTTTCAAGGACATCGATTTTGC
ATTTTTG
>Pg_Root16178_c0_seq1
AGCCGAGTAAAATGAAACACACTTAAAACAAAAGGCGTCAAAATAAAATTACCACTTAACCGGACAAAAG
CACAAACCGGGACTAAACATGGGTAAATAAGTGATTAACAACCAAATCTCATTGCTAATATTATCATCTC
TAACCGGAACCCTAGTTTTAACACACTCAGAGATCGAGTAGATCCGGCTGACCTTGACCACCCTCTGTCG
TTGTTTTCTCCTCTCCGGCTAATTCCGTCGCTGGCTGATCCTTCGACGGTGGCATCTTCGGCACCTCAGT
GAGAATCTGAACGACTTCTCTCATCGTAGGTCTCTCAACGGCTTGTTCTTCGACACAGAGCATAGCCACG
TAGAAAACGTGTGTCACTTCGTGAATAGGAATCGAAGAAAGTCTCGGATCCAACACTTTGAGAACAGAGT
CCTTGTTCGAATCAGTCATCTTACGAACCCATTGCACGATATCG
>Pg_Root16181_c0_seq1
GGCGACGCCTCCCTACGTCGATCACATGTAGAAGACACCTCCTCTCCGTTCAGCAATGCCAACTGTGCAT
CCAACTCCTTTCGCTGAATACGTACGGAGGGCTTCGGCGGCCTCCTCATTCTCCCGAACCTTTTTGGCCA
ATATCAACATCCTCCTCGACGCGACCCCCATGTCTTTTCTCCTTCCTTGTTGTCGAGAACAACCGACGTT
TGACTTCAGCCGCCTGAGTATTCTTTCAACCCACTGATTGATTGCGGGGTCCGAGTCTGTCCAAGATTTC
TTTGGATAGGCCCAATCTGTCCTTGACCGAACCCTTGGGCTGAGCAGATGGGTCGGCTGTTGATTTTCCA
TGTCCAGAAACCGTCTTACTTATTGCCATTACTCCTAAACAAATTGTTTTGTGATTGAAGAACTCCTAGC
ACTTAAACTGCCCTCCTTCTAGCGCCA
>Pg_Root16190_c0_seq1
GGTAATGATGGTTGCAACGGTGGATTAATGGATCAAGCTTTCCAATATGTTATCTCCAACGGAGGAATTG
ACACTGAAGCTAGCTACCCTTACACTGCTACTGGACCTAACACTTGTCAATACAATGCTGCTAACTCTGG
AGATACCATCTCTAACTTCCAAGATATTTCTTCTGGAAGTGAATCTGCTCTCCAATCTGCTTCCAATCAA
AAACCTATCTCTGTAGCTATTGATGCCTCCCATAACTCCTTCCAACTCTACACAAGCGGAGTTTACAATG
AACCCGCTTGCTCTACTACTCAACTTGATCACGGTGTCTTGGCTGTAGGATATGGTACTTCTGGATCTAC
TCCTTATTACATTGTTAAGAACTCATGGGGAACTGATTGGGGACTCAACGGATACATCTGGATGTCTCGT
AATGCTAACAACCAATGTGGTATTGCTACCATGGCTAGCTACCCTTGTGCTGTTGCTACTACCTGCTAAA
TAAGTATATTATAC
>Pg_Root16199_c0_seq1
TAGGCAGTCAAAAATGAATTTCTCCTTCTCAACCCTTGTTTTTGTATCGATTATTGCTTGTTGCTATGCG
AAAACTTATAAAGTAGCCGTAGAAGGAGAAGTAGTGTGTGCCGGAAAGCCAGTTAGAGATGCTGAAGTCA
CAATCTGGGAGAGAGATACACTCAGACGTGATGACAAAGGACAGACAAAGAAAACCAATCGACGAGGAGA
ATTTGAATTGCAACTGGAAGAATCCGCTCTGCTAGGAAGCATCGAGCCCTATATTATAATTAAGCACAAC
TGTAA
>Pg_Root16207_c0_seq1
AACCAAGAAAAGAAGAAAATCCAAATAACCTCACTGAGAAATGAAACAGGAGATATTACAACAGATACCA
CAGAAATACAAAAGATTATTCAAGGCTACTATGAACACCTTTATGTGCATAAACTAGAAAACTTAGAGGA
GATGGATAAATTCCTGGAAATATACAACCCTTCTAGATTAAACCAGGAAGATATAGAATCTCTCAGCAGA
CCAG
>Pg_Root16210_c0_seq1
ACGGGATCTCCATGCTGAGACCCGTAATAAAACGACCAAGGCAGAGCGCCGGGCCGATGAACTCCAGGAA
CAACACTCACTACTTCGACAAGAGTTCATCGGTCGCGAAGGTCATGCCAAGAAGCTCCTGGAAGAGAAGG
ATCATCTAGCTGCTGAGGTCAAGGATCGAGAGAAAGCTATCGATGCTATGACCGAGAAGTTCTCTAGTAT
GCACGATAAGATGATGTATCTGATTCGGGACAATAACGCCTTGAAAGCTGAAGTCGAAGTCCTGCAAGGA
GAACTCCTCGAAGCCAAG
>Pg_Root16230_c0_seq2
GAAGAAAGAGAATCAAAACACTGTTGATGATGGATATGTTGGTGATACCGATATGGTTGATGATCTTCTT
GCTTTTTACAGTGAAGAGGCCAAATTAGTGAGCGAGACAACGGATCTTCAGAATTCTATCAAACTTACCC
GTGACAATATCAAAGCAATCATCATGGACGTTATGTTTGGAGGAACGGAAACGGTAGCGTCAGCGATAGA
GTGGGCATTGACTGAGTTATTACGGAGCCCAGAGGATCTAAAACGAGTCCAACAAGAACTCGCTGAAGTT
GTCGGACTTGACCGACGTGTGGAAGAATCAGACATCGAGAAGTTGACTTTTCTGAAATGCACACTCAAAG
AAACCCTAAGGCTACACCCACCGATCCCACTCCTCCTCCACGAAACCGCAGAGGACACTGAGATCGACGG
TTACTTCGTTCCCAAGAAATCTCGCGTTATGATCAACGCGTTTGCGATTGGACGCGACAAGAACTCTTGG
GTTGATCCCGAAACGTTTAGACCGTCGAGGTTTTTGGAACCGGGCGTACCAGATTTCAAAGGGAG
>Pg_Root16238_c0_seq1
GGGAGTATGAGGCTCGGGGGGCAATGATGACTAAATACTTGGCCGAAGACAAGGATCGGTTCCACTATTT
CAATTTTTATGATTTCCAAGGAGTGGATCGGTCGAACAACACCATTGTTGATGCCTTGTCCAAGTTGGCT
ACGACGAAGGCGAGTTCATTCAGGGGTTCGGTATATTTGGAAGTTCTCGATGTTCCCAATGTTCAGAGGG
CAGAGATTTTGATGGTAGAAAGGTCGAACTGTTGGCTTACTCCCTACATAGAGTATCTTGCGGACAGTAA
GCTCCTTTCAGATCGGATGCTGGCAAATAAAATAAAGTATAGGAGTTTAAATTTCATATTAATTGATGGA
GATCTGTATCGGCGTGCTTTCTCTTCACCCTTACTGAAGTGCTTAGTTTCGTCCGAGGCAAGGTACGTAC
TTCG
>Pg_Root16246_c0_seq1
CGAGATTGTTCCACCGGCACAGAGTCAAATCCCTAACAAAGAAGTAACGGAGAGCGTGAGTGTGTTAAAA
ACGGCTGCAAAAACTCGGAAGGTAGCAGCAGAGGAGATTTTAGCTGCTTTCTCTGCTATTGAAAAGGCTA
AGGTTGATCCATCACCATTCCTCGAAACACTAGGTGGATCCGAGTCCCCTGGACGAACATGGATGCTCAT
CTTCACTGCCGAGAAGAAACTGAAGAAAGGTCGTTATTTCCCTCTAACCGCTGTTCAGAGATTTGATGCT
GCGGGGAAGAGAATAGAGAACG
>Pg_Root16261_c0_seq1
ATCCGCTACCCTGATCCTTCCGTCGCTGTCAACGACGTCGTGAAGGTCGATCTCGCTTCCAACAAGGCCA
CCGAGACCTACAAGTTCGAGGTTGGTGCCCCCGTCATGATCACCGGCGGACGCAATCTTGGTCGTGTTGG
TGTTATCATCTCCAAGGAGCGCCACGAGGGCTCGTTCGATATTGTTCACGTTAAGGACGCTGCTGGTCAC
CCCTTCGCCACCCGCATCAACAACGTGTTCGTCATTGGCAAGGCTGGCAAGCCCGCCATCTCCCTCCCCG
CTCGCCGTGGTGTGAAGCTTTCCATTATCGAGGAGCGCGAACTCCGCCTCAAGAAGACCGCCAGCGCGGC
TGTTTGAGCGTGTTTCATAAAGCAG
>Pg_Root16298_c0_seq1
TATAAGGAATTGAACTACTAAATAACAATCAATTTAGAATCAAAATCCTAGCTAAAAGAATCCTAATTAC
TTTGGAATTGAAAAAACTACAAAAAACATAGTAGAAATCAATTTGTAAAGATCTGAAAATGCGTGCCTCG
AAATCCACGCGTGGGCGCTGCAGTGCCGGAAAAGGCCTAGAATGGGCACTGCGGTGCAAAATGTCAGGAA
CTCCCTGACTATCGGGCACTGCGGCGCTGTTTGCAATACAGAACTGTTTTGCCCCTTCTTCGAATTTAAG
GCCTGAATTTGAGGCTTGGCTTGAACCAATCATTTGCACCAAGTTAATGAGCCTAGAATCTACCTCCATA
GCACACACCTTCGATCCATTCTCAGCCCAAACTTCTTGAATTAGCCCGCTTAGTCCTTCCTTGAATCTTT
TCG
>Pg_Root16394_c0_seq1
TCAAGTCTCAATAAAACAAATAATCTCTTCCTCTTAGTTTCCATATAATGGCCTCGCATCATATGATCCA
TATTTTTATTCTTCTTCTTGTAAGTTTCCTTGTTCAGCAGCACTTTGTTATGATAACAGCATCCAGGCCA
ATAAAAGTTTGTCCTACAGCTATCCCTAATGGCAATATGAGTACTCCGAAAGCTGGTTCATTTCAGGGTT
TTGTACTAAACCGGTATAAGAAGACTGAGACGTCGGCAGATGCTTTCAGGCCAACGGCTCCAGGGCATAG
TCCCGGTATTGGTCATGATAGACCACCACCTGGTGTACATGAAGGTCATGGTGTTTAATTTGGTTAATCT
TGTCATCTTTATTCATTTTTCTTGCTGCTTAATCAATATGGTTTGATGTGATGATGGAGGATTTAATCAG
GAGCTCTCAACTTGATCTCAAGTGGATTAGAGTTTGTAAACTCCATATTTTGTTTTGTTTTGTTATTTTG
ATTTTGTTTTTCTTTTTGTGTTTTCGGGGTTTTTATATTGGGAAGCTTGAGGATGACAGTAGAGCATGCA
ATATTAGTGGATTTGTTTTCAATTTTGTTTAAATTATGTTTTGTACCAAGGAATTAAACATAGTTGAATA
TTATCCTATGTTAATAAATAGCCACAAATTCCCATTTACTTGAACTGTTTTATGTGTATCACCACCACTT
TTTCG
>Pg_Root16408_c0_seq1
AAACAACTCGAGATGAGTCGCTACTTCTGGGACTTCGACCCTTTCTACGAGTTCAACGCTCTGCAGCGCC
AACTTGAGCCTGGCTTCACCGCTCCTGCCCTCACTGGCAAGCGCAGCTCTGAGGGTACCGAACTCAGCAC
CTGGAAGCCACGCGTTGATGTGAAGGAGACCGACAAGGACTTCGTGCTGCACATGGATGCGCCGGGCGTC
CAAGAGAAGGACATCAAAGTCAACATTGAGGACGGCATGCTCACGGTGTCTGGGCAGCGCGAGTCGACCA
AGAAGGATGAGAACGAGCGCTACCACCGCGTGGAGCGCAGCATGGGATCCTTCAGCCGATCGATGGCCCT
GCCAGAGGGCGTTGAGCCCAACCTTGTGACGGCCTCATTCGA
>Pg_Root16478_c0_seq1
CATCGCTTGGGATGGTGCACAGGGTAAGATCGTCTGGTCGAAGCCTGAGCAGTTCTCGGTCTGGTCCGGC
GCTCTGACGACAGCTGGCGGCGTTGCTTTCTACGGCACGCTCGAAGGCTACTTCAAAGCCGTCGACCAGA
AGGATGGCAAGGAGCTGTTCAAGTTCAAGACGCCGTCGGGCATCATCGGCAACGCTATGACTTACTCGCA
CGGCGGTAAGCAGTACGTAGCCGTGTTCTCGGG
>Pg_Root16498_c0_seq1
GGCTTTTGGTGTTACCTTTGAGGGATCGACTCTTTGGAAGTTCTTGACGACAGTGATTACGCGATCTGTG
ACGTCAGATTTGTCGAGAAACGATCCTCTCACTTCCTCTGAGAAACGCCGAAGAAGTACGGTGAAAGGGA
GTGCTGATTCTCGAGCGCAGATTGTTGTAGGGTTTACAAGTGATGGATTGACGTTGACTCGGAGGTATCG
AAGAA
>Pg_Root16509_c0_seq1
GGCTGAGGCGGTGCCGGGAGATAGCCCGGAGATGAACACGGGTCAGCAGTACCTGTTCCCGGATCTGGAT
CTAGATTGCGGGACTTTTGATCCTAAGGTGGAGTCGCAGGAGCAGAACAGCTCCGGCACCGACGGCGTAG
TTCCGGTGGAGAATCGAACGGTTAAGGTAGCGGCGGTGAACGAGAACTGCTACGAACTTGACTT
>Pg_Root16541_c0_seq1
GGAAAACCTTTTATTCAAGTTGAAATAAAAGGAGAAAATGTTGTATTTTCACCTGAACAAATATCTGCAA
TGATTTTGGGAAAAATGAAAGAAATTGCAGAAGCATATCTTGGAAAAGAAGTTAAGAGAGCAGTTGTTAC
AGTACCAGCATATTTTAATGATGGACAACGTCAAGCAACAAAAGATGCTGGAATGATTTCTGGAATGAAA
GTTGAAAGAATTATTAATGAACCTACAGCTGCAGCTATTGCATACGGTCTTGATCAAAAGGGAAAAGAAA
AGAATATTATGGTTTATGATCTTGGAGGTGGTACTTTTGA
>Pg_Root16547_c0_seq1
GCTGGTGTCTTCTGTGCCATTGTGAGTCACCCCGCCGATACTGTAGTTTCGAAGTTGAATCAAGATGCAG
GTGCTAGTGCAATCGGAATTTTGAAGAAGCTTGGCCCTACTGGTGTTTGGAAGGGATTGGTTCCTAGGAT
CATCATGATTGGTACTCTTACCGCTTTACAATGGTTTATTTATGACTCGGTGAAAGTCGCTTTCAAGTTG
CCTCGTCCTCCACCACCAGAGATGCCAGAATCGCTCAAACGTAAGCTCCAAGAGGCCGGAAAGCTTTAAA
TCGGGCACACAAGTTGAATTTTTCGATAAATAAAGATTTAGTTTTATTACTTTGATTGAGG
>Pg_Root16553_c0_seq1
AGCAGACCCTATCATGCTCAAGCCGTCTGGTTCCTTAACGGTTTCTGGGACAAATTCGAAAGCGAAAATG
AAAAGCTCTGGGCCTATGTCGAAAAGCTCACCAAACTCGATCTCCAAAAGGGTGCTGAGGGAAATGAAGT
TGATGAATTTATTCTTCACAAATTCCTTGAACAATTCAACGAAACCATGACTGTTAGAGAAATGAGAGAC
AGTTTAAGAGACAGTGGCGCTGTGACTGGAAATCAAAAGTTCTTTGCACTTGTCCATTATCTGATCTTCA
AATACAAAGTCGATTACAAAGACCTTATCAACTCCCCACAAGGTGATAACCAAGAAGAAATCAAACAAGC
CGAAAAACTTTTTAATGAGGTTCAAGCTGCATTCAAAGAAGCTGAAGAAAAAGCCCAACTCGCTAAAAAT
GCTCTCCATGAAGCTCAAGATCGTGAACGTGATGCTAAGGCCCGTGAAACTGAAGCTCGCGAATCTGAAG
CCCTCGCTAAACAAAGAGAAGCTGAAGCCAAAGCTACTGAAGCCGAAGCTAAAGCTTCTGAAGCTGCTGC
TAAAGCCCAAGAAGAAGAAGCTATTAAGACCGAAGCTGCTGCTAAATCTACTGAAGCCCATGCCAAACAA
ACTGAAGCCCAAGCCCTTCACGATGAAGCTCAAGCTAAAGAAACTGAAGCTGAAGCTAAAGCTGCTGAAG
CCAGCGCCCGATCTGCTGAAGAAGTCTCTCGCCAACGTGAAGACGAACTCAGAGCCGCTCAAGAAGAATT
AACAGCTGCTTTGAAAGAAT
>Pg_Root16586_c0_seq1
GTTTTTTAGAACTATATTTAGCAATTTAAGAAATGTTTTCGAGTTTCCATTGATCGTTGTTATCCTTTTT
GTTCAAAGGCCAGCCAGTGACTTCACCTTGGCTGTTTCCAGGTTGTACATCAAAGTTATGGTCATGAGAA
TGCAAAGAGTGGTTAGTATGAACATGAACTAATCTGAGAACTTCAGCATTGGTAACGGCGTGACCGTTTT
TACCACCGTTGATTTCTTCAATTTTCCAGTCGTCATTGTTGTCTCCTCCACCAAATCCAGTAACTTCTTG
TTGTTTGGTAACAGGGGAAGGTTTACCAGAGTGACTGTGTAAGAACAAACCAGTTGAGACGTGTTTAAGA
CGGATAACATCACCGAATTTTACTTCATGTCCATTGTTGGTGTTATGACCATGAGCGGCATGAACTACCC
ATTTATCATCGTTGTTACGAGTGGGTTGAGCAGTTACTTGTTGTTGTCCAGATGTACCAGAATGAGTATA
TTTGAGGTTATGAGAGTGGAGAGAACGGTTGGTTGGGGTATGGACAAGGATGATGG
>Pg_Root16598_c0_seq1
GGATGCTCCACGGCGCAAAGGTTGCTCCGGGTTCAGCGCGGCTCCCGCACTTGACAAGGATTGATCATGA
AAGAAGGCATTCACCCCAACTACCGCGAAGTTTGTTTCCTGGACTTGTCCAACAACTTCAAGTTCGTGAC
CCGTTCGTGCGCGAACACCAAGGAAATGGGCAAGACCGACGACGGTCGCGAACTGCCTCTGTTCAAGCTC
GACACCACGAGCGAATCGCACCCGTTCTACACCGGCACGCAGAAGTCGGTCGACAACATGGGCGGCCGCG
TCGAGAAGTTCCGCACCCGCTTCGGC
>Pg_Root16604_c0_seq1
ACAAGCGAAAAACTACAAGTTACTTCGTTTCATTATTCGACTCTATTCATATATTGCCATTACTCTTCAA
ACACACAGAAACGCATCTTGAATTCTTGATGATCGATCCAAGTTTAAATATATTCAAACACACGCACACA
CACGTAGGAACGACACATACTCTTCATAAGATTTACCCAAACACGTAGAACTTGTTTTGATTAACTAGTA
ATCTCCTTTGGTGGCTTCACAATAAGGATGGGGCAGTTAGCGTGATGAGCACAGTAATCGCTAACGCTCC
CAATTAACGCTCTTCGGATCTTGCCAAGGCCACGACTACCGACGACAAG
>Pg_Root16609_c0_seq1
GCACACACTACTTCTGAAAAATGGACACACAACCTAAAATGGCTAAAGTTGTCAAGATCCTCGGAAGAAC
TGGATCTCGAGGAGGTGTCACTCAAGTCCGTGTTGAGTTTTTGGATGACAGCCGCAGAAGTATTGTCAGA
AATGTTAAGGGACCCGTTCGAGAAGACGACATTCTTGTCTTATTGGAAACTGAAAGAGAAGCCAGAAGAC
TCAGATAAAAGAAAGATCAACATGATTTAAATCCAGAGAT
>Pg_Root16615_c0_seq1
CCACCACACCCAGCTAATTTTTCTATTTTTTGTGGAGACAGGGTTTTGCCATGTTGCCCAGGCTAGTCTC
AAACTCCTGGGCTCAAGCAGTCTTCCAGCCTTGGCCTCCCAAAGCACTGGGATTATAGGCATGAGCCACC
GCGCCCGGCCATTCATACTATTTTCTATAGAGATGGTGCTGATTTTCATTCCCACCAAGAGTGTGTAAGA
AGTCCCTTTTCTCCA
>Pg_Root16633_c0_seq1
TCTTGAGCCAGACTGCAAATGTGCTAGACGGCTAAAAGCCATAGTTTCCTTCACTAATGTGAGCAAAGAA
GACAGCATCAAGGCTTCAGAAATTGGAGTCAAAACGTACTCTTGGCTCGATTTTCTTCATATGGGACGTG
AGAAACCGGAAGAGATTAGTCCACCTAAACCATTTAACACATGCACCATAATGTACACAAGCGGCACGAG
TGGTGACCCTAAAGGTGTGGTTTTGACTCATGAAGCTGTGGCCACTTACATTGTTGGCATGGATCTTTTC
ATGGACCAGTTCGAAGACAAGATGACACATGAAGATGTGTATCTCTCTTTCTTGCCGCTGGCTCATATTC
TTGACCGTATGAATGAAGAATACTTCTTTCGCAAAGGGGCCTCCGTTGGCTATTACCATGGAGATTTGAA
TGTGTTACGCGATGACATTCAAGAATTGAAACCAACTTATCTAGCTGGAGTTCCAAGAGTGTTTGAGAGA
ATCCACGAGGGTATTCAAAAGGCTCTTCAGGAACTTAACCCGAGAAGGAGATTTATCTTCAATGCTCTCT
ACAAGCACAAGCTTGCATGGTTAAATCGTGGATATTCTCATAGCAAAGCTTCACCCATGGCTGATTTCAT
AGCCTTCGGAAAGATTAGAGACAAACTGGGAGGTCGAATCCGGTTGCTAGTATCTGGAGGAGCACCTTTG
AGCACAGAGATTGAGGAGTTCCTGAGAATTACTTGCTGTTGCTTTGTCGTCCAAGGCTACGGTCTGACGG
AGACGCTTGGAGGAACAGCTATGGGCTTCCCGGACGAGATGTGTATGCTAGGGACAGTCGGTATTCCGGC
GGTTTACAACGAGATACGGCTTGAGGAAGTGGCTGAAATGGGCTACGACCCACTTGGGGAAAATCCGGCA
GGCGAGATCTGTATAAGAGGAAAATGTTTGTTTTCTGGTTATTACAAGAACCCTAAACTTACTCAAGAAG
TCATGAAAGACGGATGGTTCCATACAGGAGATATTGGTGAGATTCAATCAAATGGAGTACTTAAGATAAT
TGATCGTAAGAAGAATTTGATCAAACTCTCTCAAGGGGA
>Pg_Root16639_c0_seq1
GCCGCCTACCGCGGCCGCTCGGGCGAGCGCCGCCGCAAGGCCGTCCGCGGTGACATCGTTGCCCAGGACA
TCGCCGTCCTGGAGGTCACCGTCTCGAAGACCGGCGAGAACCCGATCGAGGGTGTCACCGACGTCGTCGC
CCCGCGCCGCCTGGGCCCGAAGCGTGCCAACAAGATCCGCAAGCTGTTCAACCTGTCGGAGGAGGACGAC
GTCCGCAAGTTCGTCGTTAAGCGCAAGGTCACCAAGGCCGGCAAGAAGGACCGCTTCAAGGCCCCGAAGA
TCCAGCGCCTGATCACCCCGACCATCAAGGCCCGCCGCGCCAAGAAGATCGTCGTCCGCGCTGAGGCCCT
GAAGAAGTCCGCCGCCGAGCGCCGCGAGTGGCTCGCCATGGTCGGCAAGGCCCGCATGCAGCAGCGCCAG
CGCAAGGCCGCCGCCGCCACCCGCGCCAAGAACGCCG
>Pg_Root16639_c1_seq1
TTACAGTTTCTGTACTTTATTGGGTGATCCTCAGGGATTCAGAACAAATGAAGCTGAACATCGCGTACCC
GCGCAACGGCACCTGCAAGCAGTTCGACGTTAGCGACGAGCAGTTCCGCAAGAGCGGCCTGTCGGGCAAG
CGCCTGGGCGCTGAGGTCGAGGGCGCCTCGTTCGGTGACCAGTTCAAGGGCTACATCTTCCGCCTGAAGG
GTGGCCAGGACACCGAGGGTTTCCCCATGGTTGTCGGTGTTGCCGCCAACGCCCGCGTGTCGCTGCTCCT
CAAGCGCGGCGCCGCGAACTTCAACAAGTTCCGTGGCCGCAGCGGCGAGCGCCGCCGAAAGTCCGTCCG
>Pg_Root16640_c0_seq1
GCTCCTGGCTGATGTCTCCATGAAGGGGCAGCCGAATGATCTGGCAAGGGCTTGACCCTCTCCAGTGGTG
ACTTGTCTCTCGTTCTCGAGATCGCACTTGTTGCCAACAACGATCATGGGAACCTTGTCCTTGTCCTTGA
CACGGAGGATTTGCTCTCTGAAGGAGGCAATTTCATCGAAGCTGCTGCGGGAAGTGATGGAATACACGCA
CAAGAAGCCCTGACCAGTCCTCATGTATTGGTCACGCATGGCACTGTACTCCTCCTGACCAGCAGTATCG
AGGATATCGAGCAAGCACGTCTCCTCATCAATGGTCACTTGCTTGCGATAGCTATCTTCGATGGTGGGAT
CGTACTCATCGATGAAATGGTTCTGAATGAGCTGAATGGTGAGGGCGGACTTGCCGACACCACCACCGCC
AACAATGACAAGCTTGTATTCAGTCATTTTGCAATGGGTGTATGTTTCAAATTGTGTTGTACATAGTTAC
TGTTGTGGAGAAGGGAGGAAGGAGGAACTGTTTTT
>Pg_Root16640_c1_seq1
ACAAGATGAGGCACTTGTTCTTCTTGCCACCCTTACCGCCGGAGCTCTTGGGGTCGGTGCGGGAGTCCTT
CCTGATCTCGCGCACCAACTGGTAGAACGACTCCTCAACGTTCACCCTGCTCTTAGCACTAGTCTCCATG
AAGGGGCAGCCAAAGGATCTGGCGAGGTCTTGGCCCTCTCCGGTGGTGACTTGTCTTTCATTCTCCAATC
GCACTTG
>Pg_Root16653_c0_seq2
ATCATCACTTAGCAATATGGCTGCCCCCGCTACAGCTACACCAGTTCAACCAGCTACCGTCCCAGCCCCA
GCTGGCGTTGCTCCAGCCAAGAAGGTTGAAGCCGGCGAAGAATCCAACGTCCACCGCATTCGCATCACAC
TCACCAGCAGAAACGTCAAGAACCTCGAAAAAGTGTGCTCTGACTTAATTAACGGCGCCAGAAACGAAAA
GATCAGAGTCAAGGGACCCGTTCGTCTCCCTACCAAAATCTTAAGAGTTACTACCAGAAAATCCCCTTGC
GGAGAAGGTACCAACACTTGG
>Pg_Root16665_c0_seq1
AAAAGATGATGCGCAAGATGCAGGGAACGAGCTACGCCAAGGCGCTGAAGAGACGGGAAATGATGTCCAG
CAAGGGGCCGAAGAAGCCGGAGATGAGATTAAAAACGAAACACAAGATGTAAGGGATGATGCACAGGATG
CAGGCAATGAATTACGTCAAGGTGCAGAGGAAACTGGTAACGAAATCCAACAAGGGGCAGAGGAGACTGG
TAACGAAATTGAGCAAGGCGCAGAGCGTACTGGTGACCAAATGGAACAAGGCGCTGAAAATGCAAAAGAT
GAACTCAATCAGGATAGCCCGTCAAGCCAAAATAGTCAGGATCCTAACGCTACCGATACTGGAAACAGCA
TGGGCGCTACTTCACAACCACAACACGAGATAGAAGTCCG
>Pg_Root16670_c0_seq1
GATGCGATGTTGATGATGAGGCATTGAAAGAAGATGAAACCTTCGAAACTACTTTGACTCTTACCCCAGA
AAATATTCCTTCAGAAATAAAAAGGCAAATCGAAGAAGATGAAATAAAGAATGAGAATGATGCTATTGTA
ACAGATCAAGTCATCGGACTTCTTAAAATTAAAATCAAAGGTGCCCGAAATCTTCCAAAGTCAAGTTCAT
GGTTTACTTCTTCAAAACCAGATCCTTATATTAAAATTCTTGATGCTTCTGGTCAAGAAATTGTTCGAAC
TCGTACTATTTCTGAAACGATTGAGCCAAAATGGGAAGAAGTTCATTATGTTTCAATTCATGGTACTGGA
GAAAGCATTACCTTCGAGATTATGGATGAAAATTTATTTGTAGCTGATAAACCTCTTGGTACTTATATTT
TTGAAACCGCCAAAATTGTTAAAAAATC
>Pg_Root16682_c0_seq1
GACCGAGAGCTTTGACTGGCTGCTCGGGAACACCGCCTGGCAGACTCGGGTCGAGGAGGCTCTGGAGTCC
GGTCAGGATGTCCCCACCAAGTCCGGTCTGGAGGAGATCTTCGAGGAGATCTCCCCGATCGAGGACTTCG
GCTCCTCGATGTCCCTCTCCTTCTCGAACCACCGCTTCGAGCCGCCGAAGTACACGGCGGACGAGTGCAA
GGAGAAGGACTTCACCTACGCGGCCCCGCTGTTCGTCACCGCGGAGTTCGTCAACTACACCACCG
>Pg_Root16689_c0_seq1
CACAGAACCGAAATCAACAAGAAGATCTTGAAGATCGGTAAAAATGGAGACGCCAAGACTGAATTCGATT
TAACTGACAAAAAAATCACTCCAATGGGAGGATTTCCACATTATGGAGTTGTTAACGAAGATTACCTTAT
GATTAAAGGATCTTGCCCAGGAGTTAAGAAGAGAGTCATCACCCTTAGAAAATCTCTCCTTCCACCTGTT
AAACGTATCAACTCTGAACCTGCAAACTTGAAATTTATTGATACTGCTTCTAAATTTGGACATGGAAGAT
TCCAAACTGCTGAAGAAAAGAAAAAATTTATGGGTCCTCTTAAAGGTCAATAATTTGTTAAACATGCTTG
AATTTTGG
>Pg_Root16692_c0_seq1
CACCAGGGTTGCCGGGTCTGCCTGGATTTCCGGCTGGACCGGCAGGTCCAGGGTTGCCTCCTGTACAGCA
AGCTGAGCAGTCTCCTGCAGCTTTGGTTCCACCGCTAACTCCTTCATCTCCGTATCCGGCTTGACGAGCA
GTACGGTTTCCAGCTAGAACTGGAATGCTCCTGAGTTGGTTGACTTCAGACCAGATGTCTTTGGCTGAGC
CTTGGCAGTATCCAAGCTCCTTGTCCATATGTCTACCAACTTGGTGGACATATTCGTGCACCATGGGGAG
GGTAACACAAACGCTAACAACGGAAACAATGGAGAAAGCGACGGCCGAATAGGCCACGAACCGATAAGCC
TTTATCCGGTTTTCGAAATCCATTCTGTATGTAGATATTACGTTGCTTCTATGGACGAAGTCAACGCTGT
GATACCAATGAAAG
>Pg_Root16702_c0_seq2
AGGAGTCACCACCCGTTGGGGAACCACAAGACTCCCAAGAAAGACCCATAAAGGTTTGAGAAAAGTTGCT
TGTATTGGAGCATGGCATCCATCTAGAGTCAGATTCTCTGTTCCAAGAGCTGGTCAAAACGGATACTTCC
ACAGAATTGAAACCAACAAGAAAGTCTACAGAGTCGGAAAGGCTGGAACTGCCAACGGATCCACTGAATT
CGATCTCACCCAAAAGAGCATTACCCCAATGGGTGGATTCCCT
>Pg_Root16712_c0_seq1
GGACGCTGTTTTCCTTAACTGCAAGCGTCTGCTCGCCAAGAAGGGCTCCGCTGGCGTCAGGTACTTCAAG
AACGTTGGTCTGGGCTTCAAGACCCCCGACACTGCTATCCGTGGCCAGTACATCGACAAGAAGTGCCCCT
TCACTGGTAATGTGTCTATCCGCGGCCGTATCCTTCGTGGTGTTGTTGTTTCTACCAAGATGAAGCGCAC
CCTTGTTCTGCGCCGCGACTACCTCCACTACATCAAGAAGTACAACCGTTTCGAGAAGCGCCACACGAAC
ATCCCCGCTCACATCTCTCCCGCTTTCCTCGCCAAGGAGGGCGATATTGTGACTATTGGTCAGTGCAGAC
CTCTGTCGAAGACCGTCCGCTTCAACGTCCTGAAGGTTGATTCTCAGCGTGATCTTGGTGGCACTGCCAA
GAAGCAGTTCCGCCAGTTCTAAATGTTATACTTGTTATAGAATTACGCG
>Pg_Root16717_c0_seq1
AAAAGAAATCCTTAAAATGGTCGCCACCAAGAAGCAAAAGAAGGCTCAAGAGAGCATCAACTCCCACCTT
GCTCTCGTCATGAAGAGCGGTAAGGCTACTCTCGGAATCAAGTCCACCTTGAAGTCCTTGAGAAAGGGAC
AAGCCAAGCTCGTCATCATCGCCAGCAACTGCCCACCACTCCAGAAGTCCGAAATCGAGTACTACGCCAT
GCTTTCCCGCACCGGTGTCCACCACTACGGAGGAAACAACGTTGATCTCGGAACTGCTTGCGGTAAATTC
TACAGATCCTCAGTCATCACCATCCTCGATGCCGGTGACTCTGACATCATCCGTACTCTCCCAGAATAAA
CGCAGTGTTGTTTTTGATGTTGT
>Pg_Root16718_c0_seq1
TATTCATCTAAAAAGATTTATTGACACCGCTATGTTATTTAAACCCACTTCAAAAAAGGCAACGATTGCT
AATAAGGTAGTTAGAACTACACTTGTACAGGTAATTATTTGCGCTCCGCTAACCCCCACTTTTCTACCAA
AAAAGCCGGAAACTATTGAACCTAATAAAGGTAAAGTAATTATAGCTAAATACATTATTTATATTCTATT
GCGATGCTACCTCTTAATCTATAAAATGCAACTAGAATAGCTAGACCTATTGCTGATTCTGCACCCGCAA
TTGCTATTATATAAATAGCAAATGTTTGGCCTAATATATCATCAAAGCTAAGTGATCTTACCAGTATTAA
GTAAGTAATA
>Pg_Root16724_c0_seq1
AAGAGGAGAAAGAGAAAGTGCAAGTAGAGTTTGAAACCTCTCTACTAAGCATTGCCTCTCTATCCAAGCT
TGAAACTGGAAATTAGGATTTGAGAAAGATAACCGAAATAAACACTCTGAGAGAATATATTCGTAACTCT
AAGATAGAGGAAATAGAAAAGAAAATCTTCATGTGGAATCAATCTTCCTCATCTGTGAACTCACTGATCA
CAAGTCAAAGATTGGTCTCTAACAGATTGGGGTTAGGATTTGATGGTTTGTCTTTCTCAAATCTAAGTAT
GGAAAAATATCTGGAAACAAACAAAAACAGTGCTTCTTCCTCCCATAGAAACATTATTTTTGTGAAATCC
AAATAAGTCACTAAGCCATGTATTTATTTTATACCAATCTATGCTGACCAAGTTGTTGTTTCAAAAGACA
TCAGTTCACATACTGGTTTGGGCTTTGTAAAATCGCAAAGTAAGATTAAGTCTACGACCATGTCTAGAAT
AGTCGTAGAGATTAGAAATAACTCTACGGGTATGTCTGGAAACAATCGTAGAATTGGTTCTTACTTTACA
AAATTTCAAAATCGTAAAACTGTATGGAGGCAGAGAGGTCAACCAGAAAGAAAGGCAAATCAACCATATA
AAGTACAAATGAGAAGAAATCCACACACACAATACACAAATTGTTATAAGTATCATAGATATGGGCATAA
ATATGTTGATTACTATAATGCATATTATCAACCCAAGATTAAGCAAATCTGGGTTCCCAAGATAACTAAC
ATTGAAAGACCAAAAAGAGTGTGGGTACCAAAATAAAAAATGATTATCCATGCAGGTACCAAGGTCAACT
AAATCCGTTTGGTATCTTGATAGTGGATGCTCA
>Pg_Root16732_c0_seq1
GGTCCCAAATGTTCAATGTGTTCATGTCAGTTTTGGCCCACGAAAACCAAGACTTTGATGCATCTGGATC
CTTTACTTCATTCAATTCTCCAGTAACGCCGTCAATTCCCCAAGTCCAATTTTTATCGGCATTTTGCGCA
TGCTTGGCTCGAAGAGCAGTTAGTTGGCGAATAGTCGAGCCACCACAGTTTTGAATCAAAGTTCGTGGGA
TCACTTCCAAGGCTCGCGCCACTGCTTTATACGGCCATTGTCGAACGCCTTCAATTGACTTGCTCTTTTC
ATTCAACGCATGAGCCAAAGCCATTTC
>Pg_Root16744_c0_seq1
CAGGAGATGGGATAGGACCCGAGATCAGCCAATCTGTCCAACAAATTTTTGAGGCAGCTAAAGTTCCAAT
CACCTGGGAAGTCGCAAATGTGAAAGGAGGCATTTTGTCAGGCGATGTTCTGGATTCAGTTCGTAAAAAC
AAGATTGGATTAAAAGGACCATTGGCAACACCTATCGGAGGAGGATTCACGTCCTTAAATCTTGCTCTCA
G
>Pg_Root16749_c0_seq1
GAACAATTAGTTACCCTAACAGTTAAAGAAGTTAACGAATTAGCAACAATATTAAAAGACGAGTATGGTA
TCGAGCCTGCTGCTGCAGCTGTAGTAGTTGCTGCTGGTGGTGGAGAAGGTGCTGCTGAAGAAGCACAAAC
TGAATTTACAGTTGTATTGAAAGAAGCTGGTGCTTCTAAATTAGCAGTTGTAAAATTAGTTAAAGAACTT
ACAGGTTTAGGTCTTAAAGAAGCTAAAGATTTAGTAGATGGTGCACCTAAAGAATTAAAAACTGGTGTAG
CTAAAGATGAAGCTGAAGCTTTGAAAAAACAACTAGAAGAAGCAGGAGCTGTAGTTGAGATTAAATAATT
CTCATCTAAAGAAGTCCTAGATGGTTTTAGACTCCGGTATTTCTACCGGAGTCTATTGCCGTTTTTATAA
TCCGTGAAAATTGTTTGACTGTACAGAGCCTCGTGTGAGGCGAAACATGTCGTC
>Pg_Root16758_c0_seq1
GCGCTTCTTCATCCACCCAGGTTGCACCGGCATTAATAAGATCTGTTTTGAGCGAGGGATAGGAAGTAAC
CGTGCGGCCTTCCAATGCACCTGTTTCAATCAGCGTCCATGGACCGTGACAGATCGCGGCGATGGGGTTG
TTCTTATCTGTAAAACCAGTAACGAAACTTACTGCTGCGGGGTTTGCCCGGAGCTTGTCCGGGTTCATCA
CACCGCCCGGTAATACCAGTGCATCATAATCGTCTGCATTTACTTTATCAACCGTGTTATCCACGCGGTA
TTCATCGCCCCAGTCTTTTTCAGCCCAGGCTTTTACTTTCCCGGGTTTGAGGGAGATCACCTCAACGGAA
GCACCGGCATTCTGTAAGGCTGATACCGGTTCCGTAAATTCGGACTCTTCATAGCCGGCTGTTACCAGTA
CGGCCACCTTCTTGTTTTCCAAAGTTTGCTGTGCCATTGTTGATTGTTTTGGTGTATA
>Pg_Root16767_c0_seq1
GTTCAATTCAGAATGTTTGGGATAAGTCTGAAGATCGTTTAGGTCTTATTGGTTTGAGTTTTGCTGCTAT
TGTGGCTCTTTGGGCTTCACTTAACATCATCACGGCAATCGACAAATTGCCTGTTATCTCCTCTGGGTTT
GAACTAGTTGGTATCTTGTTCTCAACGTGGTTTACATATCGATATCTCTTGTTCAAACCCGACAGAGAGG
AGCTATCCCAAATTGTCAAGAAATCAGTAGCGGATATACTTGGCCAGTAAGGCAGTAAACGCATGTGTTA
TTCTGAGATGATTTGTGATTTGTCACATGATAGCTGTTGTTGTTATCTCGAGTCCAGTTTCATGTACTGA

>Pg_Root16803_c0_seq1
GCTAATGTATGCGACTCGTTCTGGTGGTAAAGGAGTGTTGGCAGCCGTGTCCCTTGATGCGCGTGTCAAA
ATCCTCCAGCCTCCAAAACAAGGTGATGTGCGGGAACCCGCATGGTCGCCATTTTTTAAGTAAATCCCCG
TTCAAACTAGATCAAAACTTCATTGGAGTTACACACACATGATCACCAAAGCAATCAAGCAAGGTCTCAC
TTTGGCTGTTGTTATGTCTTTCCTTGTTGGCTGTTCAAGCAGCGACAACAAAGCAACTGAGCCAACCACC
ACTGGTACTGCTCCTGTTGAAAGCACTTCTACTCCAGAAGCGGCATTGTCAAATGTTGTTTACTTCGACT
TTGACCAATATTCTTTGACTGCTGAGAGCCGTGCTGTTTTGTTGGCTCACGCTGACAAATTGAAAGGTGC
TTCAGTAGCTGTACGTTTGGAAGGTCACGCTGACGAGCGCGGTTCACGCGAGTACAACCTGGCTCTCGGT
GAGAAGCGTGCTAACGCAGTTCGCGATTTCCTGGTAACTCAAGGTGTTAATGGTTCTTCTTTGGAAGTTG
TAAGCTTCGGTGAAGAGCAACCAGCTGCTACCGGCCATGACGAAGCTTCTTGGGCTCAAAATCGTCGCGT
AGAAGTTAAGTACTAAGAGTCTAAACCCG
>Pg_Root16808_c0_seq1
GGAAGACGTCTTGGTCAGCTTCGATGAGGACTGAGACGGGGGAGTCAACCAAAGCAGCCTTAAGTTGGTC
AGTGCTGTTGGCAGTGACGAAAGTGTAGTTGGAGGCAACCTTGTGAGCCTTGGAGGATTGGTATCTGCAG
GTACCATCGGCGGCAGTGTAGGGATAGTCAGCTTCGAGTTCGAGACCGTTCTTGCCGGCGTATTCGATAG
CAAGATAAGGCCAGCCACCGTCACAACCTTGGTTGGTGTCAG
>Pg_Root16824_c0_seq1
GAACAAGTACAACACTCCAAAGTACAGACTCGTTGTCAGAAAGACCAACAAGAACATCATCGCCCAAATC
ATCTACGCTACCGTTCAAGGCGATCGTGTTGTGAACGCTGCCTACTCCTCTGAGCTCCCAAAGTTCGGAA
TCAAGCTCGGTCTCACCAACTACGCTTCCGCTTACGCTACCGGTCTCTTGGTTGCCAGAAGACACCTCAC
CAAGATCGGTCTTGCCAGCAAGTACCAAGGAAAGGTTGAAGCCGACGGTAACGACTACACCGTCGAACCA
GCTGAAG
>Pg_Root16827_c0_seq1
GCATCATTACCAGGACGTCCCTCAAGTCCCTCTTCACCATGTAGTCCTGGGGCTCCAGTAGGTCCACGAG
GTCCTTGTGGTCCAGCAGGTCCTTTGGGTCCAACTTCACCTTGTCCACCATCATGTCCGGAATCACCGCC
TGGGCCTGCTTCACCTCCTGCTCCTTGGGCTCCCTTGGGTCCGGGTCTACCAATGGGGTGTTTTCCATCT
TGACCGCGCTCTCCTGGGGCTCCAAGATCGCCGATTGGTCCAAGTGGTCCGGGTGGTCCTTGATCACCGG
GTGATCCAGGCTGA
>Pg_Root16836_c0_seq1
GTGCACTAGTACTAGAAGCTCCTGTTTCAATTGTCAAGTTACCGCTAGGAGGCACGACAACAGAGAACCA
TACGTCGCCACCAGAATATCCATTACATGTTGTAGGTACCGTTTCTGTAGAACTCGCAGTAGCACCCAAA
TTTGTTCCGTCAGTAACACTTCCGAAAGATCCAGTAGGAGTTATTGCTACAGCATTAGCGCAATTATCAT
TCACAGGAGGACAAGCTGCTTGAGTTTGAGCTGTACTTGTTACTACACAGCTTGCATCTTGATTATTTGT
TACGGTAAGGACAACAGATGTTCCATTAGCATAAGGTCCAAACTGAACATTTCCTGTAGCTGTTACTTGC
TGAGATGGACTAGATTGATTGTCTGTAACTGTCACAGAAGTCGCAGATCCTAAGCTAGATATATTAGCAT
TTACAAAG
>Pg_Root16842_c0_seq1
TGGCAGTTGGTGAAGTTCAGGGACTTGGTGAACTGAACTCCCTTCTCGGTCTCGACACGGATGTACGAAA
CTTGGCATTCGCCTTCGAGGGTGCGTTCAACACCAGTCCAGGATTCTTCCTTGTTGTCGGTATTGACCAG
TTCGTCACGCTCGCGCTTCTCGGACTCGACGCGGTTCTGCTTGAGAATGTCAACCTGGAGCATGTTCAGG
ACGGCTCTCTTGATGTTCTCCGACCACATCTGCTCGTTCTCGG
>Pg_Root16848_c0_seq1
CAAGAACGCACCTGCCGGTTCCGAAACCGCTGTGGCTGTTCTGAAGAGCGCCGTTGCTGCCGCCAACAAC
GCATTTGAGTCGGTCCAAAAAGCCGTGAAGCAAGCCAGCGACATCGCTGAAGCCAACTTCAACACGGTGG
CCGCTTCCGCAGTGAACGCCACCAAAGTGCCTGCCGCCAAAAAGCGCTAAGCACGTGGCGCTCCGGCGCT
AACGTTCATG
>Pg_Root16867_c0_seq1
GATAACAGCTACTTGATCTTCAATGGCCATGGGTACGTATTGGCCTTGTTTCAAAAGTTCAGTCAATCGG
ACACCTCGGTTCAACAGTTGCTGGGTGGCAGCATCCAAGTCAGAACCGAACTGGGCAAAGGCGGCGACTT
CACGGTATTGAGCCAACTCTAATTTCATGGAACCGGCCCCCTGTTTCATGGCCTTGGTTTGGGCAGCAGA
TCCTACTCGAGATACAGACAAACCGACGTTGATGGCTGGTCGGATACCTTTGTAGAACAATTCAGTTTCC
AAGAAGATTTGACCGTCAGTAATGGAAATGACATTAGTTGGGATGTAAGCAGAGACGTCGCCGGCTTGAG
TTTCAATAACCGGCAAAGCAGTCAACGATCCACCGCCCAAAGACTCGTTCATCT
>Pg_Root16867_c1_seq1
TTGGTTTTAAAAAAAGAAAAAAAAAAATTGAGTGAGAGGGTACGGAGTGAGCTTGCAAGTAATTTCACAG
AAATTATTACAGCATACAATTAAATTACAGCAACATGAGGCTTACTTCCTTTCCAAGTGGATTCTAAAAT
GATTCAGAACAAATGCAGTTTATTTTACAGAGTAGTTGGAACGATCACTGATAATATTAACAACTTGCGA
GTTCAGGACAGGTTTAAAATTTAAAAAAGAACTATAAATAATTTACAAGTATCAACAAGAAATTTAGGCA
TTGAAACCAGCAAGGAAGTTCGTTACAACAGACTTCAATTTGGCGTCGGTGGCCTCGCTGATCGTGTTTT
CTTTTGCGATCGTTTCAAGAAGAGCCTTCTCGTTTGTCCTAATGTGTTGCAAGAATTCCTTTTCGAACTG
GGTGATCTTGGCAGGGTCTAATTTGTCCAAGTATCCTCGTACACCACAGTAGATAACAGCTACTTG
>Pg_Root16870_c0_seq1
CGAACATGCAGTTCATTACCTACGACGCTGAGGGTAACTGCGTGGGATCGAACTACATGGATTACCTGTT
GCCGACGGCGTGGGAAACTCCTGGCTTCGAGCTGCACGAGGTTGTGACGCCGTCGCCCCACCACCCGATC
GGTGCTAAGGGTATTGGTGAATGCGCAGCGGTTGGTGGCCCGGCGGCCGTCGTCAACGCGGTAATGAACG
CTATCGACGACACCGGGGTGCGGAATATTGACATGCCTCTGCTTCCGGACCGCGTGTGGG
>Pg_Root16880_c1_seq1
ACTGCAATTCCTGGTTCTGGAATTGCAATAAAATCAGCTGCTCTAAAATTAACTACCAAGGAAAGTTGAT
AGTCGCCATCTTCAGGAGCAGTAAATGTTCCGGTCGCTTTGTCAAACGAAAAAAGTGCATCGGGAACAAT
ATCTGTCCATCCGTGTAAATCAACACATTGATTTTCTTGTGTTATATTGGCATTAGTGCTAAGTGGAATG
ATGTCTTCTGCTGGAATGGGA
>Pg_Root16883_c0_seq1
ATTGACCCGCGTTTTGAAAAATTAAAGAAACTATTAACGGATAAATAATATAGTAAAATGGCACATCCTA
AGAGAAAAACCTCGAAAACAAGAAGAGATAAGAGAAGAACACATTATAAAGCTACTGTAGCTCAAATCGC
TACATGTCCTATTACAGGTGAGGCGCATTTATACCACAGAGCTCACTGGCATGAAGGTAAAATGTATTAC
AGAGGGCAAGTTGTTATCGATAAATCTGAAGCGGTTGCTTAATACGTTTTTGTAAATG
>Pg_Root16888_c0_seq1
TAAAGACGAAAAGATCAACTGGTGGTCACATGTGTGGGGATTCAACATGAGCTGTTTAAGAGAAGTCGCT
ATCGCTGAACCCCTCGTTGACACTGTTAAAGCAAGAGCTATCCTTACTAATTCTGTCAAGATACTCGATA
TCAACATTATGACTGCCAAGATTGAAGATCTTGAATTTAAAGCTCCCTTTTCTTTGGTGGTGAATCGGAG

>Pg_Root16916_c0_seq1
ATATACATTGCTTTCGCGGCACGTGTTTGTTCTCCTCTTGTAGTCCCCCCAGCCATAGTAGCAGACATAA
AATTCCAAACTCCTAAAAGCCTGGACCTGGCTAGTAAACTGATCAGCCAAGAAAAAATCTGGGAGGGTAA
CCTTGTATAAAGGAGCACAAATACAGTGCCTCACACATTGTATGAGGAGAAACGATTTGTACGGTAG
>Pg_Root16931_c0_seq1
GGGAAGCGGATGCGGCGGCCGTCGTGGGTGACGACGACGGGGGTGCGGCCCATCGAGGTGTACACGTTCT
CAACCTTGCACAGCTTGATCTTGGCCTCGGCCTCGCCGATCTTGACCAGGGTGAAGCGGCCCTTGACGTC
GTAGAACAGGCGGTAGCGCTCGCCGGTGGTCGGGATCTCGACGACGTCCTGGAAGCCAGCCGGGTACTTG
GTGTCCTGGCGCGGGCGCGAGTCGACGTTGACGAGCTTGCGGCGCAGGATCATCTGGGCCTCGCGGCCGT
TCAGGGCGTACTTCAGGCGGTTGCGCAGCAGCACCAGCAGCGGCAGGGACTCACGCAGCTTGTGAGGACC
GGCGCGGGGGCGCGGGGCGAAGACGCCGGACAGCTTGGACAGCATCCAGTCCTTCGGGGCGAAGAGGTTC
TTCAGGTGGCGCTTGGGGCCGCGGGCCATCTTGGATGGGACGGTTGGTTACAATAAAGTACAGA
>Pg_Root16942_c0_seq1
GTCTGTATGAATGAACCTGACCCATATGCGAAACAGAAAGCTCTGGAACTTCAGCTGCAGGAAGAGCCTG
ATCACCGAAGAAACCCATGTCTGAAAACCACTCCAACTCCCCAAGATCAAGCTGTCCTTTCTGCTTATCG
GTACACTCAGGATCAGAGAAGTGGAAGAAATCGTCAACAGCCCACGGAAGAGGAGTAGTAGCAGAAGAAG
AAGGCTGCTTCTGGCTTAGGGTTTTAGCTGGAATCTCCTTAGCTTTCTGTTGGTTGTTGGAAGGCTCAGG
TTGATTCTTGCTGCTGCAACTAGTTGAGCTGAGAGCAACTTTGATCCCAGTGGCTAAGAACCTCTGGTGA
TTAGCAGATCTAGTGTTAGCTACGTGGATGGATTCATCACAGTCCCTGCAAAGCAGAGCTCTATCCTCAA
CGCAGAAAATGAAAGCTGCCTTCTCTTGGCAGATATCACAACGAG
>Pg_Root16949_c0_seq1
TTGGGCCTAAAAATAGTCCAAGATAATATTCTCATTTGCCGAAAGTAGCATGCTATCTTTTTCAGCAGAA
AGTCATTGGCATAAATTTTATGGAATAAAATTAATATTACTGAAACTAATTCAGCTTCACAGCCTGGGTA
TTGTTTCCTTTGTTACATTTTTTTGACTTTTGGCAATTTAAATTTTCAACTATGATATCTTTCAAGGGAA
CAATTTTGCAGCCAGCAGGAATATTGTTTCCGGTGTTCCGAATGAAGACTGAGTTGCACTCTTTGTTTCT
GCTGCTGCTGCTGACATCGTTCTTGTTGGCATTATAAAAGTTGTGTGTTGCTTGCTCCAATGTCCCTTCT
CTGTAAACAAAGATAGTATTATCATCTTCCTCCATTCGCCGCCATAGGTTGCTTCGGTCATGAACTCGAT
GGAGGGGCATTCCCCTGATATGGAAGAGATTGGAGAGGTCATCGTTCATACCGAGGTAGAAGTTGACGGC
ATCCCAAAAAGCCCTGTAGGTGTAAATGTGTAGCCCGTCGATTCTCGGGTACGGCAGCCGTGGCCGCGGC
GGCGGTGGCTCAGTCGCAG
>Pg_Root16953_c0_seq1
AGATCAATCTTTATAGCACACCTGGCCGGACCAGAGGGTCTGTGGTAATTTCTGAAAAGTTCTTGAGCAA
GAAGAATGTTATCACCAATTCTCTGTCCCGGAACAAAAGCAGATTGGAAAGGAGAGATGATGGAAGGGAG
AATATCCTTAAGCCTAGATGCAATAAGCTTCGAGATACACTTATAGGAAGTATTGCAGCAAGAGATGGGA
ATGTAATCATTCATAGAAGAGGGGTTCTGAACTTTCGGTACAAGAGCAATGGCCGTGGCATTGGACCCCC
TAAGCAGACATCCCTGACTGAAAAAGGAACGAATAGCAGCAGTGAAGACCTCCCCAACAATGT
>Pg_Root16953_c0_seq2
CTTCCTGAGATCAATCTTCATAGCACACCTAGCCGGGCCATAGGGTCTATGGTAATTTCTGAATAATTCT
TGAGCAGGAAGAATGTTATCACCAATTCTCCATCCCGAAACAAAAGCAGATTGAAAAGGAGAAATGATGG
AAGGAAGAATATCCTTAAGCCTAGACGCAATGAACTTCAAAATGCACTTATAAGTTGTATTGCGGCAAGA
GATGGTCTAATCATTCATAGAAGAGGGGTTCTGAACTTTCGGTACAAGAGCAATGGCCGTGGCATTGGAC
CCCCTAAGCAGACATCCCTGACTGAAAAAGGAACGAATAGCAGCAGTGAAGACCTCCCCAACAATGT
>Pg_Root16979_c0_seq1
GTTCTCAGTCAGGGTGTCGGATACGGCATTGTCGTTGGCTTTGGTGCCTTCTTTGCCATCGTCATGACTC
TATTAACGCTGGCTCAGAAACGATATCTCCGAGAATATCAAACTAGTGAAATGTTTATGACTGCTCACAG
AAGTGTACATACTGGTTTGGTCGCATCTGCAGTCGTATCGTCATGGACACGGGCGGCTACTCTACTTCAG
AGTTCTACTGTGGCCTATAAGTATGGTGTATCTG
>Pg_Root16980_c0_seq1
AAGAAAGCAATCATTAAAGCGAATAAACCTGTAGCTTCTGCTAAGGCGAATCCTAGGATTGCGTAAGCAA
AGGCTTGAGCTTTAGCTTCAGGGTTTCTACTTGAAGCTTGGATTAATGCGGCAAAGATAAGTCCGATACC
AGCTCCAGCTCCAATTAGTCCAGAACAGGCTAATCCTGCTGCAATTGTTTTTGCTGCTGCTAACATTTT
>Pg_Root16987_c0_seq1
GGTTTGCTGGTATGACATAACAGCGCTTAACCAATTGTCCAAGTCAGGGGATTTAGATGAAAGCTTTGCC
ATGTCTTTACTAGTAATAGTTGTTATGGAACTAGTTATTTCCTCCTTGGCATCGCCAATGACTTTTTTGC
ACACGTCCAACGCTTCTTTCTTTTCCGGGGTGTCTAATTTTAGCTTGGAGGCTTGATTCATAGCTTTGTC
AAGTTCATCCGAGACGGCAGCAATTGCAGCCTTGAGAAGGTCTTTTGGTTGTGCAGAGGGGTTGGAATGA
ACCGCCTTTGCAAGGCTGCTCTCGCAGGTTGCCTTGTAATCCGTGGAACCGCACATTGTTTTTACTATTT
TTGATACTTCATGATGTTTTTTTGATGAGTTAGACTTGTCTGTTTTCTCCTCATCTTGTTTTTGGTTTAG
AGTTACAAAAACAGCCGCGACCACAGCAGCTATAACAATCACGCTTACAACAATGCCAATTGTGATTCTC
TTTTTCAGCTTTTGTTTTTTTTCAATTTTTCGTCGTTCCGTAATAAGATCAAAATCTTGAAATGCCATGG
CTTGCTTAATAATCCCTCAGGCGAGGCCAAGGTCTCTCTGCCTTGGGTTCTAGCCAAGGCAGAGGGCTCA
ATAAGCTGCTAATAACAGTCTTTTTTCTTCCTTGTTTTTATTCTATTTTTGCATCTCTTATTACTCTATT
TTTCTTTCTTTAATTAATGGATATAAAATCTCTGTTCAATAATGAATATTCAGGTTACCATAAG
>Pg_Root17033_c0_seq1
TTTAAACGTGGAAGAGCCTAATGAAGATATTGTTCAGGACAAAATTTCACTCAGCGAGGCCGCGGACAAG
TTTAAGAGTAATGATGCGAATGGTGATGATTCTGAACTTAATCGAATCACTCGCCATAAGAAACAGATAT
ACAAAAAAGTTGTCAATCAGGCATTTTTAGACACGACTGAATATGAGATTGTTCCAAGAGATCCTACATT
GCAGGAAACTCCGGTACAAAAACTGAGAAGGTTTATGTTCGAAGTACAAGAACTTGGAGAGGAAATTGAG
AAAAAGAAG
>Pg_Root17034_c0_seq2
ATCAGATTCACGTTCGTATGGTCTCCGAGGGCGACGTAGACCTCAAAGACCTTCAAGCTCAGAACTTCGA
GTCCCTCATACGTCTTTGTGCTCGAGGCATCAAGACCACCATCAAGGATGTTGAGTTCTGGTTCCGCCGC
AAGTCTTTCCCAACCACTGAGGAACACGGCTATGCTACCTTGGAGGTACTCGGAGACGGAGCTACTGTTG
ACATCGTTCTCGGCGTATCCCGAGGTGAAAATCCCTTCTCAGTAAAGAAGGTCAATGTGACCCTTGATAC
TCTGAAGTTGAGTATTGCTGATACTCGCCACGATTGGCTATACAACACTCTGGTCATGATGTTCGGAGGA
GTTATCAAGAACAGGCTCTGCAGTCAAATGGAT
>Pg_Root17036_c0_seq1
GCCATCTCCACGTTCACCGCCTTCCCGCAAACGGATTTCACCGCCTCGGCCAAGTCCTGGTTGAACCCAG
GCCGATCCTCGCAGCAAACAGTTGCTTTTACCATTTTACCCTCACTCCCATCAAAGGAACTAACTTTGGT
TTCATCATGGTCACTTGGTAAATAAAATGGCCATGCTCCTCCGGTGCTTTCACGGCTGCCACATTCCTCC
GCCACCATCCGTCTCAGCTCCTTCACATAACGCACTGTCTCCGTCAAGACTGATGCCTTATCCCTTTTAG
GGAGATTA
>Pg_Root17051_c0_seq1
GCAAAAGCTTGGCGTGATGGTCAATTCATTGAAGTTGATGTTGCCGAGCTCGTCCCCGGTGACGTCATTG
GTCTTCGTCTTGGTGACATCATTCCAGCTGATGCTCGTCTTCTTGGAATTTCTGTTATGGGTGGTGAAAC
TGAAGGAACTCTTTCAGTAGATCAATCTGCTTTAACTGGTGAATCTCTTCCAATTGAGAAAAAGAAAGGC
GATACTGTTTATTCTTCTTCTGTCGTAAAACAAGGTCAAATGTTGGCTGTAGTTACAAAAACTGGTTCAA
ATACTTTTATCGGTCGTGCTGCCAATTTAATTTCAATCACTGTTGAACAAGGGCATTTTCAAAAAATTGT
TAATGCTATTGGAAATTTTTTGATTTTAATTACTACCGTTTTGGTCG
>Pg_Root17056_c0_seq1
GTTTTTTTGAACCTCTAAAGAATTCAAGATAGCAAGCAAACTTTTTTCGTCGAATTGTACGTCTACTACG
GCACCAATAACGGCTTGGATAGTGCCAGTGTTAGATTCAGAGGCATAAAAACGACGACTTTTAAAAGCTG
TAGGATATACTCCATTTCTCAGTAAAATTAAGGAAGAGAAATTATTGCTAAACGTCGGTTTGCTGCGTAT
AAACCTTGACGTTGCACGGTGAAGAAAATTCATTGTAAAGGACCACACCTATAAGCTTCAAAGCATATAC
TAAT
>Pg_Root17070_c0_seq1
CTTAAGAATTACATGGATGCTCAATACTATGGCACCATTTCAATTGGAACTCCTGGACAAAACTTCACGG
TTATTTTCGATACCGGCTCCTCGAATTTATGGATACCTTCAAAGAAGTGTCCCTTCTATGACATTGCATG
TCTCCTTCATCACAAATATGATTCCAAGAAGTCGTCAACTTACAAAGAAGACGGACGCAAGATGCAAATC
CAATACGGCACAGGCTCAATGAAAGGATTTATTTCAAAGGATCGAGTCTGTGTAGCTGGCATTTGTGTGG
ATGATCAAGAATTTGCTGAAGCTACAAGTGAACCGGGGATTACATTTGTTGCTGCGAGG
>Pg_Root17078_c0_seq1
AATACCACCGATCTTGTAGACATCTTGAAGTGGTAATCTGAGTGGTTTGTCAGTGGGACGGGATGGTGGG
GTGATAGCATCCAAAGCTTCAAGAAGAGTCTTGCCGCTAGCATTTCCTTCTTTGCGCTCAATAGCCCATC
CCTTGAACCATGGCATGTTGGGGGATACCTCAAGCATGTTGTCACCGTTGAAGCCGGAAATTGGGACGAA
TGCGACAGTCTTTGGGTTGTAACCGATCTTCTTGATG
>Pg_Root17094_c0_seq1
GTCATATTCAACAACCTGATTTTCGTTGAGGGTTGAGAGCCCCGCGCGCTCGACCGCCGAGATATGGACG
AAGACGTCCTTGGAGCCATCATCGGGTTGAATGAAGCCGTAACCCTTCTGGGTGTTGAACCATTTGACTG
TACCAGTAGCCATAGCTTTCCTCTGGAGTAGGTGCACAAGCTTCGTCCCACGCGGGAATCCCTCGCGGAC
GACCGACGCCAAACTTCGAAAGGGATGAGACCGGGGCGGAGCTCCGTAGAGCGAGTGCCTG
>Pg_Root17108_c0_seq1
GGCGTATTATTGACTTACGTTGGGAATTTCACTGCCTTTGAGTATGAAATTGCTCCATGGGCTATGGAAG
GTGTGCTGGAATATATAAAGCAGAGCTATGGCAATCCTCCTGTCTACATTCTCGAGAATGGTACACCGAT
GAAGCAAAATTTGCAGGACACACCAAGAATTGAGTTCTTACATGCTTATATTGGTGCTGTGCTCAACTCC
ATTACGAACGGATCAGACACGAGAGGCTACTTCGTATGGTCCTTTATGGATCTATATGAATTACTAAGCG
GATACGAGTATAGTTTTGGATTGTACTTCGTGAATTTCAGCGATCCTCACCGCAAGAGAACTCCAAAGCT
CTCTGCTCATTGGTACTCTGCTGTTCTCAAGGACAACACCACCTTTCTTGGTTCACAAGGCATCGCGCAA
TTGCAAAGCAACTTTTCTTCTCCCTACTAGTAATGTTGCATTGATGATGTATTCTTATGAATCTAGTTCC
GTTATTCAATAAATATAGTAAAATCGCATAATAAAGCATCCACATTTGAAAACAG
>Pg_Root17125_c0_seq1
AATGCAAAAGCACGAATATATTGGCGAATTTGAGGAAATTGATGACCATCGTTCTGGTAAACTCGTTATT
CATTTAAATGGTCGCTTAAATAAATGTGGTGTTATTTCTCCTCGTTTCAACATTAAGTTAGATGAGATTG
AAAAATGGGTTAACAATTTATTACAATCTCGTCAATTCGGTTATTTAGTGTTAACAACAAGTGCTGGTAT
TATGGATCATCATGAAGCCAGACGTAAACACACCGGCGGTAAAATTATTGGTTTCTTTTATTAATTGATT
TGGCAGTCAGCTTATTTTCTGG
>Pg_Root17156_c0_seq2
GGATCTTGGAGATTGTTGGAGATGTTGTTCAAATAAAGAATTTCATCATGAATCAGTTCTTGAGATTGGA
AATATACAATGAATTTGTGAGCTTTAAGTTTCTTTTAGTTGTAGAAACTCGTTTTGGAAGTGCAATTGTG
ATGTTTAAGAGGTTTAAGCTCATAAAGCAAGGTCTTCAAGCCATGGTGATTAGTGATAGTCTTGTTATCG
TGATGATGATGTGGTGAAAGCTAGATTTGTCAAAGATAAGGTATTAGATGATTTTTGGTGGGATCAAATC
ACTTACATATTATCTTTTACGACTTCTATCTATGACATACTTAGGGTTTGTGACACGGACATGCCTCGGC
TTCACTTGATTTATGATATGAGGGATACAATGATTGAAAAAGTTGAGACGACAATCTATAAGAAGGGAAG
AGGTATTATAGTGATGGTTAGCTTCAAGCGGATCCAAATAGAGTTGCTCCACAGAGAGATTTCGAGGGTG
TATTGGAGGGAACAAAAGCATCAAGAAATTCTTTCCCGATCCAAGTGATCGCTTCAAGGTCAATACAGAG
ATGGCTCATTTCTCATCCAAGATGGGAGCATTTAGTGATATAGATTCAATCAGGGATCGCAACAGGGAAC
CTTATTAGTGGTGGTCCTTTTATGGTGCACATGCTACTATGCTTCAAAGCATAGCGTTGAAGCTGCTTGG
CTAACCTTCATCATCTTGCGCCAGAGAGGAATTGAAGCACTTACTCTTTTGTGCATTCGGTGAGAAGAAA
CAAAATGACACCACGACGAGCGGAGGACTTGGTGTATGATCACATAGTTATCAAGGTGACAAGTTG
>Pg_Root17164_c0_seq1
GATCAACATAAAAAATGGTGAACGTTCCAAAATCCCGCAAAACTTTCTGCCCTGGCAAATGCCGTCGCCA
CACCACGCACAAAGTCACTCAATACAAAAAGGGTAAAGAATCCAAGTTCGCACAAGGCAGACGGCGTTAC
GATCGCAAACAGTGCGGTTTCGGTGGTCAGACTAAGCCGATCTTCCGAAAGAAGGCCAAGACCACGAAGA
AGATTGTGTTGAGAATGGAGTGTGTTGAATGTAAGCACCGTCTCCAGAAGCCCATCAAGCGATGCAAG
>Pg_Root17180_c0_seq1
CCCGTTGTTGTTGTAGTGTTGAGCGTATGCGTTAGGAGAAGCGGCCATGTAGTCGTAGACTAAGTTGTTG
ACCTTGCGGTAGTTGTTGACGCTGCGGGGAGATCCATTGGCTTGGTGGAAGGAAGCCAGGGTCATGTTCA
TGACACTGATGACCATTCCCTTCTGTGATTCGTACATCTGTGGACTGATGACGATTTTGTTGGTGGAAAC
AGAGGATTGGATGGTGTAGTATTTCACGTTTCCAGAAATGACGACACGGTTGATGTTGGAGCGGGAGAGG
AATTGTCCCATTTGGTTGCTGGCGGGTTTCCAGTTGGTGAGACCAGTGATACCAAAGTGGTAGGCAGAAC
GTTCTTCACATTTGCTGTAGTTGGTGGTCTTGACGATGTCGATGACTTGTCCGTTTTCACGGAGTTTGGG
GAAAGGAACCAACCAGGGTCTAGTTTGGAGGGTAATCTCTGGCAGAGGTGAGACATCGTAGAGAGTTTCA
CATTCACCAGTGACGGA
>Pg_Root17182_c0_seq1
GAAAGATTATGATAAATACGTTGGTTTAGCCTTTAGTGGTTTACCAGGAGGTATCATTTGTTTAGCTATT
ACTGTAGGTATCTTAGGCTATAAATCGGAAAAAGCGCGAAAATCCAATAACGAAAAAATTTCCCAATTAG
CTGAAAAAAACAAACAAAAAGTTTCTACTACTGCTATGATTGATAGTGTGTCGACATTAAAGTCCCAATT
TCATGATTTGGCTTTACGATTAGTTGATGTCGAAAGTGGAGCCGCTCATATTGAATATGCTTGGTTAAAT
GTTGAAACTCTGATTACTGCTGCTCTTGAAAAACTTCAATTGATTGATGAAGGAAAAACTTTGATTCTCT
TTCAACTTAATATCAGAAGGACTGTGGACTCTTGGAAAGAATGTTTAACTATCACGGAAACTTTAACTGA
ATTATTTTCAGCTGTTTTGGCGAAAATCAAAGAAGAAATCAAAAATGACAAGTAAAACGTTTCTAAATAT
GGGATAATGGAGATTGCTTAATATAGA
>Pg_Root17184_c0_seq1
TCGTAGATATTTCACAGTTGTGCAATATATATATCCAGGATGACAAAATATAATTGCAAAATATTTGAAC
ATTCTGGTACTATATGTCGTCATATTCTCAAGTTACTAATTTCAAAGAACTTGGTTCAGATTCTTGAAGA
ATTGATACACAAGCGATATACTCAATTTGCTAATAAAACCAGTGGTGTCGCCCCATACGTTTTCACCTCG
ATCACATATTATGTCGAGCCACAAATCGGTCGGTTCAATCATTTAGCCAA
>Pg_Root17253_c0_seq1
TGCTTCTCGGCGAGCTCCTTGGATGGGGTAACCAACTTCAAAGCAACGAGCTTGTATCCCTTCTTCTCGA
AGCGGGCAATGATTTCACCAACGAGGGCGCGTTGAACACCATCGGGCTTGATAGCAATGAAGGTCTGTTC
GGTAGACATAATGTCGTCGTTGAGTCTGGCTCGTTCTTCTCGTGTATTTGCAGCTGCTCGGAGGAAACCT
TGAGTCTTGGGGCTCAAGTGTTTAAATATCTCGGGATCTTTG
>Pg_Root17255_c0_seq1
TGGAATTTGAATTTGTCAACAATGTCGGACGAGCATCATGATGATGACCATGAGTTCCATAGCGGTGAAT
CTGGTGCTGCTACGACTTATCCAAAACAATGCTCTGCTATTCGCAAGAACGAATTCGTCATGATTAAAGG
ACGCCCATGCAAGGTTGTCGAAATGAGTACTTCAAAGACTGGAAAGCATGGTCACGCAAAAGTTCATATG
GTCGCATTGGATATTTTCACAAACAAGAAGCTTGAAGATATTTGTCCTTCAACTCACAATATGGATGTTC
CAGTTGTTAAGCGCAAGGAATACCAACTACTTGCTATTAACGAGGACGGTTATGTTAGTTTGATGGACCT
TGAATCTTGCGATACTAAAGATGATTTAAAACTTCCAGAAGGTGAACTTGCTGACCAAATTAAACAAGTT
TTTGAAAAGGATGAAACCGGTATTGTTCTCTCCGTTGTAGCCG
>Pg_Root17260_c0_seq1
GGTCCATAAAGCAAGCTGCGCTAAAACTTGATTCGTAAACGAAGATGACATCACGAAAGAAGGATGTCCA
GTAGCACATCCAAGGTTAACATGACGACCTTCAGCTAATATAATAACATGACGTCCGTTCTTTAAACGAT
AACGATCAACTTGAGGTTTAATATTAATCTTTTCTGTACTGTTAGCAGCTAGCCATTTAATATCCAATTC
CACATCAAAGTGACCAATATTACAACAAATTGCATTATCTTTCATAACTTCAAAATGTCTAGAATGAATG
ATATTCTTGCATCCAGTAGTAGTTACAAAAATATAAGCTTTAGAAGCTGCTTCTTCCATAGTAGTAACTT
CATATCCTTCCATTGCAGCTTGTAGAGCATTAATGGGATCAATTTCAGTAATAAGGACACGTGCACCTTG
ACCTCTTAAAGATTGAGCACAACCTTTACCAAC
>Pg_Root17291_c0_seq1
CAGCATATATCTTAATCCTTCAATTAACAATATAATTAATAATTGAGGATTAATTAATTATAAAAGAAAA
TTAAACAAAGTTGATCAACATATATATAGTAATATTAAAACATTCATGATCAGTTTAAGCTCTAGCTCCA
AGAAAAACCTGACTGAAGAAGAAGGTCAATGGAATCCACACAGAGTGTAATTTCTTTGATCAAAAGTCAG
CCTAATTCCTTCCTTCAAAATCCATGCAGCCCTAATTAGGGTTAGGTTTTTATTGCTTTAGTACTAATTA
GTAATTAATTAGCTAGCGCCAAGAAGAAACTGAGAAAAGATGCTGATTTTGCCACCCTAAGAAGAAAGAA
TCATTAATAGCTTGAACCTGGTATCCTTCAGATGGATAATGAAGCCTTAGCAGCAGTTTCGCCTGCGAAA
GAGCGAAAGGGCTTAGGGGAACATTAAGAAACCCTGAGCTTCTTAACATTAAATCCCAAGCCCTAAACCT
TTCATGCCTTTCTCTCCTGTTTTCGCCTTCAGCCACCACTATATCGGATATCTCCCGCCCAAACCACACC
TGCTCTACTGATAATCTCTCCCGGCTATTCGGCGGTAGAGTCGCCTCCAGTGAGTCGAACACGGCGG
>Pg_Root17311_c0_seq1
AGGCCATCCTCTCCTCTGTTGGAATTGAGGCTGATGGTTCCCGCATCGATGCCCTCCTCAACGAGGTGAA
GGGCAAGGATGTTGCTGAGCTCATCACCAAGGGTAAGGAGAAGCTCTCCGTTGTCAGCGCTGCCCCCGCT
GCTGGAGCTGCCGCTGCTGCCCCCGCTGCCGCTGCTGGTGGTGCTGCCCCTGCCAAGGAGGAGAAG
>Pg_Root17312_c0_seq1
CTACAAATGAGGAACAACTTCACTACCATTTCATCCCCAGAGGCGGATGTTTAGGGACGAACCTAATGCT
GCAAAATCATCCACTGTTGGCTCTGAGAACGCATATGGGGACAACGGTTGGTTTGTTGGTGGATTCATCA
TCATATTATTCACATTAGAATCTTGCGGTGGCAGAAAAACTAATGCATCATTTACTCCAGTGTAGTCGGT
AGTATTAGCAAGAAAATGATTAGTACCAAAATTTTCATTTTCATTTTCACGCACCAATGCATTCGCGATA
ACATCGTTGTTGTCGTTGTCGTTGTTGAGTGCTTCTTGTTCAAGAAAGGAATGCATGGACTTAATACTCT
CCAAGAGTTCATTGTCATCGAGGCATACAACTTCTGAATCATCAAGCAGATGCTTTTCAATTTCGCTGAA
TGGAATTTCATCGATTGGAG
>Pg_Root17324_c0_seq1
TTGGGGTTGGGGTTGGGGGTGGGGAGCGAGTTATGTTGGAAGAAATGTTTGGGAAAGAAATTGTGGATAT
TGTGGCATGTGATGGGGTAGAGAGGGAGGAAAGGCATGAGAAGTACGCAAAATGGATGGTAAGGTTTGGT
GGAGCAGGGTTCAAGCCGGTGCGCCTATGGCATGCTACTATGGAGGACGCTAGGCGATTAGTGGAGGCTT
ATGGATTGGAGGGTTATAAAATAATTAGTCAAAGGGCTAGTTTAATGATATGTTG
>Pg_Root17362_c0_seq1
TTTTGAATGCAACTGTTAAAGGAGAATCAGGAATTATTGAGCCTTCTTACGTTTGCCTAGATGCTGATAG
CGTAGGGGGCAAACAAGTTAAAAACGCCGTTAATGAATTGGATTATTTCTCATCAAACATTGAACTGGGA
AAAAACGGCGTTGAAAAGATCCACCCTCTTGGTAATATTAGTGAATATGAAAAGAATCTACTTGAAGCGG
CTATTCCAGAGCTCAAAGCAAACATCAG
>Pg_Root17378_c0_seq1
TAGGTTCCTCCGTAGATGGCAGCCAAACGAGCAAAAGCTTGAGGAAGCTCTCCTAATCCGTATCTTGGGT
AAATATAAGGAGATCGTCCACTGTATTGTGCAAGAGAATCTCTGTAAAGGAAGGCTTTTTCAACAGTTTC
AATTGCAGGGCGTTGAAGATAATCGTCATTATGATAAAGAGCAACTGCATGTCCGATGAAAGATTGAGTG
TTTTCATCAAGTCCGTATTTCTTGAAAAGTTCAGCCATGGTAATGCTCTTCAAATCAATTCCTTGATGAG
TCTTGGGGTCATCGACTTTGTAATTTCCAAGGAAGCTGAAGAATTCGGCACATCGACGCTTTTCAAATAT
CCCCATGAG
>Pg_Root17378_c1_seq1
CGGAGGAACCTACATGCTTGATAAACCTATTGAAGAAATCATCTATGATGCTAATGGACATGTCACTGGA
GTGAAATCTGAAGGAGGAATTGCTAAATGCAAATTCATTGTTGCTGATCCTTCTTATTTCCCTAGCAAAG
TAAAGAAAGCAGGACGTGTCATTCGAGTCATTTGCATCCTTAATCACCCTATCCCTAATACCAACAATGA
AAGCTCATTACAAATTATCTTACCCCAAAGAGAACTCAAGAGAAAGAACGATATCTACGTGATGGCTATT
GCTTCTGAATTCTATGTCGTTCG
>Pg_Root17386_c0_seq1
AGCATGTAAAACATGTGGTAAGAACCACACGGGGACGTGCTTGAGGGGCAACAATGTCTGCTATAATTGC
GGACAGGAGAGACTTTTTACTACGAATTGTCCAAGTCCCAAGAAGAACAGGTGTTTCAATTGTGGAGCCC
TAGATCACTAGGAAAAGAATTTCCCAAAGAAACGAGTTGAGGCGGGAGGAGGAAGTAAGGCGGGTAATAG
CTCCAAACTGATTATAACCAAACAGGTGGCTCAGAGTTGTCCCACGGTGAGGATGTTTAATATAACGGTT
AGAGATGCAGTTGCATCGCAGGACGTGGTGTCAAATATCATTCTGATCAACACCACAAATGTTTATCTGT
TATTTAATTTGGGTGCTACTTACTCTTTTATGTCCTTTGATTTTGCAAATTGTTTAAATATGTCTTGTGA
AAATTTAGATTTACCATTAAATATAGAAATTACAAACAAAGAAATAATCCTAATTAAGAGCGTTTATAGA
AACCGTTGTGTAACGATTAGGGAAAACAATTTTCTTGTAAACCTTATTCCTATACAACTTGGGG
>Pg_Root17399_c0_seq1
CCCGAGTCCCTGAAGTTCATTGTATCGTTCTTATGCCCTTATATCATCATAGCTTAGCTCCCACTTATAA
GTGTGAATATGTAGTATTTGGTTTTCCATTCCTGAGTTACTTCACTTAGAATAATAGTCTCCAATCTCAT
CCAGGTCACTGCAGATGCCATAAATTCATTCCTTTTTATGGCTGAGTAGTAGTAGTTGTGTGTGTGTGTG
TGCGCACGCGCACGCTCGCGTGTGT
>Pg_Root17409_c0_seq1
CGATTTCAAAACATCGAACTGTTTCTTCAGAGTATCATAGTCTCTTTCAAGCTGCTTTGTCTTCAACCTA
GCTTTCCTGTTCTGAAACCAATTCGCAATCTGCCTAGGCTGCAACCCTAAGGCCTTACCTAGCTGCATCT
TCCTCTCAGGCTCCAACTTGTTCCCTAGCTCGAAGATCTTCTCTAATGCCCTAACTTGCTCTAAATTCAG
CCTCTTCTTCGTCCCTCCTAACATCATATGGGACCCATCATCTGATAGATTGTCTTCGTCGTGGTCGGGC
TTCTTTGAGTTAGATGGTGG
>Pg_Root17460_c0_seq1
CCACAATTTAAATAAATACGTTTAAAACTTAAAAATTTGTTGACAGATGACAAGTCTGTAGAAGCTCAGT
CACATGAGTTGCAGAAGATTGCCCATGAGATCACGTCTGAAGGATAAACCTGGATGATCAATTCCAAGTA
ACAGTGATTATTGACAAGCTGCCTCCAAGTTGGAAAGACTTTAAGAACCAGCTGAGACACAAGCCAAAGT
AATTTTCCCACGAGAGTTTGATCACGCGCCTTCGAATGGAGGAAGTGGACAAAAAACAAGAGCTAATAGA
AGAAGTTCTTGTTATGACAAACAACAAGAATTTCAAGATGAACAAGACCCATGTTGTTCTGA
>Pg_Root17475_c0_seq1
GCGTCATCCACGCACCAATCTGCGTTCTGCCACTGCCATGTGGGACTTCTGGTCGCTTTCACCCGAAAGT
CTGCACCAGGTAACAATTCTCATGTCGGATCGCGGCCTGCCAGTCGCGCCGATGTATATGAATGGCTACG
GCTCCCATACCTATTCTTTCTGGAACGATTCCGGTGAACGTTTCTGGGGCAAGTTCCACTTCAAGACCCA
GCAAGGCCACAAGTTTTACACCAATGCGGAAGCTGAAACCCTTATCGGCAAATCTCGTGAAACCTATCAG
GAAGAACTCTTCGGCGGTATTGAGCGCGGTGAATTTCCCAAATGGACTGTTCAGGTTCAGGTCATGACCG
AAGCTGAAGCCGAACGTACGAGCTATAATCCATTTGATCTGACCAAGGTCTGGC
>Pg_Root17489_c0_seq1
CTTGTCACTCTTGGGAGTCATGGAAATCTCTATCTGGCCATGGACAGGCCATTCTGTTCCATAAACAGTT
ACACCTCTAGTGGTGACATTAAGGTTGGTGTAAAAGTTTTCACCATTTATACTGACATTGAAAACTCTCC
AGTTTAATGGACCTGGGGTTCGGGTGTCTTGGAAGTATAGTGCAATATAGTAATGACTGCTAGGCAATGA
AAATGGAGTCCACCTGACTGTGAGAGTATTCCCTCGGCTCGCTGTGACTGCTGCTCCGAATACCTTTGCT
GGTGGATTGTTCCAAAACCCAGAAGTAGTAATATTGACGTGGCTTTTCTCAACAGTATTTTCATCCATGA
AAGGTTGCCAGAACCGGTTGTATGGATCATCTGGATAACTAATGATATCTGCACCAGAGGCAAAGGCAGT
CCGAGCAACCGTACATAGTGCATGTCTATCAAAATCAGTAGAATTGTACAGGGACTTATCGAGATGCTGC
ACCTCAAGAGCTGAGATAAATGGGCTTGAAACCGTGTGTCCATTCCTCGCCAAGCACACGCTTAATGACT
TTGCATGAGTAGTCACAATGATCTCATAATAGGAGCTAAGCCCGTTGGCATAATCCTCTGTGGTATTAAC
AGTGCTCCAAAGAGTTCCATCAATGCCCTGATCACACACTGGTGGTTCTTCCCCTTCATCGAAACCTCCA
TAGTAATATGTGGTTTTTATGAGAAATTTCCCTCCTTTGATTACCTGAAAATTGTAACAATATTTTCGAG
CTGCAGTGTCTGGAAAATACCTTAATGTGGTCAATATAGGCAATACACCAGGTTCTTTAATGGAGGTAAT
GTTTCCAACTGAAATGTAGCTTTGGTCCGGAGCATATTTCAGGCCATTTTCTTCTACAGCCTTGGTTGAG
CCACAGTTTATCAAGAAACCTGATCGGTTGCCATATGCGTGCACTGCAAGCCGAGGCTAGACATCTGTAT
GCTGTATGGTGTGGCATTTTATCGAACATCTTACTTGCACCATTTATCAAGCAACGTTTTCCACTCCGGA
GAGTGAG
>Pg_Root17491_c0_seq1
ATGGCAGGACCTCCCGGAAACCAAGGACCAGTTGGACCACCTGGCTTGCCTGGACCCAAAGGAGAAGCTG
GTCGTGTCAACCAAGTCAATGGACCTGCCGGCCCACACGGACCTCCTGGACCCCCAGGTGGTCTCGGTCC
CAAAGGAGTACCTGGAGCTGATGGAGTGCCTGGAGAAGCAGGTCCACAAGGACCTCCTGGTGACCAAGGA
TCACAAGGAAGCAAAGGTCTTCCAGGACCTCCTGGACCACCAGGAAATCCCGGACCTGTCGGAGACGCCG
GAACTTGCGACCACTGCCCAACACCACGAACTCCACCAGGCTACTAAACTACGGGAAACGACACTCAACA
CGCCCATTTTGGGTGCACTTTTGCTTCATGAAACGGTTCTTTTTTCGCTCAATTGTTGTGCTTTATTTTC
ATTGTTCTTTG
>Pg_Root17520_c0_seq1
CAAGAACGAGGACATTAATAAGAGATGAGAGCCAGGTTAAGTTTACATAATAAGGGGGACTGAGATTTAA
CAACAACGACTTTGAGCTGGAGTGGGATCAACTTTTAACTGTGTTTGGTTACTGTCTTTCTGATTAGTAG
CTCCATCTTGGTCGATTATCATCTTCTTTATATCTTTAGCAAGGGAGATGAATGCATTATCTACATTAAT
GTTGTTCTTTGCTGAAGTTTCAAGGAAACTTATTCCATATTCGTCTGCTAAGGCTTTGCCTTTGTCGGTA
TCAACGGCTCTTTTATCAGCCAGATCACATTTGTTCCCAATCAGCATCTTGTTTACCATTTCTGCTGCAT
GTTGTTCAATGTTTCTGATCCAATTTCGAATGTTGAGGAAAG
>Pg_Root17530_c0_seq1
GCCGACACGGGTCGAGTCCTCACGCGGGCCGCCCTTCGAGACGGCGTCGACGACGACCTGGACGGGGTTC
TGCTCGGTGGTCAGGGCGATGATCTCCAGGGTGTGCTTGACCAGGCGGGTGGCCAGCAGCTTCTTGCCGT
TCGAGCGGCCCTTGAACATCAGACCGTTGACCAGGCGCTCCACGATCGGGCACTTGGTCTTGCGGAAGCG
CTTCTTCTGGAAGCGGCCCGCAGAGTGGGGCACGAAGACCGCGGTGGTCGAGATGTGGTCCGACAGCGAG
CTGTCAGCGACGGCGACGCCATCGAAGCTCCACTTGCCGAACAGCTTGGGGGCCTTGACCTTGGACATTT
TGATGATGTCAGGATGCAATAAAGTACAGAAACT
>Pg_Root17537_c0_seq1
GAAGCGAAAGCTGCATACGAATGGACTGGTGATGTTGCCGGTAAAGTTTGGGCTTCAGCAATTACTCAAA
AAGTAGTTGATGTAGGTGGTGTTGGTAATGATGACCGTGCAACAGCTTGGGATATTGGTACAACTGTTAA
CCTTGCTGGCTTCGGATTAACTGGTTACTATGGTCAAGGTGAAGGTATTGGTCAAACACTACAATTAATC
GGTGGGTTTGATGCTACTGGTGAAGCACGTGACTCAGACCAATGGTATCTGCAAGCAACATACACTTTAC
CAGGTGTAGGTACTAAGCTTGGCGCTTCTTATGGTGAGTCTACTTTAGAAGGCAATTCAGG
>Pg_Root17566_c0_seq1
CTCAACTATTTTCGTAGGATAACAACATCCTTCACTGAGCTGATTGATAGCGTAGAAGAACTTACTACGA
AGTTCATCAGTCCACTCAAATTCTTCATTCTTCTTGGAGTTTTTTCTTTTTCCTACCTTTTTATCATCAT
TTTCTGTCGATATTCTATCGCGAAGCCTTTTTTTCAATGCTCCTTTGTTTGTATTATTATCGAATTTATT
TTCAGTCTCCTCTTCGACACGTCTTTTCCCTTTTAATGTGCAATGATTTTCTTTCCCATATATCATCTCA
GAAACAATACCTTTCTCTACTAATTTGCTACTCTTTCTACGTTTCTCTCGCATCACAAGTTGCCACAAGT
ATTGTAGCATATCGTTAGCTATAGGACTCTTAAGGAAGAGTAATGCTCCATTCTCGATAGCTCTGGTTGC
CAACATATCGTCATAATCTTTGTTGGACATTAATATTGTTGGCAAGTCCATATTCACTGCCAGACCAAGA
AGCATAAATGTATCAATGTCAGGTAATTGAACATCAACTAGCATAACATCAAATGCATCCTTTCTCTCTG
AAAGTATAGAGAGTGCTTTATATGCATATTCAACACAGGTAACTTTATATGAACATGATTCGAGTAGTCC
ACGCATATAACTCAAAATTTTCAGATCTTTGTGCACTAACAACACATGAATTTCATGTGCAAAGGTGGCA
ACAATATTCGTCAAAGAACTACTTGAACAACTACCTTGTTCCCACATCTTCAAATACTTTAATATATATA
AAGATTGACAAAACCGTTGAACTCAGAGTGTGTGTGTGTGAGAGAGAG
>Pg_Root17623_c0_seq1
TTTTTTAACTCCAGTGACGGCTCCCTTGGTTCTCCAGTCCCAGTCAGCAGGTGCTTTAGGATCAACTTCG
GTGGTGTCGATCATTTGGGGCAGCATGACGGAAACGTTCATTCCATTGAATCGAGCACGGAATTCAGCGT
TGGTAAGATCGGCATACTCGTTAAGTCCAACGGTGAAGCCTCGTTCTTTAGCATCCCAGTTTCGGACAAA
TGCAGCAGCATTGGCAAAAACGGAAAGACGGTAGGAAG
>Pg_Root17627_c0_seq1
GTTTGTTCTGGTGGTTCTATTCGAGGTTTCCATGGAGCTCGATTAATATCCAATACACCAGGATTCGATT
CGCCTAGACCAAATTGTGTTCTAACGGTGCATATGTAACTTCCAGCGTGATTTTTTTGAGCAACTGGAAT
TACAATCTGATTGCCTCTCCTGTGAACTCCTGGTGGAAGTGGGCTTCCAACTCGATTGAAATGCCATTGT
ACTTCACAATCGGAAACTCCAGGTACAATGCAAGTAAAAACGGCTTGTTGATT
>Pg_Root17632_c0_seq1
AGTTTCTGTACTTTATTGCTAACGCCGAAACCACTTCCGCCTCCATGTCGAAGATCCCGCCCGCGATTCT
GGCTGACGCCATCAAGACGATCCTGACCGAGCGCAAGGAGCGCAAGTTCACCGAGTCGATTGATCTCCAG
GTCAACCTGAAGAACTACGACGTCGCCAAGGACAAGCGTTTCGCCGGCCAGGTCCGCCTGCCCAACGCGT
GCCGCCCGGCCATGAAGGTCTGCGTCATTTGCGACCTCGTCCACGAGGAGCAGGCCAAGAAGCAGAACCT
GACCTCCATGAACATGGACGACCTGAAGAAGCTGAACAAGAACAAGAAGCTGGTCAAGAAGATGTGCGCC
GGCTTCGACGCCTTCCTGGCGTCCGAGTCGATCATCAAGACCATCCCCCGTGTTGTTGGCCCGTACATGA
ACCGTGCTAACAAGTTCCCGACCGCCGTCGCCGCGGGTGAGAACCTGACCGAGAAGGTCTTGGAGCTCCA
GT
>Pg_Root17659_c0_seq1
GAAGTAGTTGTGTTTTCTAAAACTGAGTGTAATACCTTTCCAATTTGGGTAAAACTCAGCAATATTTCTC
TTTCCTACTGGTCTGATGAAGGTATAAGTTACATTGCTAGTGCTATTGGCAAACCTCTCTTCATTGATGA
GATGACAACAAATAATGATTTTTTGAACTTTGCTAGAGTCTGCATTGAAGTCAAGGCTTCTTCTTCCTTT
CTTCCTTCAATTCGAGTAGCCACAAAGCAAGACAACTCTTTGGAGTACTCTTTCATATCTGTTAAGGTGG
AATACCAAAGCAAACCCCCCTCATGCCCCAAATGCCTTGTGTTTGGACACTCTCCTCTA
>Pg_Root17663_c0_seq2
CTCCCACTGACTTTTGCTGTGCTGTACGGCCGGTTTCGTCGTCTGGGGCCTTTCGGCGACACGCGGTTCA
TGAGGTGTGGATCGCGTCTTGTTACAAGCCATCAAGGAGATAGACAACAATGGCTGTCGGTACTGTCAAG
TGGTTCAACGCTGACAAGGGCTTCGGCTTCATCACCCCGGATGACGGTGGCGCGGACGTGTTCGCGCACT
ACTCGGCCATCCAGACCTCGGGCTTCCGCTCGCTGGACGAGAACCAGCGCGTCGAGTTCGAGATCACCCA
GGGCCAGAAGGGCCTGCAGGCGGAGAACATCCGCCCGATCTGATCCCCGGATCAGTCCTTCTAAGAACTG
AG
>Pg_Root17672_c1_seq1
AGAAAGATGACGATAAAATATATGAATCCCGGATGAGGACACCAAATGATCAATGTAATGACCACAAAAT
TCATAAGAAACAAGTAGGTAAAGAGCCTCAAAAGAAACAGTACCCTGTGGAGCATTGGCCGAAAAATCTT
GCTACTAAAAAACATCACCAGGAACAATTGCAGCGGTATGATTCAGGCTGTGGATCATTTCGAAGAAACA
AATGTACATTAGAGGCCAAGTGTTCTGAGCAGGCAAGTAAATTAAAGCCCTGTTTGAAGAAAAATTCAGG
CAACGGTCCTAGATCACGTGCTATGAATGTAACTTTTGATATCCCGGGCGATGATGACAAGAAATGGGAA
TTGAATGTTTATGATCTACGAGAAAGTTTTGGATTTCTTGAGTTCAAGGATAGTCTATGAATTTTTGAGT
TTAGGTTACCAGGAAATTCTAATTGCCTTGACCACAGGTAATGTTTCTCATACTTGATTTCGTTCCGGGT
ACTCAATCAAATCTGGTAACCAATTTTAGACGCATATCGTGCTTAGTAGGCCTTGAGTTTGTTTCATATA
GTATCGTATAATCCTTGTGATCTGGTTCTCACCAACTACCATTGAAG
>Pg_Root17675_c0_seq1
TCCACCTCCACCAAAATGTAATGATTGTTGAATGACGATGGGAATGGACCCATGAAGGCAATGCCCCAAA
CGTCGAAGATTTCAACTTTCAAAATATTGTTGAGGGGCATCTCGTGCCTTTTAGAAATATTGCCAACACG
TTGGCACCTGTCACATCTTTGTAGGAAAGCATATGCATCCTTGAACAAATTTGGCCAGTAAAAGCCAGAT
TGGAGCACCTTCGCTGCTGTTCTCTATCCGCCAAAATGACCACCATAATCGGATGTGTGGCAATAATGAA
GCACATCTTCCATTTCTTCGCTAGGTAGACACCTCCTGAGAATCTGATCAACACGTTGTCTAAACAAATA
TGGCTCATCCCACAAATAGAATCTCACATCCTTCTGGAACTTTTTCTTCTGCTGATAACTCAAGTCTGGA
GGGTACATACCACTTACAATGTAATTGGCATAATCAAGCATAGTAAGGTGCTTCACTAATAGCAAGTAGT
TGTTCGTCAGGGAAAAACTCATTAATCACCGCATCATTACATCCGTTTAGCTCTTTTTCCTTAAGTCTAG
ACAGATGATCTGCTACTTGATTCTCTGTACCTTTCTTGTCTCGAATTTGTAAGTCAAACTCTCGGAGCAG
AAGGACCCATCTAATCAAGCGTGGTTTAGCATATCCTTCTTTGATATTAGATACTTGATAACAGAATGAT
CTGTATAGACAATCACTTTTGTCCTAATGAGATAAGAGCGGAACTTATCAAAAGCATATACAACAGGAAG
GAGTTCCTTCTCTGTGGTGGTGTAG
>Pg_Root17680_c0_seq1
CTCCATTTGCATTCTGCTGATATATGTATATATAAGGTTTACATGTACAAGTCAATTGGCATTGTGATTT
CTTCACAACTTATATGCTAATAATAGCCAATGGCTTCTTTCCTTCATTCATCGAGCTTCAACTTGTCAAT
AATGGCATTGTTGGTGACAATCTTCTGTAAATCATTAGCTGCTTCTGCACCCGTTTATCGGCCTAGCCCA
TGGTACACCGCCCACGCCACATTTTATGGAGACGAGTCTGCCTCTGCAACCATGGGAGGAG
>Pg_Root17685_c0_seq1
GCTTCCCCGCCGAAAGGAACCGATATGTGCTCTATATCAACCACGTCTGTCCCTGGGCGCACCGCACCGT
CATAGTCCGCGCTTTGAAAGGGTTGGAGGACGTCATACAGGTGGTCGAGGTAGATGCCCGAGACCCTACG
CACGGCTGGTACTTCTCCGGCCATCGGGGACCCGAGAAAGACCCCATCTACGGCGTGCGGTGGCTGAAAG
AGTTGTATAAAAAAGCAGACCCACACTACAACGGAAG
>Pg_Root17686_c0_seq1
AAAAACTATGCCTACAGAGAAGATATTAACAATCGACGTTAAACCAGGTTGGAAAGCTGGAACAAAAGTG
ACATTCAAAGAAGAAGGAGATGAAAATCCAGGAACAACTCCCGCAGATATCATATTCGTTGTGCAAGAAA
AACCTCATGAATACTTTAAACGTGACGGAAACGATCTTGTTTACACCTGTCCCATTACCCTTAAACAAGC
CCTCTGCGGATGCGCCATCGGATTCCCTACTCTTGATGGCCGACGACTGAAGATTAATATTCACGAAGTG
ATTCAGCCCGGATTCGTCAAAGTCGTACCTGGCGAAGGAATGCCCATATCTAAATCTCCTGGCCAAAAAG
GAGACTTGAAGATTCACTTTAAGATCGAGTTCCCTCGTGAAT
>Pg_Root17695_c0_seq1
GGCATCCAAAGGGAAAGCAAAGAAAAAAGAAGATGCCAAGCTCAAACAAGGCCATCCAAAATATTCACTT
TCACAAGAAATGGCAAAGAAGAGTCAAAACTTGGTTTGATCAGCCTGCAAGAAAGGCCGGCAGAGTTGAG
GCCAGAGCTTCCAAGGCAGCAAGAGTTGCTCCTCGACCAATTAACAATCTTCGACCTGTTATTCATGCCC
CAACCAGAAGATACAACATGAAAGTCAGATTGGGAAGAGGATTCACTTTGGAAGAACTCAAGGAAGCTGG
TTTGAACAAGCACTTCGCTCAAACAATTGGAATCTCTGTTGATTACCGA
>Pg_Root17720_c0_seq1
GAAGAACGTTCCTTTGAGCCTTTTGGCGAAGCTTATTAAGACCAGTACGCTTAGCGTGCCATGCAGCGGC
TTTAACCTTTCTCTTGTTTTCGAGTTTGGTGATGACGGGGGAATAGTTCCAGCCGAATTCGCGAGAAAGT
CTCTCAAGAACAATGAACCTTCTTCCTGGGCGGAGACGAAGGACACGAAGGGCATTGGGGACAACAACTC
GTTTGGTTTGAATGTAACGAGGGGGAACACCTTCATAGGCCTTTAATCTTCTAAGAGCTTCAGAACCACG
AGGAGTTTTGTGGGGAA
>Pg_Root17747_c0_seq2
GTTCATCATGGACGGGCTTATCAAGCAAGAAGATGAAACTCCTTATCATAAAGAAATCCGACTTTACGCC
TTCTCGGCAGTCGCTGTCTCCACAGCTTCCGTAATCGCAGCAATTGTCATCTTGCCGATGCTTTTCACTT
CGGTCCACGATCTCCGAAGCGATGTCTTCGCGGAAACAGACTTCTGCAAGATTCGTGTCCGTGACATATG
GTATGAAATGTATACACTAGAAAAGAACGGTGGCCCCATCCCACAAACTCGTCAAAAGAGAGGCTGGCTC
TTCGGCCAATTTGTTCCAGATAGTAACAACTATGAAGGTGCTCCAGCTCCTGCTCCTAACTATGCTGCTC
CTGCACCACAAAGCAATGGATATGGTCCAGTGCTAAACCCTGAGCCTGCACCAAGCTGTTGTACTTGTCA
CCAAGGACCTCCTGGACCAGCCGGCGAACCCGGTGAAGATGGCAAAGATGGAAAAGATGGTGATGTTGGT
GCTGATGGCAAGGACGGCAAAGATGGTGGTGTTACACCAGCTGGTGAAGCCAACGAGCCTTGCGTTATCT
GTCCACCTGGACCACAAGGCTTGGCCGGAAATCAAGGACCCAAGGGACCACCCGGACCTCGTGGACCACA
TGGTCTTAACGGAATTGATGGCCGTCCTGGAGAGCCTGGTATGGCCGGAGCAGCTGGTGCCGCCGGACAA
ACTGGACCTACAGGATCACAAGGACCAGCTGGAAATCTCGGCAAAGTTACAACACTCGATGGACCCCGTG
GACCGACTGGTCCTCCCGGTCCTCCCGGTGAAAAGGGAGTTAATGGTTGCAAGGGAGAACCCGGTGGCAC
ACATCCCGGACCCAAAGGTCCACCCGGTGATGAAGGCAGACCTGGCAAGCCAGGAAAGAAAGGACCATCA
GGACCACCAGGCCCACCTGGATCCAAAGGACCACAAGGAGATTGTGTCCACTGTCCTCCACCAAGAACTC
CACCAGGTTATTAAATTCCAATATGATGCTCAAACTCAATCGGCG
>Pg_Root17766_c0_seq1
TGCATTGACTGCAAGCAACATTGCGGTCAGCGGCCCTCTGGGTAAGCTGAATCGAGCACTGCCTGGTGCA
GTTAATATTGTTCGCGAAGGTGACAATCTGACATTCGCTGCCGCTAATGACAGCCAGCACTCACGTGCAA
TGTCAGGCACCGTACGTGCCCTGGTGGCCAACATGGTGCAAGGTGTGTCGCAAGGGTTTACCCGCAAGCT
TAATCTGGTTGGTGTGGGCTATAAGGCCCAAGCGCAAGGCGCTACTCTTAATCTGGATCTGGGTTTTTCC
CATCCGATTAACCACAAGATGCCAGAAGGTGTGACCGTGCAGACGCCAACTCAAACCGAAATCTTGTTGA
CAGGTGTCGACAAGCAGGTTGTTGGTCAGGTGGCTGCCCAGATTCGTGCATATCGTTCACCAGAGCCTTA
TAAGGGCAAGGGTGTTCGTTATTCCGATGAAGTGGTCACTATCAAAGAAACCAAGAAGAAGTAAGGTTTA
AGCCATGAATAACGTAAATTCACGCCTGCGTCGTGCACGTAAAACCCGTGCCAAAATCGCAGAATTAAAG
GTAACGCGTTTGAGCGTTCATCGCAGTAATGGCCATA
>Pg_Root17810_c0_seq1
GTTTCCTGTTTCACATGCGATCTCTCTTGATTTTGGCTATGACTTTGGTGATTTCGAAGACATCAAGGAA
ATGCTTCGTAATTTCAGTACGAAACATATGAGGATTGACTTTCTTTCAAAAGCTTTCACAGAAAAAGGGG
AAAGAGAACCATTTTTCTCTTTCACATTCAAAGAAGAGAATGTTCCCCATTCATACTTGCAAAGATGGGA
GATTCCTGAAGAAACAGATCCTGGTCTACACTTGCCATTCAGGAATGAAATGATGCCAACGACCTCTCTA
TTGGAGGTTCTTGAAGAGGAAATTGTGGGGAGTTCTTTTAAAAGCATTGCTGACAAATGTTTCTACAAAG
AGAACAAGGGCGTATTGGCTAAAGCTTCGCTGAACATTTACTTGGATCCTGGTCAAGGAGTTATACCACA
CATGATAACCAGAATCTACTTCGAGATCATCAAAGATGAGCTTAGCTCTCTTTTATTTAAGGCCGAAGAC
GGGTATATTTCCACTGAA
>Pg_Root17905_c0_seq1
CTTAAAGCTAATGTCGCTAATCTTTACACGCGATGGAACCTCTGCTTGGCATTGACCATATGGGCAATAC
TGTTGATCTATCAATATGGGAGTGCTAACATTGTTCATAATTAATTCCTCAAAATGCATATCCCGAGCAA
CACCGTTCGGAGAAGCCGGCCATGTTTTAACCCGAACGCCGTTCATCGTGTTAGTAAAGGTGCAATTTCT
TACAGTAACTCCAACCACAGGTTCCTCATTATGGTACTTTCCTAGGCTTCCAACACTAATGCCATGGCCA
GGTCCACAAGTCACTCTTTCGACCAAAACATCTCGACTTCCATCACCGAGGGACACACAATCATCTCCAG
TTTTGATGTCTGAGGCCGTGATATTTATCCCGTCGGACCGACCAATATGTATCCCGTCGGTGTTCAGGCT
CGTCTCCGGTGCGTTGATGGTCACATGAACAAGAGTCAAGTTGTTGCAGTTCAATAAGTTCATGTGGAAC
AATTTGCTATTCACTGAAGTTATGTCGCGAATCATGGAGTTTGTGATCTTGTTGAATCTTAAATTTATGG
GTAAAGAAGTGCATTTTCCAGTTTTGGCACAATCATTTTGAGACCAAGCAATTTGTCCTTGACCATCAAA
TGTTCCACCAGACAGCGTCAAGGCGTCGATATTTTGGAAAACGATCCAACCATCCTGTGATTTAAGCTTG
TTGAGGTCTGTTGGAGCCTTCCAATTTCCTTGAGACTGAATTGTAATTGGAGCCTTACAGGGACCTTGGA
ATGTCACTGGACCAACCATATAGG
>Pg_Root17919_c0_seq1
ACCGCACCATGGAGCATAGAATTCAACAAAAACGTCTTTTTCTTTATCGAAAACAATTTCTTCGAAATTT
TTACCGACAAGTACTTTCACAGCATCATCATTAGAAGCAGGAATAGGTTCGGATTTCTTGTATCCAGAAT
ATGTTCCTGCAATAGCTTCATTGACGAAAGCAACTCCACTTGTAGCATCAAATGCAACTCCTTCTTCATT
GTAGATAACCATTTTTGGTTCTTCACCAATCCATTTTACGTAGATGGCAGTTGGAATGACTTTTCCAGAT
GCACCCCATCTTTCTGCGAGTTGTCCAGATGAACTGTA
>Pg_Root17980_c0_seq1
TCTACAGATCCATCCGCACCGTCACGGCCATTGGATGAGCTTTTCAGTGTTATCCTGGAAGACGGGAGGA
GGAAAATGTACGCAGATGCGATGGCAAAGGCAAGAGCCGAGGAAGAAGCTAAAGTCGCAGCTGAGAAAGC
CCAAGAGGCAGCGGAAGCAGCCAAAGAGCTTGAGAAGCAAATGCTGAAGCTCTCTGAGAAAGAAGCTGAA
GCTGCAAGCCTAGCTGAGGACGCGCAGAAAAAAGCAGAAGCTGTGGGAATCTCAGTGGACGGTCTATTTA
ACAAGGCGAAAGATATTGGATCCGGACTCTCCTGGAATACACTCGG
>Pg_Root17983_c0_seq1
GGAAGAAATCATTTGTGGTTCCTTAACTCTCGGTGCAGTAATCACATGTGTGGGAAAAAAGAGTTGTTCT
CACAATTTGATGACACCTTTCGAGAAACGGTGAAGCTGGGCAACAATACAAGTCTTCTTGTGCAAGGGAA
GGGTAACATACGAATGGAGATACATGGAATCAAACAGGTAATTACTGAAGTTTTCTTTGTACCCGAGCTT
AAAAATAACTTGTTTAGTATTGGTCAGTTGCAAGATAAAGGTCTTATAGTACTTATGCAACATGGAAAGT
GCAAGATCTATCACCCTAAAAAGTGTTTGATCATTGAAACTGAGATGGTATCCAACAGAATGTTCGTTGT
GATTGGTTACTGTCAACCACCAAACGAAGAAAGTTATTTCTTCTCTATGACCAAAGATCAAACACATCTT
TTGCATTGACGTTATGGCCACCTGAGTTGGAATGGTCTCAAAGTAATTCAACAAAAGAAAATGGTGGATG
GATTGCCTCATTTGAAAGCTCCGTCGAAGATCTGCGAAGATTGCTTGATAGGAAAACAACATCATGATCC
TTTTCCAAACTAGAGCTTACACAGAGCGTCGAGAATTCTTTAGTTAGTGCACTCAGATATATGTGGGCCA
ATAAGTCCAATTTCAAATAGCAAAAGGAGGTACCTTATTACGTTTATTGATGATTTTAGCAGGAAAAATT
AGGTTTATTTCTTGGTTGCTAAATCAGAAGCATTTGCTACCTTTAAATCCTTTAAAGCTAAGGTTGAGAA
AGAAACTGGGGTACTCATACAGACTCTTCGAACTATCGTGGGGGAGAGTTTACATCTCAAAAGTTTACTC
TCTTCTGCAACGAGCATGGCATACAAAGGCAGTTAACAGCTGCGTATACACCTCAACAAAACGGGGTTGC
GAAACGAAAGAATCGCACTATCATGAATATGGTGTGTAATATGCTGTCAGAAAAACAAATTCCGAAGAGT
TTTTGGCCTGAAGCAATGAACTGGACAGTGCATGTCTTAAACAGAAGCCCAACTCTTGTCGTGAGAAACA
AGACACCAGAAGAAGCCTGAAGTGGTTTTAAGCCTTCCGTAAGTCACTTTAGGATTTTTGGATTGCTCAC
GTTCATGTACCTGATAACAAGAGGGTAAAACTTGATGACAAAAGTCTGAAGTGCATTTTACTTGGCGTGA
GTGAAGAATCCAAAGCTTACAGGTTATTTGATCCTATCTCTCAAAAAATAATTGTGAGCCGAAATGTTAT
GTTCGAGG
>Pg_Root18000_c0_seq1
GTTTATTTGTGTAAGTTTTGGATGAAATCCTTGAGCCATTCAGATTTATGGTCCTTCTTGATGCTCTTCT
TGGGCTTAAGTTTAAGTTGGGCTTTCTTATCAGCAATAGCGGCAAGCTTCTTTTCTTTCTTTTGTTCTTT
GCTGACAACAATCTTGGGTTTAGTTGATTTAGGAGCATCCTTCTTCTTGTGAAGGTTGCGGTTAGAAATA
GCTCTAAGTTTGCCAAGGTTGTGTCTAGCCTCCTTGCTTCTTGGTTTGCTCTTTTTGAGAGCAGCAACAA
CAGCTTGAGCTCTCTTGTTGGAACGAAGAAGTTCTTGTCTGCGAAGAGTGATAATGTAAGGGTTGAGTTT
GACCATAACACCCAAGTTTTTCAAAGGGTTCTTTTTTCTTGGTCTCTTAGCAGTAGCGTGTTTAGGAGGG
TTGATCTTACTTTGGATCTCGCTTGAAGTGATCAAACGGTGAAGATCAGAGTTAGCAATAAGAGGACGAG
GTAAAGCATAGTGAAGTTTCAACTGGGACTTGTTTTTATAAGTTCCATAAAGAGAATCAAGTTTTTCATA
AGCA
>Pg_Root18026_c0_seq1
GTCCTCTAAAGGGGTTGTAGATGGACTTAAATAGCACATGCAATGGCAACCACATCGCCTTCATTGCCAG
ATGAACAACAGCCTCAAGATCAAGCAGTGTCAAATCCTGATCAAGTACTACAAAGCAATACTGCTAATTG
GCATTCTTCTTCAGGATCTATTGGTCCATTTTTCGCAGTAATCTCAGTTCTAACAGTCTTAGCAATTATT
TCATGTGTGCTGGGCAGACATTGCAGTCGCCGGACCGCCACGTCGCCGCTGGAAAGTGTCAACCGTAGAG
GCTGTTTTTGGTGGCTGAAGGGCAAGCTAGGGCGGTGCACGGCGGGTCATGATGCTGAAGTTGGAGACCA
TGTTATTAATGTTTGCAAGGCCCAAACTGCTGCTTGACAATACCATTCAAATTGGGGTCATGACCAGGTC
GTGGATCAACCCAAATTACAATATTCACATTATATGTCAACATGACACTCTTTTTTAACAGGATAATAAT
TAAGGTAATATTGTAATTGATCAGTTATTTAAGTTTAGTAATTGATATAGGAAATTAATAAATTCATAAT
TGAAAATTATTATATAATTAGAGATAACACTAGGAGAGAATAAGAAGAGAGATTTTCTTGTATTCTTCAA
TACCACAAATACATGGATA
>Pg_Root18059_c0_seq1
AGTATTTAGATTTTTGTTTTTTGTTACTTTACAAGAGAGTGCAACCCTTCTTCTTTGTTTGACCCTTGCC
TCCAGAGCCTCCCTTGTTACCCTTCGAGTAGCAGACGACGCTGGTGAGAGCTTCATCGAAAACAGTTTTA
AGTCCGACTCTAGTGAGTGCAGAGCATTCCAAATACTTAAGAGCACCCAACTCCTTAACCATATTTTCTG
CCTCGCCTTGTGTGATTGGTTTCTTGTCTTGCTTGTTGAGTTCCTCCAAAGTACCCTCATCCTCTCTAAG
ATCGATCTTGGTT
>Pg_Root18065_c0_seq1
GAAAAGGTAAATAGAATCACAAGTTTGATAGAGAAGTTCCTGGAGGAGAGGCTGAATCCGGAAGAGGAGA
TGGAACTTAAAGCATGGCTGGCGGAAGCTGAGCATAATGATGCTTTTTTCAAGCAGATCACTGATAAAAA
TGAGCTGCGGGAAAAACTGAGGCTGTATGCTAGTGCAGATAGTGAAGCTATCTGGAAGAAAACGCTGCAA
AAGATCGATGGCGGCGCCAAGCTGATAGATCTCTATCCGGAAAAGAAAA
>Pg_Root18069_c0_seq1
GGAAGCTCTCCTTTCTATGAGCCTCCGGACAACTCATTCTTCAATTTTGCAAGATCATCATCCACAGATG
AAGTTTCAAGCATTTGAAACTTTCCCTCGAGTTCATCTGTTCCAATCTGAGTAAGTGCATCTGATTCAGA
CTCCATGGCCATCACTTTCTCCTCCATTTTCTCAAAGGCTGATAGAGCACCGCTTGTATTCACTGTCCCT
ATCATCTCTTGCACTTTGGTTGCAGTCTTAGCAGTGCGAGCACGTGCAAGGAGCGTATCTTTCTTTGCTT
TCGCCTCTTGTATCTTGCTCTCCAATAGCCTCGTATTTGAAACAAGATTGTCG
>Pg_Root18085_c0_seq1
GGGTTATTTAACATTTAGTTCCACATCCAATTTAGGCAGGAATAACATGAAGACCTATATTGCCAAACCT
GAATCTGTCGTACATGACTGGTTCATCGTGGATGCGGCGGGTAAAACTCTCGGCCGTTTATCTGCGGAAA
TTGCCTCGCGTTTGCGTGGCAAGCACAAGCCAGAATTCACTCCACACGTTGATACCGGTGATTACATCGT
TGTTATCAATGCGTCGCAAGTGCATGTTACTGGCCGTAAAGCTACTGACAAGGTTTATTACAACCACACC
AACTTTGTTGGCGGTATCAAATCTACCACCTTCGAGAAATTGATCGAGAAGGCTCCGGAGCGCACCATCC
AGATCGCCGTTAAAGGTATGTTGCCGAAAGGTCCACTGGGTCGCGCAATGTTCAGAAAATTGAAAGTTTA
TG
>Pg_Root18089_c1_seq1
GTTGTTTTTTATCTTTGGATGTTCATCTTAATAAATCAAGAAAACATCATTCCGCTAGGCCTCGACTTTA
TTCAGTCACATAGTTGGGCTGCAGATGACGAGCGTCAGATTTCTCCAATGGGGTTTGATATAATATATCC
AGGCATGATCGATCACGAGAACTGGATTTGAATCTTCCCCTGGATTCAGCTTCTGTTGATGCTATACTTG
GCAAGCGATATATGAAAGTTGAAAGGTGTTCTTTTTTTTAACTTTACCTGCTTGATTCAAGCTAGCACCA
TACTAGTACATATTAAATTCATTTTTCACTGATATTCAGAGCTACTTCTTTTTACTAAAAGAC
>Pg_Root18105_c0_seq1
AGTTTCTGTACTTTATTGCACCAAAAAAACCCAAACACAAAATGACCACCAAGCGCCGCAACCATGGCCG
CTCGAAGCACAGCCGTGGCCGCACCACCCCGGTCCACTGCTTCAACTGCGGCCGCCTGACCCCCAAGGAC
AAGGCCGTCAAGAAGTTCGTCGTCCGCAACATGCTGGACCAGGCCTCGGCCCGCGACGTCTCGGAGAACT
CCACCGTCTACAACGCTGGCTTCCCGCTGCCCAAGATCTACATGAAGCAGCGCTACTGCATCGCTTGCGC
CATCCACTCGCGCGTCGTCCGCGGCCGTGCCAACAAGGACCGCAAGAAGCGCTTCGTCCCGAAGAAG
>Pg_Root18117_c0_seq1
CACCACTTTGCTACCCATATTTTATAGTTCATCATGTCTCCTATCATATGCATATTTCATTGTATAAATA
TGAGAAAATAGAAACTTGAGGTACCATTCCTTACCACCTCAAAAGTTTAGAATAACAATGGCTACTTCTT
CCAAATCCAATGAACGTAATTCCACTCGATCAATTAGTTTTCCTTGCAGATTGCATCCTAGTACTTGTAA
AATCGAAGAGGAGCTGAACAGATTCAAAACATGGGAAGCCGAAGCAACATCTGTGCCAAAAGCAGCTGAG
ACAATCTACAACGGTCTGTCCGTACTGGAAGAGTTGTACAAATGCACAGATGATCTTCTCAATTTGCCTG
TGAACCGACGAGCCCTTTCTCGCCATCAACACGAGCTGTTAGATGGATCCGTTAAGCTTTTAGATATCTG
CGGAAGTATGAGAGAGATCACGTCACAGATTAAAGTACAAGCGAGAGA
>Pg_Root18125_c0_seq1
TTGTCTGGGGAACCCAAGCGGTTTTTTCTCATTTTTCGAAATGCCACACATTTCCCCAAGACCGGCCCCA
CCTGCCATAAATAGCCTCCCTTGGGATTCGTCCAGGCTCACTATAAAAACCCCCATCTATCCATCAGTGT
AACTTTTCCCAGTCTTTCACAATTTCAAATCTTTCTCTCGAATTTTTGGTGAAGGCGATTTTCGGTGAGC
ACCTTACTTCCCCAAACTTCTCTGATTTCAGTTTTTCAGCTTGTTTTTACTTTCTAAACCTTCACATTTC
TAGCTTCTTTCTTGATCGTTTCCACTTCTGAAACTCCATATTACTATTTCCTTTATCTCCAATGGCAGAT
TCTAGCATTCTTCCCACCACTGAGCAAGTTCCTCCCACTGTCACCACCGGAGATCTGATTCCGGTCGATT
TGCCAGTGGCTCCCATCGATACTTCCACTAACAGCGTCGAATCAAGGATCCGAAAGCTTTACTCCTCGGA
AACCGATTTCTCACATGTCAATACCAAGTCCACCATCACCACATCCCAGCTCTCTGATGTTCGAACTTTG
TTTTCCATCCCCAAAGAGTACAAAAATCGGGTACCCGAACCTTCCGAAAGGATGTTCTGGCATCCCGAAG
GCGACTGGGTAGCCATTCCCATCTGGGCTCTGAAGTATGGGGTTCGGTTCCCCCCTTCACGAATTCATCT
CCTCCTTCCTCTGTTTAGTTGGGATTGGGTTCGCATAGTTGGCGCTGAACTCCTACATCCAACTGGTTAG
CTTCATCGCCTTGTGCCAAGAAGCTGGCATCACCCCGGGTATGAATTTCTTTTTCGTCCTTTTTTCTGTG
GGTCGATCAAAGGAACCTGGCCTTCGTCATCTGAACCGCATAACCGGCCGAGCCACCTTCATGAAGACCC
TTTCCAGCAACAAGGGATGGTATCCACAGTGGTTCTTCATGAAGGGGACCGACCTTAAGCTACTGCCGAA
CTGGTCTTCTCCCGAAGATCACATTGCCAAGATCACCAAATTCCCGAAGGATCGAGCCGTTACCTTCAAA
GCATTCTACCAGAGGCTGTCCAAGACCGAATGGAGTCTAGGAGTTCTTTCTGATGAGGCTTGGTTATACA
AACATGGGCATAAGTATTCTAGTCCGATCTTGCCCCTGTCTCCATTCATTATCGTCCTGTTTCCATAACC
CTTCCTTATTTTTTGTGCAGTGACAATCTTTAAACCTGATGGTGCCGCCGAG
>Pg_Root18154_c0_seq1
AGACGATCGTGAAATCCAACTCACTTTGACTAACAGATTCAAAGTCGAAGTCGAAGAAGAAAACGAAATC
CAGAAGCTCATTGCCGAAACCAAAGAGTTGGTTATCCCTATCCTTCGTCTTGTCCCCATCCAGAACACCA
TTCAACGCCTTACTCTTATGGATATTTTGGAGTACGGTATCAAGCATGCCACTGAAAACAACAATCGTGA
TCTGTCCAACAAGATCAATCAAGTCCTCGAAAATCTCGGAAAACTCGAAAAAGAAGATGTCGTGTCCAAA
GAAGATACCTACGAGTCTTTCATTCACGCCGTTGCCCTTGAAGTTGCTAACAGAAGCGCCATCCGTGAAC
AACAACGTAAAGAAATCATCCGTCTCACCACTACCCTTGACAATCTCAGGAAATACGAGGGATTCGTTAA
AGACAAGATCGACAATTACAAAGAATACGTCGACCAATGTATCAAGCAAACCTACAACCCCTCTGCCAAG
AAGAGCTTCAAGTTCGCCTACAAGGAACTCAGTAAGCGTGGTGTCATCATCGACTCCGATGTCCCTACCC
TCAGCAGAGGAAAAACTGTCTTCAATATCTCAAGTACTATCCCTGGATCTTATGAAGTCAAGGCTAAGAT
TGCTGGTATCCGTGCTGAAACTATGGATCTCCGTATCGACGACCTTCTCGAAAAACAATTCAATGGTATC
GATCGTCTTGAACTTGAC
>Pg_Root18161_c0_seq1
GACAATTGCAATCTCGGACCCAGCTTGATCCCTAACGTTGATACATATGTTGGATTAGCCGGTGGCAATT
ATGGACTGTGCTCTTGTGAAGGCGGAGATGCTTTCATTTCTGCCACTTGTAATCAAAAGAATGGATTCTG
GCCTGGCGACTCATGTGGTTTGAACACATTAACTTGTGGAGAGGTTCCATTGACGTTCCCATGTGACCCC
ACCTCAGTGACTTATTCCAGCT
>Pg_Root18195_c0_seq1
GTTTGTTTTTTTTCACGAGCCGCTAGTCTCAATCTCGTAGAATTCCTTACAAATATTTTAAAAATAACTG
AAACTTAACTCAAAATGCCACCAAAGGCTACTCCTAAACCAACTACAGGTGGAAAAACTACAGCTGCTGC
TGCAAAGGCACCTGCGGGTAAAGCTCCTGTTAAGGCGCCAGCATCTAAGACACCAAAAGAGAAGAAGACC
GGTGATAAACCTAAAAGAAGAAAAGTTCGCAAAGAGACTTACTCAAGCTATATCTACAAAGTTTTGAAAC
AGGTCCATCCTGATACTGGTATCTCAAATAAAGCAATGTCTATCCTCAACTCGTTTGTCAACGATATCTT
TGAGCGTATTGCTGGGGAAGCTTCTAAACTCGCAGCTTATAATAAACGTTCCACCATTTCTTCGAGGGAA
ATCCAAA
>Pg_Root18197_c0_seq1
CTGTGTCATTCATATATGGCAGGTTGTAGAATCCAAAAGAAAGAGTGACCTTTTATTAGATAAATCTGAA
GATGGGAATCTGAATCCTCTTTTTCTAACCAATGGTTCCACAGAACCGAATTTAGTATCATCTAATAATG
ACAGCCACTCAGAAAAGAAGAGAAGGGGACGGTCATCTATAAGCAGAAAGTCTGTGAGCTTTGATCATGT
TGTAGTGCCAGAGACCATTTTTGCACTCTCAGAGAAACCTTTCTGTTCATTTCAAGGACATCTGCATGAT
GTGCTTGATCTGTCCTGGTCCAAGTCTCAGCAATAGCTCTCATCTTCGATGGACAAGA
>Pg_Root18206_c0_seq1
CTCAGCAGCCTTAGTGGTCTTTCCACCACCAGCCTTGGTCTTGTTGACGGACTTGATGACACCGACGGCG
ACGGTTTGCTTCATGTCTCTGACGGCGAATCTTCCGAGTGGTGGGTACTCAGAGAAGACTTCAACGCAAA
ATGGCTTAGATGGTCTGAGGGTGACCATGCAAGCATCACCGGACTTGACGAACTTTGGTGCTTCTTCGAG
TTCTTTACCGGTTCTTCTGTCAATCTTGGACTTGATGTCTTCGAACTTGCAGGCAATATGGGCGGTGTGG

>Pg_Root18215_c0_seq1
AAATTACTCATGAACTTAGTGCCACGTTCCGAGGTGATGGAACTGTGAACACCATGTATACGCACAATCT
CCTAAAAATTAATAAAAATGAGCGATCTAGTTCGCGTTCATCGTCTTTCAACATGCTACAAAATGAGCCA
TCTTTGAAAAACGATCAACCACCACAAAGATAGAATCCATTGAGCGTTGTGTTCGAGGCAGTCCAATCAC
AAAATTCATACTCACATCAATCATGGATCTTCAGATACAGGTAAGGGTGTGTACAACCCAGCATTTGTAA
AAGCTCCCTTAGACTTTTGACATACATAACATCTCCTAACAAAATGAGCCACATCACAAGATACCTTTGG
GCAATAATAGTCAGCCGACACCAGGGCCAATGTTTTATCTCGTCTGAAGTGACCTTCGTTTTGAAGTTCA
CTTACTATCTGCTGTCGAAGCGAACAATCTGGAATGCATAACTCGAGCCCTCGAAATAAATACCCATTAT
GTAAGACAAAG
>Pg_Root18216_c0_seq1
CGACGACAAGCACACCTACCACATCAAGATCATCAACTCGAGTGCACGTCGCATTGGCTGGGCGATCAAG
ACCACGAACGCGAAGCGCTTGGGAGTGGACCCGCCGTGCGGAGTGCTCGACCCGAAGGAACAGGTGCTGA
TGGCCGTCTCGTGTGACGCGTTCGACTTCGCCGCCGAAGACACCAGCAACGACCGCATCACCGTCGAG
>Pg_Root18243_c0_seq1
CTTGAAGGTCGAGACTTTGTGTACTTGTGTCCTTTTCCGACAAGTCCACGATTGTGTCGTCCAGCAGAAG
TCAATCCTCTCATTTCTCTGTGCTTCATGGTTGGCTTAGTGATCCAGTTGATGGAGGCGTCCTTTCGGAT
AGCAACATGGGAAGGATCGACCAAGATAACTTCGAAGTATTTGTAGGTGGCGTCTTGGTTAACCCAGTAA
GAGTTCAACACGCGGAGGTTTCCAGCACGACGACCAACTCGTTCTTCAGCAACAGATCTCAAACTTCGTT
GGAATTTCAATTGGGTAACTCCTTGAGTGGCTGGTTTACCACAGACAATACCCTTGGAAACTCGTCGTTT
ACGACTTCCTCGTCGAACACGGACACGGTAGACAACGAATCCTTGTTTAGCTTTGTAACCCAATCGGCGG
GCTTTGTCAGGTCGAGAAGGGCGAGTAACACGATGGATCACAGGTAGATGACGGTATTCCCAGCAGCGGA
CACGAAGAAGAAATCGAAGGACATCAGATTGCTTTTTCTTGTAGAGCTCCTGGATATATTTATAGGCGCC
CATGACAAAG
>Pg_Root18265_c0_seq1
GGTGCGGGTAGACGTAGTCGACGTCCTCGAACACGATCGGGTTGTGCCCGTTCGGGGTCGCCAGGCGGTT
GTAGTTCTCCCACCACTTGCCGTACTTGTCGTACCAGCCCGGGTACTTGTACTCGAACCACTCGAAGTCC
TTGTCCGTCATGCCGTCGATCCGCCAGTAGTTGGCGAGCCAGCCGGTGGCGAAGAACTGTGCGACTTCGT
GGACGTAGCCCTTGTTCCTGATCTGGTTCCACGACTCTTCGATCAGGTCGTG
>Pg_Root18276_c0_seq1
GTACGGACAGCGTCCAAGCTCGTTCGAGCTCGTACTGAGGAAGATCAGATGGCCCACCCATCTTCAGTGT
CTCTCAGCAGAGGAACCAGAGGCTGCACAAGGCACCACAAGACGTTACTCCCGCAGAAACCTCCTTTCAC
AAGGGGCTATGGTCACAACCGACCCACCTTGCGCGAGCTGGACCCTTTTCCGACGGTGATGCCGCGCCAT
TATGCAGTTGGCTGCACAGCAGCCAGGGTCCTCCAGGGTTACCCCCAGCCATGATTACTATCGCCCGGGA
GCCTGCCATCGCAAGACTTCACGGCCGACCTCACCAAGACATGTGTCTCGGCCGGTACTCCAGGGACCTG
GGCCCACACATGCATAGCCCGGGACCTGGGGACCTCGCGTCTGTTCTGCTGCGTCATCACCCCGACATCT
TGCGCCGGTATTACCGGGCGGCGTTCAACGCGAGCTCAACAGCAGGCCACACCGACGTGCACGGTCCAAC
AACTACCGACACCCCTTGGGACGCCACACCCAAGACCTCTGCTCAAAGAGAGAGGGGGCTTCAAGGTACC
ACGAAG
>Pg_Root18302_c0_seq1
GATTATGAGAAAAACAAAAAAAGGTTCAAACCTCGAAATCCCATTCTCCATCGATATCAGGATCATCTTT
ATTGATCCATATATATGTTTTCACAGTCATCTTCTCAGAATTGTCCTCTCTTACAACACCAACTGTCACT
CTCTCATATTCATTACCCTCAACAGCATCTACATTCTCAAGTTCTTCATCCGTTAATCCCATTAGTAACT
TTCCATGAACTTCTCCATCTTCAGACGGTATAACACATGGATACAAACGCCCTTTAAGCCTAAACCTCTT
AAAGCCAGGGAGTGTTACAGAGATGATTTCAGGACTACGATCAAGCATGACCTTGACGACCTCAGGCTCC
TGAAAGCTACCATAGACGAAAACATTGTGAAGCTGCGCACCGGAGCCACTCATATTTT
>Pg_Root18313_c1_seq1
GCCACACCCTTGTCCTTGCAAGATTGATGCTCTTACCGTAAAGTGGGATGGGGAGTTTGTCAACATCCCA
ACCGATGGAGAGACTGAATGGAGGACCTACTAACAGTGAAGAAAGACAAGTGGTAGTCGAAAGAACCAAT
GTAACTAACACTGCAAGAGTGACCGTAGCTGGGCTAGTTGAAGTGGATGTGAAGGTGCCTCCCATAGAAG
AACAAGAGAATAAGGTTCACAACTTACAACTACCAATTACCATTTCGCTCACTTGGAGACACAGTTCAGG
TACTTTAACCTATCGGCTCTTGCAGAAGGAATTCTGGGAAAG
>Pg_Root18316_c0_seq1
CTTCTCCAAAGAAAAACAGTGAAGAAAAAATGAAGCTCCTTAACTCCGCTACCGTGATCCTCTTCTTAAC
GATGATCGTGGTATCATCAGCGATGGATATGTCAATCATTTCCTACGACAAAAACCACCACACCGTCTCT
TCCAGAAGCGATGCTGAAGTTTCAAGACTGTACGAGGAGTGGCTAGTGAAACACGGGAAGGCTCAAAATT
CTCTTACAGAGAAAGATCGACG
>Pg_Root18317_c0_seq1
GTTTTGGAATTGTTATGTTCAAGCACTGAACGAGGGCATTGCTTGCTATTCATCAGTTCCCGTAAATGGC
TATTGCGAACCGGCTTGTTGATCTTTAAGAAGTAATGATGTTGGGGATGGAAGTTTTCATTCAGATTCTT
TTCTTCACAGACTGAACAGAGATCATAATCAGGGCACACCGAACATTTATAACGGATCCCTTTTATGGTC
TCTTTACAAGAGTCGCAGTATGCGTTATGAATTGTCCTTCTTCTTGACATAGGATTTCGTGGCTCAGCAG
GCTTTTGATTGGCTGGTGGTATGATTGGGGCTGTATTGTTTGTGAAAGATTTTGGAATAGAAATAAAAGG
AAGATCTGATTCTGCAGCAGGCTTATTTTTTCTATTTTTACAGATTGCTTTGATA
>Pg_Root18321_c1_seq1
GATGATGAGGATGATGATGATAGTGATGATTCTCCCAGCCTTCATAAGGAGAAGAAAGGATCATCTTCAG
ATTCTTCAAAGAAGAGAAAGGCATCAGAAGAAGGTCCAAGCAACCCCACAGATATTTTGACTAGTTCTTC
TGCAGAAATACCCAAGGAGCCCAAGAAGCGAGCTACCAGTAAGCAACCTTTCAAATCCGTTCACATAACA
GTCATCAAGAAGCAATCTCAGCCAAGTTCTTCGACTACTCCAGCTCTTGCAAAGCCAGAGAATGAGAAGA
GCGAGG
>Pg_Root18323_c0_seq1
GGTGAACATGTATGATAGGGTTTTGGTGGTGGCCACAGGGTCAGGTATTTGTGTGTTTTTGTCATTCCTC
TTGCAGCCATGTGCGGCGGATGTTTGTGTGCTTTGGGTGGCAAAAGGGATTGAACAAAACTTTGGTAAGG
AAATTAAAGAAATGGTTAGTGGATTTCCTAAAGAGAAGGTAATTGTTCATGATACCGCCATACTTGGACG
GCCTAATGTGTCACAAATGAGTGTGGATGCAGCTAAGAATTGGGGAGCTGAGGTTGTAATTGTGACTAGT
AATCCAGAAGGAAGTAGGGATGTTGTTGATGCATGCAAGGCCTCAGGAATTCCGGCGTTCGGTCCGATTC
GGG
>Pg_Root18343_c0_seq1
CCTTCTCCTCGAGGTCCTTGATGCATTGCCTTGCCAGCGAGCCGTTGATCTTCATGCGGTCGACCAGGGT
GGCGACGGTGACGAGGCGGAAAGACGGGACATCCTTGTAGAGCTTCTCGGAGGTGGTCTTGTCGAGGACG
ACGGCGTGCTGGGCCTTGTCCTTGACCTTGCCCTTGGACCACTTCTTCTTGGCCTTGGACGAGGCAGAGT
TGGCGGCGGCGGCCTTGGCCTCCTTGCTCTTGGGCGCCTTGGGCGGCATGTTTGTCCTCTAAAG
>Pg_Root18364_c0_seq1
ATCTTTGGCAAATCTTTGGAATTCAGGCGTTTCAATCGCCTTGCGAATAGCGATGTTTAGCCTTTCGGCA
ACGCTCTCAGGCACATCCCGCTTCACCATAATCACACTCCAGGAGGCGTATTCAAACGTGCGATCACGCC
CCTCCGCGAGAGTTGCTACATCGGGAATCTCTGCGTTGCGCTGCGATGCAGCTAGGCCGACTGGAATGAT
CCGGCCTTCTTTGATCATAGAAATGCTGTTGGCTGCAATAGGCAAAAAGGCCAAGTCGACATGGTTCCCG
AGAAGATCCTGAATGATTGGCGCCCCTCCCTTATAGGGCACTCCTGTGATTTGCATTCCGGCGAACGAGG
CAAAATCTTCACTGGCCAAATGCGATAGCGATCCAAGACCCTGGTGCGCGATGGATAGCCCCCCCTGCGC
TGTTTTACTCATCTCAACTAAATCTTTGAGCTTTTTTCCTGCAAGCCCTGGCCGAGCTACAAGAATGAAG
TCGCTGCGAGATAATGGGGTGATCAGCCTAAAGTCGGTCGCCTTGTATTGAGCGGACGACAACACAAGTG
GCGCGAGAATCAGATCGTTCGCGTGGGCAAGCAGCGTGTATCCGTCCGACGACGCTCTCGCGACGTTCAT
GGCGCCAATAGCACCACCTACGCCCGGAAGGTTTTCAACTACGACGGGCTGACCAAGCGAACTTTGAAGC
GCTGCGAGAATTTGCCTGACAACCCCGTCTACTCCACCTCCGGCCGGAAACGCCACCTTGACTACTATTG
GCTTTGACGGATATTGCTCGCTACCAGCGCTGTATTGCGGCAGAGAGAAAGCCATTGCGATCAGACTGAA
TATGACCGCCTTCCAACATGCAGAAATTTTCTTGACCGAGGTGAGGGGATGATGGATTAACACTTTTGTC
TCCTGGGCGTATTGGATTGCGAGGCTTGACCCAAAGGGCCAAGCTGCCGGGCCTCGACTGACGGTTACCT
CCCACTCATCCAGCGTCGGACAATGCTCGGTTGCG
>Pg_Root18375_c0_seq1
GTGAGATCGGGCATAGAGCACCAGACCAGCAACGACTCCGGAGATGACGAAGGCAACGGCACCAATGACA
ACGATGGCAATAGCCCAGGTTGGCAGCAGGGGGTTGATGTCGATCTGTCCTCGCTGAGTTCGGTTGGAGA
AGTTGTTGTTTCGGCTGGACATGTAGTGGAAAGATCCAGTCTTGTTCATCTTGATCAGACCAGCGTCGAA
GTATCGTGGGGCGGCGTTGAGCTTCATGCAGTTCTGGACGTCAGCCTCGACGTTGTTCTGGTTGTTGGCG
TTCTTGGCCTTGAGCTGCTCGTAGGTCAAGCAGTTGGTCTGTCCGAG
>Pg_Root18396_c0_seq2
GAGAAAAAAAAACTAGAGAGAGAATAACCTAACCCATGACTGATACCAGCCCTTGTATCTTTAGGAATCC
ATTTGTAGTTGGCGTTGGGACACTTGAGAGGAGAGTGTCCGAACACAAGGTATTTGGGACATGAGGGAGG
TGTGCTCTAGTATTCAATATCAACAGATTCAAAAGAGTACTCCGAAGAGTGGTCTTGCTTAGTGGCAACT
CGAATAGAAGGTGGAAATAAGAAAGAAGCCTTGATTTCAATGCAAACTCTAGCAAAGTTTAGGAACTCAT
TCTTTGTAGTCATCTCATCCGTGAAAAGAGTTTTACCAATGGCACTAGCAATGTAACTAATACCTTCATC
AGACCAATAGGAAAGACGAATATTGATAAGTTTTACCCAAATTGGAAATGAAATGCTTTCTGTTTTGGAA
AACACAACCCCTTCCTTCCATTTCTGTAGGACCATGACTTTAGAAGTGAAGTGCCATGGACCTGACGGCA
GAACATTGTCACAATTCGATACTGAGTTAGATTTAAAGATGCAGTAGCCTTTGCTGTGTAGAAAGACTTG
AGAAAGCCCAAGATGACTCCAAAGTCTCCTAGCAATGGGCTCGACTACTTTGTAGGGAAGAGATGAATGA
AGGAAATACCCCACTAGACTAGCTGCCCAGATCTGGTTGCCTCTTTGGAGCATGTCGTTAGGGGGTATGA
CAGACAAGTTCCCATCAGCCGAAGAAGGAGGGTGGTACGTAAGTAGCCTGGTGGTTCTGATATTGGTTTA
ACCAACCACATCACTCCAAGATTTGGAGGCTACTTTCAGACCTTGGGCAGGTATTTCCCCTTCTTCGAGG
GAAGGAGCGGTAACCTTTAATTTGAATTAAAGGCTGACTCTAATTTTCCAGATTTGCCAGGACATGAAGT
GGTG
>Pg_Root18398_c0_seq1
GGGAAGGCTTGTCTTTCCCCCATAAGTAAATACAGGAAGAAGACCTCAATGGTAACTATTCGTCTGTCTC
GTGGTGGCTCTAAAAAGCGTCCATTTTATCATCTGACCGTAACCAACAGCCGTAGCGCCCGTAATGGCCG
CTTCCTTGAGCGTATTGGTTTCTTCAATCCGGTTGCTCGTGGTCAGGAAGAGCGTCTGCGCATAGATGCT
GATCGTGTGGCTCACTGGGTTGGTCAAGGCGCACCGTTGTAC
>Pg_Root18446_c0_seq1
TCTCGGGTCACTGATCTACAAGAAGGAGAAGCGCATGGAGGAGATCGACCGCAACATCCGCACGACGCAC
ATCCAGCTCGAGTTCTGCATCGAGACGTTCGACCCGAACGCGAAGAAGCACAGCGACCAGAAGAAGGAGC
TGTACAAGTTGCGGCAGCAGGTGGAGGAGGAGCTCGCGATGCTCAAGGAGAAGCAGGCGAAGGCGCTGGA
[truncated: 9,253,153 more chars]
