# Supplementary material for: Comprehensive analysis of Panax ginseng root transcriptomes
Source: BMC Plant Biol. 2015 Jun 12;15:138. doi: 10.1186/s12870-015-0527-0 (PMC4464628; doi:10.1186/s12870-015-0527-0)
Supplement: Additional file 3: Dataset S1. — A compressed file containing all assembled root transcripts and their functional annotations from BLASTX search. [file 12870_2015_527_MOESM3_ESM.zip › Additional file 3/CP_root_unigene_set.fa]

>Pg_Root0_c0_seq1
TGCATACTTCTTCAATGGCTTCAGCTTTTGTCTGTGATGATCATGCAATATCAGTGAGCAGCCGCCGGAG
TAGCTGGTCAGCTTCAGGCAGCTTCCAGGAAGTTTGGCAGGCCCCACCGGACGTTTTCACCAGGAGCAGC
GGCCGGCAAGACGACGAGGAAGAACTCCGGTGGGCAGCCATCCAGAGGCTGTCCACTTATGACCGGCTCA
GAAAAGGGATTTTGAAGCAAGTTCTTGATAATGGAAGAGTTATTTCTCAAGAAATTGATATTACTAATCT
TGGATTAAAAGCTAAGAAGCAGTTGATGGATAGGATACTTAAAGCTGTTGAGGAGGATAATGAAAAGTTT
CTTACAAGATTAAGGCAGAGGACTGATAGGGTTGGAATAGATTCACCTAAAATTGAAGTGAAGTTTGAGC
ATTTATCATTAGAGGGAGATGTGTATGTTGGAAGCAGAGCACTTCCTACTCTGATTAATGCCACCATGAA
TACAATTGAGGTAATTTTTGAGGATTTTGTGAGTGTAAATGTTAGGCTGAATATGATTGTGTAAAAGTTT
TTACTATATTTACAAGTCAAATTATTTGAATTTTCAAGAATGTCAATTTCATTGGGCATATAGGGA
>Pg_Root41_c0_seq1
TCATGAGACACTTCCTGAATCTTCTTCTGTTTCTTCTCTTTTAATCTCCGCAGAGCATAAAGTGAACTTC
CAGTCTAGTTCAAAAGCATCTGGTCGAAATGCCAAACTCCGTGTCCTTTGCCAACCATCCTTAGCTGGGT
GATGAAGTCTGAGATCTTCTTGATTGCTTCAATCTGCTCTCCAAGAAACTCACTCTCAACAAAATCAGCT
AACTGTGGGTCATTGTTCTCTGATGCCACTCTGTGAAGGTTTAGAAGCTTCTCGTTGGTAAGTTTCTCCA
GAGACAGGGCCAACTCCATTGCATATAAGGCATCTCCTTTTTCAGCATGTTCAAAATCAGAGATAGGGGA
GACGATAGGGTGGAGTGTCACTCTTCCTCCTCTTTTGTTCTGGTACTCCATAAACTTCTCAGCGTGCTCT
CTTTCTTCATCACTTGATTCCTTGAAAAATTTGGCAAGACCCTTGAGAGCAACGTTGTCTCTGTCGAAGT
AGGCGTACATTGAATGGTACACATACGACACGTTGTATTCCACATTGATTTGCTCGTTAATGGCAGCCTC
GCTAGAGTCGGCATACCTCTGGCGAGCGAGGGAGGCATTAGATGTGATTGGAATGGCCAGATCGGAAGAG
CACAC
>Pg_Root45_c1_seq1
AAAAGGTGTTGAAGGCTCCTTGCAAAAGGCTCTTTATTATCTTTGTGAAGCAGCTGATGATGCTGTCCGG
AGTGGCTCTCAGCTGCTTATACTTTCAGACCGAACCGATAGCCTGGAACCGACCCGGCCTGCAATTCCTA
TAATGTTAGCCGTTGGAGCTGTTCATCAACATCTTATTCAGAATGGCTTGAGGATGTCAGCTTCCATTGT
TGCTGATACGGCTCAGTGCTTCAGCACACATCAGTTTGCTTGTTTGATTGGATATGGTGCAAGTGCTGTA
TGCCCATACTTGGCACTGGAGACATGTAGACAATGGCGTTTAAGTAACAAAACTGTGGCCTTAATGCGTA
ACGGTAAAATTCCCACTGTAACCATTGAACAAGCTCAGAAGAATTATACCAAGGCGGTTAATGCAGGGCT
TCTTAAAATCTTGTCCAAGATGGGCATCTCATTGCTTTCAAGTTATTGTGGTGCTCAGATTTTTGAGATA
TATGGTTTGGGGCAGGATGTTGTTGATCTTGCATTCACTGGTAGTGTGTCTAAAATCAGTGGACTCACCT
TTGATGAGTTGGCAAGGGAGACACTGTCTTTCTGGGTGAAGGCCTTTTCTGAGGATACAACTAAGA
>Pg_Root49_c1_seq1
AAAATACTGTGCCGAACTAGGAGGGCCCCGGATGGTCAGAGGATCCATTTGGTCATTATTAAGTTGATGA
TCAGGAAAAATGTTCCAATAGTAGTCTCCACCAAATGGCTGAAAATTATAGTCAATAATAGGCATCATCG
GATCCGGTCTGACAATTGCAAGGGGTTGAGGAGGATATCCTTGTGGTATGATCATTGCCAGAGGCTGTGG
ATAGTAATTCTGATGCTGATCATTCTGATTCTGGTTTTGGGATAAAGATCCATATGAGGTATTCAACACT
CCCAAATCTTCCATGATAGAATCTCTTTTCATCTTCATATATTCAATCATATTGTTAAAAGTATTAGCCT
CAACAGTGAGGTCAGTTTCTAGGAAACTATCAAACGTAGCATGCCAATCAGGAAATTTAGCCTCATTATT
TTTCCTGCGAAGACTCTCGAGTTTAGTTTCGGCCATCTTCTTCCTCTCCTCAAGATAATCTAACACGCCA
ACATTTCTCTTCCTATGCTCCTCGGCAGGTTGAGCTCTATAGTTGTTGAACAAGTCTTGAATAATAATGT
CGGGATCTGATGACCAAATGTGGACCTCTTGAGGTAGAGGTCCATAAACAACCATGCAAAACTTTATGCC
GCAAAGAGTTGATAATTCCTTGCCCTTTTTCTGTAAACCAGCATATCTGTTCCTAAAACTTACAAGCCGT
CCCTTTCAGTTCTCAATGAATTCCATGCTTCTCCTATTTCGACCCATCTGCATATATATTTGTTTCTGTC
TCGAGTCAAACGTCTTCTTGTAATGCAAATATGCAATTATATATATAGAAAACCAATCACATAACATGGT
CAAT
>Pg_Root54_c0_seq1
GATTGTCCCTATGTCTTCCCATAAAATCTCAATTTAGGATACACAACAAGTGAAGTGAGGAGATTTTGTA
GCTATGTCGATTAGTTCGATTCATACTGTTGTATGTCGTCCAGTGAGCGTGAAGAAGCTCGGAGCTCCGG
CGAGACTATCTGCTCGGAGATCGCGCGTTGGAGAATGGCGTGGCGCCTCTACACTTTCTGGTGCTAGGCC
TTTGGTTTTCGCTTTCGCCAAGGCGAAGCAGAAAGGAGAGAGTGTTGAGGATCGAGCTTCTCCTATCGAA
GATCAGCTCGCTGATGATGAACCATTTGTGCATTTTGACGAGCGTGATTTTGCCGGCACAGCGTCTGTTC
CCGTCTATGTTATGCTCCCATTGGGAGTGATTGATATGAACTCGGAAGTGGTTGAACCGGAAGTGCTTTT
GGACCAGTTAAGAACCCTCAAGTCCGTTAACGTTGATGGTGTTATGGTTGACTGCTGGTGGGGCATTGTC
GAGTCTCATACCCCTCAGGTCTATAACTGGAGCGGCTACAAGAAACTCTTTGACATGATACGCCACCTTG
GACTTAAGCTTCAGGTTGTTTTGTCGTTCCACGAATGTGGAGGCAATGTTGGAGATGATGTGCATATACA
ACTCCCCGAATGGGTAAGAGAGATTGGTCAAACCAATCCTGACATTTACTTCACTGACAGGACAGGCTTG
CGTAACTCTGAGTGTCTCACTTGGGGGATTGACAAGCAACGTGTTTTAAGAGGAAGAACTGCTCTCGAGG
TTTACTTTGATTACATGAGAAGCTTCCGTGTGGAGTTTGATGAGTTCTTTGAGGATAAAATCATAACTGA
GATTGAAGTAGGACTAGGTCCATGTGGGGAGCTCAGGTATCCTTCTTACCCTGCTCAACATGGCTGGAAG
TATCCTGGTATTGGTGAATTCCAGTGTTATGATAAGTATTTGATGAAGAGCTTAAAGGAGGCAGCAGAGG
TAAGAGGGCACAGCTTTTGGGGCAGAGGACCTGACAACACCGAGTCTTATAACTCAACCCCACACGGGAC
TGGTTTCTTCCGCGATGGAGGTGACTATGACAGCTACTACGGCAGATTCTTTCTTAATTGGTACTCCAGA
GTTCTCATTGACCATGGTGATCGTGTTCTTTCTATGGCTAACTTGGCCTTCGAAGGAAACTCCATCGCTG
CTAAGCTCTCAGGTATACACTGGTGGTATAAGACAGCTAGTCACGCTGCTGAGCTCACTGCTGGCTTCTA
CAACCCATCAAACCGTGATGGGTACGGTCCAATAGCAGCGATGCTGAAGAAACATGACGCTGCTCTCAAC
TTCACATGCGTGGAGTTACGAACACTTGACCAACACGAGGATTTTCCAGAGGCGCTGGCTGACCCAGAAG
GTCTAGTTTGGCAGGTGCTGAATGCAGCTTGGGATGCGAATATACCTGTAGCTAGTGAGAATGCTCTTCC
TTGTTACGACAGAGAAGGCTACAACAAGATTCTTGAGAACGCGAAGCCACTCAACGACCCTGACGGTCGC
CACCTATCGTGTTTCACTTACCTAAGGCTAAACACAACTCTGCTGGAGTCTCAAAACTTTGTAGAGTTCG
AGAGATTCGTCAAACGAATGCATGGGGAAGCTGTTTCGGATCTTGGTTTGCTTCCAAGGACCACCCAAGA
GAACAAACTCGAGTGAATTATTGAGAGAGAGAGTGGAGGAGTTGGATGGAGTCAAAAATCAAGTTTGTAC
TTGTATCCAAAAATAAGGGAGCTTGTTGTAAAATGATGAATAGTGTAGACAACAATATAAATGTTATGTC
GATTAAGACAATGACTAGAAAGCAAAAGAAGAG
>Pg_Root117_c0_seq1
GCCGCCTAGTTTTGGGTATTCAGGAACTATGGTGAAAGCAAAAGAAGTGGAAAAAGAGAAAACAGAGCCA
TTGGTGGAGTTCTTGAACCGAAGTGGTGATGGAAACAGAGCATGACCCATCAATCTACCGGTCTCGTTGG
TTAACTGAAGAATACCATTTTTGTTAATTTTTGCTACACCGCTCAAGCTTATGTTGGTGCTTGCTTGGCT
GAATCCAGTGTAGAAGAACTCATCAAGCTGGGATGAAGCTCTAATTGCGAGGAAAATGAAAGAAAACAGA
AGTATGATCAAATTTGGCATGGTGGAAGAGAGAGAACTAGATTTTAGTACAAAGGGGATTTGATCTTTGT
TAGGTGAGATTGGGCGGAACATGGGAGGTAATTTGTGCTTCTTAGGTGGTTTGGTTTTCTTGAAAGGTGT
TTATGCGGCAG
>Pg_Root121_c0_seq1
GCCATCAGATTCGTTCAAGAAAAACTGACGATGTAGTACTTTTTACTCCTAACAAATAATGGAATGCTGA
TAAAGATGAAATAGACCTTTTACATAAGATAGAATGTTCGCGAATTAGATTTTCATCGAGACATAATCAA
ATGTTTTATGTGTGCTCAAAGACGTAAAACTCTTATTTGGAAACTGTTTCAAGCAAATGCGTAGTCCCTC
TTTTTTTCTTTGATATCTCCGAACTGATGAAGCTTATTTTTAGAAATTTGATGGGTAAAAGGGGAAAGAT
AGTTGATCCTCTATCATCTTCTATCTGGTAG
>Pg_Root124_c0_seq1
GTTTGGTTTCCCTTGCAGTACAGAGCCTGCGGAGCATGTGACCGCGGGCTCTCGTCGTATTCAGATGAAT
GCAGTTGTTTACAAGCTTTTGTTTACACCTTGCAGGTTCTGGAGCAGGGCAACCCTTTGGGCCCAAGGAG
GGCTTATGGCTACCGGAACCGTGAAGTGGTTCAACGCCGAAAAGGGCGTTGGTTTCATCGCCCAGGAAGG
CGGCGGCCCCGACGTCTTCGTTCACTACTCCGCGATCAACGCG
>Pg_Root130_c0_seq1
TGATTACAACATCCAGAAGGAGAGCACCTTGCACCTTGTGCTCCGCTTGAGGGGTGGAATCATTGAGCCA
TCCCTTCAGGTGCTCGCCAAGAAGTACAACTGCGATAAAATGGTCTGCCGCAAGTGCTATGCTAGGTTGC
ACCCCCGTGCCAAGAACTGCAGGAAGAAGAAGTGCGGACACAGCAGCAACGTGCGCCCCAAGAAGAAGTT
AAAGTAAGCCCTTCGTCTCCCCTTCACCCAGCTCTCCGAAGAAGTCTTCTGCTGCGGTGGTTTGTTTATT
GTCGTCCCTTTGCAA
>Pg_Root131_c0_seq1
TTTGAAATGAGCAAAATTTCAGGTGAAACGCTTCGTAAAGCCATCAGAACCATCTTGACTGATTCTCAAA
CCAATAAAAGGGGCTTCGTCGAAACTGTCGAACTTCAAATTGGCCTTAAAAACTATGACACACAAAAAGA
TAAGCGTTTCAGTGGCTCAGTAAAGCTTCCCAACGAATGTAAACCACGAGTGAAATTTTGTGTCCTCGGA
GATCAAGCCCACTGTGATCAAGCCCAAAAGCTCGGAATCGACTTCAAAGACGTTGAAGCCTTAAAGAAGT
TGAACAAAAACAAAAAGCTTGTGAAAAAACTCGCTCAGGGCTATGACTTTTTCCTTGCTTCTGACAGTAT
TCTTCGTCAAATCCCCCGTCTTTTGGGCCCAGGATTGAACAAAGCTGGCAAATTTCCTACCCTCCTCGGT
GCCACTGAATCAATGGAAGAAAAGATCTTGACCGTTCGAAGCACTGTTAAATTCCAACTGAAAAAAGTCT
TGTGCATGGGAGTCGCAGTCGGACATGTCAAACTTACTGAAGATCAATTGGTTATGAACATTGGTGTGAC
CATCAACTTCCTTGTTTCCCTCCTCAAAAAGAACTGGCAAAATGTCAAAGCCCTTTATATCAAAAG
>Pg_Root147_c0_seq1
TGCTTCTGCTTCCAAGTGGACTCGTGAAGGAATGGCTACCCTTGCAGCTCTCAACGTCGTCGGAAGGATC
AAAGGATATCCTATTTGGAGTGACCCGAACCGGGTTGACCCGTTCTTGAACGAAAATGCTTCACCGCCTA
ATGCCAGCCCAAGCATTGTCAACTCAAAAGCCTTAGGATTGCCTGTTTCGAAGCTGTGAGTTAAAAGTAT
GAAGAAGGGGAGATTTGTAAGAATCATG
>Pg_Root169_c0_seq1
GGTAGATGACCTGTGAGCATGTTTCGATATACTTGAAATGATTTCAAATGTGTAAGATTATTAAATTCTG
GAGGAATGGAACCTGTGAGGAGATTTATTGACAAAAAAAGTTTGGTGAGAGACCTTAGCTTTCCTTTTTC
TTTCGGAATAGAGCCTACTAGTAAATTTTTATTGAGATAGAGATTGGTTAGGTTGCCCAAGCTACCTATG
GTAGACGGTATTGATCTCGTGAGATTGTTGCTACGCAAAGACAATTCCTCAAGAGAGCTCAGCATTCCAA
TTTCTTGGGGAATG
>Pg_Root179_c0_seq1
GGAGATCACATTGGTTGGAATATATGCAGAGACATCACCAGCTTGAGTTTCAATAACGGGCAAAGCGGTT
AGAGAGCCACCACCATGAGTGTCGTTCATTTTAGCTGCACGTTCGAGTAGACGAGAGTGCAAGTAGAAGA
CATCACCAGGGTAGGCTTCACGACCTGGTGGACGACGCAATAGCAAAGACATTTGACGATAGGCAACGGC
CTGTTTGGACAAGTCGTCGTAAATGATCAATGCGTGTTTGCCGTTATCGCGGAAGAATTCACCCATAGCG
GCACCAGCATATGGCGCCAAGAATTGCAATGGAGCGGCATCGGAGGCAGTAGCAGAGACAATAATGGTGT
ACTTCATAGCATCAGTGTCGGTCAAACGCTTCAAGATTTGAGCAACAGTTGATCGTTTCTGACCAATGGC
CAC
>Pg_Root193_c1_seq1
TCGCTCGTATTTTTTTGAATCAAGCTCGAACTGTTTGGCTCAATTACAACCTTAATTGCAGAAGGTGTTA
GCGGAAACTATAACTGCTGATTTATGGAACAAATTATAGTCTCTCTATTTAACGAAGTTCCTCACTAATA
AATTGAGACTTAAACAACGCCTTTACGTCTTGCATATGTCAAAAAGTACTCAAATCAAATCTAATATCAC
TACGTTTAATTCAATTGTAACAACAATAGGTCTTCATCATCAATCTTAATATTGATGTTAAGATTGATGA

>Pg_Root194_c0_seq1
ATCATCACCCACTTTCTGTTTCTTCAGTTTTAAACAAAAACACAATAAAAGATATGGGTGAGGCAAAAGG
TCACGTACTGTTTTTCCCATATCCGTTACAAGGCCACATTAATCCAATGATCCAACTCGGCAAACGCTTA
TCCAAAAAGGGACTCACCGTCTCACTGATCATTGCCTCCAACATCCACCGTGAACCGTACACCTCTGAGG
ACTACTCCATCACCGTCCACACCATCCACGACGGTTTCTTTCCACACGAACACCCTCACGCCAAGATCAA
AGACCCTCCACGTTTTAATGACTCTACTGCTCGTAGCCTCACAGATTTCATCTCTAGGCAGAAGTTATCG
GGCAACCCTCCAAAAGCTCTGATCTATGATCCATTCATGCCCTTTGCACTGGACGTAGCCAAGGACTTGG
GTCTATACGTAGTGGCCTATTTTACTCAGCCATGGTTGGCTAGTCTTATTTACTATCACATCAACGAAGG
CACCTACGATGTTCCTGATGATAGGCACGAGGACCCGATACTTGCATCGTTTCCGGGGTTCCCGTTGTTA
AGCCAAAATGATTTGCCTTCTTTCGCTTGCGAGAAGGGGTCTTACCCTCTGATATTCAAAGTTGTGGTTA
GCCAGTTCTCTAACTTGCAGCGCGCTGATTGCATTCTTTGCAACACTTTTGATCAACTTGAACCTAAGGT
AGTGAAATGGATGGATGGTCAGTGGCCGGTGAAGAACATTGGACCGGTGGTTCCATCCAAGTTCTTGGAT
AACCGGTTGCCTGAAGACAAAGATTACGAACTAGGGGATAGCAAGACTGAGCCTGACGAGTCTGTTTTGA
GTTGGTTGGCGAGTAAACCAGCAAAGTCGGTGGTTTACGTGGCGTTTGGGACATTGGTGG
>Pg_Root194_c1_seq1
ACATTGGTGGCTTTGAGTGAGAAGCAGATGAAAGAAACGGCAATGGCCATTAAACAAACCGGATACAGTT
TCTTGTGGTCTGTTCGAGATTCTGAGAGAAGCAAGTTACCGTCTGGCTTTGTGGAAGAAGCTTTGGAGAA
AGACATTGGAATGGTGGCTAAGTGGGTTCCTCAGCTAGAGGTTTTAGCACATGACTCAATCGGATGTTTC
GTGACACACTGTGGATGGAACTCAACATTGGAGGCATTATGCTTAGGAGTTCCATTGGTGGGGATGCCTC
AGTGGACGGATCAGCCAACGAACGCTAAATTTATAGAGGATGTGTGGAAGATTGGGGTTAGAGTGAAGAC
CGATGAAGAAGGGTTTGTGAGTAAGGAGGAGATTGCTAGATGTATTGCTGAGGTTATGGAAGGAGAGAAA
GGGAAATTGATGAGGAAGAATGTTGAGAATTTCAAGGTGTTGGCACCTGAGGCTATCTCAGAAGGAGGTA
GTTCGGACAAGAAAATTGATGAATTTGTTGCTATGACGACTTGAAAATTTGAAACTGAGATGATCTGAGT
GTTGTCAGTGTGTTAGTTTAATTACTGAATAATGACTTCTTTGTCTGAGTTAAATCAAGTTCTCCTCGTC
TCTTGTACTATATATGTCTTGAGAAACCATTTTATTTAGTTAAGGAACAAACTCATATTATATGTGAGAG
CTG
>Pg_Root207_c0_seq1
ATTGGAACCTATGTCCTTCGCCAAAGTATGCATTGAAGTTACTGCATCCTCTCCCATGCCTGACTGTCTG
GAAGTAGTTGTTATAGAGGATGATACTCTATCTGAAACGCATGGTAAAGGTGGAATATCAAAATAAGCCA
CTATTCTGCTCCCATTGTAAATCTTTTGGCCACACATTTGCCAGGTGCCCAAATGCAAACTTTAAGTGGG
TCCCCAAAGGTCCAGTGATAGCCCCTTCCCTCCAGAAGGCGGATTTGGCTCTTAGCCCTGAGCCTCCTAT
CCCTCCTATTGGTAATTCGGGCCCCTCTCCCTTGGCTTTCAATTTGCTTCCCCCCTCTTCCCCGGGGATT
ATGAACGAGTGGACTGTTGTGGCTAAGGGTCCTAGACCGCCTATTCCCAAGCAACCCTTCACCAGTGCTC
CTCCACCTTCTGTGTCTGGCTCAAACCCGTTTGGCCCCCTTTCTCCAGTGGCTGTGCCTCAACCAGATCC
TTTCTCTGACACCGATACCACCCCTCTCCCTTGTCCCCTGGAGGGTGTTTTTAGTCTTTGTGATTGATAA
ACACTTTGGTTTGCAGTGTGAAGGATTGAG
>Pg_Root209_c0_seq1
ATTGAAGCTGAGGAGGATGTCGCTCGAAGTGAAAATGCCAAGTTGAACTCTGTTTTGGAAAGCGAGAGAG
GTAATCTCAATATCGCCCAATTCAACAACGAATGTCTTCGAAAAGACCTGGCCCAAACGAAAGAACAGAT
GGAGAAAATGAAGGTAGATCACCGAGCGATTATTGACATGAATGTGGATTTTGTTCGGAGGAACGGAATC
CTCGTTCAGAAAAATGAGACCTTGGTGAAGACCAACAAAAGTTTAATTTTCCAAGTAAATGAGTTTGAGA
CCAGAGAGCTTCGTCATCTGAAGGAACGTCAAAAGGTGGATGAAGAAGTTCGGGAACTTCGTGCCTTGAG
GGATTTGGGTCCTCCTATTACTGAAGAAATCCGGAAGAACATCCAAACGGACTACAGAAAGTCGGCTGAG
CTGAATGAAGAAATAGTTCGGATGTTTTCGGAAGGGTACGAGGAATGCAGAACCAAATGCAAGGCGAAAC
TTGTCGAAGCTAAGGTAGACCCTTCCCTTCTCGATTCATCAGATGGCGAGGAGGATGATGTTTAATGATG
ATTTTTGTTAAATGTTTTTTCTTTTTG
>Pg_Root215_c0_seq1
GGATGTTTTTAGGCTGCAAGTGCACCTAATAGCTGCGAATTTGGCCGTGAAGAGAGGGAGGAGATCATAT
TGGGAAAATAGGAGAGTTACAAAAGTGGTGTTTTTCAGCAAGTGTAGGCCTATGTTGGAGGTATTCCGGT
GCGATGATTTGGTCCAACGGGACGGCGATTGGTGGTTTTATATGCCGGAGATGGTGAGGTTGGAGCACAA
GGTTTCATTGCCTGTTGGCTCATGCAATTTGGCTTCGCCTCTCCGGGGAAGAGGAATAGACGAGGTGTAC
ACCATGTCCAAGATAAAACAAAGCAGCAAGACAATAAAACGAGAAGCGTACGCCACTGTCCTCCATTCTT
CTGAATCCTATGTTTGTGGTGCAATTACTCTGGCCCGGTCTCTTCTTCAAACCGGTACCAAACGCGACCT
TA
>Pg_Root223_c0_seq1
CATTCCCAAAAGTTGAGTTTCTAGTATCTTCATCACCCTTAAAGTCTGAATCATAATATGTAACAAGAAC
TAGATCATCACTATGATAGACAATCATATAATCTCTCGTTCTCCGAAAATATTTGAGTATATGCTTAACT
GCTGACCAGTGCTTAGGTCCTAGATTAGACTGATATCTGCTTGTTACACTTAGTGCATGAGCGACATCTG
GTCTA
>Pg_Root236_c0_seq1
CCCTACCATAAAAGTTCAAACACCCAACATAAACAAAGTACACATCTACACAGTCCCTAACTTATTTTTT
ACCAAGAAACAAACTGCATGCATGCATTCCTTTATTGTTATTCTCCTCCTCCTGGATGGGTTGCTTCAGC
GCTTCTTATTACGAGGTTCCTTCTGAGCATTGAAATAAACCACAGCGACAGGGATTCCAAGGTCAAATTG
CTGAGCAAAAGCCCTAGTGTTGAAGTTACAACGAGTCGCCGGCTCCTGCAGGAATCCCAGCGGGGATTTC
TGCTGGAAGAGCGCCAGTATGAAGCGGTGGATCCCAAGTGGCGGGCGAGGGCCGACGTAGGGAACTGCCA
CTTTGACTTGAGCAACAGTGGTGCATCCAGGAACATCTGTAACTATCCAGTGAACCCACTCCCGCAGGTA
TGGCTCGCTCGGACTTGGTGCATCAGGGTCCGTCATTACCAGAGTATAGAGTTGTTGGGGATGGCCCGTG
AGAGTTATTCTTGGTGGATTAAAAGCAAGTGAGGGCTTAATGCTGCAGCCATTTGTGAGTTGCTGGGACT
CAAAAAACACAGTCATGGTGACTGAAGGGACAAACATGTCCACCACATCGCCGATAACCCGGCCTACGAC
GAGCGGATCGACGCTGAGTGACATGCTGATCCGAATGAATGGACTAGCTAGAAAGAGAAAAAATAGG
>Pg_Root252_c0_seq1
CTACTATATTATGTTGTTTTATGGTGTGGGAGAATGATTTTCTTCTACTAAATGTTTTGGCTTCTCCTGG
AATGTCGTTCTAATTGTTATTGCTGCTGGTGTTTGGGTTTGTCACGTATATCATATGTAGTCTTGGCAGG
TTGTTGCTGGTAGTGTGGCTACACCTGGTGTGCTGAAGAAGCTTCAGATGCTTTGGTCTGCTGTGGCTGA
AAGGTTTGGGGGACTTATCACCCCATCTGTTGTGCTCTTGTTGTTGTTGTTAGGGCTTTTCTTGCTATTG
TTGTTCAATTTACTTGCAAATGGTCTTAATTAAAAATTATTGTTATTATTATTTATAGCTTGTCTGTTGG
CTTTGTTCTGTAACTGTTGGATAGCATTTTCTTGTCACATCA
>Pg_Root252_c0_seq2
GCATTTAGTTTATGGAGACTTGCTAATGTATTCTGTAATTATTTTGTATTTGTAAGAACTAGTTTGGATT
ATGGGTCCTTATTGCCGCAGGAGCTGATCACTACTATGTTATGTGTTAGGGACAGCTGGTGTTCTTGCTA
TGTTGCCACAGGGGTTTCTGTTTCCATTTCTTATGTTGCTGTTATTCGTTGTTCCTTGATGGTGTGGGAG
ATTGTCCCCTATGTGATGCTGGTGTTTGGTTTATATGTCTCATATCATATGGAGGCTGGTATGGTTTGTT
TTTATCTTGGGCCTTGGCAGGTTATTGCTGCAGTTCGGGGGCTAGGCAGTTCTCTCCAGCTTGGGCTAGG
GAATGGTGTTTTGGATGGCTTATGTTCTTTGGCATCTGGAGCTGTTGGGTTCTGCTGCTGTTGTTGTATG
GATTGATGTAGCTGTATGAGGATTGCTGCTGCTGTTGTAGTTCGAGGATTGTTGCAGCTGCTCGGGTGCG
GATTGCTGCTCTATGTCTGTTGTCTTTGTGCCTGCTGTTGATGGACTTCTAGCTGCTCCTGGTGTGTTGT
TGATTACTGCAGCCGCTCTGGTGCGTTACTGCACTTTGGTCTGCTGTGGCTGAAAGGTTTGGGGGACTTA
TCACCCCATCTGTTGTGCTCTTGTTGTTGTTGTTAGGGCTTTTCTTGCTATTGTTGTTCAATTTACTTGC
AAATGGTCTTAATTAAAAATTATTGTTATTATTATTTATAGCTTGTCTGTTGGCTTTGTTCTGTAACTGT
TGGATAGCATTTTCTTGTCACATCA
>Pg_Root258_c0_seq1
ATTCACTCCAGGCTCGATGGAAATACTTGTAATTTTCTTGAGCACCTCACTCGGACTGTGCATATTAATC
AAACGTTTGTGAATACGCATTTGAAAACGATCCCAAGTCTTCGAACCTTCGCCACAGGGCGTTTTACGGG
TCGTGATGCGAAGTGTCTTTGTCGGCATACGAACGGGCCCTTTGACTTCGAGGTTCTCTTCTTTTGCGCC
TTTGATGAGTTGTTCGCAGACTTTTTCTAGAGACTTGACATTTTGGGAAGTGAGAGTAATGCGAATGCGG
TGTTCCGTGACTTCAGCCGGTTTATCGGATTTTTGCGGAGCAGCCATGTTTAAATTCGTTAAACTTGTTT
ATTTATCAATATAATTAATGTTATGACCTTTTTAATCTCGCTTTTCTATGCTCAATATCCAGGTTTCTCA
AACTTGG
>Pg_Root261_c0_seq1
GTTTCTTTTTATGCTTGCTGGGCAAGTTCAATAAGAGCGGTCTTATTTTATAGCTACTTTTTTAGTAGTT
GTAGTGTTCCCAGATTTGATAACAACAATGTAGATTCCTTTTTGAGAAGTTCCTAAATCGATAACTTCTA
GAGACGCTACTTTTTTAGAAAGGATGTTATTTCCTAAAGAATCGAATACAGTGATATCTGCATTTTCACC
TGCAAAATCCAATTGGAATTGACCGTTGCTAGGGTTTGGGTATAATTTTACTTCGTTGTTCAAGGCTGTA
GTGCCTTTTTTAACTTCTGCAGCTGCTCTTGGAGAAGTACCGTAGCAAGTCCAAGCTACGTCGTCAATGA
TTACACGGTTACCGCTGTTTCTGATTTCGATTGTAGCGTTTCCAGATACGTTGATAGCTTGAGAATAAGT
AGCTGTAGCAGTTGAAGTAACATTGATATCAGCACCGTATTGTACACCGTTAACGAAAACTTTCAATACA
GAATCACCTGTGAAAACTCTTTGGTAGTTGAAAGACAATGTACCGATACCTGTTGTGATAAAAGTCGTAT
TTGTTAAAGTACCTACTCTTAAAGCGATAGCGTCGCCGTTTAAGTCTTGGTCAGTTCTAGCGTCAGTTGC
AGACCAATTGATACCATTGTTTCCTGTCCAAGTTCTAGTAGCATAAGAACTAGCGCTGCTTCCTAAGTTA
GAGAAAGTTTCTGTACCACCAACACATGGATCGCCAGTAGTCAAGATTTCGTCGTTTGCAGGCGTTGCAG
CATATAGAGGACCTCCGATACATTCAGCATTGTTTGGATATACAGTGATAGAATAGTTAGTATTAGCAGG
CAATCCAGAAAGAGCAAAGTTTGCATTTGTACCTACATAAACTACTTTTCCAGCACCTAGCATATCATTT
ACTTGGTAAGCTGTTCCGTTAACTGGAGCTGTGACTACACCAGTTGTACTGATCATGGCAAGATATCCAG
TAGCTGTAACACCAGAAACTGCAACAGAAGCAGTAGTATCAGTAATGTTAGAAGAAGCGATAACAGCAGT
TCCAACTGGAGCTACACAGTTTTCTTGAGCGCTAGCCTTAAGGTCGATTACGCAAGAACCTTCGTTTGCA
TCATTGCTTACTACAGTAAGTGTTCCAAGTTTGTTTCCTAAAGTAGCACTGTTGAATTTTACTTCAACTT
CAATTGCGCTTGAAGGCACTAATGTGAAAGGAACCGATGGATTAACGATAGAATAGTTAACAGCATCGCT
TAACGTAAGAGCGCTAACTTCTAGATCTTGAGTACCTAAGTTTTCAATAGTAAAGATGATTACTTTGTCT
GTGCTAGGCAATACCGC
>Pg_Root276_c1_seq1
GGAGGTCTTGCTATAAAAAATCTTGCCGATTGGAATTCAGCCCTCATTTTATCCCATTTACTCAGTCATT
TCCCCTTCCCCAACTTCATTATGGGCAAAGTGGGTCAACGCCTCAGTTCTTCCAAAGACTAATTTCTGGC
ACTGCTCTACTCCATCGGACTGCTCATGGATTTGGAGTAAGATTCTTAAACTGCGGCCTTTAGCTTTAAA
TTTTCTTATCTATAAAGTTGGGAATGGCAATTTTTTTTAGGTTCTAGCATGACCCATGGTTGAATGGCCA
GGCATTAATCCCCTCTTCGTATTTGCTATCCAACTCCTGAATCCCTGTTAACGCTCTTGTCTCTTTTGTC
ATCTCTTTGGGAGCATGGGTGTTACCGGCAAGTAATCATCATGAAGTGCAACAACTTCGGAGCCTAATCA
CTTCTCTTCCTGCTCCGACTGCTGCCGATGACATGATCTTATGGGAATCCTGCGAGTTGAAATATGTCAA
GACCTCTCTTATTTGGGAATCTATTCATTCGCGTGCTCCGTTAGTACCATGGGCTGCACTGTTATGGCAT
TCTCTCCACATTCCCAGATTTTCCTTTACTCTCTGGCTTGCTCTTAGGCATAGATTGCCCACAAATGACA
GATTTTCAAGCTATTCTAGCTTCCGCCCTTTGACCTGCCACCTCTGTGATTCCCATGT
>Pg_Root303_c0_seq1
GTCCAATTCTTCGCCAAAGTTCTTGACGTAGACATTTGTGAAGCGACGACCACCCTCGCCGAGCTCACGA
ATGCGCGCTGCACGTGGTTGGAATTTTCCGACGAAGACCTTCTTTCCGTCCAAGAGCATGCCATTGACTT
TTTCGATAGCCAATTGTGCGGATTCTTCGGTTTCGAAGTGGATGAAACCATAGCCGCGGCTGTTGCCTTC
TTCGTCGTTAGCAATCTTGCAGCTAAGAATGCTTCCAAATAATGAG
>Pg_Root303_c1_seq1
TTGCATTGGAGGGAAGCCGGCGGTGTTGATGGTGTTCCACCGTGGTGCTGCACCTCGCATTTGACCTCCC
GGGATGGTAGTCGGCATCATTCGGTTTTGAAGGGCCGATGAGACGAAAAAGCCGCCATTTGCTGCCGGAG
CATACATCGCACCGGGGAGGCCGGCTGGATTTTGCATACGCATAGCAGCGAGACGTTGCATGTATTGCGA
GGCGAGTTGAGCCTTTCGGTCTTCCTTGCGTTGGGCCAAAGCGACGTAGAGCGGCTTCGAGCAGACCATT
TTGTTGTTCATTTCGACAACGGCTTTGGTGGCATCGTCGGGTTTCTCGAAGCAGACGAAGCCGAAGCCTT
TCGAGCGTCCGTTTTCGTCACACATCACCTTAGCACTAGTGATCTTGCCATAACTTTCAAAGTTTTGACG
AAGCATCTCATCATCGACAGAATCGTCCAAGTTCTTCACATACAAGTTGACTCCTTGGTATTTCTGCATG
CGCTCAGCCTTTTGCGCCTCATATTTCCTCTTGAGTTCGGCCTGGCGTTCACTCTTTTTCTGCGCACGGC
ACACGGTCATCCTGCGGTCGCTGCCGGGAATTTCATAGCCATTCATTTCGGTGACTGCAACCTCGGCTTC
TTCTGGTTTTTCGAACGCCACGAAGCCGAATCCCTTTGATTTGCCTTCAGAATCGGTCATGACGGTGCAG
CTGGTGATGCTTCCGTATTTGGAGAAGAGCTCTTGCAATTTGTCTTGGTCCAATTCTTCTCCAAAGTTCT
TGACGTAGACATTGGTGAAG
>Pg_Root315_c0_seq1
CTTTCTCCGCCTATCTCTTTCCTCTCCGCGGAATCTCTTCTTCTCGTTTCGAGTCCGTACGATCCCCAAA
AACAAAAAGCAGAGATGGCGGAAGAGAAGAAAGTCGCTCCGATTGGTGTCTGGACCGCCGTGAAGCCCTT
CGTCAATGGCGGAGCCTCCGGTATGCTCGCTACTTGCGTTATCCAGCCGATTGACATGATCAAGGTGAGG
ATTCAACTAGGTCAGGGATCTGCAGTCAGTGTGACCAAGAACATGTTGAAGAATGATGGTATTGGTGCTT
TCTACAAGGGATTGTCTGCTGGTTTGCTGAGGCAAGCAACTTACACCACAGCTCGTCTTGGATCCTTCAA
GATGCTGACTGCAAAAGCAATTGAAGCTAACGCCGGG
>Pg_Root323_c1_seq1
CTCCCAAGACACAAGATTGTTCATGAATGTCTTTATGTAATCCGGTCTGCGGTTCTGGAAGTCGAGATAG
TATGCATGCTCCCAGACATCAATGGTAAGCAATGGGAAAGAGCCAAGCACAAGGGGGTTCACAGCATTGG
GAGTTTTCACTACTTTGAGTTTGTTGTCTGCGTAAGCAAGCCAGGCCCAGCCAGCTCCAAACTGAGTGGC
GG
>Pg_Root324_c0_seq1
TCTGGTCTTTCAGAAGTACATAGAAAAGATCAGAAAATTGAACATTCAAGAAGCATATTTTTTTTTCAAA
GATCCTATACTTCTCTAGACATTTAAACAGCAACGTTGGGTGACGCTGGATACTCTTCGTACCCTGTGAT
TCCTGTAATCCTAATCCTCGTATTTGGCTGTCGGTGACCGATATTTCTGCGGTATTTCTTCTTGGGCTTG
TACTTGAAGACGACTACTTTATCATTCAGACCTTGATTTTCCACTACAGCATGCACAGTAGCATTGGTAA
CAACCGGTTTGCCGATGTAAGTATGTGTCTTTGTGCCGACAAGCAACACTTTGTTCAAAACAATCTGATC
ATCAACATTAGCATCTTTGAGCCGCTGAGTGTAGAGATATCTCCCTGGGAAAACAATGTATTGGCGTCCG
CCAACCATAACAACGGCGAAGATCTGTTCTCGTTTAGGTTTATCATCTGAGACCACCACAGCTTCAATAT
CGGTAGTCTCCGGTTCAGCCACGATGGCTGATTCGGCGAATTTCGGAGCGGCGGGGAACGCGGGTCGAGA
CGTAGACGCAGCGGAAG
>Pg_Root324_c1_seq1
GGGGAACGCGGGTCGGGACGTAGACGCAGCGGAAGTAGAAAGAAACCCAATTGTAGGTCTAGCCAGACTC
AATGAAGGCTTAGAGAGGGAGCGCGGTGGAGCGACACTGCAATGAGCAGAGAAAGCAGAGCAAAGAGAAA
GCGTCGCTGAGGGAGAAGCCATGTTGTTTTTCGCCGATAGCTCTAAGCTCAGAGTCCGAACTAAGAAGAA
GCTCG
>Pg_Root329_c0_seq1
TGATAACGTAGGATTGTTGTTACGTGGTATCGACAAAGAAGCTATCCGCAGAGGAATGGTTATTTGCAAA
CCAGGTTCAGTAACTCCTCACACCGATTTCAAAGCAGAAGTTTACGTATTATCAAAAGCAGAAGGTGGCC
GTCACACTCCATTCTTCAATAAATACCGTCCTCAATTCTATTTCCGTACTACTGACGTTACTGGCGAGAT
CGCTTTGGAACCAGGAGTAGAAATGGTTATGCCAGGTGATAACGTTACCATCACTGTAAAGCTGATCAAC
GCTATCGCAATGGAAAAAGGCTTACGTTTCGCTATCCGTGAGGGTGGTCGTACCGTAGGTGCAGGTCAGG
TAACTGAAATCTTAAAGTAATCTACCCTGATCGTCCTTAACCGGACACAAGGAATAGGTTAATTTCTTTC
AAAGTACTTAGCCAATTTTGGCTAAGTACTTTGTTCACGAAAGAGG
>Pg_Root332_c0_seq1
CTTTTCTTTGACCAGGGGCTTTTCTTGTAACAGTCTTGATGACACCGACGGCAACAGTCTGTCTCATATC
TCTAACAGCGAAACGACCAAGAGGAGGATATTCTTGGAAGTTTTCAACACACATAGGCTTGGTAGGTACC
AATCTCACAATAGCAGCCATACCAGTGGCAACAGCTTTAGGATTGTCTTCAATTTTCTTACCAGAACGAC
GATCGACTTTTTCCAAAAGTTCAGCGAATTTGCAAGCAATGTGAGAAGTATGACAATCAAGTACTGGGGT
GTATCCAGCTTTGATTTCTCCAGGATGATTCATAATAATTACTTGAGCAGTGAAATCTTCAGTTTCCAAA
GGTGGGTCGTTTTTGGTGTCACCAGCAACGTAACCTCTGCGGATTTGGTTGACAGCTAAACCTTTTACGT
TGAATCCAACATTGTCTCCAGGGAAAGCTTCGGGCAATTGTTCATGATGCATTTCAACTGATTTTACTTC
A
>Pg_Root345_c0_seq1
GTGGACTGGCTTTTCGAATAAGCCGTAGGCGTAGTCGACCTTCTCGGCAATGGATCCACCGTTGACTTGG
ATTTCCATAAGGTGAGCCTTCTTTTGACGCTTGTTAAGCTTGCGGACTTGGGAGTGGGCGAGAACACGGA
CGACGGTGCAGTACTTTTGCATACGCTTGAGTTCGTTTTCGATGATCTTTGGGTTCTCCTTGATTGACTT
TTGGTACTTGGTGAAAGCCTTCTTCTTGGAGCGGTACCAGTTCTTGTAGAAGCGTCTCTTGACGTCTTCG
CTCAAGTGGTGAGCCCAGACGGTAGTGAGAGAGCGGAGTCCTTGTGGTGTTTCGATGTAACCAACAAGAC
CAACAACGACGATTGGTGGAGTTTCAATGATGGTGACAGCTTCAACTATCTCCTTCTTATGCATCTTTGA
GTTAGGACGATCCAAATCACGAACAATATGGGTCATACCCGCCTTATAGCCCATAAAAGCGGTCAGATGA
ACAGGTTTACTTGGATCATCTTTTGGAAAAGACTTGACTTTACCTCGGTGTCTTCTTGCTCGTTTACGCG
GAAGAAATCCCAAAGAGCCATGACGGGGAGCCTCAAATTTTCTATGAGACATGTTGCTCTTTATTTTATG
GTATTGGGAAGAGAGG
>Pg_Root347_c0_seq1
GAAACTCTCCGCCAGGATCAATGCCACCTAAGTCTTCTTCCCATGTTTCTCCGGCCACTTCTCCACCGGC
ACATATGCCACCTAAATCGACTTCCCCGGTTTCTCCGTCTTCTTCTCCGGTGACTTCTCCACCGGGTTCA
ATGGCACCTAAATCATCTTCATCCCCTGTTTCTCCCGCGACTTCTCCACCGGCACATACACCACCTAAAT
CATCTTCCCCTGTTACTCCGTCTTCTTCTCCGGTGACATCTCCGCCGGCACATACACCACCTAAATCTTC
TTCCCCTGTTTCACCGTCGTCTGCTCCGGTGACTTCTCCGCCGGGTTCAATGCCACCTAAATCATCCTCC
GCTAAGTCTCCGGCAACTTCTCCACCAGGTTCAATGGCACCTAAATCTTCCTCTCATATGTCTCCGGCGA
CTTCTCCACCCGCACCTATGCCACCTAAATCCTCTTCCCCTGGTTCTCCGTCCTCTGCTCCGATGACTTC
TCCGCCGGGATCAATGTCACCTAAATCATATTCCCCTGTTTCTCCGTCATCTGCTCCGGTGACTTCTCCG
CCAGCGCCACCTAAATCATCTTCTCCGTCTTCTGCTCCGGGATCTTCACCGCCGGGATCAATGTCACCTA
AATCAT
>Pg_Root352_c0_seq1
CTAGTTTATAATGCCATAGTTTCACTTTATATTGCGACTTTGATTGAAGCAATACGTCGCCCTTCTTCTT
TGCAGGTGGTAACAACAGTGATACTGGAAGCAGTTCAAGTAAATTTCAACAAGAAAACCTGAATGACTTG
AGTGCAGGCCATCCGCAGGTGGGAAAATCTGAAAACAACTGTGATTCTAATGGGATGAAATCAAATGAAG
CAGAAGAGAAAGCAACCACAAATCACATAGCGAACATGGTTTCATCAAGTATCCATCAGTCCAGTGAAGC
CAAGTGCAGCGAAGAACAAGCTGATCATCCACTTAACCAGTCCATTACAAGTACCCTGTACCCAATTCCT
CCTGCCACGCTATAGGAAGAAACTACCATTGGCAAGCCTCCCATACCTCAAACTGAACACCACGGTACTT
CGTCTCTTCCTCAAATGCCATGTGTGTCGACAACAGGAAATGGCCCAAATGGGAAAACCATTACTGGATT
CTTGTACAGGTATACAAAAACAGAAGTCAGTATTGTCTGTGTTTGCCATGGAACCTCATTTTCGCCAGCA
GAGTTTGTGGAGCACGCCGGGGGCGTAGACGTTGCGCACCCGTTGAGACGCATTACTGTGATACCTTCTG
CTTTTGTGTGACGGATGATTTAATTACTCTCAAACCTAATTTCAGGTTTTCTTTTGTTCCTTTTTCTGAG
CAGTTAATGGGAGAGGGGTCTAACTAGA
>Pg_Root378_c0_seq2
AACAAACAATGCCTACCTTAAAAGTTTTCGTAAATGAAGCCAACAACCTCTTTGGAAAGAGTGATCCCTA
TTGTGTCTTAAAGATCGGAGAAGGAAACCAATTTTCATCCATTGAAAAGACTCGAAAGATCTCCAACACA
AAGAATCCCCAATGGAAGGAGTGCTTCACTCTTAATGTAAATAATCCCCTCACTGAATGCCTCTTCCTCG
AAGTTTGGAACAAAGAAACCATGAGCAAAGATGATAACTTGGGAACTGCCACCGTTCAACTCAACGATTT
ACAACGAGGAGTTGAAAAACAAGTCTGGGTGCAATTGCAAGGAGGAGCCCAAGGAGGAAACATCATCGGA
AAGATTGCTCACTTGGGCAAGAAGAAGGAAGAGAGAGCCAACGAAGGAAAAGTCTTCCTCGGCCTCA
>Pg_Root408_c0_seq1
CCCTTATATATAATAGAAGCTTCTAGAGTTTTAGGCGCTGGATTGTTTAAGGAGATACTCATCGATCTCT
TTGAAGTTCTTGACAGCAAAGTCCTTGATGACGTGTGGATCTTCAATCTCATGGCCGGTCTTCTCAAACT
CAGCAGACCATTTCAAAATGCTGCCACCGCCCTTGGGAGTAACGGTGATGGTTCCTTTGAATGTCTTATA
GTATTCCAACATTTCACCGCCGATGATGCTGTACGTCATGCTTTTGTTTTCCAGATCCACTGTTTCGATT
CTCTCCGCCGATACTTTCACCAGTGGGGATCCTTCTCCATAAATAATGAGGCGAATGGAGCCAGGAGAGT
TGCCATCTCCGGCAAGAACTTGCATTGTTTTGTAGTCCTTAGGGAACTCTTTGGGAAAGAGATTGATACC
GTCACCGAGTGCAACCCAGAACTTTTCTGCTGGAGACTTAACCTCAACCTCCACATGAAGAACACCACTC
AATCCCATTTTCTAACTTAACAAGCTCGATTATTATTAGAAATATTTGTTTATGATCGTCATGCTTTTGT
TTTCCAGATCCACTGTTTCGATTCTCTCCGCCGATACTTTCACCAGTGGGGATCCTTCTCCATAAATAAT
GAGGCGAATGGAGCCAGGAGAGTTGCCATCTCCGGCAAGAACTTGCATTGTTTTGTAGTCCTTAGGGAAC
TCTTTGGGAAAGAGATTGATACCGTCACCGAGTGCAACCCAGAACTTTTCTGCTGGAGACTTAACCTCAA
CCTCCACATGAAGAACACCACTCAATCCCATTTTCTAACTTAACAAGCTCGATTATTATTAGAAATATTT
GTTTATGAT
>Pg_Root436_c0_seq2
TAGGAATGTAGGACGGGGGAGCTACCTCCTTTAGAGAACTAGGAGGGCACTTAAGCTATTCCTATAGAGG
GAACAAATCTACTCCGGCCGGACTCTATCCCTGGGAATGGAGGGAAGTTTAAGCATCATTACTTATTCAA
CTACCAGTTAGAGAAGTAAGGGTATTTCTGTGACATATGTGATTTGTCAATTTGGTTGAGTGCACCAGCG
CTTTTCTCCTTAGCTTGTGAATGGCTCAATCGGGCACATGAAGTTGCTTTGTATCGTAAATTGATACAGT
CATCAGTAACCTTAGACTGCCGCTAACAACCATGGAAGGTTCTCTTTTCCCCTCTCTTCTTCTTAAGGTA
AGGTAAAGGGCCAGGCATGGTGGGGACCAAGAAGTCTTATGTCCTCCGAGTCGCACGGCGTTTTAACCAA
AAGAACTTCTTGCGCAATTCATGCCTTTCTGTTTTTATAACTAGAAATTTTTTCTTTATTTCCATTTCAA
ATTGTTCTCTG
>Pg_Root455_c0_seq1
GGGAAACATTACTGCCAACGCCGATGGCGTGGCAGAAACAACACTTGTGGACAATCAGATTCCTCTGACT
GGTCCTAACTCTGTTGTTGGAAGAGCCTTTGTGGTTCACGAGCTTAAGGATGACCTCGGAAAGGGTGGGC
ATGAGCTTAGCCTGACCACTGGAAACGCAGGCGGGAGATTGGCATGCGGTGTGGTTGGTTTGACGCCGCT
CTAAGTCTGGGCTAAGTAAGTACTTTGGTGTCTACTGTGTTGGTCGTCTTGTCTGTTGAATCAGATGTCA
AATAAAAGTTGGCTGAATAAGCTTTTGATGTTTATGTTCCTAGCATCAAAGTCTCTTTCTGGAGTTGTGC
CTTTGTAAACGTGTTTGTTACTTTTGGTTTAAATCTGCATTTGATCGTTTGTTTTGCTAAAAAAAAAAAA
AAAAA
>Pg_Root455_c1_seq1
GTTTCCCAGGTCACCCGCATGACGGATCTCGTCTTCAGGAGCTCCGTGTGTCATGTTGTTAGGGTTGAAA
TGTGGCCCTGTTGAGATGCATCCATTTGTTGTATCACCAAACTCATGGAGGTGAAAGCCATGAGGCCCTG
GTGTGAGACCGGTGATACGAACACTCACTTTTGTAGGACCTGTGTCTTCTTGTGTCAAAGTAACAACTCC
TTCGACGTCGGAGTTACCCTTGAGCACAGCAACAGCTTTCTTCGCGGCGGAAACGACTGTCAGCGATTTC
TTCGAGGCCGAGAAGGAAACAGACTGGGGACGGTGGAGGTTGAGAGAGACGCCGCCGAAAGAGGAACGGA
GAGTGGACGGAGGGGAAACGAGGAGGCGCGGAGGCGATGAGAAGGAGAGGAAGGTGTGAGAAGCCATTGG
ATGTTGTTGCTCTTTTGGCGTTTCGAAG
>Pg_Root458_c1_seq1
GGAACTTCCCCGTCAGAAATCGGCTTTTATTCCTTCTCTTTTATCTCACCATTTTCTCTGACTGATTCGG
ATTCAGGACGAAAATGGTAAGGAATAATGCCAATGGTGGCCAAGGCACAGTCAAGAAGAGGCGTTACGGA
TGCAAAAAGGATGATTTCTTGCCAGAAGAATCATTTAAAAGCTGGGGAAATTACGGGAAGGCATTACGTG
ACATGAAAACACGGCTCAAAGACCGCCTCCTAACGCGGTCCAGCGACCACCTAGAGCTCTATGAAATGCG
TGATCGGAGCCAACATGAGATGAAAAAAACATTGAACTGGTTTGACATCATTTGGTTCGGTGTTGGGGCT
GTAATGGGGGCCGGAGTTTTTGTCCTCACTGGACAAGCCGCCAGGAACAATGCTGGCCCTGCTGTCCTAT
TATCATACCTCATATCAGGTATAACTGCTCTGCTTTC
>Pg_Root460_c0_seq1
ATCGAATTACGCTCATTCAGAATGAAGAAAGAAGTAAACAGTATGACACAGGGAACTGTGAAATGGTTCA
ACGCCGAAAAGGGCTTCGGCTTCATCTCTCCTGATGGCGGCGCGCAGGACGTGTTCGTTCATCACTCGGA
GATCCAGAGCGAAGGCTACCGGTCTCTCGACGAGAACCAGCGCGTTGAGTTCGAGATCGCCCAGGGTGCC
AAGGGCCCGCAGGCAGGCGGCGTCACCGCCGTCTAAGACGCTTACGAAATTCCCTGCGCTGAAGCATCGG
ATCTAATCCGATTTCAGCGCAGGGTTTTTTGTTTTCTGAGATCGGAAGAG
>Pg_Root474_c0_seq2
TCAAGACTGATGTTTTTTCCCTAGCCTCCCATCAATTAATTCATTCTCTCTCCCCCCACACCCCATTGCC
TTTTGCTACAGATCATCATCAATTTCAAGCTACTGCTTTTTGCCTCTCTCTTTCTTTCTCTTCAATTAAT
TATTAGGGTTTATTTTCTCCTTTTAAGGGCTCATCTCCAGTAACTTCTTGAAGCTATCTTGCTAACTTCT
TAATAATTTCATGACCTATGAGGAAACAAAGCAACTGCATATACTGAACTTATAAAGAGCTAGCTAGCAC
CCACACTAAGGAAAGGAAAAAGGTGCGCGCAGTTGAAAGGAAGGTATTGGGGGAATATATATAAATGGCT
TCATCCACCTCCTCTTACAACTCCCCTTGTGCTGCCTGCAAGTTCTTGAGAAGAAAATGCATGCCAGGTT
GCATATTCGCGCCATATTTCCCACCAGAGGAACCCCAAAAATTCGCAAATGTTCACAAGATATTCGGAGC
AAGCAACGTGACGAAGCTACTGAATGAACTCCTCCCCCATCAGAGAGAGGATGCAGTGAACTCCCTTGCC
TACGAGGCGGAGGCACGGGTGAGGGATCCAGTGTACGGTTGTGTTGGTGCCATTTCTTTTCTCCAAAGAC
AAGTTGAGAGGCTTCAAAAGGAACTTGACGCGGCGAATGCCGACTTGATTCGTTACGGCGGCTACGCGGC
CACCTGCTGCAACGTCTCTGATCCTCATCGCCAGATCATCAATAGGCCGGTTGATCATTTGAATATTACA
AGGAATATTAGTGCAAGAAGTTTCTATCAAACACCGCCACCTTCTACTAATTTCTCCTTTCCTAATTATC
CTCTTCCATGGAATTCTACTTCTTTTTACAACCCTTCTGCCGAGGATAACAATGGAGGAGGAGGAGCTGG
AGGGGGAGGAATTTGAAGGACTACTACTTCTTATATATAACCCTTCTGCCGAGGATAACAATGGAGGAGG
AGGAGCTGGAGGGGGAGGAATTTGAAGGACTACTACTTCTTATATAT
>Pg_Root508_c0_seq1
ACCATTCAAAAGCTTAGCAATCTTTGAAGTTTGAACTGCAAATCGATCAAAAATGGCCAAGTCCAAGAAT
CACACGAATCACAATCAGAACCGCAAGGATCATCGAAATGGCATCCATAGACCGAAGAAGAATCGTTATA
TGTCGATGAAGGGTGTTGATCCAAAGTTTCTCCGCAACTTGCGATTTGCCAAGAAGCATAACAAGCGTCA
TGGAGCCAAAGAATCCAG
>Pg_Root511_c1_seq1
GTACAGCAGGTACACCAGGTCCTTGACGGCCTTGTCGCCCGCATCCGAGTCGACCTTGCGGCGCAGCTCC
TTGATGATGGCGTGGCTAGGGTTGATCTCCAGCGTCTTCTTGGACACCATGTACGAGCTCATGCTGCTGT
CGCGCAGCGCCTGGTGCTTCATGATCTGCTCCATGTGCGCGCTCCAGCCGAACTCGGACGTCACCAGAAT
GCACGGCGACGTCGACAGGCGGTCAGACAGGACGACCTTCTCGACCTTGTCGCCCAGGATGTCCTTGATC
TGCTTGGACAGCTTCTCGAAGGCGGCCTTGGCCTCCTCCTTGGCCTTCTTCTCCTCCTCGGTCTCCTCGA
AGGTGACGCCCTCCTTGGTCAGGCACACGAACTTCTTGTCCTCGAAGTCCTTGACCTGCTGCATCACGTA
CTCGTCGATCGGGTCCACCATGAAGATGACCTCAATGTCGCGGCGCTTGGCCTCCTCCAGGAACGGCGAG
TTCTCCAGCTTCTTCTTCGAGTCGCCAGTGATGTAGTAGATGGA
>Pg_Root588_c1_seq1
GTGAAATGTTAGAGACGTTAATGTAGATATAATGTGCATTTGGTAGATTGGTATTGAGTTCATCAACAAG
TGGCTTTATTCTGCTGTTGAACAGTTGGACCTCGTCATTAATGAAATCTACGCATCCAGATGCATTTGCA
CCATAATTTGCAACCTCTTGTGGGATACAACCTATAGGCCCAATTCCAAACACTGCCACCTTTCTCGCTC
CATAGTTGTATAAGGTCTTTAGCTGTTGACGATATTGTTGAATAAGCTAAGCTGCAAACTCAGCTGGTGT
GTACTGGCTTCTTGTGGAGAAAAAAGCCGGCATTAAGTAGGTTTTGATATAATCATTACTTCCACTTCCA
ACTGTGTAAAGGCACTTGCTTAGGTACTCTTTAGCATAACTTTCATTATTTCCTTGTAAGCCAGTGATAC
TTGAGATCGTTGTTCCGTGATTCGATAACTGCTAGTCTAAGCTAATCCTCTCACCCTGTGTGGGAACAAG
AATACAAGAATTTGTACAAGGTTAGCTGTTTTGTTGGAACTTGTAA
>Pg_Root605_c0_seq1
GTCCATAGAAGCCAGCATATGAGAGAGTCTGTCGCTTAAATCATTCACCTCTCCGTGCAGTCTCTTGATG
CAACGGCAAGTCTCTTTGAGAATCTTCGATGCTGGTACCTTTGCAGTGCAACTTGAACTGGAGTCTGGGA
GCAATGCTTGTAATTTCAATACAAGGCCATTAAGTTCAGCATGGGTAAAACTAGTAGCTCTTGTTCTTCT
GCTAGACATGAGTTCGAGTGTATACGAACTAGTGTTTTTTGGGACAATGGCTAGACGGGAAGTTGAAGGG
GGAAGAATGAGTTGCTTAAAAAGGCAAGAGAAGGCGAG
>Pg_Root616_c0_seq1
ACTTCCTTTAAAGTCCATCATGCAAGTTCTAAACATGTCCTCCAACGTTTGTATCGTTCGCTCACTTTGC
CCATCTGTCTACGAATGATAAGCGGTACTTAACCTCAATTGTGTTCCAATCCTTTCTTGTAAGCTTTTCC
AGAATTTTGACGTGAAGCTTGGATCTCGGTCAGAAACAATCGATACCGACACTTTATGTCGTGAAATAAT
TTCCTTTACGTACAGATTTGATAACTGATTCAAACTATATCGGATCTTGATTGGTAAAAAATGAGCCGTC
TTCGTTAATCGATCCATGATAACCTAAATGGCGTCAAAACCTTTCTGCGTGACTGGAAGTCCTACCACGA
AA
>Pg_Root626_c0_seq1
ATCACCTTTGTTGGTGTTTTGACTATGTGTAATCATGGAGGATTGGTAGAGGAAGGCTATCAGCATTTTT
GGCATGACAAAGACATCAGATTGAACCATAATTAAAATTATGGATGCCTGATAGACTTTCTTGGCCACTC
GTGATTGTTAAATGAGGGAGAGAATTAATGGAAAATATGCCTAATGGAAATAACAAGATTGTAGTTCCAC
TTTACAATGCTTTAATTAGTTCTTATAGAATCTATGGTGATATGGGTGAATGTCTTGCCAAACAGGTTGT
AAATATTGAATCTGAGAATTCCTGTGTTCAAATTCTTCTGGCATATCTATGCATCTGCTGACGGATGGGA
AGATGTAATGAAGTGAGAAAGAAAATGAAAGCTCTGGGAATCAGGAAGGAGCCTGGGTGCAGTTCTATTG
AGGTTAATGACAATGTCTGTGAGTTTCTAGTTGGAGTGAGATGCATCTCACTCTGATACCAAAGACATTT
TATCTTGAATAACATATTGTTGTCAGGTATTGAAGAAGACAAAATGGAAACTCAATGATTTTATGATGGG
AAAGTCTAAAAACTGAGAAATTAAAGCACGTAATTTACAAGGTCAGTATGATCTATGAAAGAGATGGACG
GAGATTTGAGAGTTCCATGCTAATGGATGCTTGAAGATTAGGTAGATGGTTGGAGCAAGAGGGTGGGGCT
ATTCAATTTGAAGTTCTTGAGAAAATGAGGTATAAGAGCTTTTACGTTGCACTGGCTCTGAAGGTAGTTT
TATGAAAATGTTACAACATATATAGATAGTATAGCAGATGGAGTACATTGCTAACAGTACAAGGTTGGAC
TTACGCTTGTGCTATATACGCTTTGATATCAGTAATCAACACAATCTATTGGAG
>Pg_Root660_c0_seq2
CGGCGCGCCTGGCGCGTCGGCGGTTGGTCGCGGGTCCGATACCCGTGGCGCTGTTTCACACTGGGCTGCA
GTACCTGATAGTTCCACTGACGAGGAGAGCCATCACATGGCCGCAAAGAAGAAAGCTGCAAAAAAGAAAG
CCCCCGCCAAAAAGGCGGCGAAGAAAACCGCTAAGAAAGCTGTCCGCAAGGCAGTGAAGAAGGTAGCGAA
GAAGGCTGCCCGCAAGCCCGCTAAGAAGGCTGCGAAGAAGAAGGTAGCCAAAAAGAAGGTAGCCAAGAAG
AAGGCCGCCAAGAAGGCCACTAAGAAGGCCACCAAGAAGAAGGCCAAGAAAGCCCCGAAAAAGGCTGCCA
AAAAGAAGGCCAAGCGAGCCGCGTCTGTAGCGATCCCCGCTGCACCCGCTCCGCTGATGTAATCAAAACC
CGATTAGTCG
>Pg_Root666_c0_seq1
AGATTAACGATATCTTCTGAGTGAAAGTCTGTTGTTTCTCTTCCAAGTGGAGCGCTTGGAAGGTCTGTTC
TTGAGGTGTCCAGGACCTTTTCCAATGAGACCACGGGCGTGTCTTCCAGCTGAGGTGAGACCTCTTTGTT
CCCTGTGTTTGTGGACAGGTTTGCAGATCCAGTTGACTCTTGGGTCTCTGCGGATAGCTTTGTGGCTTGG
ATCGACTAAAATGACCTCATAGTATTTATACAAGGCATCCTTATTCACCCAGTAGGAGTTCAAAACACGA
AGGTTTCCGGCCGCTTTTCCAACTCTTCCTTCGGCAACGACCCGCAAGTTTCTCTTTGGTTTTAATTGAG
TGACTCCTTGAGATTTGGGTTTTCCGTAGACGATACCCTTGGCAACAGGCTTCTTGCGTCCACCAACACG
AACTCTTACACGGAAAATAACAAAGCCTTGTTTAGCTTTGTATCCCAAACGACGGGCTTTATCTGGTCTT
GAAGGACGGGTGACTCTGTGGATCACTGGAAGGTGACGGTATTCCCAGCATCTCACACGAAGGAGAAATC
GAAGCACATCAGATTGC
>Pg_Root737_c0_seq1
AGGGAGAGATGATCTTCATATGCATCACTTTTCGGTCAACGAGTTTTAATAAAATGGAAAACTCATCGAG
CATACAAAGCAGAATAGCGTCGCCGCATGGCTTGGCACCATAGAGCTCCGTTCAAAGAGAAATGTGTTTT
GTTTGTTTGTTTAAAAAGTTCTAGGTTTTATCAATTTGGGTATAATTTATGTTGCTAATTTGTTTTTTTG
TGTTTTTGTTAATCTACTCTTAATTTGTATTCAAATATCTTTAATTTGTTTTCTAATATTTTTAATTTGT
TTTTATAATTTTTTAGGTTTTATCAATTTCAGTATAATTTAG
>Pg_Root747_c0_seq1
CGCGCTACACCAACTAGCGTACGATAAAAAAAATACTAGCCTCGCTCGCCCGCCGTTCTCAACACCCAGA
TCCAACAGGAGTCCAAATTACAGGAAAACACCAGCCAACAAGAAAGAGAGATATGACGTATCGCCAATAA
CAAGCAAAGGATAAATCATGTACAAAGATGAAATGACAGAGACCAGTAATCATCCCTTGTACAGCGCCAA
TGACAGAGCTCTTCTTATAGAGCAGCATATCAAGGGAAAGCCAGACCAAGAGGCTGGTGGCAGTGCAGAG
ATGGGTGTTGAGAACGGCGAGCGAGGTGATACGTCCAGCCTCAAATGGATTTGACAGATGATTCGCTCAA
GGGTTTTGACAATTTGCTCTTCAACAGTCGGCGGGAGGGAACACGCCTTGACAGTCGGCGGTAGGGAAAG
TCGTAGGGAGTGTTTTAGGCTTTGAAATCGCAGTCTATAAATATGAGATAGAGAAGAAATCGAGATAGAG
GCTTTGAAATCGCAGTCTATAGATATGAGATAGAGAGGAAATCGAGATAGAGAAGAAATCGAGATAGAGG
CTTTGAAATCGCAGTCTATAGATATGAGATAGAGAGGAAATC
>Pg_Root754_c0_seq1
TGATGACTCATATATCTTACCTGTACTTTTACGATTTGACGGCCAACCAGTAGTAGATGAACAGGGAAAT
ATTCTGTATCGCTTTCCATCAATGCAACGAACAGCTTTTTCACAGAAGAGTGAAAGGGAGAAAAATGTTG
GAAGAAATTGGGCTGATAGGGTTGAGGCAGATAAGAAATTTTTCATGGAGAAGCAATGGCAATTCAGTA
>Pg_Root844_c0_seq1
CTCTCGGGTTTTACTATAAATGAGAATGTTATCAAAATAGTTCACTACAAACTTACCTATGAAAAGACAC
AACACCTGATTCATAAATCTCATAAATGTATAGGGTGCATTCTTTAAGCCAAAAGGAAAGACTAACCACT
CACAAAGTCCATCTCCTGTCTTAAAGGCAGTCTTCCACACATCTCTCTCTCTCTCTCGGATGCGAATTTG
ATGGTA
>Pg_Root858_c1_seq1
AGACAGACAAACTGAGAAATTTTGTTTGCGAATATTAGCTAGCTCTCTAGCTCTTCTTCTTAAATCAAAT
CTACGTACGTTGTTAGTGACCACTGACCAGCTAGCTAGTATATATATATAATTAATGGACAAGGAGCAAC
AATATGAACGCGTGTTTAATCACTTCGACGAGGACAAAGATGGGAAGATATCGCCACCGGAGCTGCAAAA
ATGTGTTGAGACGACAGGCGGCGAGCTCTCCTTAGAGGAGGCGGAGGCGGCCGTTGGGCAAATGGACTCT
GACGGAGATGGATTGTTGTGTTTGGAGGATTTTGTGAAGTTGGTGGAAGGAGTTGGGGATGAAGAGAAAA
TGAGTGACTTAAGAGAGGCCTTTAAGATGTATGAGATGGATGGGTGTGGTTGCATAACGCCCAAGAGTTT
GAAGAGGATGCTTAGTAAACTAGGGCAGTCCAAGAGTATGGAGGAGTGCAAGTTAATGATACAGACATTT
GATCTCAATGGGGATGGTGTTCTCCATTTTGATGAATTCATGTTCATGATGTCTTGATATATATCATTTT
CTTTTTTGTATATTGATTTCATTTATTGGTGAGACTTGAGAGCAACTTTTTAATTGCATATATAGATAGC
ATTATTTGTAATTTTTGTTCTCTTTTAATACTCATCATATAGAGTTTGCG
>Pg_Root890_c0_seq2
TCTTCTTCTTCTTCTTCTTCAGTGCAGCTTCTTTGCAACAGGCTTGTGGTACTTGAAAAATCAGGATCAG
AGAAAGGTCAGAAAATGAGGAAGTAATCATCTTCAATGCAACTGAGACTTGAGATACTTACAAATTCAGG
ATAAAAGTAGATTATGTTTGTGAAGGATTCAACGGGTTCAAACTTATGCACCAAGAAGCCAGCTTTTGTG
ATCTTCATTGTCATCGATTATTTAGACGAAAGACAAGATTGAAAAACACAAGCAGCAGTTTGTAAGAAGA
TAAACCGAGAGAATCAGATAATGGGAGATACAGAAATTAAAGGTACCTTCTAAATACTTGACATAACATA
TGAATTTCTTTGGTTTTATCTAATGATGTTATGAAAGGGAACAAAGAAACCAACACAATTATTTGGAACT
AAATCCTTTTATTACAACATCAACTTAAGACCATGCCAAACAGAGACATTCATACAAACATGATAGAAAA
TAGACAAGAATGAATCAAGTGAGACAGTCTACACATAATGCCAGCTGATTTGCGGGAATATTTGCAATTT
TCACCTCGCTATGTGATTGATCTCTTCAGCTTTAGCCTAGCTATTCTCACAGCTATTGCCACTAGTATCT
TGTCTTTGTTCTCCCCCAGAAACCAGAAATAAGCATGTCTCCTGCTCTTCTTGAACATCAAAACTCCGAT
AACTCCCCAAAACCCTGTGAAGAAACCACTCAATATATCAACGTAATACTGATCATCAAGAGTGCAGAGC
TGCTGCCCTGTTGGAATTCATTTGGTTGGAAAGATACCAGACAAGATCGGTGGCATGAACGCACTAGAAT
CAATTGACTTGTCTAGAAACAAACTTTCTGGTGAAATTCCTCCTAGCATTTCAGGTATGACCTTTTTGAG
TCACTTGAATGTTTCGTATAACAATTTGAGAGGGATAATTCCACTGAGCACACAACTCCAGAGCTTTAAT
GCTTCAAAGCTTCATCGGCAATGCGTGGAGCTCCACTTGCAAAGAATTGCGGTAGTACTACTGATGGTGT
GACAAAACCTGATACTCCAAAGGGAGGAGGTTGGGTTTTATTTGAGCATGGGAATAGGATTTATGTTGAG
TTTTTTGGGGTGTTTGTGGTCCTTTACTGTACAGCAGTTCATGGAGGCGTTGTCTAGAG
>Pg_Root895_c0_seq1
GTTTTCCTTTATTATCATGAACTATACTTTAATTAAGATTGCAACGAAACTTGGTATGTAGTTTAAGTTA
AACCTTCCCATTGAATAAAAGTTTATTTTTATTGAATGACCATTTAATTTATGCATATATATTGTATAAT
TGTACAAATTACCATGTCATCTTTTAATCCCCTTGTTGTTATCCTTAAAGAAAATAAGTTAACTAGACCA
AATTATATGGACTGGAAAAGAAATCTTGACATTGTGTTGACTGCTGAGGACTACAAGTTTGTGCTGACTG
AACCTTACCCAGTATGTTCTTCCAAAAATGCTACTGTTGCACAAAAGAATAACCATAAGAAGTGGCAAAA
GGTTGATGACATGGATCGTTGCTATATATTAACAGCTTTGTCAAATATATTGTAACACCAATATCAGTCT
ACTACCACTACAAAAGAGATCTTGGATAACCTTCATGAAATGTTTGCTAATCAGAGTCATGATGTACGTC
AGAATGTGATGAAAATGCTCATGAATTCCTAGATGTCCGATGGATCTTTAGATCGAGATTATTGTTTAAA
AATTATTTCTTACTTAAACGAACTGGAAATCCTTGGAGCAACAGTTGATGGGGAAACCCAGGTTGACATG
TTGCTAGAGACATTGCCTGATTCCTTCAATCAGTTTAAACTTAATTACACTATGAACAAAATGTCTTTAC
CTTTACTTGAACTGATGAAGGAACTCCAAGCAGCAGAGGGTATTCTTTGTGCAAAAGGAAGCATTCATGT
TGCAGAAACTAGTACTTCTAGGAGAAAGTCTAAGGGAAAGAACCAGGAAAAAAATAATAGTAAGAAAGTT
GCAAAATGGAAAAGTACTACCTCCATCTAGAGGGGTTGGGAAGAAAGGGGCAAAAGAAAAACCTCAAGGG
AAAAGTTTTCATTGTGGGGGAGAAAGATCATTGGAAAAGAAATTGTTCTACTTACCTAGCCAAGATCAAA
AATCAAGGTATGATTGATTGTGTGACACCCCCAAAATAGGT
>Pg_Root909_c0_seq1
AGTTCAGACGTGTGCTCTTCCAATGGTTCATCGTCTCTCGCGTGAAGGTCTCCGGCGACCAAGGCGCATC
CTCGTCTTCTGGCGGTGCTAAGAATGGCTACGATGATTACCTCATCGAGGAAGAGGAAGGTGTTAACGAC
CAGAGCGTCGTCGCTAAGTGCGCTGAGATTCAGACAGCTATATCTGAAGGTGCAACTTCATTCCTATTCA
CGGAATACCAATACGTTGGTGTCTTCATGGTGTT
>Pg_Root909_c0_seq2
TGCCTGCATCCTCTTCCTCGTCATCTCATCTCATCTCAACTCTGTGTTGTTTGTTGTCTCTCTTATCGTT
TTGTACGGAGAGAATGGTGGCGTCAGCTTTTCTCCCGGAGCTCTGGACGGAGATCCTCATCCCTGTTTGC
GCGGTGGTCGGCATCGTTTTCTCGCTCTTCCAATGGTTCATCGTCTCTCGCGTGAAGGTCTCCGGCGACC
AAGGCGCATCCTCGTCTTCTGGCGGTGCTAAGAATGGCTACGATGATTACCTCATCGAGGAAGAGGAAGG
TGTTAACGACCAGAGCGTCGTCGCTAAGTGCGCTGAGATTCAGACAGCTATATCTGAAGGTGCAACTTCA
TTCCTATTCACGGAATACCAATACGTTGGTGTCTTCATGGTGTT
>Pg_Root930_c0_seq1
AACCTTTAAGGCCATGTTTCCAGGAAGTTCGCAAGTAGAACTAGTAGGAGTGGATGACAACAAAGAAAAT
CAGAATGCAACTCCAACAACGGAGAGCAGCCGATTCCAATTATCCATTTAGAGCCCCAGAACAGTGGTGA
CGTACCACAACCCAGACAGGAAGAAAACCAGCCTCAACCAACCATCATTCCAGCTACGCTTCCAGCATTT
TCACAAGTGCAGACGCCGACCATTCCGAGCCACACCCAACAAATAAGCCAACAAGCACCACCAATGCAAA
TTTTACATGATGCAAGTGTACACCAACTGATCTCACTACCACACACACCACCGATGCATCAATACATCAC
AACCCCTCAGAGAATTCATACAACAAGCTAGTATGTAACGAAGGATGATATGATCGTCGTAATCAATCAA
CTTCGTAAACAAACAACTTCATAATTAGACTTCACTCCACCTTACCCGGCAGGGTATATTGAGCACCCTC
TGCAGTTCCCAAAGTACAACGGAGAGAAAGGGAATGCCAGAGAATATATAGCTAGATTTGTAGAGTCGAT
GTCCCCATGG
>Pg_Root962_c0_seq1
TCCTAAGAGAGCAAAATGAAACTCAGGAGGTAAATCATACATGAAAACTTTAAGTTTTAACTTTATCGGA
CGCACATTTTACCAAATTTGTTTTCTGAGGTAAATCTTTATCAAGTGAAGCACTTGCTATAGAGGGTTTA
TTATCACTTGTATTCCTGGGCTCAGAACTCTCATTATCAAACACAGCAAGAAGATTGGAACTGGGTAACA
AACTGTGCTCAATGAATCGAGGGCGGCCAGTGGAACGCAACACGAAGAACCAAGATAATATGAACAAGGC
TGATGCAAAAGTAAACAAAGAAAGCAAGGATTTCTGATAAAGAAGCCCAATATGGGGCGCATTTCTCTCC
CCCATTACAAAACAGAACCCAAGAATTCCTAATATTTGGTATGAAACATCAAACACCATACATTTACAAC
AATCAGAGAAAGGAAACAATTGAAATACAAGGTATAGGTGAAAAGGGCCTGCTAA
>Pg_Root967_c0_seq1
GTCTCCACGTCCATTTGCCAGAATTCGTAATAATAAGTTGTAAGCACAAGTAAAATCCGAATGGACCTGA
GCATTATTACCGCTAAGACGGCATCATAGTCAACTCATTGACTTTGTTTGAAACATTTTGTAACCAGTTT
GACCTTATATGTCTCCACTTTGTCATCTGCTCCAGTCTTTTTATTAAAAACCCATATATAACCTTTAGGC
TTTATGCCTACCGAAGGTTTAACCAAAGTCCATACTTGATTTTCATACATGGAAGTCCATTTCGGATTCC
ATGGTCATCTGCCATTTCTCTAAGTCTTTACTACTCATCGCCTCAGCATATATAACTGGATCATCATCCT
CTATAATGCGTACCTCATCATCATTATCATCTATGATGAATCCATACCT
>Pg_Root1029_c0_seq1
TGCCGACCTGGAATACGATCCGGGCGAGTACAACACCTTGTTGAAACCCATAGTCCTTGGATCGGCAGAT
GTGGTATACGGCTCACGATTTATGGGCGGCAATCCACACCGCATCCTGTTCTTCTGGCATTCGATCGGGA
ATAAGTTCCTCACGTTCTTAAGCAACATGTTTACCAATTTGAACCTAACGGATATGGAGACAGGATATAA
GATGTTCAGGACAGATATTATTCAACGGATAAGATTGGCAGAGAAACGGTTTGGTTTTGAGCCTGAGGTG
ACGGCGAAGATTTCTACGGTACCTGGTGTTCGGATATATGAGGTTGGGATAAGTTATTATGGAAGAACAT
TTGCAGAGGGG
>Pg_Root1097_c0_seq1
AACAAGGCGTGCCCGAAAGATTTCTACCCACTTCCACATATTGACCAGTTGATAGATGCCACTTCGAGGT
ACGCTCAGCTAAGTTTCATGGATGTCTTTTTGGGATATAATCAGATTTCGATGACATCCCGAAGACGGCC
TTCATCATGCATCGGGTGATCTATGCTTACAAAAAGATGACTTTCGGATTACTGAATGTCGGTGCTACTT
ATTTTCGGAAGCAGTTGGGCCGAAACATGGAGTTGTATGTGGACGACATGATCATCAAGAGTTTTTCTGT
TCGAGGGCATCTGAACGATCTAGAAAATTATTTCTGAATTATCCGGGATTATAACATTCGCCTCAATCCA
ACTAAGTGTACTTCCGGCCTGGGTTCAGGAAAG
>Pg_Root1145_c0_seq2
GCCAGATCCCAAAGCATTTCCTTCGGGCACATGGGTCAACATTATTGCAGTTGATCAAGTGATTATTAAT
GGTGGAGGTACTCTTCATGGTCAAGGCGAGGTCGCCGCGTGGAAGAGTAGGGCTATCGGTGAAAAGGGCG
CTCCTCTTACAGATTCACTTGTAATCGCCAACTCCAAAAATTCAGCTATTAGCAATATTAAATTGGTGAA
TAGCAAAGGGTTCCAAATGAAAGTATTTGATTGCACTAATTTCAGTGCTGATAAAATGACAATAACAGCT
CCTGGAGATAGCCCAAACACCGACGGAATCCATATTGGTCGCATCCAAGGGGTCAAGATAACCAACTCTG
TTATCGGAGTAGGCGATGACTGCATTTCCATTGGCGATGGTAGCTCCGATGTCACGGTTCAAAATGTCAT
CTGCGGACCTGGACATGGCATTAGTGTTGGTAGTCTTGGAAGGTACCAAGATGAGAAGGACGTGAGAGGA
ATTCATGTGAGTAATTGTACCTTAAAGAAGACCACAAACGGTGCAAGGATCAAAACCTTCCGCGAATCAC
CCGCTATCCAAGCAGTTAACATCACATTTCAAGATATAATCATGGAAGACGTGTGTAACCCCATCATTAT
TGATCAAAACTACGCTTCCGATACCAAAAAGGGGGGTTCGAATGTGAAGATAAGTGACATTCATTTTAAG
AACATAAAGGGATCAACCACGTCGAATGTTGCAGTGCAACTGAATTGTAGTACCAGTGTTCCTTGTGTAG
GCATCGAATTGGTGGACATTGATTTTACTTATACTGGGAATCCATTTAACACCACTCTGGCATCTGCTTG
TGCTAATGCTAAAGCCACATTCTCCGGCAAAATGAACCCTACAGCTTGTGCAATATAAGTTCGATTGAGC
ATTAATTATATATATACGTACTGTTGGCCATGAAGGCCACTGATTGTTTCGTTCATATACACGGAACTCT
TTTAGGTTAGATTTTTATTTTATTTTTTTGGCTGGTGCCAATGTAATAATGTAACGTCTTGTAATAAGCG

>Pg_Root1201_c0_seq1
AATAACTTGATATCCTCTCAACAGAAGATTGGGGCCAGCCATTTTCTCAGTGGAAGCCCCATCGATAAGA
ATAGAAGCATCACAACCTTGAACAAAACAATCATGGAAGATCATTCTAAGCAACCCGGGTGCCACCGTCG
GATCAGATTTGACATGTTTGGCTACAGTGGCCCGAACAATGGATTCAGCCCGAGGACAAGTACGTGCATA
GAACCCAAGCCGCAAACCTTGGCCCAACGCCAATGGGGTTGCCATGGCTACCAAGAGAAACACTAGAATA
ATGGTAACTTTGTTTAGAACCATTAAAGTTCAAGGAAATTTGTTTAAATCTTGATATTTTGAACTGAATT
AAGGTGCAAGTGAAGTAGGTACGTAGTAATGTTGTAGCCGGTGATGATATACGTGCATAGAACCCAAG
>Pg_Root1232_c1_seq1
GACATCATGTAGGAATTTCTTTTTTCTGCTGAAGTGTCAAGTCTGGAGGAAGGATCTTAACCACCAAGTA
ATTAGCAAAAATCCGCATACTACGGAAATTCTGAATTTACCCCAAACAACTGTTCATCCAGAAACGACTC
ATTGATCAACACCTGATCTGCCTTGTCCTTATCCGGATTTTCCAACCTTGAAAGATGATCAGCTACCTGA
TTTTATGTCCCCTTCCTATCTTTGATTTCCAAATCGAACTCTTGAAGGAGTAGAATCCAACGAATAAGCA
TAGGCTTTGCATCTTTCTTTGATATTAGATACCGAATCGCCGAGTGGTCCGTGTATACAACAACCTTTGT
TCCTATCAGGTATGAGCGAAAATTGTCAAAGGCATACACGACTGCAAGTAACTCCTTCTCGGTGGTTGTA
TAGTTCAATTGAGCATCCGTAAGGGTTTTACTTGCAAAGTATATGGCTTGGAATATTTTCTCTCGGCGTT
GA
>Pg_Root1239_c0_seq1
GCTCTTCCGATCTCTTGAATATGATCAGATAGATTTTAGTTGATTTTATTTAAGAACTAGCCGCCACAAC
TGCAGGTCCAGTTGCCCGAGTGAAGATTAATTGAGAAGAATGTTTAGAGATGGGTCGAATCAAGTTTTGA
GTTTCGAGTTCCTTCAATGCACGACGAGCCAAACTTCCGTTGATCTTCAATCGTTCAGAAAGAACAGAAG
GAGTGATCAATTTATAGCTGGGAACTTCGCTAATCAGTCTGTCGTAAGTGGCCTTATCGAAGAGAACGAG
GTTGTTAACCTTTTCCCTGACTTTTCCTTTGGACCACTTCTTCTTTTTGGCTTTTCCTCCTCCTCCGCCT
TCCTTCTTCTTGGCTGGAGCGGATTTGCCTCCTTTCGGATCGGCTTTCTTTGCTGTCTTTGGTGGCATTT
AGACTTGTG
>Pg_Root1246_c0_seq1
AAAAGGGAACGACGTGCGTGTAGAGCCAGACGAGCGCGGCGGAGCGATCGGTGGCGAAGGAGGAAACCAG
GTTGTTTGGGACCTCGAGCAGCAAAGAGATGTTGTAGTACGTGAATGCCCGGACAATTAGGGGGTCCGGT
CGAGGGAGGCGCACAGCGGTGACGCGGTGAGACTGGAGTGTGGCGGCGACGTGCTCTGGTGGCGGAGTGT
TAGTTGCGGTGGGGATGTAAGTGATTCCAATGATGGGGGTTCTACTTCCGGCGGCAGTGGTGGAGGTCGC
CGTGGCGGAGGCAGTGGCCATGGTGAGGACAGAGAAAAAGAGGAGAGAGAGGGGAATGGAGATCATTATG
TGTTTCTTGAGGGAGAGAAACATTGCTTGATTTACTGTGAAAATGGGTTTTCTGTGAGGGTTTTACAGAG
GGTTTTCTGGTTTTCTCTGTGTGTG
>Pg_Root1258_c0_seq1
TACAAATTAAATAAACTCTGTTAATTAATTCTCTGTGATCAGTACTCCACTTTCAATGAAAGCAAAGCTG
AAGTACAAGCTTCTTGTTTCTTACAAATATATAAGCTAAGAAAATATATATGAAATAACAATAACTCAAG
AAAAAGGGTAAAAAATGTAAAAATACAAGAGCAAAATGCATGTGTAATGTTAACTTTCAGCTGAATTTTT
AACATGCTTTAGTAACAACGCAATTGAGAGAACCAGCATCAGCAGTTAAAATAGGAACCAAAGATCCTGT
AGCTACTGTAAATGACTGAGCTCGCGAATAAGCTGGAGCGCAGCTTCCCCATCCTGACGGATTAAAATAA
GCACCGTTCAAAAATACATCCTTAGATGACCTCCATTTCCAATTCTTCCAATAACTCGTATCCTCCTCGG
TCTCTCTCTTCGTGACCTCTTTGTTGTTGGGATCATTTGGAGCTGTAAAATAGTTCCCTTCACTTAAAAT
AGTTGGATCGGCACTCCCTCCGATTGCATACATTATCCACTGGTCATACTTATTGTTGGCGACGTGGGCG
TACCCATACCTAACCCTAGGCATCCTTTGAACAAGATCAGGCCCAAAATGGTTAAACACTAGTGTAACTT
TCATGTCTTTATCAGCTGTGAAGTCATCACTATGTCCAAGCAGCATCACTTTATCATGCTGAGTCAAGTA
GTTATTAGACAATGTAACAGCAGTAGAGGCATGAGTAACATCAATAAGTCCATCACTACACCGAGCCAAC
GAGCAATGATCAATCCAAACATTCGACGATGCAAAAACACTAATCCCATCGCCATCGCACCCTAGCCGAT
GCCCTACATGTTCCGGGGTGCTCCTAACAAGCCCCGCCTTACCAGGCTTACAATCATGAATATTAATCCC
ATGAATAATCACATTGTTAATCCCTTCTAAAGTAATACACGGCCCATTCGCAATCTCAACTTTAACTCCC
CTCCCATCAATAGTCTTGTAACTATTCACAATAAGCTCATTTTCAAGTTTAAGTACCATGTCCCTTTCAA
AAATGATCCAAAGCGGGTCGGCCTGTATCACTCCGTATCGGAGCGTGCCGGGTTTTGGGTCAGTGGCATC
GTCACTCGGGTCGTCCACGACATATATTTCCCCATTTTTGCCCCCTAGTGCGGATTTTCCAAAGCCGATG
GCACAGTCAGCCAAGGCTTGGCGATTGGATGCCCATTCCGGGTTTGATCGCCAGCAAGAGTCTATAACGT
TCATGACATTTTTATTGGGTACAGGATAGGTAGAGATAGTTTTGGGCTTGTAGTTTACGGGATTAGCAGC
TTGCATTGTTGAAACAAAATACAAGGTTAGAAGGAATGTGAGAAAGAGGAAGGAATTTGGGATTAATGGG
AATGTTAATGCCTCCATGGTTTAGAAATTTTATTGGAATGGGAAATAGAGAATTAAAG
>Pg_Root1306_c0_seq1
TGGAAGAAGTAGAAGAGAGCACAAGGTATGACTGAGCCTAAAACAAGGACACCTCGGCCATGGACAGTGC
CTTGTAACGGCACTACAACCCTTTTCGCGGTAGTGGCTCCGCCGCCACGGGTGGTTGTGGTGATGGGTTT
GTCTCTGTCGTCGTCGGAGCTTCGATTTTGTGTCATTGTTATCGGGACATTGCAGAGTGGAGGGCCGGAG
ACTGGAAGTGAGCGTAGGAAAATGAGAAGGAGAAAGAGGGGGTTGGACCAATTTACCCTCAATAAAATCA
TATTTGTTTAATTCATACTTAAAAAACTATTTTTTTTGCCAC
>Pg_Root1325_c0_seq1
GGTCCTTCAAAAAACACTTTCCCAGAAAATCTTTTCCTTCCTGAGACAACTTTTCGGGAATCTCTGGCAC
CTCCTCCCCAACCCCAATCCTCATCAACAGCCTTCCAAAATCAGACTCTCGCCGGCATCTCCATGCCGGA
GCTCCGGTCACCATCTCAACCACTAAACACCCAAGTGCCCAAATGTCGGCCGGCGACTCCTGTTCCCCTC
CGGCAACCATCTCCGGCGACATATACATGGGCGTACCTCGTAAATCACACCCTGAATTCTGCAAACCGGT
TTTCTTGGCCAACCCAAAATCAGC
>Pg_Root1370_c0_seq1
GCTTCTTCATCATCTTCATCTCGGTTTGATTTTGAGAAAACTTCCATACCACTGTTCCTCCATACCGAAG
TACTATTCTCTCTTAAACTTTCGAGCCTATTACTTCCTAGCCTATTAATTGAACTTATACTGCTTTGTCT
TATACTGCTGCTTATCCAAGATCGAGTACTTCGATCCATAGTTTCGAATCCAAATATATCAGTTGGTGTA
CAAGAAAAAACGAAGAATATTTTTTTTTGACCCAGATCAAACAAAGAACTTGGCCTGAAAGCTTTAGGCC
AATCAATGGAATATCTGGCTTCTAAGTTTGTTGCCGTTAGAACGGAGACATGTTTCAACATTTTCCACCA
TCTATTGGTATTCGTATGTTCCAATATTGGCGCGAAACTCGGGAACAATTGAATCGATCAACCATTCTTT
TCCGTTAACCAAATTCCGCAATGACTTGTATGCCCCTTTTCCAACTTTTCTTTTTTCAGTCTTCTTCGTT
AAGGCATTGTCTCGAACAGTTTGAATGCCCCACATCCACACGGCCCCACCCTCTATTTTTTTTTTTTTCC
ATATTTCCAGTTTCAAATCTTAGCCTAAGGTAGCTCCAAATGTATGAGAGAAGGGTTCCCAGACTATTTT
GATCTCAAAGTTTTTAATTTTTATTTCTATCATGTCTCAAATGGTGATAATTATTACCATCTTTCTAAAT
TTTCACTCTTTTATTCAACTCCAGAATATCAATTCTAG
>Pg_Root1372_c0_seq1
CGCAGGTTTAACTACTTTATGTCTCTTGGCAGTGGCTTTATTGGCCTTAGCTGCCTGTTTCAACACTCTC
TTGACAATGTAATGTTCTTCGATCAAGAAAGATCGAAGGATTCTTTGTGTGACACAGTTGCCGCATCTGC
TTCCTCCATATGCACGGTTAACAGTTCTTTGACCTTTAGGAATACGGCTATATTCGATGGGACGAAGATG
AGGTATCCCAATTAAGCCAGCTCCGCAATCCCCACATTTTGGTCCGTTGGCG
>Pg_Root1380_c1_seq1
GAAGAGCAAAAGCCACCAAACAGTGCATATACAGCCTATGAACCAGCAGCAACTATCGACACACGACCAC
TTGTTCTTCTTATCTTTGGCCGCTTGCTTAACATTCGTCTTCTTTTTGTCATCTTCTCCGTCGGATGGAT
TTGCATCTGAATTTTCAGGTGTTTTTTTCCTTCTAATCAGTGACATATTTGTTTAAAGTTATCTGACGTG
TGTATTATGTTAGGGTTTTGATGAAACCCTAGACAGCGGATACGATGACGGGCGACCGGAG
>Pg_Root1386_c0_seq1
CGCAACGATTTTGGACCTGGAATTGAAATTAGACTCTTACCATCACAGATCTTTATCGACACTGAGTGAG
CAAGCTTCACTTATCTGATACATTCTCTAAAAGATGAACTGCCTTCAGAATCTTCCTAGATCTTTAGTTT
CACCGTTGTTGGGCTTTGGGGGCAATCAGAGAGATCCTTGTTCGTCTTCCTTGAAGATGCTGCTTCCCAT
CAGAGCCAATGATCCTAAATTGCGACTTGTTTTACAGGCGGTATCAGATTCGAAATCCAGCACAGATATG
AATGGTGGTGTTTCCAAGGAGGAGGAAGAGAAATCTGATGAATATAGCCAAGACATGACTCAAGCTATGG
GTGCTGTTTTAACCTACAGGCACGAGTTTGGAATGAACTACAACTTTCTTCGTCCAGATTTAATCGTTGG
ATCTTGCTTACAGACTCCTGAAGATGTTGACAAG
>Pg_Root1393_c1_seq1
GAACCGTCTTTGGATTATAGCCAATCTTCTTGATGAAACTCGACACTTCGTTGACCACTTCTTCGAAGCG
CTTCTCTGAGAATGGCGGCTCAGTGGAATCCATTTTGTTGCAGGCAACAATAAGCTGCTTCACACCAAGC
GTTTGAGCCAGAAGAGCATGCTCGCGAGTTTGTCCGTTCTTCGAGATTCCAGCTTCAAATTCGCCCGTTC
CACATGCAACAACCAAGACTGCGCAATCGGCTTGTGAAGTGCCTGTGATCATGTTCTTGATGAAATCA
>Pg_Root1400_c0_seq1
GTTGCTTTGAGAGTACGGAAGATAATGGCGGAGAATAATGTGTTCGATGGAGAATCGGCCAATTCTATAG
TGAAGGAGCTGAGAGAAACGTTTGCTAACGGTAGAACGAAGAGTTACGAGTGGAGAGTTTCTCAGTTGAA
AAGTATTTTGAAAGTTGCAGAAAATCACGAGAAAGAGATCGTCGATGCTATTCGCTCCGACATCTCTAAA
CCTGAATTGGAGA
>Pg_Root1420_c0_seq1
CATAGAGAAAGCAGATGGTTTTGTTGGTGTTTTCCCTGAGCATATAAATATGAGATGGTGTTAATGATGC
TCCAACTCTTAAGAAGGATGATATTGGGATTGTAGTGGCTGATGCGACTGATACGAAAACATTCTATAAT
GCAGATATTGATAATTGCATTACTAACTGAATTGGGTAAAAGGAAGAGTTCTTCATAGCTTCCGTATTTA
AAGCATTTTCCACGTAGTTATGACATATTGACAAGTTTTGGTTAATTAGAGATGCAAGCTTTGCAGAATG
GATGCCCCATTCAAGGC
>Pg_Root1453_c0_seq1
CATTCATGAATGGGCTACTACTACAAGTGATCTCCTATTAGGCAATACCATAAATCATGAAATGATAATT
CCTTCTACATTTGGCGGCATCGCTTCTTATTTTCCGGCTAGAGATCTATCGGAGTCTATCAAACCTGTGC
AAATACCATCATCGAAAAGGAAAGAAGGCAAAATTGTTACAAGGAGGTTTGTGTTTGATGAAAATGCTAT
TTCCACCTTAAAAGCCATAGTTAGTAAATGGTCAAATATTAGCCGGCCTACACGCGTAGAGGTGGTGACA
TCCACAATATGGAAGGCTCTAATCGGCATTAATGGCGTCACTACTCAATCTAAACATCGAGACTCTACAC
TATACCTTCACCTCAACTTACGCGGACGAACGGGGATAGTGACATTGGATGATAACTCCTCCCTATGTGG
AAACTTTTATATGGAGGTTCCAACCAAATTCAAGGATGATAAAATGGAGGGGGTGGGATTGCATGATTTG
GTGAATTTGTTAAGAAATAGTTTACGGAATTCTCTTACGAGTTGCTTGAAAATTTCGATGGCGGATGGTT
TGGTTATGGAGGTGGCTAAGCATGATAATGAGATAAGGGAGGACAAGGGAGACGAAGAAGTGGATGTGCA
TCTTTTGAGTGCATTGTGTAGGTTCCCATTGTATGAGATTAATTTTGGGTTGGGGAAGCCTGAATGGGTG
ACTACTGGTGGGATGCCTGCGGAATTAGTGTTTCTGTTGGACACTAAATGTGGGACTG
>Pg_Root1459_c0_seq1
AGTAGCACCAATATTATCACACCACAAGATGGGGTGCCTTCAAAAAAATTCCCAGTTCAGTGAATAAGGA
TTGTAGCCAAGTTAACTCTGCTGCGGTATCTGCCAATGACCTATAGTCAGCTTCTGTCGGCGATCGTGCA
ACTGTTCTTTGCTTTCTTGATGCTCGAGACCAAGTTGGTGCCCATAAAAATAGAAAAACCTGCTGTAGAC
TTTCTATCAACTAAACTACCAGCCCAATTCGAGTCGCAAAATGCCTGAAGAAGAAATGGATAATCTGATT
TCAAAATCGAAAGCCCATAGTGTACTGTGTGTTGCAAATATCGGATGATCCGCTTCACGGTTCCTCAGTG
GGACTATGCATCGATTGACAAACTTTATTGACTGCAAAAGAGAGGTCTGGTCGTGTAAGTGTGGTGTATG
CCGAAAGAAAGTCGGATTAGAATATAGAGAAGCATCGGTAGGCATGTGGTTCGAAATTGCCATCGGCGAC
CTGACAGGCTTACATTCAGCCATCTTTGCTCTAGTAATTAGCTCCTTAATATATTTTTTGTTGAGATAAA
ATTAATCCATTTGATGTACGGACTGCGTCAATGCCCATAAAGTAATTTAGAGGACCTAAATCTTTTAGAG
CAAATTCCTT
>Pg_Root1462_c0_seq1
GTAGACCTTGTTCGAGGGATTGAGAGTGTAACTGGAATTCTGATGGTGATCTTTATGGCCGTCGCTTTCA
CACTTGCAACAAAGTGGTTCAGGCGGAGCCTTGTAAAGCTGCCAAAACCATGCGACAGGTTCACTGGCTT
CAACGCCTTCTGGTATTCACACCACCTGTTTGTGATTGTCTATGCTTTGCTCATCATCCATGGGTTTTTC
CTCTACCTTGTGCACAGATGGTACTATAAGACGACATGGA
>Pg_Root1464_c0_seq1
GTTGTATGTTATGGTGCCGGAGACTTTTCCCGGTAACCTTCCGGCAAGGGCAGTTAGTAAGGTGGTCTTG
CCGCTTCCTGATGGACCCAGCATTGCTAGTAGTTCTCCCGGTCTGACAACACCAGTCACTCCGTTGAGTA
AAGCTCTAGTTTGTTTAGGTTCGAAAGAAGTGAAATAGTTACTTTTCATCGCTCCCAACCTAACGCTGTA
CCCAACATCTTCAAACTTCAATATCACAGGGCGTAATGATTCACGTAGAATCGAAAACGTCCTAACTGGG
GTTGTTGATGGTTGATTCGGCATTTGTTCATCCAAACACGACCTACAGTTAGTCGTTGAACCCGGTGGTT
CCTCATGAACTGAGATATTGTCCGGTCTGCTACTGGCCGGATTGTTAGCCGGACCGCGAGAGGTAGTAGT
CTCATTCTCAAGGGGTGTCATTTCAGTAAGGTGGATGATAAGACAGAACAACCAACCAAAAAAAAGAGTT
GAGGAGAGAGAAATAGTTAAGTGAGCAATTAAGGGAATCTGGACTAGAGGAAGATGAGAATTGAAAGAGA
GGAGAAAATATGAATATGATAGGAAACAAGTGAAAGAGTTAAATGGGGGTAAGTTAGGTAGCTAGTTTGA
GAGAAGAGAT
>Pg_Root1478_c0_seq1
GGCGTTCTTGAGCAGGCTCATGACGGCGACGACCGACTTGCGCGGCCAGCGGCCCTTGGTCTGGCCGAAC
TCCTTAGCCTGGGCGGTGCGGCCGATCTTGCCGTTGTAGCGGCGGAACGGGACGCAGCGGGTCTTGCACA
GGACCTGGCGGTAGTACTGCTGAGCCTTGCGCAGGGTCATGCCCTTGATGGCGTTGGCAGTCTCGAAGGT
GTTCTTGAAGTGAACACGCAGGTCCGAAACCTTGGCCAGGGCCGACTTGGCGGACACCTTGGGCTTGCGG
GAGTAGTGCACCATTTTGGTTCTTCGGCAATAAAGTACAGAAACTGTAA
>Pg_Root1478_c1_seq1
GGCCAACGCTCTGGCCAAGGGCCTGAACCCGAAGCAGCTGGTCGTCGACCACATCCAGGTTGACCAGGCC
GCCCGCATGCGCCGCCGCACCTTCCGCGCCCACGGTCGCGTTGGCCCGTACATGCGCAGCCCGTGCCACG
TCCAGCTGGCCCTGGCCGAGCGCGCCGCCGCCGTCCCGAAGCCGACCAGCGCCCCGAAGAAGAACTAAAA
TGTGAAAGCATTTTTGACGTCCTTTTCAACCTCCTTCCTTC
>Pg_Root1495_c0_seq1
TGCTCCACTTATAAAGGCTTAAGAAAAATCCAACAGTCTGGATTGAAGACTGCACGAAGGCAATACAAAT
TATTAAGCTTGAAGCTAAACATTTACCTTGTCTACATCTGTCAGACCCCAATGCTCCAAAAATCGTAGAA
ACAGATGCGTCAAACAAAGGTGTCGGTGGAATTCTTAAACAGGTCAGGAATTCTAAAAAAATTCTGGTAT
GTTTCGCTTCGGGGGGATGGAATCTCACGCAAGAATTATTCGACAATTAAAAAAGAAATTTTGTCAATAG
TTTTGTGTGTCAATAAATTCCAAGAAGATCTCTTAAATCAGAGATTCACTCTTAAGAGTTGACTGT
>Pg_Root1499_c0_seq1
ATATCCGTCATGAGCTTCTTATCACGCGTCATCCTTGCTCCCACCACCTTTAACACTTTGACTCGTCTTT
ACTCAACCGGCACACAAAAAAAATTGTTCGTCGGTGGATTAAGCTGGAGCACTGACAGCGCTAAATTGAA
AGAAGCTTTTTCCCAATTCGGATTAGTTGAGGATGCCTCAGTTGTTGTTGATAAAGCTACTAACAGATCA
AAGGGATTTGGATTTGTTGAATTTGCCAACGCTGATGATGCTAAATTAGCTTTCGAAAACCTTAACCAAA
CTCAACTTGATGGAAGAAACATTACCGTCAATATGGCCACAGAAAGACCCCCTCGTGAAGGATATCGCCC
CAGATACAACAATAACAACAACAACAACCGCAGAAGACAAGACAACAACAACTTTGAAGATAATTAAAAG
TCGGAACATATTCAACCTCATCCAACAAAAAAAAAAATATGTGCTTTCGATTTTTTGTTGCAG
>Pg_Root1500_c0_seq1
TGAAGACGATACTCACGAGCTGCATCCGTAGGGTTTGCCACCTTTATAATTCCACGACCCACTATAATTA
TGTCACTGCCTCGATCAGCAATGATCTGAAACACCACATATGTTTGTCTCATCAAAGCTGGAGTTTTAAT
TTAAACTAATGGCATATAAAATGTAAGAAAAGTACTTGATGTGCCGGTCTAATAGTAAATTATTGAGCAC
ATTTTCTTTTTCCCACTTCATAG
>Pg_Root1515_c0_seq1
GCAAATTAGTGGTCTGATCTATGAAGAGACTCGTGGAGTCCTCTCGCTGAAAAATTGTCACTACCATGGA
TGTGGTATATGCCCTTAAGTGTCAGGGCAGGACTCATCAATGATGTTAACATAAATAAAATCACAGAGGT
GGAAGAAACCAAAATCGTATGATGTGACTTTGCAAGTGAAAACCAAGTTATGTAGCTAGCCACTGTGAAA
TGAAATCACCAAGTCATCATGTACAATTTCACCAAAAGTGAACACCAAGGTACGATTTTGGTGGTTAATT
TCATGGGAG
>Pg_Root1517_c0_seq2
GGCGTTGTGGGCAATGGTAACTTCGACCTCAACACCAGGTTCGATCTTGATGGAGGTGATTTGACGAACT
TTTTCCGAGGGGCTGTGGAGATCAATAATACGTTTGTGGATACGAAGTTCGAGTCTGTCCCAAGTGTTGG
TACCTTCTCCGCAGGGAGATTTTCTGGTAGTCACTCTTAAGATCTTAGTGGGAAGACGGACTGGTCCCTT
GACTCTGATCTTTTCATTTCTGGCTCCGTTAATCAAATCAGAGCAAACTTTTTCGAGGTTCTTCACGTTT
CTGCTGGTGAGGGTAATTCTGATTCTGTGAACGTTGGAGGCTTCAGCGCGTTCGAATCCAGCTTTTTTGA
CGGGGGGAGCGCCAGAAGGTGGTGCAATTTGTGCAGTTTCAGGAGTAGAAGCTACTTCTGTTGACATCAC
TGTGAG
>Pg_Root1536_c0_seq1
GTTGGACGGTAATAAAAAGTCATAGCAAATCCCGTAGCTACTTGTACTAAAAAACAAGTAAGGGTAATTC
CTCCTAGACAATAAAATATGTTGACATGCGGAGGAACATATTTACTAGTTATATCGTCTGCAATCGCTTG
AATCTCAAGACGTTCTTCGAACCAATCATAAACTTTATTGAGATAGGTAAACCAAGGTTCCTCCCCCTCC
AAGAACTGTATATGAGAATTTCAT
>Pg_Root1541_c0_seq1
TGTAGAGGAATCAGAAGAGTTGAAAAAGGTTCCAAATTTTGTAGCTTGGAAAAACCTGATTCTGATCTAT
TATTAGCAGAAATAATACTATCTGGAGTAATATTGAACTTAGTGGCTAAATTAGAAGCTGTATCACCTCT
ACTTACAGCATAAGACAACAAAAGATTTGTGTTTTGTCCAAGTATATTTAATGGACAAGCACATCTCAAT
GGGATAAGTAATTCAAGTTTATCCCCTAAACCCCATGGATTAACCCTCTGGTTTTTCTCTCGAATGGCCT
TACAAGTAGTCAAGCCTTCCAGAGCCACAGCAATACTGTAAAAACTCTCGTCTTTTACAGTAGTTTTTGT
CAATTCTGCCCCATAGATACCACCTTTGCACTTGCAATCAAGTGGGATTAACAAGGGCTGGTCTTTTGGC
AGAAACTTTGTGTCAGCAGAGAAGCCATTTGCTTCAGCCAGCACAAACCGGTTGATTCCCAAGTAGAAGC
TCAGATTGTGAAGAGACGAGTAAAATGAATTTGTGCGGAGCAAAGCATAAGTCCCACACTGCTTCTGTTA
TTCATTACCATTGAAACGATAGCCAGAAGCATATGGAGAATTGGATTCATAGCTTAGAAAATTCTGTTCA
AGTGCGGCAGAGATAATAACCCAGAGGAAAAGTAGTAAAGCTCTAAGTTGGAGCTTGTAAGAGCTTTCTG
ATTACATCAGCTATTTAAACTAGCAGACAGTCCAGTTCTTTTTGCTGAAAGGAAAATAAAAGTGGGCATT
CAG
>Pg_Root1542_c1_seq1
GCATGTACTAGTATTCTTTGATGACATCTTGGTATATTCTAAAGAAATGAAAGAGCATTACAAAAATCTT
AAAGAAGTGTTTCAAGTAATGAGAGAGAACCAATTGTTTGCTAAAATGAGTAAGTGCGCATTTGCTAAGT
CTCAGATTGACTATTTGGCGAATGCCATTTCAAGTGCAGGAGTAGCAGTAGACCCTACTAAGGTCCAGGA
TGTGTTAGATTGGCCTTCCCCTAGAACCATCAAACAGCTGAGAGGTTTCCTTGGTCTCACTGCGTACTAT
AGGAAATTTATTAAGGGCTATGGAACTATTGCTAAACCTCTGACCACGCTTCTTCAGAAAGGAAAATTTG
GATGGAATCAAGAGGCTCAACAGGCCCTTACAACTCTAAAGAAGGCTCTCACTACACTAGTCTTCGCCTT
ACCAGACTTCACTAAGACTTTTGAGATTGAAACTGATGCATTAGGAACAGGGATTGGAGTCATTCTAATG
CAAGAAGAGAGGCTTCTTGCCTACTTCAGCAAGGCTTTGGGACTTGAGGCTCAGATTTACTCCACTTATG
AAAAGGAATTAATGGTTGTG
>Pg_Root1558_c0_seq1
GCAGAGCTTGAATTGTCCTTCAATCTTTGTAATTCTATGCACTGTGAAGCGGCCTTTGACATCGTACAAC
AAACGGAAGGTTTCGTTCGTTTTCTCAATCGAAATCACATCCATAAAACCGGCTGGAAAACGCATTTCAG
TGCGAACCTTGCCATCGACTTTAATCAATCGTTGTTTGCAAATTTTGCGTGCTTCATTATAGGTGAGCGC
ATACTTCAGCCGATTGCGCAAAAACAAGATTAGTGGAAGAGATTCGCGAAGCTTATGTGGACCAGACGTT
GGACGAGGTGCGAAAACACCGCCAAGTTTGTCCAACATCCATTGTTTTGGTGCGGCAAGACGTTTAAGAT
GACGCTTTGGACCTTTTCCCATTTTGGAGGTTCTTATCAAG
>Pg_Root1558_c1_seq1
CCTTGTTACACACGACGCTCGTACCATTCGATACCCAGATCCGCATATTAAGGTCCATGATACGATTGTG
ATCGACATCGAAACTGGCAAGATTACCGATTGGGTCAAGTTTGATTCTGGAAATATGTGCATGGTGACAG
CTGGTCACAACATGGGCCGTGTTGGTATTGTTGGCCATCGTGAAAGACATCCGGGATCTTTTGACATTGT
CCACATCAAGGATTCTGTTGGCCATAGTTTCGCCACTCGCTTAAACAACGTCTTCATCGTTGGCAAAGGT
TCGAATGCACTAATTAGTCTGCCATCTGGAAAGGGTATCAAGTTGAGCATTGCTGAAGAACGCGACAAAC
GTTTAGCACAAAAGAAAGCAACTTTGGGATAAGG
>Pg_Root1567_c0_seq2
TTTTTCTTTTTTTTTCTTTTCTTTCTCTCTCTTCTGTTCTTCATCTTCAACCTTTCTAAACTTTAGATCT
AGAAGGAGCAGCCCAAGCCACTTTCAAAACTCCATAATCACCATTATTTCTTTCCTTTTTGAAAATGAAA
TCATATGAATCAACACCAATCTTTTACAAATTTCTGCAAGTTTGCATCTCAAACTTAAGAATCATATTTT
TTTTCATTATATATATGTATACACACATCCCCCTCTTTTCATCCATTTGTATTCCAAAGACCCAAATATT
TTTCAAATCACCATCCTCCATATTTTCTCATCACAGCAGCCATGAAGACATTGAAAATAATCTGAAATCA
TCATCCACTATTCCTCCATCATATGAGATTATTAGAATGAATCATCCCAAATTGAAATGTTGCATATTCT
CTAAATTAATTAGTGCTTACAGGAAACGTGATTAAAAAGATGAGAGGAAATTCAGAGGATAGTTAGGTTG
GATTTGCATTAAATTTAAGCTGGTACTGCCAGTATCTCTTTAGCTTCAGATCTGCACTTTCACTCTTCCT
CTCCGTACATGCTCATAGATATTTTTAAAATGGTTGTTATTTGAATCCTCAATTTCTGACACAAATTAAT
TAACATAATCCCATATCTTTTAAAGACCCAGATATGCTAAAAAATTAACAAATTAATTTCTCCTACCGTA
GATTTTTTTTATCAAATTAATGTCTCCCCTGTCCCGTCGGAGTTGTGTATTTTGAATTTTGCGATGCCGA
TGTTTGAAGGAGACGAAGGTCAGATTGTGGATGTGAAGCTCTGATGAGGTCTAGAGAGAGAAATAGCAAT
GCCTATGTTTGGATGTGAAGCTTCGATGCTCCCCTGTTTTAGAGAGAATAAAATACTGTGTTTAATGCTC
TTTGGGTTTGATGCAGATGAAGAATGGTTTTGATGAAG
>Pg_Root1568_c0_seq1
AAATTTAACAATGAAAGCAATACTTATTATTTTTCTTTGTATCGGAGGTACTCTCTCAGTAAAGCAACTT
GCAAATTTTGCTCCAGTTTGTGACGAATGTCAAGAAGTTGTAAACCGCTTCAACAAAGCGTCGAAAGATC
ACACGAAGATGACACTTATGAAAGTAATGCTATCGGGTTTATGTCATCAAACAGGATATGAAGAAGAATG
TAAAATGTTAGTGGCCAAGCTTGATATCTTCGTAGCCAAACTATCGCCTTATTTGGAAAATTCACAAGCT
GTATGTACACAATTCAATATGTGCTCCAACTCACGTATTGATCGCTTCCGCCGTATTGGACTCCTTTTTG
CTAAGCGATTTTTAAACAAAATCGATGGATCTAAGGATTTGATTTGCGAGGAATGTCAATTTGCGTCTCA
TGAACTTCTAGAAGTTTTTGATGACCACGATACTCAAGCTCAAATTCATGATTTCATGTCGGAAAAAGTT
TGTGCTCATCTTGGACAATATAGTGAAACATGTGATACCGTTGTGAAAGATTTCCTTCCCAATTTGTTCC
AAGAATTTCATAACATGCTTTCTAATGGAAAACAATTTTGTGCCGACCTTAAACTTTGCACTCTACAACA
AGTTAATCTCCCACGCTTAACTGCTAACGAAATGAAGAACAAAATAATGGGTCCTAAGCATGTGCAAAAC
CTTCTGAAGACGTTCCAAAATTTGAAAACTCCTGAACCCCATAACCTTGCAATGAGTTGTATGGAATGCC
AAATCTTGGCTGATATTGCATTAGACGAATTAAAAACAGCTAACATGATTAATGTACTATCAAGCGTGCT
TAAAGGCGTTCTATGCACCCTTCTGCCTGAAGAATTTGGTTGTGGAGATTTTGTTGACACATATGGTTCA
ACAGTGGTTTATATGACAGTCCAACAGTTTGATTCCGAAAGCCTTTGTGAAGCATTGCAAATGTGCACAC
AAGATTCAAAAGCTCAAGTTTCTAAACATTCAAAAGCAGAATTGAGCAACTTGAAATGTAGTTCTTGCGA
AAGTTTATCAAACTTCTTGAATGTTGAATTAAGCAAGCCAAAATCAAAAAGCGAAATTATTTATGGCTTA
CAATATCTGATTTGCAAAGAAGCCCCTAAATCCCTTTATGATATTTGCGATAATTTCGTTGGTGGGCTTT
TACCAGAAGCTTATGATAAATTTGCGCAATTCGTCCAAGAGAATAAAGCATGCAAGACACTCCG
>Pg_Root1571_c0_seq1
GCATTTTATTTAAGCAGGTACACGAACAATATCAGAATCTCCGGCATCAGTAACGGCGAGAACAGAGACA
CGGAAGTATTTACCGCAAGCAGTTCCCAAATCGACATTGTTGCCGTTGTAGTGATGAACACCAACTTTAG
CAAGCATAGCGTAGTACTCAATCTCTGATCTCCTCAACGGAGGGCAGTTGCTAGAGATGAGAATCAACTT
ACCTTTGGAGCTGCGAAGGGACTTGAGAACGGATTTGTAGCCAAGAGTGTACTTTCCACTCTTCATCACA
AGAGCTAGTCTGCTGTTAATTCCCTCATGGGACTTCTTCGTCTTCTTCGCCGCAACCATCTTCTCAACGC
CGTGAAGTGTCGCTGATCGCCGGGATTTTACAGGAAGAG
>Pg_Root1585_c0_seq1
GGGAAAGAGTCCAGCCGCATGGGATTGCGGCAAACGTCCTAGGCAATCTCGTGAGAGACCGCCACTACCC
TTTATTTATTCAGGGTAGGACACACACTTTAGTCTATACCCGCTGACTCCCCCGCGAGGGGTAGGGCCAG
TGGAGGGTATGCCATAAAGTGCAGACGCGAGCACGACAGGGGCCTTCCAGTGATGGAAGGGAAATGACCA
CGTGAGTGGCATCCACGTTCTTACGAACGTCCTTTGATCGCGAGTTCGGCGCTTTTGCCAGAACTCACGC
TCGTCGTGAATTACGAGGTCCCCTAGATCTTCAGGGCCTCGAAGCCTCCGGATATGCACAGGTATAGCAT
CCAAAGCGCGCAACCAAGCACGCTTAACGATGTTCCAATGAAAATCACAGCCAGAGTCTTTACGACCCAG
TCTGCGAAGCCCATTAGCCAGTGCGATCCAATCTGCGGGTTCATATGGTTCATCCTTTAAATAGTGGGGC
CTAACGGCCTTCCCGTTAAAGTAATAACCTCCGCAGCTCTCCCTGAAGGGGCCAGACGTAAACGTCTTCC
CCTCATTCGGCGTAAAGCCGAAGTATCTCAGGAGAGTAAGCATAGTGGCACTTGCCTGTGAAGGCAAGAT
TATATCATCTCCATATACCCAGCACTTAGCCCCTAACGGAGCTTCGATGCCGGATAGGTAACACGCTTCT
TGTGCGATAGCTGCAAAAAGCAGCGTCTCTAACTCGAACGTAAAACCATTCCCCATGCTGGAGAACTTAC
TGAGATGAATCCACTTTCCGTCCACTAAAGTTTTAGGTGAACGGAGGGTATCAAGCAAGTCAAACCACCC
TTTGGGAAGGAGTAGTTTAACAAGTACCTTGGATACCGTATCGCTTGCATTGCTTAGATCAATTGTGGAA
TAGTGGCCCCGCGAGGAGGCTTCACAAGCAACCCGCTTGTGGACATCTTGCCCGTCCTTCAAATCTATTC
CTGCACGGAGGAGGCGACGCTTAATAGCATCACCAACTCCGAGCTGGAAATAGACATTTAGGCTAGGCTC
GATCGCTAACCCCCTATCCTTCTTAGCGTCTTTGGGAACCGTTGTGAAGCGATTCCCTGGGACGTATTCA
GGATGGGATTGATCCGGGCTTGACTCCAAGAGGGCTTTCGCCCACCAAGTGCTGTCCCAAAGTGGGAGCA
ATAAAGAGCACATTGAAGTCATTGTCGGACGAGCGGTTATTTTGTCGGGTACCGTGATGTACTTACCGAC
GTCTCGGAACGTGGCACCAAG
>Pg_Root1600_c0_seq1
ATGCTTTATTTACTACAAGTACCTAGAGTAAAATTGCAGGGACTCGGACTAGCAATTGGGGCTACACTGA
TGGACTTAAAGAGGGCAACTACTCTGGCCTCTGTAACAGTTATGACCTTTATGTTGGCTGGTGGCTACTT
TGTCAAGAAAGTTCCGATATTCATATCGTGGCTCCGCTATCTGTCTTTCAACTATCACACTTACAGACTC
CTCCTAAAGGTTCAGTATGAAGACGTGATTCAACAAATGGACGGGATGAAAATAGATAGTGGTTTAACAG
ATGTTTGTGCCCTGGCAGCCATGGTTGTTGGCTACCGCCTCTTGGCATACCTGTCTTTGAGAAGGATGAA
GCTACATGGAGCTTATTAGATTAGATGAATAACAATTAATATACTACTATCATTCATAGAAAGACCAAGT
CTCATGAGGCCAGAACTTGTGAATCATCATTATGCCTATCTTTTGGCATTGAAGACCATAAATTTTACAG
TATATTCTAGGGATTTATGTAGATGTCATTACCCCAACAGATGTTCATAGCATAGTATTAGTATTAGTAG
AAGTG
>Pg_Root1632_c0_seq1
GCTATCTTTGAAAAATCTTGGATAAACCGTCTGTAATAGTCTGTCAGTCCTAAGAAACTTCTTACTTCAG
TCGGTGACTTTGGTTGTTCCCAATTCTGAACCGCTTCCACCTTTGCTGGATCCACAGAAATTTCGTCCTT
GTCGATCACGTGTCCCAGAAATTGAACTTTCTCCAACCAGAATTCACACTTCGAGAATTTTGCGTATAAC
TTATCCTTCCTCAACGCCCCCAATACTAACCTTAAGTGTTCAACATGATCTTCCTGAGTCTTGGAATAAA
TCAGGATATCATCTATGAACACAACTACGAATTTATCTAAGTATTGCTTGAATACCCGATTCATCATGTC
CATAAAGGCTGCTGGCGCATTTGTTAACCCG
>Pg_Root1660_c0_seq1
GTTTTTTAATCCAAGCCATTCGTTAATCTACCAATTTTTGATCCAAATATATATATACTAGAAATAAAGT
CCCATAATCCATATGACTAGTATGGAGGAGACAGAAACAGATAAGATTATGTTCTAACCACAATTATTCA
ATTGAATTTCAAGAACTAGTCATTCTCCTCAAGAACTCCCAAACAACCACCATGACACTAAAACCCCACT
TCCTAAAAAACCATTTTTCCCCCTTCATTATTTTCCACCCAACACCCTCTTTTCCCTTGAGAAAACCAAC
CAAAATGTCCCTCCAATTTTCCACCCCCACAAGAAGAAGAAAAGCACTATTTTCCATACTAATAATCCCA
ACAATTTTCCCAAACAGCAGAAAACAAGAAGCAGCAAATGCAGTGGATTTGTTCACAATGACGGTGCCTG
ACCAGACGGTGGAAGAGGCAAAGAGTGGAATCCAATTCCATGCACAACGTTTATTACAAGTGAAGGAATT
GTTGGAATTGGAGGACTGGAAAGAAGCCCAAAGGGAATTGAGGAAAAGCTCTTCACTTCTTAAACAGGAT
TTGTATACCTTAATTCAGGACAAGCCTGGAATTGAGAGGCCTCGGCTGAGGAATTTGTATTCTGCTTTGT
TCAATAGTGCAAGTAGATTAGATTATGCTGCGAGGGATGAGGATGTGACACGTGTCAG
>Pg_Root1668_c0_seq1
ATTTTTCCCAAAACATTTTTTCCAAAAACAGCGAAACAAGCTAGCAATAATATTACGTAGTACCATGGTA
GCCGCAACCACAATGGGCTGGCTGTCCGAGTTCGGCACTCGATTCGGGGACAACCTCAAACGCACAAGAA
TCATCGACAACACCAAGCGAAACAACAACCTCCTCGGGATTCTAGCATTCGAGACAGCTAAAACCATGTC
ACGATTAGTAGCCATTCACAAATCTCTGTCGGATCAAGAAATCCACAAGCTCAAAAACGAGGTCGTGAAA
TCTCAAGGCGTCGCGTATTTGAATTCCTCGGACCAAAGCTTCCTCTTAAGCCTCGCCTGCGCGGAAAGGC
TTGAAGATCTCGACAGGATCGCAGTTGCCGTGGCACGGTTGGGCCAGAAATGCTCTGACTATGGTCTAAA
CCGGTTTGATCTCGTATACACTAATCTCAAATTGGGTATGATTGATTTGGAAAAACTAGAATACGGGTCT
AGAGAAATCGAGAAAAGGATCCAAAAAATTGACAGATTGATATATGCAACCGCAAATTTGTACACTTCAT
TGGAATCCCTGGCCGAATTAGAAATATCGGAGCGGAAATTGCTGCAATGGAAGAAGAATAGCACGGCAAT
GCAAACTCAAAAGATGAATTTCGACCTTTTCGATCAAAAGATTGCGAATCA
>Pg_Root1673_c0_seq1
AAAATAGGAAAGCTGGACTTCTGTGATCATTGTGTCTTTGGAAAGAAGAAACGAGTTAGTTTCAAGACTA
CAGTTTATAGAACAAAGGGGACTTTGGACGATATTCATTCAGACCTTTCGGGCCTTTCACGAGTTCATTC
CAAAGGTAGCAGTGCACATTATCTGCTAAACTTTATTGATGATTATTCTAGAAAGGTTTGAGTCTACTTC
TTAAAACTTAAAAATGACATTTTTGTGACTTTCAAA
>Pg_Root1720_c0_seq1
GGGTGGAGGCTAAACCACTTCGGACGATCACAAACCAAGAGTGTTTGAAATTTCTTAAAAAGTTTGTGGT
TTTTCGGTTTGGTATTCCTATGGTGCTAGTGTCTGATAATGGAAGACATTTTGTAGGGTCCAAGTTCGAA
GAATTTTTGAGAGACTTGGGTATTCAACATCGAAAGACTTCGGTTGTTCATCCTTAGTCCAATGGCCAGG
TAGAAGTCGTTATCCGGACTCTACTCAATGGAATTAAGAGAAGGTTGGACGAAGCAAATTGAAGGTGGCC
CGAGGAGTTACTCAGTGTTCTATGGGTGTATCGGACCACTCCTTCGACAACAATATACAACTCGTCGTTT
AGATTAGCATATGGGACTGATTCCCTTATTCCGGTTGAGATAGGGTCTCCTTCGATTCGGGTCAGCTATT
ATAAGGAGTTGTATAATGATAAAGGTATTTGCTTTAATTTGGATTTGTTAGAGGAAGTTTGGGAGTAGGC
CGTGGTAAGACTAACATCAACCAACGAAGAACGACCTGACATTATAATAAAAGAGTTCAACAAAGGAAAT
TTGAAGTTGGTGATTTAGTTCTTCGGGAGGTGGAGGCTTCCACGCCCCAAAGTGTTGGAAAGTTGATGCC
AAATTGGAAAGGTCCCTATGAAGTTGTTGAGGTGTCGAAGCCAGGAACTTACCGGCGAAGTTAAAAAC
>Pg_Root1722_c0_seq1
TTTTTATCAAATACTCGTACGGACAAACGGAGAGCAGCAGAGAGAGAGAGAGATTCCATGTTGTTGCTGA
ATTATCTCTAGTTTGAGGTTCTGTGATTACGGTGAAATTGAAAGAATCTGATTTTGAGTCTTGCTTTTTT
CTACATTCTGTTCAAATTTATTGGATTTGAAAATCTGATTCGCTACAAATCGGACCAGTTTGTATCTTTT
CTGAAGGCTGAAATGAGATGCAATGCGTGCTGGAGAGAACTGGAAGGCAAAGCTATTTCCACAACATGTG
GTCACCTGTTGTGCACTGAGGATGCTGGTAAAATTCTAAGCAATGATGCTGCTTGCCCTATTTGTGACCA
AGTGCTCTCTAAAAGTCTTATGAGACCTGTG
>Pg_Root1723_c0_seq1
TATGATTGAACTCTGGAATTTGTTAACAAATACGATAATTTTGTGGGTAATCTTTGGATTGGAAAATATA
GAAAAAAGAGAGATTGTCGACTACGTGTCTTCCGTTAAGCCTACGACAGCTATTACACACTCACTTGAGC
ACTCTTGGACATTTTGATTCGATAATCCCTCACAAGATACTTGGGGCAGCTCTATGCGCCCCATGTTCTA
CCATGGATTCTGTCTAGTAAATAGAAGGACAAAGCAGAGACGAGCAGCAAAAGAAGATGAAGAAGAAACC
CATATTGAATAA
>Pg_Root1758_c0_seq1
TTTTAATATAATAAATTTACTCAACATAACAATGAACAAAAAATCAACCGCTGATAAATGTTTTTAAGCC
CTCGTAACCAATTCCTTGAGTCGAGCTTTCTCCAACTTATTCTGACGCGCTTGAGATCGCTGCGACATTT
CACCACCACCCCAATGCTTACGAATTTCATCACCGCGTTCGTTGAAGTTAGTCGTCACGGTTTCGGTCAA
GTTCTTCAATGCATTACGTTCTTCCGGGTTGGTGTCAACAATAGCAAGAGCTGATGCAGTTTTGCGGTGC
ACAACCGTGCCAAGACGAGACCTGCCTTTCACAATGCAATAGGGTACCTTGAATTTGCGGCAAAGTGCCG
GCAAATATAGAACGATTTCGATTGGGTCCACGTCATGAGCAATGACGACGAGTTGGGCCTTCTTGTGTTC
GACGAGACGGACAACATTGTTGATGCCAAAACGAACCGTTGGCGGACGCTTCGTCACTTGTTCTTGTTTA
CCTTCAGCGCGATCTTTTGCGCGTTGACGAAGACGCTCCTTCTTTTGCTTCTTGGTCTCCGGTCGATATT
TGTCAAGAAGTCGAAACAATTGGGTCGCAGTTTGCTTATCCAAAGTTGATTTGAACTGATTAATTGGTGG
TGGGATCTTCAAGCGACGAGCAAGTACGACCTTTTGGCGTTGAAGGCGAATATATTTTGGCCAACGCACG
AAACGAGTCAAATCACGCTTTGGTTGGATATCTTGGCCAATTCCAAAGTTTCGGGTTCGTTTCTCAAAAA
GTGGATTCTTCGTTGGCCCTTTCTTTACTTCAGGCTTCTTCAAACCGGCCGGCACTGGTGCTACCTTCTT
CTTCACAACTTTTCTTGAAGGCATTTTATTATTTTGCTAAATCCTTGCACTTCTACAAAACG
>Pg_Root1760_c0_seq1
AACAAGTGGCACCAAACCCTTGTCGACTTTGATGCCAGGGACGATGTTCTGCTGGACGAGAACGTCGACC
ATTTTCTTGCCGTCGACGGTGGACTGGTAGAGAGTTTCCTCGAACAGGATAGCTCCGGAGATGTACTGTC
CCAGTCCTGGAGCCGACACAAGCAGTGTCCGGTAAGCCTGACGGTTAGCCTCTGTGTTCTCTAGCCCAAT
TGACGCTAAACGCTTCCCGCAAGTCGCGTTTGACTCGTCCATCGCTAAGATTCCGCGTCCCG
>Pg_Root1760_c1_seq1
GTGGTCAGAGTGTTTTAAGAGTTTCAAGCGTAGTCGTGAACAAGAAGAAGATAAGCAACGATGGCGTCAA
GCTCTGCGACTCTGTTCAAAGCCTCGCCGGTGAAATCCGACTGGCTTAAAGGACAGAGTCTCCTACTCCG
TCAACCTTCCTCCGTCTCGCCTATCCGCAGCCACGTGGCACCTTCCGCTCTCACCGTCCATGCCGCCTCT
GCCTACGCCGAC
>Pg_Root1782_c0_seq1
ACCTTTGCCTCCCCAAATACCCAAGATGAGAGGAACCTACTTATGAGAATTTTCAAGCCATTATTCTTAA
ATTTCTTAATTTTAGTGGGACAATGATACCAAAATTAGAGAAAATATATATAAAACCTTGATGTTAGGCA
AGTTCATGAAGTTCTTAGTTATGTGAACAACAAGCTTATCCATGAAAGCGGAAGCAATGTATAATCCATC
GAAGTTATTGTCCATATTGTATTGGTGAATACCGACACTGAAGTAATCATAGGAACTCATGACGGCGGTA
TGAGTA
>Pg_Root1804_c0_seq1
TTTCTGGTGGAAGAGAGGTACGTGATGATAGCCACAGTCTGAAAAACATGGTTGAGGTAGCTGTTGTACT
GAAAATACTTCAGTTACTCTACAGAGCATGTGATGCAGCAAAAATGAAGGTTAACATTGGAGTAGTCTCT
CCATACACTGCTCAAATTTCAGAAATTCAACGGAAACTTGGGCAGAAGTATGACAATCATGGTAGCTTCA
ACGTACAGGTCAGATCCATTGATGGGTGTCAGGGTGGCGAAGAAGATGTTATAATTATTTCAACTGTAAG
ATCCAATCAAAGTGGATCAATTGGGTTTACCTCCAGTCCTCATAGAACTAATGTTGCTTTGACAAGGGCT
AGGCACTGCCTGTGGATTTTGGGGAATGAGAAAACACTATCCAATAGTGACTCTGTTTGGGAAGAACTTA
TCCTTGATGCCAAGGTTCGTTGATGTTTCTTTAATGCCGATGAAAATATGGATTTGGAAAAAGTCATGGT
GGAGGTGAAGAAAGATCTCAATCAACTGGAAGATCTGCTCAATGCAGATAGTATGTTGTTCAGAAATGCT
AGGTGGAAGCTTATGTTCAGTGACAACTTTACAAAATCTTTTTCAAAGCTATCCGTGGAGACGAAGAATT
TAGTGCTCCTTTTTTTTATCAAAACTTGCCAAGGGTTGGAGACCAAAGAGGGGTAATGTAGCCTTCACCT
GTGAAAGCTCTTCAAAGATTTTAAAACAATTTAATGTTGGGAAACATTATATTCTTTGCTCAATCGACAT
AGCTAAGGAACCGTGAGATCGG
>Pg_Root1818_c0_seq1
AAGAGCGCGTGTGAGGCGTTTGGGAGTTCCATGTACTGCTGTAGTGGCGAGTACGCGTCGCCTAATACAT
GCAAGCCGACTGCTTACTCGGAGTATTTTAAGCGGGCGTGTCCGGACGCTTATAGTTACGCTTATGACGA
TCTTACCAGCACATTTACCTGCGCCGGGGCGGACTATGTTATCACCTTCTGTCCTTCTACAGCACCACCT
GCAGGGTAAATTTTTATATACTCTATCCGTCCGTCCGTCTGTCCGTCCGTCAGTCCTGATAATAACAGAA
GCGCCTTGGGGAA
>Pg_Root1818_c1_seq1
TGAAGTTAAATTTGGTCAATTGACCAATACATTATTGATATGTAGATGGAGAGATACATGCATCTCGCTA
ATTAGTCAATTGACCAAAACTATGTTGATGTAATCATGTTATAAGTTGTACGTACCCTACCCACGTTACT
CCATGCTAGTTTGGTTTCATGAACTCTAATTAATATCAATCTACTGCATGCAGGTCATGTATACTCAACA
ACATTCACGTTGGTGAATCAATGCAGCTACACAGTATGGCCGGGTTTACTATCTGGCGCCGGAAGTATTC
AACTCTCCACTACCGGCTTCGCCCTCCAAACCGGGGAGTCCAATTCATTTTCTGTCCCAACCGCTTGGTC
CGGCCGCCTCTGGGGACGCACCCTTTGTACCCTCGACTCGGCCAACAAATTCTCCTGCGTCACAGGCGAT
TGCGCATCACAAAACGTAGAGTGCGCTGGCGCAGGAGCCATCCCGCCAGCATCCCTGGCCGAGTTCACGC
TCAACGGCGCGGGCGGGATGGACTTCTATGACGTCAGCCTCGTCGACGGTTACAACCTCCCAATGGAGAT
TGTGCCACATGGAGGCACCGGTGGGAACTGTTCGGCCACGGGCTGCCCTGCTGAGTTGAACGCCGAATGT
CCGGTGGAGCTGAAGGAGGTTGGAGCCGATGGGGTCGTGGCATGCAAGAGCGCGTGTGAGGCGTTTGG
>Pg_Root1889_c0_seq1
GTTAGTTTCCACTGAACCATGCATATATAAATTAATCCAACTGACTCGATCAATAGGAGCTAGCTAGCTA
ATTTTGCATCAAATAGAACCTAGCTAGCTCAGCTATCAATTTGTCCAAGTTCACTTGAGAAGACCCACCA
GGACCAACAGCCTAGCTCTTCAGCTTTCTTTTTCCACTTCATGGCAATATTCATCTCCTTACCCTTCTCC
CCATCCATCTAAACCCTCCACTTCATCTCTCTTCACATTATTATATATCCATCTCCATTCCAATTCCAAT
TCCACACAACTATACCGGCAATTCGTCGGTTGCTCTGCTCTACACGGCCAACAAATCACCGGCACGC
>Pg_Root1904_c1_seq1
CAAAGTGATATTAAGAATTTGTAGCTAGAAAAACCAAACAATGGCATGCTCATTCGTGTTGCCTCCGGTT
AGGTCCATTAGTTTGCCTTCTAGATTACACCCCACCATATCCCTTAAAGTTGAAGCCGAGTTGAACAAGC
TAAAAATATGGGAAGCATCGATATCTTCCACTGAAGAATCTTTAGGAGCCAAAACTATTCAAGTTGGTTT
AGTGGAGCTAGCAGAGCTATACAATTGTTTTGAAGAACTTCTTCACTCTTCCCACACGCAACAAGCTATT
CTTCACCATCAAGATGGAAAGCTGTTGGAAGAGACACTAGATGGTTCGTTGACACTGACAGATACATGTG
GCTGTGCCAGAGATATGTTGTTGAAGATGAAGGAACATGTGCAAGACCTTCAGTCGTCTTTCCGTAGAAG
AGGTGGAGATTCAAACATGCAACGAGATATTAATGCTTACACTACCTTCAGGAAGACGGTGAAGAAGGAG
AGTTTAAAGTACATTAGAGCATTGAAGCGTGAGGAAAGCAAATTTGAGTTTTTACCTCTCTTAAATTTGG
ATCCCCATTTGTCTATGGTGGTCAGAG
>Pg_Root1937_c0_seq1
AGTTCCCTACCATCTCCCATGCTGATTTCCATCAGCTTGCTGGTGTTGTGGCTGTTGAAGTCACTGGTGG
ACCTGAGATTCCTTTCCACCCTGGAAGAGAGGACAAGCCCCAGCCACCTCCAGAGGGTCGTCTCCCTGAT
GCTACAAAGGGCTGCGACCACTTGAGGCAGGTCTTCTTAAAGCAGATGGGTTTAACTGACCAGGACATTG
TCGCTCTGTCTGGTGCCCACACTCTGGGAAGATGCCACAAGGATAGGTCTGGCTTCGAAGGTGCCTGGAC
TTCAAACCCTCTTATCTTCGACAACTCTTACTTCAAGGAACTCTTGAGCGGGGAGAAGGAAGGTCTTTTT
CAGCTCCCTTCTGATAAGGCTCTGTTGGACGATCCCGTCTTCCGTCCTCTTGTTGAGAAA
>Pg_Root1966_c0_seq1
GCTTCTTAGCCAACGTTTCCCTATGCTAACGGATCAAATCCTTTCAGCTCTAAACATTACAAAAGGTGAT
CTTCCAATCAAATTTTTGGGAGTGCCGCTGATTTCATCAAAGTTAACTGCAAATGATTGCGTTCCTCTTA
TTAAAAAAATTACTTTTACAGTAAAATCTTGGGCAAACTGCTTTCTCTCTTTTGTTGATCGCCTGCAGTT
AATCAAGTCCATCTTATTTGCAATTCAATCTTACTGGTCTGCTTTCTTCTTACTGCCAAAATCTTTCATA
AAGCTTATTGATCAAACTCTTTTTCGGTTCTTATGGAAAGGAACTTCTCTTGAAAAGTATGGCTCAAAAG
TTGCATGGGCTAAGATTTCTCTCCCTCTGTCTGAGGGGGGTTTGGGTCTGAAAAGAGTGGAAGATTGGAT
TAATAAAGCTCAGATTCTCTTTCATTTATGGAAAGTTGTATGCTTTGATTCTACTTCCTTTAGGGCTGAA
TGGATTCGCAAAACTATTTTACTGAAACATAATTTTTGGACTACTCCTATTCCGTCTGATGCATCGTGAA
TATGGCAAAAGGTTCTAAACGTAAGAGATTTGGCTTCTAAGTTCATCAAATACAGAGTTTGAAATGGGCA
ATCCATAAAGGATTGGCAAGACCCTTGGCTTGATGATTTCCCCCTTGCAATGCATCAAAATGCTCCCATT
GTTTCTAATTCGGGACTACCTTTTAATGCAAATGTTAGTGCTATCATCTCATTATACTCCTAGGATCCCC
CTAGCTCAATCCATGCTATTATCATTCTCTTGAAGCTGATGCAATTCTCCCCTTCTAATAACTCAGATTG
TATCCTTTGGGATGGAAAATCTAGGATCAAGGCATCTACCATTTGGGCTGCTATTTGATCTGTTAGCCCT
AAAGTGAGCTGGTAAAAAATGGTTTGGCACAATCTTCAGGTTCTCCGGTTCTCTTTCTTCCTCTGGTTGG
CTTTTCATAACAGGATT
>Pg_Root1984_c0_seq1
GTGACATCCTTATTCCAAGCCATGATCGAGCATCTAGAATCTTGCAAATTCATGAACAGACTTTTAATTT
GGTGCACTTGGCATGGATGCTACTATGGATAACAATGCATCGCCTTACATGGAAGAGTTGCAGAAGTGCG
TAACTCATTTCCATATGCACTAGGCTTGTGAGGAGCATGGCTTAACGTATTCTGATATTCTTTATTAGAC
ACGCTTCGCTTGTTACTTGTTAGACCACTCTCTGAATCAGGGAAGTTAAGAATGCATGGCAAGGGACATG
GCTTGAGTTGGAATTAGCCGTTGGTCAGAACTTATTCCCTGTAGAACTGCTTGGTGCGCCGTACCGGGCC
CTTAGATCATTACGTCCTGTTATGTTTTTTGGAAACATCTCAACTGGGTGC
>Pg_Root2004_c0_seq1
TGAATCAGCTGGTGGAGTTTTCGAACTGGGATTTTTCAGGCCCGGTAGCTCCAATAATCGATTCTTGGGT
ATATGGTACAAGAATATATCAAATGAGACAGTTGTATGGGTTGCTAACAGAGACACTCCACTAGTTGATA
CTTCAGGGGTGTTAAAGGTTGATGGCAGGGGAGTTTTAGTACTTATGGATGGTACAAAGAACCTTAATTT
GGTCATCGAATTCATCAAGATCGACTATGAACTCTGTGGCACAACTACTAGATACAGGAAATCTTGTTAT
CA
>Pg_Root2053_c0_seq1
ACCACCACCACCACCACCACAAGAAGTAATGGGGTGGTGGTTACAACAGTGTGTTGTGAAGTAAAAGAAA
CAGCAAAGAAACTAGAGATAGGGTCTCCCATTATTGTAATTGAAGCTCCCAAAATGTTGAAGACTGCTGC
TTCTGTACCATGTCTCAGAGCTAATTCTGGCTTAGTCAATCCCGGTGATGTTGGAAGGATTGTATCAAGG
AAGCCGAAGGATGTATGGGCTGTTCGTCTGTCCATTGGTACCTATCTCATAGATAGAAGATACTTCAAAC
CCTTGGAGCTAGACGAATGATTATGATTAATTATCTAATTGCTCTTAAATACAAGCCATAGTAATCAAAT
GCACTATATGTAGCAAGTTGATCATATTTATTTAAAATTCAGTATAATTTCAATTACATATATATACTAT
TTTATTTGATA
>Pg_Root2076_c0_seq1
GCCCTTACTCTTCCCATTTTCCTCGGCCACCTTGCAAGAAAGTATTGCTCCAAATTTGGAGAAAATGGTC
TGCAAGCGAGCACTGGTGACCGAGGAGTGCAGGTTCTTCACAAACAGATTGGCAATACCAGTCTTTCTAG
TAAGAGGGTCTCGCTGACACCACATTATTCTCATGGATTTTCCCTTCAATTCGGTATGGTTTAGGAGAGC
CAGAGCCTTAGAAGCGTCAATAGGAGAGATGAAATTGA
>Pg_Root2078_c0_seq1
TTGAAGTCTTGAGCGATTTCACGAACAAGACGTTGGAATGGAAGCTTTCGGATGAGCAATTCAGTCGACT
TTTGGTAGCGACGGATTTCACGCAGAGCGACGGTACCCGGGCGGTAACGATGGGGCTTCTTCACACCTCC
GGTAGATGGTGCAGATTTACGAGCTGCCTTTGTAGCGAGTTGCTTACGTGGAGCCTTTCCACCAGTGGAT
TTACGA
>Pg_Root2082_c0_seq1
TTTCATTTCACCAAATATCCAATCTCTCTCTCTCTGTCCGAAACAATGGAGATCGAATCGGAGAAGATCA
AGGCCTCTGATGTTAAAGGCAATTTCCCCCACAAAGGCTACACCGTCTACGTCTCTGGCCACCGCATTCT
CACCGTCGACTCCTCGTCCCACGAAACCGTCGACAAATGGGTGAAAGAAGTGCACAAGACTCGCCGCAAC
AACAAGTACGGCACTCTCCTTGTCGGCGTTTGCCTCGATCACTTCAAAAAATACGGATCCATCACTGAGT
CCATCATCCTACTCTGCGTTGGTTCTCACTGCCTCATCTACCATCTCCCCGATCCTCGAGAATACGTTCC
CCCTAAATCCTTATACGACCTCTTCGCCGACCCTCAGGTGCTCCTCACCGGCAAGGACATCCTCTCTGTG
TCAAAAAAGCTTCAAAAGGACTACGACGTCGAGGTGGCGAATCCAGTAGACTTGAACGTACTGGCAACGA
AGGCGTTGAAGAGAGACGATCTGGAA
>Pg_Root2105_c0_seq1
TCTACAACAGATGGTATCGAGGATATTTTGGATGACAAGTTTGTGTCAACTAGGCGCGGAGGCTATCACC
AGTTTTTGGATAAGTGGCGCGGCAAGCCGGACAATGATGGCACGTGGATTGATAGGAACGAGTTTCAACG
TATTGATCCTGCATTGTTGGCACGTTACAAAGATTTCATTTCTACAGAGTCAAATTTTTCCCAGCCGGGG
AGAAATGATGGGGA
>Pg_Root2115_c1_seq1
TAGTGCATGGGCTGCAGCTTGTGGCTCCGTTAAGCCGGCTTCAATCTACGTGCCGCCGGGGAGGTATTTA
CTGAAGAGTGCACATTTTGGTGGGCAGTGTAAGAACAAAGCTATCACGTTTCGCATAGACGGAACCCTTG
TTGCTCCGTCGCATTATGGGGTTATCGGGAATGCTGGGAATTGGCTACACTTTGAAGGAGTTGACGGTGT
TACTATTAGTGGCGGAATTCTTGACGGCCAAGGCACTGGCTTGTGGGCTTGTAAGTTAGCCGGCAAGAGT
TGCCCTAGCGGAGCTACGACTCTGGGATTTACCAAGTCGAACAATATTGTGATCAATGGATTAACTTCAC
TAAACAGCCAAATGTTCCACATTGTCATCAATGGCTGCCACAATGTCAAGATGCAAGGAGTAAAGGTATC
GGCCTCCGGCAATAGCCCTAATACGGACGGAATTCACGTACAATTATCATCTGCAATAACGATCTTCAAC
TCGAAAATCAGTACAGGAGATGATTGTGTTTCAATAGGTGCAGGCACTACTAATTTGTGGATTGAAAATA
TCGCATGTGGTCCAGGCCATGGCATTAGCATTGGGAGTTTGGGTAAGGATTTACAGGAACCAGGTGTGCA
GAATGTTACGGTTAAATCCGCTATGTTTACTGGTACTCAGAATGGTGTGAGGATTAAAACATGGGGTAGA
CCAAGTTCTGGCTTCGTTACCAGAGTTCTTTTCCAACACATCACCATGGTCAATGTTGAAAACCCAATCG
CAATTGACCAAAATTATTGCCCAGATAATAAGAATTGCCCTGGCCAGTTTTCTGGCGTAAAAATTAGAGA
TGTGACATATCAAGATATTCACGGAACATCCGCAACAAATGTTGCTGTCAAATTTGATTGCAGTAAGAAG
AATCCATGCAATGGGATAAGATTGGACGGCATCAAGCTCACTTATAGAAATCAACCGGCTGCGGCATCTT
GTGCTAATGCCGGAGGCACCACATCCGGCGTAGTTGTGCCATCAAGCTGCTTGTAGGACGAAAATCAGTA
TTTTTACCTGGGAGGAGAATGATTTTTCTCATAATCCTATTAAACTTGGGTATGAATGTCAATGTAATAA
CATGTTAAAAGAAATATAACTGTTATTTCCACATAAAAATTGATATCTCCACATGATTCTACTCGCATAA
ATAGTGAGAGATCTGAAGAGCGTCGACAAGAGAAAAAGTGTATGAAATAGTTG
>Pg_Root2159_c0_seq2
CAAAATTACCACCAGCAACCCATGAAAGAGGAGGCGATTAATGGAAGTCAAAAGGAGGAACAACTGGATC
AAAAGAAGCTAACAATTTTCTATATTGGAAGAGTCGCTTCTTGTGATGTTACTGACCTTCAGGCTAGATC
AATTATACTACTCGCAAGTCAAGAAATCGAGGCGGAGAAGCTTCCGAAGACAGAGCCATCCTCACCGATA
TTGATGTTGAAACCTCAAATGTACAAGGAAAATACTGGTCTTTCTATGAAGAGATCTTTGCAACAGTTCC
TCCAGAAGAGAAGGAGAAGGATTCAAGCATCATCTCCTTATTCTCACTAGCTAGTTACTCACTTATATTA
TAAGGATTTCACAAGTTTTGATTCATTCATTTGAGGGGATTAAGAGGAGATATAGATCTTAGAGTTTAAT
TGATTTGTGGTGAAATTGAGATCAATGCCG
>Pg_Root2268_c0_seq1
AAGTGCACATGTTCAGATGTATCCGATTACATTTTCTGGGACAGTTTTCACCCTACAGAAAAAACATACA
GAATACTTGTTCATCAAGCTCTCCAAAAACAGATCACCAGTTTCTTCTGAGAGGCCTCATCTTTGTTATA
TCTCACATTTCAATTATTGGATTTGTAGCATTTTTTCTCAAACAAAAATTCTTTCCTTTGGACAAGATGC
AACTATAAACCTAACAATTATGAAGTAGGCATCGATACATTCTTGATTTTACTGATCAAAGTGTTGTCTA
TTATTGCAATTTCGATTCATTCATATATGTAGTTTACATTTATGTGTTGTTCTG
>Pg_Root2271_c0_seq1
ATGAATTCTTCACAAGCCAGTACTCCTCGCCATTTTGTGCTCCATAGCCAATGATTGTTACCCCGTGATT
GAGGTTTTTCCCACAATAGCCTGAGAAGACTCCTTCAGAATAAAGCTGAAAATTATAGCCAGCAGCATCA
ACCGCCACTGATACTGGTTGGTTTGCAACTGCAACTTTTAGGCTCCTCTCGTCCCCAGCAGCCTTCGTTA
CCTTGGTTAACATCGCAGTCCACAAGCTCTTGTTCTGACAGAGACACCAGTTTGCCAGTTTTGATGCGGG
TGATACCTTCCACGGCTGCTACTGCAGAGAATGCCCA
>Pg_Root2283_c0_seq1
CATCTGTTAAACAAATGACTTCAACATTTATCACTTCCCCAAGGAATGAAGAAGTTTTGGAAGCTAATAA
ACCATTTAGCGTTGATATTTTAATTAGTCATTTGGAAACTGGGCACTTTAGTGATCCAGAAAAAGAATAT
TACACTAAACCACAATCACTTAATCGTAATGGTGTAATAGAAGGTCATACACATGTTACTATTCAAGAAC
TTTTAGATAACCCTTTCCCTCCAAATGCCGAAAATTTTGTGTTCTTTGAAGGAGTAAATGTAAAAGCCAA
AAGGGGTCATTTATCCGTTGATGTCGTTAGGAAGGATGGCACTCCAGGTTTACCTGCTGGTAGATTTAGA
ATTTGTACCTTGTCTGCTTCTCTCAGTCATCAGCCTCTTCTTATGCCGATCGCTAAAAGAGGTGCTCAAG
ACGATTGCATAAGAATTGCAGTTACAGGAGAAGGAAAAGGAAAAGGAAAAGG
>Pg_Root2304_c0_seq1
AGATAAATCTTTCCATCCTTGAACCATACCCCATCTCTTTGAATCAACTTGGAAACTAACTGAGACTTAT
TTCCTTCCATTAATCTTTTATAAAAAAGATCTTCTTTGACTTCTTTTTGCAATTGACACCACCAATCTGC
ATTTGGCATGGATATAGCTAGAAATTGGAATTCAACTACACGAGATAGAGAATCGACACCTTGATTTTCC
GATCCCTTCTTATATTCAATCTCATAGTCATAGCCAAGAATTTTTGGAAGCCATCGGGTCTGAGCTGGAG
TAGTGATGCGTTGCTCCAATAAAAACTTCAAGCTCTTTTGGTCTGTGCGAACAGTGAATGTTCTACCAAG
TAGATAGGGACGCCATTTTTTAATTGCTTTAACAATTGCTATCATCTCTTTCTCATAGGTGGACAAAGTT
ATAGCCG
>Pg_Root2366_c0_seq1
TTCTTACCGCGAACACCCACCCCATTGGAAGATATATTTCAATCAATCTTCTGTTTACCTTGCCTTCTAT
TTCTGGTTTGCTTGAGGGATACTTTCATACCAGAACGTAGGAAGCTCAATGATTTTAGAAGACTATATGC
TCCAGGACGAATGTATCATATTGTAGAGAGAAAATTTTGCAGATTTGGGAGGTATCCTCCAGAGGTTAG
>Pg_Root2373_c0_seq1
AACAGTTCCCGGTATACTACGTCAACCATGTCCTTCGGGATGCAGAAACAAGATATCCTAACCTGGAGAA
ATTTGCCTATGCCCTAATCATTGCAAGCAGGAAGCTTTGGCACTATTTCCAAGGTCGGGTGGTGGTGGTA
TATACGGACCAACCGTTAAAATATTGCATAAGTCGGATGTGTCGGGTCGGCTTGCAGCATGGGCGATGGA
GCTAAACACAATTTGCTATAGAGTATCATCCTCGAACGACAATCAAGGGTCAGGCGTTGGCAGACTTTAT
CGTGGAATGCTCTTTCACGGAA
>Pg_Root2378_c0_seq1
CTAAAGCTGACGTAGATAAAATGGGTATGGCTTTGGCTAAATTAGCTGAAGAAGATCCAACGTTTACTGT
GAGAACTGATGAGGCTTCTGGGCAGACTATAATTTCAGGTATGGGTGAGCTTCACTTAGATATCTTAGTA
GATCGTATGAAACGTGAATTTAAAGTTGAAGTAAACCAAGGTGAGCCTCAAGTTGAATACAAAGAAGCGT
TTACAAGATCTGCAACACATAGAGAGACTTACAAGAAACAATCTGGAGGTCGTGGTAAATTCGGTGATAT
CGTATTTACAATTGAGCCTGCTGATGAAGTTGATGGTAAAGTTCCAGTTGGATTACAATTTATCAATGCT
GTAAAAGGTGGTAACGTTCCTAAAGAATATATCCCGGCTGTTGAAAAAGGTTTCAGAGAAG
>Pg_Root2381_c0_seq1
CCCAAGGTTGTTGGTGATGCTTGATCAGATTGCTTGCTAGAAAGCTCTTTCATTGCAGCTTTCTCTTCTT
CCACATCTTTAGACTTCACTGACAGATTGATGCTACGATTTTTGCGATCTACTGCAATAATTTTCGCCTC
AACTTCGTCACCTACTTTGAGCAGGTTACGTGCGTCTTCCACTTTCTCACGGCTCAATTCAGAGGCCTTA
AGAACAGCTTCAACGTCATCAGCCAAGGTG
>Pg_Root2393_c0_seq1
AGCGCTTCACCTTGTAGCCGTGGTACACGTACGCGACGCGCTTGCCGGCGTAGAACTCGGCGTCCTGCTT
GGTGTTGACGTCGTCGATGCGGATCAGCGCGGTGTCCTTGCGCTGGTTGTTCAGGCCGCGGCGGAAGCCG
GCCAGGGTCGCCTTCATGTACAGGCGGGGCGACGCGCGGGCGCGCTTGACCGAGATCTTGGCCTTGCCGG
CCTTCAGCTGCGCGATCTTCTTCTCGCGGTTCAGGTGGTTCTCGCCGAAGACGGGACCCTTGCCCTTGGC
ACGGCGCTGCGACTTCTTCAGGGCGACCATTCTGGTGTTGGTTACGCGGCAATAAAGTACAGAAACTGTA

>Pg_Root2479_c0_seq1
TATACTTCTCTCAGAGTTAAAGTATTAGCGAGATACACTGTTTAATAAAAATGGCATCTACTCAAGAATT
AGCTTGCATCTATGCTGCTCTCATTCTTCAAGACGATGATGTGGCAATCACCGGTGAAAAAATCCAAGCG
ATATTGAATGCGGCTGGAGTTCATGTGGAACCGTTCTGGCCTGGACTTTACGCAAAGGCACTCGAAGGAG
TTGATGTGAAGGGCTTGATCAGCAATCTTAGCTCAGGCATTGGATCTGGTGGTGGCGCTCCGGCAGCAGC
GGCTGCACCGGCTGCGGGTGGTGGAGCACCGGCTGCGGCAGCCGCACCAAAGAAGGAGGAAAAGAAAGAA
GAGAAAGAAGAATCCG
>Pg_Root2571_c0_seq1
TTTTTTTTGTGTGTTTTAGGAGGTGATTAGCTAGATCTCCCAACTTTTAACCCACCATTGTCACACTTGT
AAAGTTTTAGTTTCTCTTCCATTTCTCTTCTAATCCTTTTCCCCATTTGGGCTCCAAAGATGGAGTCTTT
AGCTCTGTCTTCCATCTCAATCATCCCGGAAAGGGGTGCAAGATCGTCCCAAATGCAAAGCCTGTGCCTG
AAGAAGAGGAAGAATGGGATGGTTTTTTGTCAAAGTGGTGGAAATGTTGTTAAGACTAGTAAGGTTTGTT
CTACAGAAAGATCTGCTTTGATAAACGCGGATCATGGTACAGCTCTGTTAGATGCTGCAGGGAGTTTAGT
TTTAACTCCAAATGGGAGTAATCAGGCTGAGATTGCGGTCAAGGATTTGGTGCCTTACGGCGGATCTCTG
GTGGATATGCATGAGAATGGGATTGGCATTGTCAAGTTTCTTAGAGGAAAAGGATTTCTCATCACTGGTG
CAACTGGATTCTTGGCAAAAGTTCTTATAGAAAAGATAATACGGACGGTGCCTGATGTGGGTAAAATATA
TCTGTTGATCAAGGCAAAGAACAAGGAGGCTGCAATGGAAAGATTGGAAAATGAAATTATTAACACGGAA
CTTTTCAAGTGTCTTCAACAAAGATATGGAAAATCATATCAAGCTTTCATGTTGAGCAAGCTTGTCCCTG
TGGTTGGGAATGTCTGTGAATCTAATCTTGGTTTAGATGAAGATATAGCCAATGTGATTGTGAAAGATGT
CGATATAGTTGTAAACTCTGCAGCTAATACCACTTTTGATGAAAGATATGATGTTGCGCTTGATATAAAC
ACCGGTGGACCTAGTCGTGTAATGAGTTTTGCTAAGAAGTGCAAGAAGCTCAAACTCTTCCTGCAAGTTT
CTACAGCTTATGTTAATGGACAGAGACAAGGAAGAGTCATGGAAAAGCCATTTTGTGTTGGCGATAGCAT
AGCAAGGGAAAGTCTCGTCTTTGGGACACCAGAAACATCGACCCTTCCAATGCTGAATGCTGAGGAGGAA
ATAAAGTTGGTTTTGGATTTAAAACAAGGCTTGGAAGGCAGTGCTCTGGCTCAAAAAATGAAGGAACTTG
GATCCGAGAGGGCAAAGAAATATGGATGGCAAGATACTTATGTATTCACTAAGGCTATGGGAGAAATGTT
GATTGATAACATGAGAGGAGATATTCCGGTAGTTATAATTCGACCAAGTGTTATTGAGAGCACACACAAA
GAACCATTTCCTGGTTGGATGGAAGGAAATAGGATGATGGATCCGATTGTTCTATATTATGGTAAAGGGC
AGCTCACTGGATTTCTGGTAGACCCTAATGGAGTTCTTGATGTTGTTCCAGCTGACATGGTTGTCAATGC
AACCTTGGCAGCAATGGCGAAACATGGGGAAGCTGGGAAATCAGAGAGCAACATATACCAGATAGCTTCA
TCTGTTGTCAATCCATTAGTTTTCCAAGACTTGGCTGCATTGCTCTATGAACACTTCAACTCTTTGCCTT
GTGTTGACACCAAAGGGAGGCCTATTCATGTTCCAACCATGAAACTATTCGACTCCATGGAAGATTTCTC
GTATCACCTTTGGAGAGACGCGATTCATCGAACTGGGCTGGCAGATATGGCTAATCCTAATGGGAAATTA
TCCCGGAAACTCGAAAATATTTGCAGAAAATCAGTGGAACAAGCAAAGTATTTGGCCAATATATATGAGC
CGTACACATTTTATGGTGGAAGGTTTGATAATAGCAACACGGAGAGATTGTTGGAATGCATGTCAGAAGA
AGAAAAAAGGAGTTTTGGGTTTGATGTGGGGAGCATAGATTGGAAAGATTACATCTCAAATGTTCACATT
CCAGGGCTAAGGAGGCATGTAATGAAGGGAAGAGGAATGTGCAGCTAAAATACTTATATAATAAATAAAT
ATTACTCCTATGCATCAGATTGTTCTTTTAAACATGGGATCTTACCAGTTAATCTGAAAAAAACTAATTG
TAATAAAGTTGTGTTATGTTTTTTTCTTCTTCTTTTGAGATTTGGCTATAGATTTGATGTGGAAGCACAA
GAAAACAAGTGTTGTCTTGTTGAAGTTGAA
>Pg_Root2603_c0_seq1
GCAACTTTTTCCACATCTCAGCAACCCTGCAAGCTTAGGAATTTCTCTCCAGCATTGGATACCATTGTTG
ATGATAAAGTTCATGAGCTTATGATCTTCTTCAACAGTCCATGGACCTCTTTTCAAGCCAACTTTATCAC
AGCAAGGTTTCCTTCCCATTTCTCGTACAACTTTAGACAGGCAATGACTTTACAACAGTAGTATTGGCTT
GCACGCTAAAGGATCTTATAATCCAAGCAAAGATGCTGCCAGATCATTAAGAACTTAAATAAAGATGTTT
GCTTCTTAAAGGG
>Pg_Root2603_c0_seq2
GCAACTTTTTCCACATCTCAGCAACCCTGCAAGCTTAGGAATTTCTCTCCAGCATTGGATACCATTGTTG
ATGATAAAGTTCATGAGCTTATGATCTTCTTCAACAGTCCATGGACCTCTTTTCAAGCCAACTTTATCAC
AGCAAGGTTTCCTTCCCATTTTTCGTACAACTTTAGAGAGACAATGACCTTACAACAGTAGTATTGGCTG
CAGACCAAAACACAAGGGCTTGCACGCT
>Pg_Root2614_c0_seq1
GGAGAACTGCGTTACATCGCTCGCTTGAACAACGCAATATTGCCGTTAGCCTATCCCTTCGGGGATGCAT
CAAAGACTGCTGGATCGACTTCAACCGTGGAGGGTTCCGATGTTTTCGTGGTGGACGGCCAGACTCGATC
CAAGTTCTACTCGTCTGATCGTTTCATAGATGATACTGTGCACTGCGCTAATAGCGACGCCGTGCACGCA
TGC
>Pg_Root2621_c0_seq1
AGGGGTTTCAGATTCCGAAATTTTGCTCATCATTCCACCATATGGATTGAAGATCATTAAAGCCGAATCC
TTTTCAAAAATTCTTATCCAAATCCCTTGGAGCCCTTTTTCCGGGATTGGCACTTGCACAAAATCAGATT
TAGCCTTGAAGTAAACCTTGAATGATGATTTCCCTTCTAGTAGTACTTCAGCAGGTACAGTTGAAGGATA
TCCAGCAATTGAAAGTACCGAGTCAATCCAGCTCATCTCCGTGCAGTCTTTTTCCTCCACTCCCAATTCG
GGAAATTTCTCCCCCATTAGTTCAAGTAATCTATTAGCACTACCAAGAAAATAGGCGTTATACGATGTTG
CTATTGTCCTTTCGCCTTTTTGAGCTTCAGGTATAGGTGCAGCTTGTATGATTACTCTAAGGAAGAGATT
TTCATCAAGCTTGTCTGCAATTTGCTGCCATTTGAAAAGAATCTTTGTCGCGTTCTGTTCCAAGGTCTTG
GTAACTGTAAAAACTGTCACAATTGATGTAACAGGAACCAACTTTAACTTCCACGAAACAATAACCCCAA
AACTCCCTCCTCCACCTCCTCGTATGGCCCAAAACAGATCTTCTCCCATT
>Pg_Root2624_c0_seq1
GAACGACGGTGTGAACTCGGACAGGGGTCAAAGTGTTATCAGCGTTTTGTCGGTACTCAACAGTGACTTG
ACTCTTACAATCAGGACGCAACCATTGCATGTTTCCTCGTCGAGCTTCAGCAAGCTTTTGGACGATCTTG
GTGGACAAGACGTGGGTCAAAGGCATGAATTCTTCGGTTTCGTTGGTAGCATAACCGAACATGTGTCCTT
GATCTCCAGCTCCGATGTCTTCGTCTTTTCTGTTGATGTGGACTCCTCCAGCAATATCAG
>Pg_Root2635_c0_seq2
AAGTTTTGGATTGTTACCCTTGCCACATAGCCATCATCTGTATACTGGAGTATGTCAAAGGTAACTGTGA
TATTTCCATTTGGATCCAAGGGATCATAACAATCTGGTCAATTTAGCTGCATGACATATGTACATTTTTC
CAAAATAGTGGTTAGGCCGGCATTACATTTGACAATACTATGTATCAGTCAAAAGGCTTCAACTTTCAAC
TGAAAATGTCGTCTTTCAGCCATTTTGTCGAACACAAGGCAGCCACAGCAATCAAGCTTCAACTACAAAT
TGGGGTATGGTCCATATGGAGCATATTCATTCCATTGTTGGACCTTATCCTTTTCAATTTGGGTTTTCTT
TTTATCTATCTATATCAATTTGGGATTCCACAATCTAAAGTTTGGGTTTATATATGTAGTATTGTTGGGG
TTCACCTACCTAAATATGGGCTTGACACATCTCTAATCAGGCTCTCAGAGAAATTATCTTTGGTACGATC
CACTGAGTAAAAGTATCTCTTATAATAAAAGTGTGAAAGGTAG
>Pg_Root2644_c0_seq1
CGGTTTTATAAGTATTGTATACATGTGTTTGATATATACTGCATGAAACGGATTGTCCCAAATTATAGTT
GTTTCAAACTGAATTGATATGTTTGTCGAATGCCGATATGTATATAGACAATTCCTGCTCATTACTCTGT
CGGATAATTGGACTCTCATTTCTAACCGTGGCAAGCCGATTTCTTGGTGATCTTGGTGGAGATGCATAGA
GCACGGAGGCCTCTATAACCTCACGCTGCACATTTTCTTCATCTTGTAGCAGCTGCTGCGCGCGTAAAGC
TGTTATGTACAACCCAGAAGCAAGGAAAACTGTGCTTAACCCAAACACTCCAGCAGCCGAGTACACGCCT
TGTCGAACAATGAGGCAACTAGGCTTTGGAGTTGACCAGTTTTTTAGATGTCCTAATTCCACACTTGTTC
CTATCAATAACAAGATCTCTCCAACAGCAAAACAAATCCATGTTGTAATAAAGAAAAAACCAGCTTGCCA
AGTAAGATATTTGGCAGGATCAGAGTGAGGAACCCAACTCATTAAAGTTGTAGATTTACTGATTGCAACG
AGCATGTAAGTATGTTCAACCAGCATGGCAATTGCCAGGACCAGAAATGCACCAGCAGCACACAGGAGAG
GCAATTTCCCGCTGCCACTGTATGTGCATTCATATGTCTTTCCATCTGCTCCCGCATCAGTTGTGCTAGC
CCATGTCACCTGTGAACGACTGGCCTCGGAAATGAGAGAGAGAATGAAGCAAATTAGGCCTAAGAGTATT
GAAAAGATCATGAGAATGGCACCTGTTTTGCTACCCAAATCGGTGCGTCGACGACTTGGTGCTAGATCAG
AATGAGTAACTGCCATGCTTGAAGGTGTATTCTGTCAAGAAACAGGACTTTGAG
>Pg_Root2663_c0_seq1
GACTTCGAGGAGGAGCCTGAAGAAGTTGCACAAGAATTGAAGAAGATGGAAATATCTCAACCTGAACAGA
TAAAGGAGGATGGTCGTGAACATTTGAATTTGGTCTTCATTGGACACGTAGATGCTGGAAAATCAACCAT
TAGCGGACGCATTATGCTTGAGACTGGTCAAGTTGACGCACGTACATTGCAGAAATATGAGCAAGAG
>Pg_Root2673_c0_seq1
TTTTTTGAAATTACAATTTGGGTGGATATTTATTCCATTTACATTTAGTATTTCTCCTCCTTGATGCCAT
CCTTCCAGAACAAGAAATAAGGAATAATGCCATCCTCCTTGTAAATCTTCAAGATAACCATGCACTCGGG
GTCCATCTGTTCTCCAGTGTAGAACTCATAGTCATCGAACTTGCCAATGACCTTCTTCACGAAGTCTTGA
GCCTTGGCTTGGAACTTGGTAACAGCCTCGTCGGCCTCAGCGGCGGACTTGCCCGTTGCGATGGCCTTCT
CCTTCACGACGGGGGTGAGGCGCTTGAGGTACGCCTTGATGTGGGCAAGGTAGGACTTTTTGTCGTATGA
GGTGGGGACAAGGTTGTGTGCGTCAACCAAGTTGTTGACGGTAACGGCGTCATTGTCACCATCGGCCCCC
TCATCCTCAGCACCCTCCTCGGCGGATGGGTTGCCACCAATGTCGATGTTGCCGACCTTGGAACGTGTGA
TGGTCTTGGTCTCAACCTCGTAGATGAGGTCGTCCAAAGTAACAGTGGGGTACGAGTCGGAACTGAGCTC
GTCTCCGTTGAACACGTCCTTGAAGACCTTCATGATGCAATAACGAACAGGAACGATGCAGATGCAAGGG
GGGGATGGAGGGGATGG
>Pg_Root2683_c0_seq1
CTGAAATATCTGACGGGATCCGCATGTTTAAACCTCAGACGTTGAAAGACGCTATTCGTTTTGCACGAAT
GAGAGATGACCAACTAATGAGACAAAGGAGGGTTACACGACCTGCACCCCCAGTAAATCGTGCAGCACCC
GCAGCACCTGTCCGGCGATTGAGTTGGGAAGAAATGCAGCGACGACGTCTCCAAGGTTTATGCTTTAATT
GTGATGAACGGTTTACTGCAAGACATAAATGTCACGGCCCACGGATACTGATGTTGGAGGGACGGGAGGA
CAACAACAATTTGTTCTACGACAACATTGCGGAAGAACAAGCGGAAGGAAACCAAGAGGAGCCCCTTGAA
CCAGAAATTACGTTGCATGCATTAACGGGATGGTCCGCACCTAAGACCATGCGTGTAGCTGCCAAGATCA
ATTCCCACGAAATCATCGTACTCATAGACAGTGGGTCAACTCACAACTTCATAAGTGAGAGGTTGGCCAA
CGAACTGAGGTTGCTAGTAGTACCAACCGAGAGGTTCACCGTGCGGATGGCTAACGGGGACAAACTGAAA
TGCCAGGGGCGTTTCGAAGATGTGCGAGTGGACCTCCAAGGCACTCTTTTCTCTTTAACTCTTTACTCTC
TTCCTCTGATAGGATTGGATCTAGTTCTGGGAATTCAATGGCTTGAAATGCTAGGTTTTGTGGTCTGCAA
CTGAAAGAAATTAACCATGGAGTTTCTTTGGGAGGACCAAATCAGGCGAGTACAAGGGACCAATAGTGAG
GTTATTCAAGCTGCGTTGTTCAAGGAGATTTCAAAAGAGGCTCGCCAGAGCCATTCCATTTTCGCGATAT
GCTTATCCCTCAGTGCCCAAGAGTCAAACAGAAAAATGCAGCCTGAAATGCAGAAAATAATACAGAAATT
TTCGGAAATATTCCAAGAACCTTCAAGTCTACCTCCCACCCGAGAAGTGGATCACTGCATCTCTCTCAAA
GACGGAACCGAACCTATTAACGTCCGACCGTACCGATATGCATACTATCAAAAGGAGGAGATTGAGAAAC
AAGTTCACGATATGTTAAACGCAGGCCTCATCCGACCCAGTACGAGCTCGTTTTCATCACCAGTACTGTT
GGTAAAGTAGAAGGATGGAAACTTGCGTTTTTGCACTGATTATTGGGCACTCAACGCTGCCACTGTGAAA
GACCGCTTTCCCATTCCCACGGTAGAGGATATGTTAGACGAAATTTATGGTGCTTCATATTTCACCAAGT
TAGATCTGAGAGCTGGGTACCATCAGGTACAAGTAAGTCATCCGGATATTCCTAAAAATGCTATTAGAAC
TCATAACAGACATTACGAATATTTGGTTATGCCATTTGGCTTGTGTAACGCACCTTCTACCTTTCAAGCT
ATTATGAACTCTATTTTTCG
>Pg_Root2701_c0_seq1
GTCGTGTTCGGCAGGTCCTCGTTCTCGGCGAACTCGTCGAGGATGGCGGCCTGCAGGTGCCGGACGGAGA
GTCCGGGCGGCTTGGTGTCCAGCAGCGACTTGATCGCCGCCTTCTTCGCCCTGTCGACGATGTTCTGGAT
CATGGCGCCGGAGTTGAAGTCCCGGAAGTACAGGACCTCCTTGTCACCGTTCGCGTAGGTGACCTCCAGG
AACCGGTTGTCCTCGGACTCCTCGTACATGCGCTCCACGGTGTGCTGCACCATGCCCTCGAT
>Pg_Root2760_c0_seq1
GGTGAATGTAATACGAATTCTTGAGTCTTTTTGTCATAAGTGGCTGTAGTTTCAAGACCTCTTACATTAC
TTCCATGTCCCAATTCGGTTTGAGCATATGAACCGAGATAGAGGAGGGATTTAACATGAGGAAGCCATTT
GTCTTGTTGCTCAGGTGTTGTTTGAGACATTATGATAGGCATGAACATAGAGTAGTGAGTACTCAAAATC
CCAGAGTTTT
>Pg_Root2804_c0_seq1
TTTTTTTACAGTTCCAAAAACAACATCGGTATGCTGTTTATTTATTTCTTTCCCTTGGCAGCGGCGGTCT
TCTTAGCTCTGGCAGCTCTGGCCTTCTTGGCAGCAACAGTAGCTCCCTGTCTCTTTGTGGTGGCGCCTTC
GTGGAATCCGTTTTGGAATCTGCGAGTGAGGTGCTTAAGGTATCTCATTCTTCCGGTACCAGTAGTCTTT
CTTCTGATAGCCTTTACGCTCCAGTTGAACTTGCGGATCTTAGCGGATGGATAACCACAGGCAGCACATC
TCTTCTTTTGGATGTGGAGTGAACGTCTGCCGCAGCGACGGCAGAGAGTGTGTGACTTAGTGTGGCGCTC
ACCAAAGCTCGACGTACCCTTGGTCATTTTGTTGTTTTCAG
>Pg_Root2807_c0_seq1
GGCTCCTATTAATAGACATATACCTATAATTGTAACTAAATCTTCATTAACAAAAGGTGCCAAGGAGAAT
ACTGTACTATAATCGATGTTACCAAATGATCATAGTATAGCAAACATACCAATGGTTAAAAAACAATCCC
CTACTCTGTTAGTTAAAAAAGCCGACATAGAGCTTTGATTTGCTGCTATTCTAGTAAATCAGAAACTAAC
TAGAAGATACGAACAAACACCTACACCTTCTCAACCAACAAACATTAATAAAAAATTGTTTGCTGTAACA
AGGATAATCATCATAAAGGTAAATAAGCTTAAATAACTAAAG
>Pg_Root2810_c0_seq1
CAAGCACAATAAATAAATAAATACCATTTGTCAATTACTTGTAGCTACATTTCATTCCCGGCCGATGGCT
TTCCACAGACAGACCGGCGGAGAGGAACCGATACCGCCGGGGCAGCCGATGTCGAAGGAACAGCAGATGC
TGGACAAAGGGGCACAAATGATGCAGTCCCTTAAGCCCATCAAGCAAATGAACCAGCACGTTTGTACCTT
TGCCTTGTATAGTGATGACATGACTCGCCAGATTGAGACTCACCATTATATGACTCGCCTCAATCAGGAC
TTTCTCCAGTCTGCCGTTTACGATACAGACGACTCCTACGGCCGTCTTATAGGGGTGGAATATATATTGT
CCGACAGAATATTTGAAACTCTTCCTCCGGAGGAACAGAAGCTCTGGCATTCTCATGCCTATGAGATCAA
ATCAGGCCTCTGGATGAACCCCCGGGTCCCAGAAATGGTTGTGAAACCGGAACTTGAAAATATTGCCAAA
ACTTATGGCAAGTTCTGGTGCACTTGGCAAACTGATAGAGGCGACAGGCTGCCGTTGGGGCCTCCGGCAC
TGATGATGTCGGCACAAGCGGTTAAATTGGGGATGGTGAAACCAGAGCTAATACAAAAGAGGGATGACAA
GTACAACATATCTAGTGAGGCTCTTAAGACTTCTAGGGTGGAGATTGCCGAGCCGGAGTGGTTGAATCCG
CAAGCCGATTACTGGAAACAGCATG
>Pg_Root2816_c0_seq1
GAAGAAGACACCACCGTCGATGGCGCAATATTTGGGGCAGATACCCTTGTTGCCTGCGCCTCCGGGTTGT
CCGGGGTTTCCAGGTTGTCCATCGTTTCCAGGTTGACCAGGTTGGCCAGGTGGGCCAGGTGGTCCTTTGG
GTCCGGGTCCACCGGGTTGTCCATCGTTTCCGGGTTGACCAGGTCCACCAGGTTGGCCAGGAGCACCAGC
ATCGCCAGGTGGTCCAGGGGGTCCAGGAGTAGCTCCTTGGCTTTGAGCTGGAGCACCAGGGTTGCCAGGT
TGTCCAGGACCACCAGGGTTTCCAGGTGGGCCAGGTGGTCCTTTTGGTCCAGCAGGTCCAGGAGTTGGGT
TTCCACCACCAGATCCGGGTTGTCCATCGGGACCAGGGTTGCCGGGTTGGCCAGGACCGCCAGGAGGACC
GGGTGGACCAGCAGGGCAAGGTTGGCATGGTGGTGGTTGGAAGGTTTGGCAAGGAGAGGTTTGGCTTTGG
CCAGGTTGACCAGGGCCGCCAGGAGCACCGGGGTTTCCGGGTCTGCCTGGATTGCCAGGTGGTCCAGCGG
GTCCTGGATTGCCTCCAGTACAACAAGCGTTACAGTCTCCAGCAGCATGAGAGCCACCAGTAACTCCAGA
ATCACCATAACCGGCCTGACGAGCAGTACGGTTTCCGGCGATGACGGGGATATTTTTGAGGCTATTGACC
TCGCTCCAGATGTCCCGAGCGGCACCTTCACAGAAAGTCAACTCTTTGTCCATGGTGTTGGCAACAGTGT
TGACATAGGTATAGATCATGGGCAAGGTGAAGGCAACAGCGACAACCGAGATTAGGGAGAACGCAACGGA
GGCATAGGCCACAAAGTTGTAGGCCTTAATACGGCTTTCGTAATCCATGGCGGTTACCCTTAGTCTCAAA
C
>Pg_Root2864_c0_seq1
CGGCCGTGTAAAGGATTTGCCAGGCGTTCGTTACCACATCATCCGTGGTGTTCTGGATACTCAGGGCGGC
AAGAATCGTAAGCAGCGCCGTTCCAAGTACGGTGCGAAGCGTCCGAAGTAATTCGGAATTCTGATTATCC
GGCGCTGCGCGAGGTTCTCCGCGTGGTAAAGCGCCCGCAACAATTGAGAGACGAGAAGTATGTCCCGACG
CCATAGTGCAGAGAAGCGTGAGATCAATCCGGACCCGAAGTTCGGCG
>Pg_Root2865_c0_seq1
AGTGGTGGCCATGATTATGATGGGGTATCATATGTATCTAACCACACATTTTTAATCGTTGATATGTTCA
ATCTTCACAAAATTGACGTGAATGTCCAGCAAGAAACTGCGGTCGTTCAAACCGGTGCCACGCTTGGTGA
AGTTTATTATAGGATATGGGAAAAAAGTAAGGTACACGGATTTCCTGCTGGGGTTTGTCCTACTGTTGGC
GTTGGTGGGCATCTAAGTGGCGGAGGGTATGGGAATTTGTTGCGCAAATATGGGCTGGCGGTTGATAATG
TCATAGACGCACAAATAGTGAATGTAAAAGGCGAAATTTTGGATAGGAAATCAATG
>Pg_Root2903_c0_seq1
AGGGCATATCATGCCGGTGTTTTTATTTGTAAGGATCCCACAATTCGCACGGTTAGTCGGACATATAAGG
TCCATATCTTCGTGGAATGAGGTGTGGTTCCATTCGTCATCGGTCATCATCATCATCTGTACAATCTGTA
CACTATGTACTACGTTTAAGGCAAGAGCACCAAGGAGTCCAGCAACATGGTGACTGGAGAACCACCATTG
TTCTGGAACACCAATCCGGCTGGGTTGAAGATGGTTGCTGGAGCACCAAGGTCGTTCACCAGGTCCAAAG
TGAACACCTTCCAGTTGGTATCCAAAGCAGCAGTGTATCTCTTGGATCCACCAGCAGAGAACCAGATGCT
AATCTGGTTGGTGGCAGCAGTTGCCTTCAAAGCGACGGACAACTTGGTGTACTTTCCTTGCCATTGCACA
GGGGTGGTGGCTTGACCGAGCTGGAGACCTCCCCAACCTTGGATAGCCGCGCTCATGGCAGAGAGCCAGA
GTAACCGCCGCTACGGTGGAGACGGTAGTTTGCCATGACCAGGCAGTGGTG
>Pg_Root2907_c0_seq1
TAACTAGAGAAAAAGTATCAAAGTAACCAATTCATTCTTTGTGTAAAACCTTTAGCTACTAGTCTAGCTT
TGTATTTATCAATACTCCCATCTGGTTTGAGTTTCTTCCTAAACACCCATTTACAACCTATTGGTTTATC
TCTCGGAAGTAAATTAGACAACACCCAAGTTTTATTTTGTAAAATTGTCTCATATTCATCATTTATAGTT
TCTTTCCAAAATGGAGCATCTAA
>Pg_Root2909_c0_seq1
GTGTGAGCCATACAAATGGTAAGTTATAGTTTTCCATACTAAACTGAATTTATGTTAATGCCTCCTGGGG
ATACGAGACAGAGAGCTAAAGAGAGCCAAAAAAGGATCTTTCATGTATAATCCTACATAATCTTGAATGT
TATCAGTTCTGGTAGGTAGACCAAATAATAAAATGCAGCAAAAGTTCCTAGACTCAGAGAATTTGTCATA
TATGTTACTTCGTAATGGGACTTTAAAGTTGTGCTATGTGCTTGAAGTTTCATGGAATG
>Pg_Root2914_c0_seq1
AGAGAAACAGAAAAAACTCTTTCATATAGAAGCATATATACTGGACTTCGTAAAATAGTTCACCAAATGA
AAGAATGGACTGCAACCACTACTTCTATATGCGAATCCATAGCATCATCAGCTGTAAAAACATCTTGGGA
TTTAAATGCATCTCTCATCTTAGCTTTAACTGAGTCAGGTCTTACTCCTAAATTATTATCAAAATATAAA
CCTCACGTTGCTATACTATGTGTAACTCCTCACCCTAAAACAGCAAGACAAGCTCTAATTTGTAGAGGAG
TAATACCTCTATTAGTTGAAAAATTTAACGTTCCTGATAATGAGCACGCTGTTAATTTTGCACTTGAATG
GTCTAAAGAGAGAGCTCTTGTTAAAGTAGGAGAAGTTGTGGTAGTTGTTGCCGGTGTAGTTGAAGGAGTT
CCAGGATCTACG
>Pg_Root2914_c1_seq1
AGTTGAAATACCAATTGAGCGTATTACAAATGTTCAAAAAATGATTATTAAAGAATGTAATATTGCTGGT
AAACATGTCATTACAGCAACTCAAATGTTAGAATCTATGATGAATAATCCTCGCCCAACTAGAGCTGAAG
TATCTGATGTCGCAAATGCAGTTTATGACGGTACTGATTGTGTCATGTTATCTGGAGAAACTGCAGCTGG
AAAATATCCTGTTGAAGCAGTTAATATAATGAGGAAAATATGCAGAGAAACAGGAAAAACTCTTTCATAT

>Pg_Root2915_c0_seq1
ATTTTTTCATTTCTGAGTCTTGCTATGTCATCTCTCTGCTACTGCTCCATAATTTCATCCCTTCCTCTTT
TTTGACAACTCGTGTTTTCTCTACGGACACGAATGAGTTCTTCCTTTTCATCACAGTCCCTCCTTAAGTG
CACATCTTCTTTCTTATGTTTGCAATGAAAATCATCCAAGTTCTCAATTCGAGTCTTCAAATTATCACCC
CCGTTTCTTTGTCGCGATCCAATATCTTTAGAATGACGACCCCTCCAATTGTCTTTGTCCAACCGTTTTC
TTAATTTATATTCATCTATAGCACTCCCATCATTTTCTCTAACCTTACTCCGGTGCCTGGATCCCATGTC
ATCACCACGAACCCTCTTCCTCATGTCATCCGTTTTAGTCCTTCTGCTGTGTGAATCCACGTCTTTCCG
>Pg_Root2929_c0_seq1
ATGTGAGACCCTTCCAAGAAGATAAAAGTGATGACCATTGTACGAATTTTAAGGTCCCCAAAATGAGCAG
ACATGTCCAAGAGATGATAACCACAACAGATTTCAATGGTCGACCAATATCTTGCACTTCTCCGTCACCA
AAAGTGTCGTCAACTTTGTGCTTTTCCAATAAATTATCCTTGACCACAAAGGCATCTTTACACCATTGTG
AAACAGAATCATCTGTTTCAGGCAAATCAGTAATCAAGTGTCGCTTGACATGGACGTGTACCACAGAAGA
TTGCCCCTTAAAGAGACTTAGCATTGTAGGTGGTGGTGAGCTTTTGGGGAAAGCAAATGTTAGATCATAA
ATGGCCGGAACAAATGCACGCACATGACTTACTGCTGTGACAAAACCCTTAGTTCGCGGAATCAAAACAT
TCCTAGGAACA
>Pg_Root2974_c0_seq1
CACCCCCGCTATGTACGTTGCCATCCAAGCTGTATTGTCTCTTTATGCTTCTGGACGTACCACAGGAATT
GTCCTTGATATTGGAGATGGTGTTTGCCACACTGTTCCTATCTATGAAGGATATGCATTACCACATGCTA
TCTTAAGATTAGATCTCGCTGGAAGAGATTTAACTGATTATTTAATGAAAATCTTAACTGAACGAGGATA
TTCATTCACCACCACCGCTGAACGAGAAATTGTTCGTGATATC
>Pg_Root2975_c0_seq1
GACAAAATCATTACATGATGAACAACCAAGCCACTTATAAGTTGCTTGTAGCAATACTGTTAGTGTGCTT
TGTTTTTCGAGTAGAATGCTTGAATTTCAGTTAACACCAACTTCACCAGACAGGATAATGAAGATTTCAT
CACTACGCCGAACTCATATATCGCCTTTAATGCCATTCAAGTGACAGGTGAAGCTCGGGGAGCTCCTATT
GAAAACTTGTCCGGGAGGATTTGGTATAAACAGTCATTCATGCTATGGAACAAAAGAAAAAATGTTACAG
CATCTTTTAACTCCACATTTGTTCTTAATATCACTCCTAATATCACTACCCAGGGACCCCCGACTAATGA
TTCATGGGGTGACGGACTTGCCTTTATATTGACTAAAGAGAGCAGCTTCAGCTTCATCCCAGACAACAGC
CAAGGGAAATGGCTAGGGATTGTGAATGCCAGCACAAACAGTTCCTCTGCAAACAATATAATTGCAGTGG
AATTCGACACGAAGAAGAGCTATTTGGAAGATATTGATGGCAACCATGTAGGTGTTGATGTAAACAGTGT
TTATTCCATTAAAAAGGTTTCATTAACTGGATATGGTGTTAATATTTCTACCGCTACCAATATGATGGGG
GGATCACTAAAGAATTGGTGGTTTATGTATTCAAGACTAACACAACAGGTGAGATCATATAAATCCCAAT
AATTTCA
>Pg_Root2985_c0_seq1
GTTTCTGTACTTTATTGCAAAAGGAAACCCCTTTATCCAAAATGACGATGATGTCGGTTCTGGCGCGCGC
GCTCAAGACGATCGCGAACGCCGAGCGCAACGGCAAGCGCCAGGTCATCGTGCGCCCGTCGTCGAAGGTC
GTGGTCAAGTTCCTGCAGGTCATGCAGAAGAAGGGCTACATCGGCGAGTTCGAGCTGATCGATGACCACC
GCCAGGGCAAGATCGTCATCAACCTGAACGGCCGCCTGAACAAGTGCGGCGCCATCTGCCCGCGCTTCGA
CGCCGCCGTCGGCGAGTTCGAGAAGTGGGTCCGCAACGTGCTGCCGTCCCGCCAGTTCGGCTACGTCGTG
CTGACCACCTCGCT
>Pg_Root3030_c0_seq1
GGGACCTGGCCGCAAGACTTGCAGCTAATAACCAAATCGCTCGGGATAGGAGAGTTGGTCAAATGCAAAA
CCAGCGAATTCGAATTCGTTTGAAAGCCTTTGATCACCGCCTGATCGATGCTTCTGCGCAAGAGATTGTA
GATACGGCCAAGCGTACTGGCGCCCAGGTTTGCGGACCCATTCCGCTGCCGACGCGCAATGAGCGTTTCA
CCATTCTGATCTCTCCGCATGCAAACAAAGATGCGCGTGATCAATACGAAATCCGCACGCACAAGCGTTT
GCTAGACATTGTGCAGCCTACGGAGAAAACCGTAGATGCATTGATGAAGCTGGATCTGGCGGCTGGTGTA
GAGGTTCAAATCAGTCTCGGCTGATTAGGTGTGGCGCAAGGCGCGTCATATCAAATGCGTGGTTGTTGAG
CGCATCGAAAGCAAGTAACAGAGATCGGAAGAGCGT
>Pg_Root3031_c0_seq1
GAAAACCTGTATTTTGTATATATGTTGCAATTGGACAAAAAGCTTCAACTGTAGCAGGAATCGCTAAAAT
GTTAGAAGAAAAAGGCGCAATGGCTTATACAGTTATCGTTGCTGCTAATGCTTCTGACCCAGCTCCAATG
CAAGTTTACGCTCCTTTCGCAGGTGCTGCAATTGGAGAATACTTCAGAGACTCTGGACGTCCAGCATTGA
TTGTTTATGATGATTTATCTAAACAAGCGGTAGCTTACCGTGAGGTTTCTCTTCTTTTGAGAAGACCACC
AGGACGTGAGTCTTACCCTGGAGACGTTTTCT
>Pg_Root3033_c0_seq1
CAGCTACTTTCCTTGTGATATTATTTTCAACTTCCAAAATCATAATTTTCAATTTCCAAAATTTGATCAC
AAAAACACAAACAATATTTTAGTATTTCATTTTAATTTACAATTTCTCTTTCTCTCCTCAAAAACCAGTC
TGTCTCAATGGAGGTATCGGCCACATCACCCTCCCTTCCATGGAAAACCCGCCTCGTCATTTCTGTGCTC
AACGCCGTCACCGACGCTTCCCGCCGGCAAGACGGTACCGTCAACCGCCGCCTCCTCAGCCTCCTCAGCG
TCAAATCTCCACCTCACCCGGATCCCATTAACGGGTTAAGGTCTTATGACGTCACCGTGGATCGAACCCG
CAATCTCTGGTTCCGGGTTTTTGTACCCATGACCGGAGGATCAGAATCGGATCGCTTGTCGGTGATCGTG
TTTTTCCACGGTGGCGGATTCGTCTACCTCAGCCCGGATAACTCGAGCTACGATGCCGTTTGCCGCCGGT
TTTCTCGGAAAATCCCCGCAATTGTGGTGTCCGTTAACTACCGGTTGGCTCCGGAGTACCGTTACCCGGC
CCAATACAATGACGGCTTTGACGTCCTCAAGTTTCTGGATGAGAATAACCAGCGTGATAAGATATTGCCG
GAAAATGCTGACCTGGCAAGCTGCTTCCTGATGGGAGATAGTGCCGGAGGGAATTTAGCTCATCATGTGG
CCAAGAGAGCCTCCGAAACTACGTTTCAGCAACTCAAGGTGATCGGACTAGTGCCAATTCAACCCTTTTT
CGGCGGCCAAGAGCGGACAGATTCCGAAAAGAGATTGGTGAATACGTATATCGTCACGTTATCGCGTACA
GATTGGATGTGGAAGGCGTTGGTGCCGGATTCAAACCGCGACCACGAGGCCATCAACGTGAGCGGCCCCA
ATGCGGCCGATATATTATCGTTATCGGATTTTCCGGCCGCATTGGTGTTTGTAGGAGGATTTGATATCCT
ACAAGACTGGCAGAGGAGGTACTATGAGTGGCTCAAAAAGAATGGAAAAGAAGCCACACTAATTGAGTAT
CCAAACATGGTGCATGCTTTTTATGTATTTCCCGAGTTGCGGGAATCAGGACAGTTAGTTGAGGAGGTAA
AAGATTTTGTTCATAGGCAGATGAACAAGTTTTCTAAGTCTGGTTAAGCCAAGAAAAATGGGATCTTGGA
AAAGAAAGAAAAATAAGGACCTGGACAAATGGACAGTATATTTGACTATCT
>Pg_Root3112_c1_seq1
TGCGGTGTAGTGTCCGGATATTTTGATTAGAAGATAAGGAAGTGAAGGCATCTTGCGTGTATGGATACAA
TCTCACAAGACGTAGCATGCAAAACCTGAACGGCGATGACAAGAGAAAGAGAGATGATGGATGATGGCGG
ATTTTTAATATCCGGGTGGAGTTCTTGGTGGAGGACAATGGTCGCAACTTCCAACAGCACCGGGTGGTCC
ATCGGGTCCAGGG
>Pg_Root3115_c0_seq1
GCTGGGATACATATATACAATATATCTATAAACCCTTGTCTGTACACTGTACGTGTGATCAGGAGATCGA
GATGCCAGCTGCAGTTGGTAGAGGAGCACAAACAATGAACTCCGTCTATCTCAAGCTAATGCTGCGAAAA
GCCTACCATAAAAAATGTCCAGATAAAATAAGTGACATAAAGCATGGAGAAGAAATGAAGGCAAAGAGCT
CCGATGGTAATCATGACGGAAATCAGTGGATTCGCGATCATCGTACTGGCATATATTATCCTGAAGGTCA
AGAGAAAATAATGAAAGACGTTCCTTTAAAAGTTGGAAAAAATTTCGAAGTTAATTGATCCAATACAGTA
AACACATAGATACAACA
>Pg_Root3130_c0_seq1
GCCAAGGTGAAATAAATGTAGAAGACCCAAGGGACAACACAAAGTCTATAAAAAGTTTCATTGCTTGAAA
TCCATGTCGAATCACACATATACCCAGAATCATGTTTCTAAAGCATGAAACACGAAAAAGTATGTGTGCT
TTGCATTTAGTTTTCATGTCAATAGGTTATAGTCTTCGAACTGTGAAATTCTATATATTTTTAGTCGTAT
TATCTTTAATTTGCAGACACAATTCCCCCTACAGCATATGTTGCAGCTGCTACATATTTTACAAATGCTC
AAAATTTTTCTGTAAATATCTCCTTCAGTGAACCTTGTAGTGGTCGAGGTGGTTTTCAGTGTGCTTCCAT
GAACTCCTGCAATCTTCTTGTTTATGGTGCTGGCCAAGTAATCCCAGCTACGCTCAACACCATTCAGCCA
AACCTCATATATTCTCTCCTCGTGAGTTTGACCCCAAAGGCTCAGTATGGAAGAGTGATATTAGTACTTG
ACAAAAATTTCTGTACAGATGCTGCT
>Pg_Root3155_c0_seq1
AATTCCTTCCATAGCTGCCACAGCCGAAAATGCCCAGCAACACCCACACTGGCCTTGGTCTTTTACAGGC
GTAACTGCGCCTTTCTTTCTCCAGTCCATGGTAGCTGGTACAACAGTAACATTTTCATATCTGAACAAAG
TTGTATCTGTGGAGCAGACATGGCTCTTGAATCTATTTCTTGAGGTTCTCTTCGAATATGGTAGAACGCC
TATTTTTCTCATCAACATCTTTATATACACGACCATAATGAGCCATCCATTGCTCGTGTCTCAAGCATTG
ATGCCTCATTGAGAGAGCGAGCTGCAGCCAGAGAAGCCAAGGCTCCCACAACGAAGAGCATAGTCAGGAT
AATGCACTGGTGCTTACGTGTGGAAACCATTGTTCTGCTTATGGGTAAGATAGATGGATTTGTTGTATTG
GGAGCTTATGCACTCTAGCGATGGAATTCTGCATTATATAGGTAATTTTTTTGTGAAACTTGTTTTGAAC
TTTCTTAGGGAAATTATGTCCATTGCGTGCCTGTAAAATTGCTATGATTCAG
>Pg_Root3188_c0_seq1
GTTCTAAAGAAGCAAATCCAGTTGTTGCAGTTTTATTCTGTACCCACATTGAAAAATTCCCTGTGATCCA
ATTTAAATCATAAGTTGGATCCGAATTTGATTCCCAATCAAATGTATCATGATTCCAAAAAGCCATTTTA
TAACCAAGTTGTGATAATATTCCACGAACTCTATCATCAGCATCTCCTTGAGGAGCTCTAAACCATTTAG
GAGTT
>Pg_Root3188_c1_seq1
AGGAGTTAAATTAACGGCTTCTTTAATTGCCATTTCTGTCCATTTTGTTTCAGCTATAATTTCTTCAGTA
GTTTGAGATGTAAGAGGTGTATGAGACCAAGTATGTACACCAATTTGATGACCAGAATCAACGATTTGTT
TGAGAATTTGGGGATTTTCAAAAACTCTACTTCCAATTACAAAGAAAGTTGCCTTTAGACCTCTGTCGTT
AAGCGCTTTAAGAACTCTCAATGTATTATTTGTAGGACCATCATCATACGTTAAAGCCCAATCTCCTTTC
TTAGGACAAAAGTCAAAATCAG
>Pg_Root3265_c0_seq1
AGAATGGAAGGATAGATACATAAGATTTGTTATCTCTTTTCTTTTGGAACTTAACAACTCCAGCTACTCT
TGCGTGTAGTGTGTGATCTTTACTGATGTAAACATTTTCACCTGGATTGTGTTTTGAACCTCTTTGTCTA
ACGATGATGTTCCCAGCAATAGCAGCTTGACCACCATAAATCTTAACGCCTAAACGTTTTGATTCTGATT
CTCTACCATTCTTCGAACTACCGACACCTTTCTTGTGAGCCATGACGTATGAGTTTAAATATTGTTATTA
TTCTTCTTTAGCTTCTTTTTTTGCTTTTGGAGCTGCTT
>Pg_Root3276_c0_seq1
ACTTACTTGTTGCAGATATGACCCATGAAACCAACGTTGATGTCAAATCGTTTGTCGTTTCCTCGATGAA
ACGATTGGCTGAGAACTCGGATAACCTTTTGGACGAACAAACAGCGAAGGCTGTTAAATCTAGCTTGTTA
TTGCTTGAACAAATGGATGAGTCCATCCTTCGCCAATCAGCTAGCAAGAAGCATCAAATTGGATACTTCA
GCGATCCTTCAAATTGGCATGAATTTGGTAGCTTGCTCACCTTTGCTTCCATTTTCTCAAATGACTCTTA
TCTTCCAAAAGAAATCATGGCTAGCTTGGATAAAATGATGGATGGTCGTCTCATCCAAAATAATTGGCAG
CTTGGTGTACATATGCAGGAACTCGAACAATTGCCAGCTCGCCTAGCTCAAAACATCGAATCTAAAGGTT
TTGATGACATCATTATCCGAGGTCGCCGTAGTTTGGCTTCCGAATACAATCCGGTTGAAATGCTCAAGTC
ACTATTCAACAAGTTGCAACTCGTTGCTCGTCAACGTAGCTCATCCGATGCGGAACCTATGCTCTTGTTT
TACCGCCGTCATAACAATTTGGATTATTCGTTCTTACTTCTCGATGAAGCTAGCTTACCAGAGATCCTCA
AGAAGTTCATTCTCGAAGGTCGCCTTGATGTTAGTGCCCTTGAAGAAAATAACTTGATGATCCGTACCAA
CGGTGCCATGTACGACTTTGAAAGTCAAATGAAGTTGCCTACAACTATGGGCATTCCAATGGTGATCACC
TCACGAATGGCTACCATTGCATTCGTTGATGGCAAATAATCTCTTTCTTTTGGCAACAACGA
>Pg_Root3281_c0_seq1
GATCGTGATGTGACTGGAGTTCACGACTGGAAAAACAGTGCAATGGCAGGAGCAATTACTGGTGCGGCAT
TGGCACTAACATCGGAGGATTCTTCACATGAGCAGATCGTGCAGTGTGCTATAACCGGTGCAGCTATATC
AACAGTTGCAAATCTCCTGACAGGAATATTTTAAGTATATGACCAGCAATTAATTTCTGTCCAGTCTAGT
ATGTGCATGAACTTATGTAGCTTTATGAGGAGTACTCTTTGAGTAGTTGATGATACTATTTACTTTGGTT
TTGTGGATGAGTTCAGATGGAAATTCTCTAGATTTTGGGCGAATGTGTAGTCTTTGTTGAAT
>Pg_Root3288_c0_seq1
ATGATGTTCCCCGGCCTCGTCCTTCTCATCTCCTTCTTCCTCCCAGAGTCTCCTCGATGGAACTACACCA
ACGGAAAGCAAGAGCAAGCCAAGGCTTTCCTCATCAAATACCACGGAACCGGCAACCCAGATTCCGAGTG
GGTCAAGCTTCAAATGTTCGAGTACGAATCTCACTTGGAACTCGAGGGTGCCGACAAGAGATGGTGGGAT
TACAGAGCGCTCTTCAAGACCCGTGCTTCCCGCTACCGTCTCGCTACCAACTGCCTCACTGGTCTCTTCG
GTCAATGGGCTGGTAACGGTATCGTCTCTTACTTCTTGGCTGGTGTCTTGGAGACTGCCGGTGTTGAGAA
CCGAACTACTCGTGCCAACCTTTTCGTCGCCATGAATGTTGTCCAGATTGTCATCTCCTCCATCGGATCT
TGCTTCGTTGACAAAATCGGTCGTCGCCCCATGCTTATCTGGGTCAACGTTGGATGCTCTATCTGCTGGG
TCGGTGTTGTCGCAGCTGGTGGTATTCAAGCTTCCAAGCACGACAATGCTTCCTCGATTGCCATGGTTAC
CATGATCTACGTCTTCCAATCTGTCTACTCTTTCGGATGGACCCCACTTCAAGCTCTTTACCCAGTCGAG
GTCCTCTCTTTCGAGATGCGCGCCAAGGGAATGGCTTTCTCCGGTCTTTTCGTCAACTTCGGTACCCTCG
TCAACCAATTCGGTTTCCCAGAGGCCCTTGCCAAGATTGAGTGGAA
>Pg_Root3307_c0_seq1
TGTACCAGATTGCATCTGAAACAGTTACTCATCGATTTCCCTAGGATACTTCACTTCCAACTCCATTTTC
TCCATTTCTCTTACTAATTCTTCCTGTTCTGTCACTAGAAACAATTTTTCTTGGCTCTTCCTGCTTAAAG
CATCTTCCACTACATTAGCCTTTCTCGGATGATATAGAATATCACAATCATAGTCCTTGATCAATTCAAA
CCATCTCCTCTGCCTCATGTTTAACTCCTTTTGTGTAAAGATATACTTTAG
>Pg_Root3313_c0_seq1
ATAATGATTATGTTACATGTATACATTTCACTCCGGTGGATGATGATTACTTCATCAGTGGTTCACTAGA
TTCAAAGGTTCGAATTTGGAACATACCTGATCGGCAAGTTGTGGATTGGACTGATCTTCATGAAATGGTT
ACTGCTGCTAGTTATACTCCTGATGGCCAGGGTGCCGTAATTGGTTCACACAAAGGGAATTTTCGCTTGT
ATAACACAGCTGATTCCAAGCTAGAACAAAAAGAGCACATTGATATTCGAACCAAGAAAAAATCTCCGCC
CAAAAAAATTACAGGTTTTCAGTTTGACCCGTGTAATCCATCTGAAGTGCTCATTACTTCTGCCGACTCT
CGGATTAGAATTTTTTATGGATCAGAAATGATCCATAAATTCAGAGGTTTCCGAAATACTAGCAGCCAGA
TTTCTTCTTCATTCAGTCCAGATGGAAAATACATCATAAGTGCAAGCGAAGATTCTCAAGTATATATTTG
GAAGCATGAAGAGGCTCGACATGTGGGGTCTGGTAAAAGCAAAAGTACGATCACTACCCAGTCTCATGAA
CACTTCCCGTGTAGAGATGTTTCGGTAGCAATTCCATGGCCTGGTAGTATAAAAAATGAGCCACCAACTG
TAGAAGTGCATTCCAAAAGGCACTCTAAACGTTCAATCCCACAATCGCAGTCCTGCACTGATTCTCCAAC
ACGAGAGGACAATACAAATTGTAAGAGACAATTACCACCACTTCCAAGGAAAAATAGTCAATTGGAGAGA
GCTACAAGTTGTCCGGAGGACGATCTAGATCAAATTTCTCGCACAGACTCGGG
>Pg_Root3317_c0_seq1
AAACCAACAGGGATTCCCTCAGTAAGGGCGACTGAACAGGGAAAAACTCAAGACTGAAGCTGGAGTGGGG
CTATAGCCTGCTTCCGCGTTGTGGTCTAAGGATTTAAGGCTTCTCAGCTAGGGAGAGTTTGAAGTTCTCT
GGGAAGTGACGCTACAAAGGGTGATAGTCCCGTGCAGGCTCCTCTGGTTGGGAAACTAGTCTTGTAATCT
GAGAGTTGGACTATTTGAGAGTATAGTTCTAAGTGGGTGGTAGATTCCATCTAAAGCTAAATATTTCTGA
GAGATCGATAGCGAAAAAGTACTGTGAAG
>Pg_Root3344_c0_seq1
TATTTTATCCTAATTAATCAATCCTGAATCCGAACATTTAATCTCCGGAGCCAAACAGAATGAAGAGTCA
TATGAAAAAAGTCAAATCTCTTGGGAATTGGATTCACCACAAAATGCCTTTGAATTTGCTTCACCCTCTT
TCTCATTCTCAAATACCGAACTTGAGGTATACTCATCAGTATTTTCTTAATGTTAGGAATGTCTTTCACT
TCCAGTTGAACAGAAAATTTATTCCAATTAAGAACATCACTTAAAGGCGGTACATATCCATCCGAAATTA
AAACCGGTATGCACTCGGCATAAATTGCCTCAACTACTCGTGGGCTAGCAACTTCATATCCACTTGGACA
TAAACAAAATTTACTCTTTTTTAGCATTTCATCATAAGATATATTTTCTGGGAGTTTTTCGTACACTTGA
ACCTCGCTATCTTTGCCTTTCCAATGTTGTAGAAGAATGTACCTTATGTCACCGTGTAGACCGCCGGCAA
AGAATGCAACAATTGATCTTTGGGGAGGCGGGAAACCGCCGAGTTCCGTCATTTCTCCGCTCCGGAGATG
GATTTCCGGCAATGGTACATCTTTCCAAGGGTTGAAACCTTCCGAGGTATTAGCGTTACACAGGACTCGG
ATGGAGTTGTTGAATAAATGCGGCACGTAGGAACTTGTATGAGGCGCCCAATCATGACAAGAAACCATAA
AATGATCAGCGCCAAGGCTTCGATTCCAGAAGGGATATCTATCAGAAATCATGTGTATATAGTCTGCGAG
AGTGTTTCCAATCGGTTGAAACCCACGGGCACTACGATCATACACGTACTGAACCATCATCACCACACTA
AATGGTAGGAAATATAGGAGGGCCTCGTCCGGGTCGTGGGTTCGATACAAGTTTTCTTTTTCCATTTCAT
GGATGAACCTTCCCTCCGTCGAGTATATACTTTTGCATGGTCCATTATGGAATATTGGCGGTTCCCCTTC
TTTGTATACAAATATTTTGAACAACTTTTCCATTTCTAAGTAGCTCCTATGAAATCCGTTGGCATTCCTA
TAAACGGGGCCTTGAGGTACATAATCTGGATCTTCATGGATCCAAGTATTGTTTTTGTTTCGAGCAGCCT
CTTTTATGGCTGACCGGGCTTTCACCAAGCCTGCTTCAAGCTTCTCTAACTTGCTGAATCTCCTAATAAT
TTTTGTTTTAGTATTGGCAGATGCTGGAGTTTCATTAGTAATATCTCCCTTTTCTTCTTCTTCTTCTTAC
TTCCGAAGGATTTTGGGTAGCCAATTTGTGTTGTTCATTATAGTTATTTGAATGAGTGAAGAAATTACTT
AGTGAAGATGAAGACCTCCAATTAGCTAATGGAGAATTAGAGAGAGAAACCCATGATTTTTCTGTACCAA
GTGTACAAGCAATCACGGTGATTAAAATTAACGGTATGAGAATTAATATTGTTGATAAACCCCAATTTTT
TGACGCCCGCATCTTATCTCTCTCCTCTCTCTCCAACTCCACAGTATTTATTTACTGTGAAGATACAAAG
AAGAAGAAGAATACTATAGTACTTATGGATGCATTACTTGATG
>Pg_Root3349_c0_seq1
AAAATATTTATTAGTAATCAGGTGTTTTTAAAAATCAGGATCATATCTTCGTTTATCTATACCTTCGCTA
TACAGACATTTGTGGATCATACAGGTGTGTTGAAGACGTTCCCAAACCCACGCAACTTTCGCATCCAAGT
CTTCATCGTTAAATAACTCATCGAATTCGAAATGTCCCTGGAGATAAGAATAAATCTTTGCGATCAATCT
GTCTCGATCGACTAAAGTTGGTTCAATGCGTTTGCTTGTAAAGAGATCCATATAATCTTCACCATTTTCA
TCATCAACAAAATATTTACAATTCTTGGCTTTCCATTCTTTACAAACACGGTTCTGGTCATCACACTGAC
ATCCAATGGTTTGTTCCATCACATGATGTCTCCCACTTGTTACACAGGCATACATAACACCCTTAATACT
TTCTCTGAAATGTTTCTTCAACTCCTCTGTTGGTAGCATTTGTAATGCTCTCCGATATGCTGCTAATAGT
GCAGATCTTATGCAATATCCCCTG
>Pg_Root3352_c0_seq1
ATGCATTAGACCAAATTATGGTCGGGGGAGAGAGCCTTAATAATAGTAACGCCTTGGACCATAAAATGCA
GATCCTATAATATCCGCCCTGGCAGCATTCAAACGAACTCTATTCTGAATTTTCATTAATTCAACTTGAG
CCGCAAGATGTTGTTCAAGGGCTACTTCTTCTTTCGAACGTGCCTTAGCCATCACACAATTTACGTGAGT
CCCAAAGTCGCATTTTGCACAATAATACATCCAACAATCTTTATTAACATTTCGGAAACAAACATCACAT
ATAAAATATGTATTGTCTGATCCCTCTGTCAATTGAACCGAGTACTTTAGAGTAAGCGCGTGTTCATGAT
CCTCACGACTCTTGGATTCAGGCAAATCCGCGCATTTTTCATGGAGATCAAACTCGCATATCTTGCAGTG
AAATGTGGAATCTTTTCCATTTTCACCACACGCGTTGCAAATGAACTCACCAGTACCATGATAAGGTGGA
GGAGAGAGGAGGTTAAGGGCGTGTTTGGGGTGCGATTTGTGTTGAATCTGTTTCTGTTTTGATTGATCCG
AGGAGCTGCTAGGGCTTAGATTTGATTTGAAGTTTGAATTTGTGCAATGGAGGTGGAGATCAAAGTTACA
TTTGGAGCAACTAAAAGAAAAGCCGAAACCGGGTTGATTGCAGGAATTGCAGAGAAATGAACCGGAGGGA
TAGGTAGGGTATGGGATTAGGGTTAGGGTATGGGATGGATGAGAAGGGTGGTCTATCGAGCGAGTTGCGT
GGAAGCATGCTGGATGAAGGAAGAATTTGCATTCCCAGCATGCATACGACGTCGTGTCGGAGCAGGAGAG
CTTGCAGCCGGAGCAGTTGGTTTCGGATTTTAGTGGCTTTTGATTGAAAGTAAGGGCGTGAGGGTGGCTG
AAATGCTTATGCTCCATTTCTCTCCCTTTCAACTGATTTGATAAAATG
>Pg_Root3361_c0_seq1
GGTGTCTTGAGCTCCATAGAATCCGCATCCTTAAAACGCAGCTTGATCCCCTCCAATTCTTAGTGCAATT
GCTTGTGCACCAACTTCACCAGGATTTGGCGCAGGGGCTTAAAACTGATGTTGTAAGCTATGAAGTTGTC
CGCAAAGATTGAAACTGAGGAGCTGTATGCAGTCCCTCCAGTAGAATTTGCTGTGTCATTCCAAGCGATG
GCCGTGTTGAGATAACCCTGACCTTGGAATATCAAATTCATCTTGCTCGAGTTCACCATAACTTTCTCAC
TACAACTGTATGTACCGGAATCAATTATA
>Pg_Root3371_c0_seq1
GATTTGTGGAGCTGTTTGATTTGATATTGATCTGTGACAATAGGAGCGGCTGGTATCGACATGGATGAAG
GAGCTCTCGAGATCGGAATGGAGTACAGAACTGTCTCAGGGGTTGCTGGACCTTTAGTCATTCTTGAGAA
AGTGAAGGGGCCAAAGTACCAGGAGATTGTTAATATTCGCTTAGGTGATGGATCTATGAGACGTGGTCAG
GTCTTGGAGGTTGATGGCGAGAAAGCTGTCGTCCAGGTTTTTGAAGGAACATCTGGAATTGACAACAAAT
TTACCACCGTTCAGTTCACAGGAGAGGTTTTGAAAACACCTGTATCACAAGACATGCTTGGACGCATATT
TAACGGCTCTGGG
>Pg_Root3408_c0_seq1
CTATCGAATTCGAAAATCGACCCTAACTGCCGAAGGGAAGAAGAACGCCTCAACCGAGTATGATTTGACT
GAAAAGAACATCAACCCTATGGGCGGTTTCCCACATTATGGCTTGGTCAATCAAGACTACCTTATGATCC
GCGGCTGTTGTATCGGAGTCAAGAAGCGCCCAATAACACTACGCAAATCATTGATGGTACAAACGAAGCG
TTTTGCTAGCGAAAAGATCAATCTCAAGTGGATCGACACTAGTTCCAAGTTCGGACATGGTCGCTTCCAG
ACCCGTGCTGAAAAGAAGGCGTTTATGGGCAAGCTTAAAAAGGACTTTTTGGCTGAATTGGCACCACCAG
CTCAAAAATAAATATTTTGATGTTCTTGTTGAATTTTATAGTTTGTTCAAGTGTTATTAAG
>Pg_Root3413_c0_seq1
GGCAGCAGTCCATTCCATGGCATCGCTCATCAAACCACCACCGCAGCCTTGATCAGCAGTGACACAATCA
ACCAAGTTTTGTTCAGAGAAAGCAACGAGGTGCTTGTTGTTGATGAAGTAGAAACCTTCGAGGACACCGG
TGGTGGAGAAAGTCCAGCATGAACCGCATTGGCCTTGATCCTTAACGGGGGTAACAGCACCCTTGTTTCT
CCAATCGACGGCATCGGGAAGAGCACCGACGGATCTAACGGGGGCAGTGTGTTGAGCAATGAAGTTCTTG
TTCTTTTCGACGAAACCGCAACCGGCTTGCTTAGTCTTGAATTCGTAAGCAGTCAAATCAGCGAACTTGT
TGATTCCGAATTTGACATCCTTGTTCTTGGCATTGAGCTTGGCAATCTTGACG
>Pg_Root3425_c0_seq1
GCGGTGCTGACAATAGCCTGTTGACTTTTAATGATTGTAAGGTTGCCAAAATTGAATGAACCCATGGTGA
ATTGCCAATAGGTTCTGGATGAAAGTGGGACATAGCTGATGTTGGAGGCGCAGTTGTATGAGTCGAGGCC
ACCATAGGTTATAGAGCCGGCGGTGTTACGGCCATAGGTGATTGCGCCTTTGTTGTCATTAAGCAAATAT
ACTGAAAAAACGGGTTTATCGAAAGTGGAAGTAGAAATCATGTTTTGTACAACCGGTGTGGCTCCACTAG
TTGACAAAGCTGGCCAAGCCAAACCCAAATATCCATCAAATGGATGCAAGCCCATAAATTTATCCACATC
AAAACATAGCCCAAATTGTTGTGTGATTGAGGGAAATCCGGCCATTGTGAACTTGTCAAGTCCCAAGCTT
CCATTTAAACAAACACCGGACATGAATTTTGACTTCACCATAGCATAGGTTGAGGATTTTGTGCTATCAA
AAAGTGTTCGATTGAAGTTCGATGTAAGGGATGGGAATCCTTTACATTGGTCTGCCGTGCACTTATTTTT
GTCCATGAACCAAAGATCAGAGCTTGAAGTATCCGGGCGGAGAATGAGGGTCTGGGGTGGTGTTCCAATT
TGAACAGTATGTGAGAAGAAATCATTGAAATAATCATAAAGTTGTGCCACTTCTGAAACACCCTTTGAAC
TTGATTTAGATATCCTCTTTTGATACTCTTCCCATTTTCCTTCTCTTATAAGCTTATTTTTTAGCCCTTC
ATGACGACGTAGCGGCAACGTAAGTTTGGATTCAGCAAAAATAAAGAATACCAAAAATGCAGTCAAAGTC
AAAATAAGCCTCATTTTTTCACCCCGGAACTTCCTATGAAGGAA
>Pg_Root3428_c0_seq1
TGTTCAAAGGAAGTGGCAACGGCCATTCGTGGAGCCATTGTTGCTGCAAAACTCGCCATCATCCCTGTTC
GACGAGGCTATTGGGGAAACAAACTCGGCAAACCGCATACTGTTCCCTGCAAGGTGACTGGAAAGTGCGC
CTCTGTCCTTGTGCGTTTGATTCCAGCCCCTCGAGGTACTGGAATTGTCGGTGCACCTGTGCCAAAGAAA
CTTCTTCAAATGGCTGGAATTGACGACTGCTATACCACGGCCGTTGGACAAACAGCGACGTTGGGAAATT
TCGCAAAAGCAACCTATTATGCCATTCAGCGAACCTACTCGTATTTAACACCCGACTTGTGGAAAGAACA
GGAGCTTGAAAAGTCGCCCTACCAAGTGCACCATGAATTTTTGGCTCAGCAACAG
>Pg_Root3439_c0_seq1
TTGACGAGGCCTAAGATTTAGCTGCTTTGCAAGAGCAAGCTTTTGTTTTGGATTGAGTGTATTGTGTTCC
TTAAAACTTTCTTCAAGATAAGAAGACTGTTCTTTAGAAAGTCTGAGTTTCTTCCTACCAAGACCATTCT
CATCATCATCCCCCCCCTACGCCGTCGTTTCCAAGGGTCTCCAGGTCCCTACTATTTTCCTCTCCAACAT
TTCCACCTCTGTAAATGCCCAAATCCATCCTAAATGAAGATGCTGTGCTGTTCGGCGACGACACCTCTTC
CCTCGCCGCAAGCCTTTTCACATCAATCCCCCTCGCCGCCGGAACATTTCCCGATGAACCCCCTTCAGAA
CTCCCAGAGGACCAAGGGAAGGATGGTTGATCGGAAGGAGTGAGGTGATGAATCGGAGCAAGAGGAAGAA
GATGAAGCTCTCTACTTGTTTCTTTAATGGTTTCTTGTGATGAATATTCATCATTAGTAATATGATCTTC
TTCTTCTGGTGATTTTCTTTTTGTACTAGTAGTATTTGAGTTTATGCCTAAGGCCATGCAAAACCCCAGA
CCAGAATTTGAAGGGTTGTTGCTGATTTCTTTTGGTGTTGAAGAAACTTTATCCAAAAGTCTAACTGGTT
TTGATGATGATGCATCTCCTCCTAAGCTTAAGCCCAATTCCATCTCTTCACATGAACACAGCAGAAAAAA
TTAATGCACTGCACAGAGAGAGGAGAGGAGAGGAGAGGA
>Pg_Root3445_c0_seq1
GACAAACATGAGAGGGTTCAAGCCTTAATCTGCCTCCAATTTCCAGTGGTTATTAATTGCAACAAGTACC
TCCACATTCCCTCTTTTAATATTCAGCCATATCTGCGGGATTCGGCCTCCCATGTAAATCCCAGCCATTG
CCCATCCCAGCCATTGCCCATAGACATTATTATGCTGAAACTCATGTTCATTTAATAATGTTCTTCCTGA
CAATTTCATGTAACCGTCCATTATAGCCTTGCTTTGCCGGGGTAAGTTGGAAGAAATAGCTAGAAAAGTT
CCATAACCCAACGAGCGAGGAATGCTCCTAGGCTTGCTAACAGCCTTCCTGGAGCTGGAGGAGAGTGTCG
AAGGCTTTTCATCTTCGGACGACGAGCAACTTTGGTGCTCAAAAGCACAAGGGCCGCTTTTGGCTTTCAT
ATAAGACTGACTTGATGGAGTATCAGTACTTCTACTTAAAGACCTTGCACACATATATGAGAAGTAGTCC
CTCCGGTAAGGCACATCCACAGGGGAATTTGTTGGAGTTGTAGATGGATTCTCTGAGTTGCTGTTCAAAG
GCTTTATCTCATCTCTAATCTGATCATTGGTTTCAATTTGCCGACATTTCCACCGTCGGAGAAAGTGATC
ATAATATATACATTGCAAAACCAATACTATGGTGGTGGTTGTGTATAACAATGCGGTATAGTATTGGGTC
GGCAGCGTGGCGGGCTCGAGAATGCAACCCACAAGATTAAAAATGTCCCCAACAACCCAAGTGGAGAGGA
ATGCTAAAGAGACTCCATGGCCGGATTTAGTTTTGAAATTTGTGAGAATTTGTGGGATTTCTGCAACTCC
CCAACTGATGAGACTTATAATTCCAAAACCAAACGATATTTCATCCTTAAGGTTGCACAGACAATCTTTG
AAATACTCATCGATCCATTTAACACAAGATTTCTTCTCTTTCGGACAGTAATTAGAAACTTCCATGGAGT
ACTTCATCTCGATCTCAATACATTAATTAATTATTCTTTCATCTTTCCCTCTACTCTTCAAGTATATATA
GG
>Pg_Root3446_c0_seq1
TCTGGCTCAATTGATGAATGCCGGTACGTGTCGATTCTTCCGAACTCTTTACGGTTGAATTGAATAACTT
TTTGTAGTTCTTGTTGAATTGTATGAGGTACATTGATAAACCCTAGATACTTTTTTTAATGCTTTGATTG
GTGCTAGGTTTTGAGAATTAGTTGCAGTTGTGTGATTGTGCGGTAGCTTGTTGACTACAGAGCGAATGTT
TGCATTTGAAATTCGGAATTTGGTTTCTGAATTTGAAAAATTTGTGTCGTTTTCACGAGTTTGGTTCTTC
TGAAAATCAGTGGTTTGGATACTTAAAATAATCGTTTGAGCTGGCTGGAGCTTTCGTTTTGTTGTTTTAG
AGACTTCTTGATGCATTTTGATTTTTGTTTTTGTTTTTTGTTTAAATTGTATTTTTTACAGTTACTTTCT
GTTTAAGAAATTAATGGTTTTGAAATTGAAGACACAATTTTATATGACTCACTTCTTTTTTTGAACTATT
TTGTTGTAAATATGTGTGGGATTTTTAGTTTTTAAGGATTAGTATATTACTAAATAAGAATATTGTTTAA
TTGGTTTTACATTTTTTTGTTTGTTACAGGGTTCAATATTTGAGTTCGCAG
>Pg_Root3457_c0_seq1
GGCTCATGCCGCGTTTGGCGGATATAAGCAATCGGGCATCGGCCGTGAAAACCACCTGAAGATGCTTGAT
CACTATCAGCAAACCAAGAATATGCTGGTAAGCTATAGTCCAAAGAAACTCGGCTTCTTCTAAAAAACCG
ATGTGAATACAGCCTGACGGGCGTACCATGCCTTGTCAGGCTGAATTCTCAAATGGTTTTACTACCGGAT
TGGTAAGCCGAGGAGAGGTTGGAGGTGTGCATGGACCATATGGTTGAAAACAAGGTGAGCGCGACACCAG
CGGCGCTTGAGTTGATCGCAACTTTGCAATCCGAATATGGCCCAATCCTGTTTCACCAGTCTGGGGGCTG
TTGCGA
>Pg_Root3462_c0_seq2
TGCTGAATATGAACGTCTCCTCGCCAAAAGACGAAATGAAGCTAGAGAAGCCCTCATCTCTAAAAAATCT
AAGCTCTCTGGACGTCCATCTCAAAAGCTCTCTACCAAAGTCTCCCAAAAATTATCACAGAAAGTTGCTC
CAGCCAAAGAAGCTGCTGCTCCTGCTAAAGTCGCCAAGACCTCTGAAAAAGCTACTGCTGCTAAACCTAA
AGCTGCTGCCGGAAAAGGAGCTGATGCTAAAGCTGCCAAAGCTAAGACTGTCAAAGTCGCCTTGACAAAG
GTCTCTAAAACTGGTCAGCCCGCTCCAGCTGATGCCAAAGCTGCCAAACCAAAGGCTGAAGCTAAAGCTG
CCAAACCTAAGGGGGAAGCTAAAGCCGCTCAACCCAAAGCTGCCGCTAAGACAGCCAAAGCTGCTAAAGG
AAAAAAATAAATGACTGAG
>Pg_Root3498_c0_seq2
GTTCATTTGTACGTCTCAATTCTGATCCGATTCCCCCGAGTGTTGTTTCATCTACTCTACCGACTGATAA
TTCTGCCTCTTCCTCACATCCTCCTTCCATGGCCTCATCTTCCGTAATGGTTGATATGCTGTCTCAAATT
CTCAAGAATCAGGAATTCATTCGTTCTGACATTGTTGATATTAAGCAAAGGATTTCAGTTTTGGAAAAAG
GGAATTTACCTATACGGGCAAATGATTTAACAAAGTGTTTTTCAAAGATTGAGGATGAATTCATTGATGT
ACAAGCTGGCTTCAAATTACATACTATGGCTATGGTTGAGTCTTTACACCGAAAGATCAATCGAAATTCG
TGTCAACTTAGCCAAGAACTAAAATTTGTGAGTTACCAAGTTGGGGAATTTGCTGATTTCATGGCTCATT
GTCTGAATGACGTCAGTCGACGATTACATTTTAACACTATGCATTCTCCTGTTCCGGAATTGCCTCGATG
TAATTGGATGGCTGAATACATTGGCGATTTCCTTGATTTACCTCTACCAAATGAGACATTCATCCCTCGT
CCTCCTAGGTTTGCTCATGAATTCTCAATAGAAGAAAAGATTCATCGTGTTGGCCATCGACCTTATTTCA
CTAATCGTCCTCAACCTGTGATTCATGTCGATGATGTTGATATTTGACAATCTTTTTGGTGATGACAAAG
GGGGAGACAAGCTACGTGCTGAAGGTTGAAGAAGTTGATGCTGTGAAGACATTTGAATTTTCTTTTTGCT
TTTATGTTTTACTGTTTTAAAAACGATTTGGGTGGTACCAAGTGTTTAAGTTTTTGTTTGGATGGTATGT
TTTAGAACAATATGGCTGGAGCCGGTACTATTATAATTGATTATGATTGCTCTACTATATTTGATTCCAG
CTAACACGTTTTGCAGGATAAGTTCGATTATGTTTGAAATCTTCTAAAATTGTTAATATGCATGAATTCA
GGGGAAGCTTCTGAAATTTTAGATCTGCATGAATTCAGGGGGAGGTATAATTTTTGGTGTTGACATCATC
AAAAAGGTGGAGAATGT
>Pg_Root3523_c0_seq1
TGGACTGTAAAGAAAGTGATTTGATACATTTTGCAGAATTATAACAAAGGTCTTGTACTTGTTATAGCTA
TTCTAAATAGCAGAGAAGTACTCTTTGCTGAGCTTGGGGTCAGGTTTCATTGACTTCTCACCCGGTTGCC
ATCCTGCAGGGCAGACTTCATCAGGGTTCTCCTGGATGTACTGTAAGGCCTGGAGGGTTCTCATTGTCTC
A
>Pg_Root3525_c0_seq1
TCAAAATTAAAAAAAAAGCAAAAAGAGGCTGCTTCAAAAATTGAAAAGAACAAATTATACTCTCTAAAAG
ATGATGCTGCATTATTGAAAGTTGTTGCTTCTGCAAAATTTGATGAGTCTGTTGATATCGCTGTTAAATT
GGGTGTAGATCCAAGAAAAGCAAATCAAATGGTAAGAGGTGTAGTAACATTGCCTCACGGAACTGGTAAA
GACGTTAGAGTTTTAGCATTGGTTACTCCAGATAAGGAAGCTGAAGCTAAAGCAGCTGGTGCTGACCACG
TTGGATTGGATGACTATTTACAAAAAATCAAAGATGGTTGGACGGATGTTGATGTTATCATCACTATGCC
AGCTGTTATGGGTAAATTAGGTCCATTAGGAAGAATCTTAGGGCCAAGAGGTCTTATGCCAAACCCTAAA
ACAGGAACAGTTACTATGGATGTTGCGAAAGCAGTTCAAGAAGTAAAAGCTGGTAAAATCGACTTTAAAG
TTGATAAGACTGGTATCGTTCATGCAGGAATCGGAAGAGTTTCATTTGGAGCTGACATGATTACCGAAAA
TGCGCATGAAATTATTCAAACATTAATCAAAATGAAACCAACTGCAGCGAAATGTACTTATATTAAAAGT
ATCCACATCTCATCAACAATGATCCCTGCTATAGCTTTAGATCCTAAAGCTGTATAATTGGTAGTTTAAA
ATTTTTAGTATGAC
>Pg_Root3532_c0_seq1
AGCACGTCTATGCTCTTGGTGTCTCCAAGTTCATTCTCCTGTAGGCAGTGATATCCAGCATATCTCTGTC
ATTGTAAAGCTACCAGCAAGTACCATTACAGTCCCGAACAATGTTGATTAAAGAGTACCGCATACCCATG
CCTGTCTCCGTTGAGGAGTACCAAGTGGCACAATTGTACATGGTTTCCAAGATCAGCAAACAACAAACAG
GTCATGGCGAGGGTATCCAGATTCTCGAAAACAAGCCTTTTGACGACGAGAACGGAAAAGGCCAGTACAC
ACACAAGATCATTCACCTTGCAAGCAG
>Pg_Root3570_c0_seq1
GAGGAGGACTGCTGGTGGTGCGTCGGCTTACGGTTCTCATGTGATGCAATATGGAGATGTAGGACTTAAC
AAGGATAAGCTCGACCTTTACATGGGAACAAACCCTGCCAATGACAACTTCACCTTTGTGGATGCTAATT
CACTGACTCCACCTTCAGGAGTTACTAACCAGCGTGATGCAGATCTTGTCCATTTCTGGGATAAGTACCG
AAAGGCACCAGAAGGTTCCACAAGGAAAACAGAAGCTCAGAAGCAAGTCCTTGAAGCCATGTCTCACAGA
CTTCATGTTGACAACAGTGTGAAACTCGTCAGCAAACT
>Pg_Root3570_c1_seq1
GTGAAACTCGTCAGCAAACTCTTGTTTGGCATCTCAGAAGGTTCTGAAGTGCTAAACAAAGTAAGGCCTG
CTGGACAACCTCTGGCCGATGACTGGACTTGCCTTAAAAACACGGTGAGAGCTTTTGAGAGACACTGTGG
GTCGCTGTCACAGTACGGTATCAAGCACATGAGGTCATTTGCAAACATCTGCAACGCAGGGATCCAAATG
GAGCAAATGGAAGAGGCAGCTTCACAGGCTTGCACCTCAATCCCATCTGGTCCTTGGAGCTCTCTTCACC
GTG
>Pg_Root3577_c0_seq1
ATCCAGTCCTTCGAGCTCGATTTCTCTGACAAGTCTTTCGAGCTCAACAAGATCAGTCTCGTCATCGAGG
GGTTTAACGTCAAGGACAACCATTGATTTAGCAGCAGCGAGTTTTCCAGAGGCCTTCTTTTTCTCCATTT
GTTCGCGGGCACGTTCTTCAATCAATCTTTGATGTTCGGCTTCAGCTTCATCATCTTCGGCAAAGAGGTC
GAAATCATCATCAGCAGCAGCATCGGCAGCTTTTGTTTCATTAGCAGCTGGGGTCTCTTCGACAGCAGGT
TCTTCGGCAGCTTGAGTAGCAACACCGTAAGCAGCTTTTTCATCATCGGTAAAAGAGGCGATGTGACGAT
ACCAACGAGCGGCATTTTGATGGGTTTTGGAATCAGGTTCACCGCTCAGAGTGGCGAAGGCAGTAAAGTC
CTCCGCTGAAAGAACATAGCCAGTAACGTAAGAGTGTTCAAGGAGAAATTTATTGAGGTTGTTGAGGCCT
TCAGCGGTAGAGAGATCACCAAAACTCATTCTGTGTCGAAGTGTG
>Pg_Root3587_c0_seq2
ACAATTCCGATCACGCATTGTCTGCCGATTCCTACTGTTCAGTGTATCCCAACCGTTACCTCTTGCGTAA
CAGGGATTTCGCCAATCTGCAGCGCTCAGCAAGAGGCTAACGTTGGTGCTGGATTTCCGACAATTCCAAT
TACACAGTGTTTTCCGATTCCTACTGTAAAATGTATCCCAACCGTTACATCTTGCGTGACAGGAGTATCG
CCTATCTGTCTTGCACAGCAAGATGCTAACGCAGGCGCTGGATTTCCGACAATTCCGGTAACACAGTGTT
TTCCAATTCCTACTGTAAAATGTATTCCAACGGTTACATCTTGCATCACAGGAATATCGCCTATCTGTAG
CGCACAGCAAGGAGGAAACAACTTAGGATCTGGTATCATCCCTACGGAAACACCATTCCTATGTCCTCCA
ACATTGCCAACATCTTGTTTTCCGACATTGACACCAACTTGTTTCCCACGTCCTACCCAGCCTGTTCTAT
GTCCTCCGACAATTGTAGGTGCGTGTAACACAAACCCGGTGATCTGTCGTCATACAAACCAAGGTGGTTC
TGAAGGCGTAAATGCAGCAGCGGTTCCGACCTTGCCTGTAGACCAATGTGTACCTACGGTATCATGTATT
CCTACTATATCTTGTATTCCAACTGTTTCTTGTACA
>Pg_Root3675_c0_seq1
AAACACACTTGGTTCTTCCTCCATTGCCAAAACTCTTCCATTACACTTTGTAATTCTCTCGCATTCACTT
GGAAGATTTGGTTTCAAGTCTACAGTAAGTTGGACAGGAACAAGTTGATCTCTGTTGCCTCTTGTGCAAA
GAATTGCACGAGAATCCCCCAAGTTCGCAATCATCAAGTGCCTACCCTTTCTAAGAATCGAGACTGCTG
>Pg_Root3675_c1_seq1
TGGTCCCTCAGGTCACAAGGTGGCGCGTCATGTGCGCGATACCTTACCCTCAAAGCTTTCGTCATCACTC
AAACAACCACAGATTAATACAAGAAATGGTAGTAACAAACTTGATGGTTCAGACACTGAGAACAATGACG
ATCCTGCTGATAATGATAATCATGGTCCACTCTATTCTTTAGTAAAGTCGAGTTTAATTGAGTCCTTCAG
AGTTATGGATGAAGATCTTGAAGCTGAGGATATGATTGATAGCTACTGCAGTGGCGCAA
>Pg_Root3677_c0_seq1
AAATCCGCCCGTACGCTTGACGACATGGCTGAGTCTGTTGATTTTGTATACCCAGCATTCGAATACATCG
AGAAGCGTGTAACAGTTCTCGATATGGGCGTGGCTTTTGCTGACAATGCGGAACACACTGGAATCGTTCT
AGGCCAGCCCGTCAGGCATCAAATCGATAGAGACTACAGGCAAGTCGTTTGTACGTTGTTCAAAAACACA
TCACTGATTGACTCCGCTCCCGGTGAGGTTGTGTTGGGAAATCCGCTGAATTCGATCTTGTGGCTAAAGC
AGCGGCTGGAGAAATACCAGCGTCAGCTTACTGAAGGCATGGTCGTCATGACTGGTTCATTTCTGCGTCA
GCTTCCTGTTTCATCGGGAGATCACATTCGAGCCGAGTTCTCCGGGCTCGGTGTTGTGGACGTTAATGTG
GTTAATTAGATTGAATTTTTCCACGGGTGAATTGTTTTAAATACTTACGACACTGGAATTAATATGAAG
>Pg_Root3678_c0_seq1
ATTTTAGCAACATATTCTCTGAGTTTGAAGGTGGTTGGGTAATAGTAACGGGCAGAATGACGACGGCGGT
GGTGATGGTGGTGGTAGTGGTGATTCTGTCAGTGGCGGTGATGCCACGTCAAGCGCGAGTTATGGACGAT
GATATAGTTCGGCAGCTAAGAAAAGTGGCAGCAAAGAGTAATATGACATGTATTTTGGTGTTTGGCGATT
CTAGTGTTGATCCTGGCAACAATACCCACATTGCCACTCTCACTAGAAGTAACTTCCCACCTTATGGGAA
GGACTTCTTTAATAGGAGCTCTACTGGGAGGTTCACTAATGGAAGACTTGCAACAGACTTCATAGCGGAG
GCATTTGGTTATAAAAATATAATTCGAGGATTTCTTGAACCAAATATCGATAAGGAAGATCTGTTGCATG
GGGTTAGTTTTGCATCAGCAGGTTCTGGTTATGATGAACTTACTGCCAATCTCACTAATGTGTTATCTAT
TTCGAAACAAGTGGAGTATCTGATGCATTATAAGATCCACCTGAGGCAACTGGTGGGAGAAAAAAAGGCT
GCAGAAACCATAAAAAATGCTCTATTTATATTAAGTTTTGGTACAAATGACTTCATCCAAAACTACTTTG
AAGAATCTATTCGGCCAAAGCAATTCACGGTTGAACAATACCAGAATTACTTAATTTCTCGCATGTTTCG
TGCTATTAAGGTAATGCATCGTCTAGGAGGCAGGAGAGTAGTGGTCGTTGGTGTCCCTCCTTTAGGCTGC
TTTCCACTGATTGAGTTGATAAGGGACGACAGGAACAAATGCGAT
>Pg_Root3696_c0_seq1
CTTTCAAATTAAGTTCCAAATTAGTGGAACCTACCAAAGGGAGTTGAGATACCATAGGCAAAAACGAATA
GTCAAACAACATTTGATACGGTAACGTTTACGTTGGATTCGTCTTCTGGCTTCCCTTCGTCAGTCTTGGG
TTTCAAAGTAGGTACATTATGTTTTGGAAGCTGGGGACCCTCAACCTCGGGTGATCTTTTCAAGTTTAAT
GATGTGTAAACTGACATTCCACCAATAGCTACTACGACACCACAAATGCTCACAAACCCTGGATCCGAAT
TGAAAACCAAGTAGCCTCCGAGTAGGATGACACAAGTTTTGAATTGCCCTAAAACAACATGAGACGTGGC
AGAAGTTGCACCGAGTGCTAAAGCGCCAGACCATTGCAGGAGAAAACCGAGAAGAGCTGATACTAGAATA
GCAGTGGAATTGCTGAGATCCCACTTGAAGGATAATACACCTGGGGGGTCTAACCATGGCATGAGAGCTA
CTAAGAAGAAGACTGTCACGGGAGTTGTCTTCCACATCAACGCAAGAGCAGTCCAGTTGCTTCGCTGTTG
GAGACTAGACCAAAGGATCTTATTAATGGCACTAGGAATTATCCACGTGATTGCGATACAAGCACCAAAT
GCATTGAATTCTAAATCTGTTACGGTTGCAATGGCAACGCCTAAAGACACGACAACTAGAGCCAAAACCT
TGGGAAAGGAAATGGTTTTCCTGAAGAGAAAGAACTCTGCAAGGACAATTGTAGGAGTGACAGCGATTTT
AGCCATTTGGTAGAAACCTACACTGTTATGCTTTAAACTAGTATTAGCAAGGCCCGAGGCGAAAGCCATG
ACAGCACCGAGAGCAAAAAGTGAAGAGAATGGAGTAGATTTTGAAGGAGGAGAGGCTGGAAGCAGTAAAA
ATATCTTGAAAATCGCAAGTAGAACCCAAGCAGACGTGTAGTGGATTAATGTTAGAAAGATTGGGAAATT
AAATCCAACTTTCCCCATAACTAATTTGTTGGTGAGAATTATTCCAACAGCAACCATGAAATTGAATGTC
ATTGACACAACTGGACCACAAATTCGTTGTTGTTGGCGCTTGGCTCCTTCTGATGTTCGAAGTTCATTAT
ACAGAGTGCCTCGGAGTTCTTCCAGGGCTCGACCTGTTTCTTCTGCATCACTATCTTTGCGCTTAATAAA
CCTTCTGCCATTTTTTTCCAACAAAGAACTGAGCAATCCCATTCCCACAAATTACAGAGCATCTCTCAAA
CAAAATTATAAATCTAAAATACCCATTATGGTAACTAGTAATTTATTATTATTATATAAATGTAAA
>Pg_Root3708_c0_seq1
CAATCATGGTGCTGGTGAGAAAAGGTTGGTCCGTGTTGGCAAGCATTGTGAGCTACAGAGAGGGAGAAGT
TTAGGGTCTGATGCTGTCTCTATAGAGAAGAAAGAGAGCAAAAGTGTTAAACTTGCCATGTTTGGTAGTG
GTTTAGTAGGAGTGGCAAACTTGGTAACTCTTAGCTCAGCAAAGGCCGCAGACTTGAAAATGGTTGTCTT
GG
>Pg_Root3708_c1_seq1
ATCAAGCGACTTCCGTGTACATCTTGGCTGAAGGAACACTGGGAGATTCGCTTGGAAACTTCTTGTATTC
AGCTAACCAACAAGCTAATGAAGCTGTTCAGGATCAGCTCTCAGCTCTCAGTGTGACAAGTTTGGCAGTA
ATATTTGGGGCAGGACTCGTGACAAGTCTTTCTCCATGTTCACTCAGTTTTCTGCCATTGACACTTGGTT
ATATTGGTGCATTCGGGTCGGG
>Pg_Root3718_c0_seq1
ATCCTTTCTGTTTGTTAGGCTGTTTGGAATACTGCCGGTCAGTTTGTTGTTTTGGAGAAATAGTTCATGA
AGATTTGGAAGTTGGGCCAGCGATTGAGGGAATGATCCTTCGAATTGGTTGTTGTCCAAATGCAAGGACT
CCAGGGCCTTCATTGAGCTAATATCTGGAATTGTTCCTGAAAGCTTATTACCACCCAGCCAAATACTGGA
AATGGCAGTTAACTTGGCTATGTCTTTGGCCAGTG
>Pg_Root3732_c0_seq1
GAGAATTTGGAGATGCCCCTTTCTAGTTGTGGGAATGGATGCATAATATTGCATGCCCCAGGTACAGGGA
AAACCCGCCTGAGTATAGTCTTTCTCCAATCATTCATGAAACTGTACCCAGAATCCAGACCGGTAATTAT
AGCTCCTCGGAGCATGCTGCTTACTTGGGAGGAAGAGTTCAAGAAATGGAACGTTGACGTACCATTTCAC
AATATAAACAATCTGGACTTTTCAGGCCAGGAAAATGAAGCTGCTGTCTGTTTTCTGAAGAAAGTTGGGT
ACAATGTCAAATCTAGAAAAGCTACCCGCATCATTAAGTTGTTATCATGGAAAAAAGACACAAGTGTTTT
GGGAATAAGCTATAGA
>Pg_Root3746_c0_seq1
GCGTGTCAGAAGGATGGACCAACAAGGCAAAGCTAGAATTGCTCACTTAAACAAAGTAGCTGAAGGTGTC
AGAACTGGAGGAAAAGGAACCCAAAGACGTAAGAAGAAGGTCCAAAGAAAGACCGGAAACACAGACGAGA
AGAAAATCATTCAAACCCTGAAAGGACTTGGACTCAATCCTCTGCCAAACATTGAAGAAGTCGAAATGTT
CAAAGACGATGGAACCGTGCTTGTGATTAA
>Pg_Root3776_c0_seq1
ACACATATAAATAACTCCAAAGCATACAATACAATTTATTCAGCACTGAACAAACCACAAGAGACTTCTC
TTGATAAGAATTTATAACACCTTAAATCCAACTACTTCTCAAAATGCTACTCATCAGTCTCATTACCAAA
AGCATTTCAACTACCTGCCTCATCTTCTACACACTTGAACAAGATTTTCCATCCTTTGCAAATCGTTCAT
TCTAGTGTCAACAATTTCATTCCCCAATCCACCGAGCCTTCCCCCTTTCGCCAGCAGCTTGCAATTTCTA
CAAACACCAGTAGGACTTATCATCTCCAATGCAAGGATTCCATAGCTGTACATATCCACTTTGGAAGTAA
TATATATGCTGATTCAAAACCCATTCAGGAGCCATGTAACCCCTAGTCCCTCTTATCTTGTAAAAGCTTG
AATTATTGCCAACCACTAAAAACTTGTTTTTCCCTTTGGCACACTAACCCCAGGTCTCGATCAAATTTAT
ATGTTTTAGTTTCCCAATGATACTAATTTCTGCTAGAAACTCTGCTTCCCCTTGGTAGTTAGCTTCCTTG
AACTCCTTGATTGTAATAACTCGATTGTCCAACAATACGCCTTTGTACACAACGCTATTGCATCCTCCAC
CAAACTCTTGAGTGAAGTTTTGCGTTCCCTTTTTGAGTTATTGCATAGCTGAATCTTCTGAAATCGGTTT
CTACCCGGAGGGTAACCTCCCTTCTTTATTTTATTTATAGCAATTTGCATAAACAAGAAGCATACTATGC
AAATAATCTCGAATACTCCAAATGCAAAGGTGAACCAGAAATCAATTTTTCTTGCAAATTCAGTCCAGCT
TTATGGTATATTGCCGTTACTGTATTTTAGCATTTTTATCTTTTTTCTCTTATTCCAATCATGTG
>Pg_Root3872_c0_seq2
TTACAGTTTCTGTACTTTATTGCGTCCTTACCGCAGGTAGGAATCTCCAAAATGGGTCGCCGCCCCGCTC
GCTGCTACCGCTTCTGCAAGAACAAGCCGTACCCGAAGTCGCGCTTCTGCCGCGGTGTTCCGGACGCGAA
GATCCGCAACTACGACATCGGCGCGCGCAAGCTGCCCGTCATGGCGTTCCCGACCTGCGTCCACGTCGTG
TCGCGCGAGCTGGAGCAGATCTCGTCCGAGGCGCTGGAGGCCGCCCGCATTCAGGCCAACAAGTACATGT
CGAAGAACACCGCCAAGGACGCCTTCCACATGCGCATCCGTGCCCACCCGTTCCACGTCGTCCGCATCAA
CAAGATGCTGTCGTGCGCCGGCGCCGATCGCCTGCAGACCGGCATGCGTCAGTCGTACGGCAAGCCCAAC
GGCGTGTGCGCCCGCGTCCGCATCGGCCAGATCCTGATGTCGATCCGCACGAAGCCCGCCTTCGAGCCGA
TCGCGATGGAGGCCCTGCGCCGCGCCAAGATGAAGTTCCCCGGCAAGCAGATCGTCGTCAAGTCGAAGTA
CTGGGGCTTCACCAAGATCCTGGCTTCGGAGTTCATGGCCCTGGCCGCCGAGAACAAGCTGGACTTCCGC
GGCACCCACGCCAAGGTCCTCGCCGCCAAGGGCCCGATCACCGCCAAGAACGTCTTCGCGTAAAATTCTC
CGCCGGTCACATGGTGTCGCGA
>Pg_Root3881_c0_seq1
TCTGCTAGATTCCCTCGTCCTTCTCGTCCTCGCTGCTGCAGCTATTGTTGCTGCTCCACTCACACTTCAA
GGTAGATCTAGGCGATCCACAGTACTTGCCAAGCTTCTCAAACGTCTGATACATAACCGTCCCACTCTCT
TCCCCTAGAGTCTCAAATGTCCTCTCTCTGCACCCATAGTCTTCCAAGTCCACACTGATCTCCGGCTTGT
ACGCGTTCGCTCCAACGCTCGAGTGCACAGCCACAGAGAATTGCTTCGGCTCAAAGCAAGACAGAACCCT
CGTCACAAGCTGGCTCAGGTCGAGAGTGTTGAAGTCATAACCCACAGCTTCGAAGCTAGCGTAGCTAAAC
CCATCCTCAGGGGTCACGTGGATAGTGGAGATCGCATCTCCTTCAACGGAGTTCATAGAGTAGCCACAGG
GCTCGAACTCAAAGTCGCAGATCTGGGACTTGGGGAGGATCTTTCTGATTCCAGAGTTGTCGGTCATTGA
TCCATTCTCCCCACCAGTTTCATTCTTGTAGAAGACAGAGGCTTTCTCCTTGTCAAGACCAGTCATGCAC
ATCTCGAGCGTGTAGACATTGCTGTTGCAGTCGCTGGAGGTCTGAGCAGAGGCAGCATAGACATGCCATT
TCTTAGTCTCATCATCGTTACCCATCAAGTAGGCAACGCTGTTCAAGCCCAGCTTAGTAAAGTGACCATC
GAGAACAGAGACTTCTTCAGAGAAGCTCCTGTGAGGAAAAGGCTGGCCTCCAGGGCAGAGGAAGGAGCCG
CGAGTGTCCTTGACAGACTTGACATTCAGGTAAAGCTCACCGGCCAGCTTAAGAAGCGGCGGGATGGAGA
GGAGGAGCTTGGTGGTGCCACAAGTCTTGATGATGACTTTGTAAGGGTAGACAAAGAAGCTGGACTCAGA
GAGGACGTAAGAGTCCAAATGATCGTTGGAGAGAGAGGAAACGATCTCGCAAGCAGCAGGAGTGAGTATC
TCGTCAAGCTGGGACCTGGTCAGAGCACGGAGACCAAGTCCCTTGGAGTCTTGGAAGAAGCTAGGCTCGA
AGAAAGAGACCTCGAGGCGCTTCTCGTAGCCTTCGAAACCGATTGCAGATAAGGCCATTGTAGTAGGAGG
AGAGAACGATGG
>Pg_Root3886_c0_seq1
GGTGTTTCCGTCTTGCACGCACACAGCTCTGTCTTTACACGCCCCGTGTATACTTCCCAACTCGAGTAAA
CGACTCCCCTTCATGAACAAAAGACAGAACAATGGATCAAATTCACGTGCGATTCCGTTCTTCTTAGGGG
ATTATCATATACTCGCTCAAGTGGGTGAGGGAACATACGGGCGCGTTTATAAGGCTCGACACAAAGAAAC
ACGTCAACTTGTTGCGTTGAAAGTTCTTTTCAACATTGAAGAGGAAGACGGGGTAAATATTTACCGAAAC
TCCTTTACCGGGAGCCTTTTCGGCAAATTTCG
>Pg_Root3914_c0_seq1
TTTTATTCTACTGCATGTCCAGGGCTTTCTGATCAGGCAACCACCTTACCGTCTTTATCTAACTTTACGG
TTTTGGCTTCTTCTCCTTTCTTCAGCTCAACTTCGTAATACTCCATACCTGTAGCGGGTTTTACCCAGAA
AGCTTTGTCTGCTTTCCATTCTTTGTAATCATCAGAAGCCAGGGTTGCCTTTACTGCATCGGGTAACTCT
TCTACCTTAACAGGTTTCTTTTCATCCTGCAGCTGCACTTTTGCAATTACAGGTTTGTGTGCGTTGGCAT
TTACGGTAACTGCGCCTGATAGTGCTACTACTACCAGTGAGAGCATCAAGTTTTTCATTGTTCAGTGTTT
TTATAAAG
>Pg_Root3917_c0_seq1
GCGAAGGATGCAGGTCCAGTGGAGAGGCCTATCCTTGGCCGTTTCTCTTCTCACCTCAAGATCGGAATCG
TTGGGTTACCAAACGTGGGAAAGTCTACACTTTTCAACACACTTACGAAGCTTTCAATCCCAGCTGAGAA
CTTCCCCTTTTGCACCATTGAGCCTAACGAGGCACGTGTCAACATCCCCGACGAGAGGTTCGACTGGCTC
TGCCGACTGTACAAGCCAAAGGCTGAGATTCCTGCTTTCTTGGAAATTCATGACATTGCTGGCCTTGTTA
GAGGCGCTCATGAAGGACAGGGACTTGGAAACAACTTCTTGTCCCATATTCGTGCTGTTGAT
>Pg_Root3923_c0_seq1
TGATAGGAACCTAATACCCCAAACTTAAAATTGACAATGTCATCATTGGAGATAAAGGGACAATAATATT
CCCTTAAGTGGCATCGTCATCACCGCCCACCTTCTCTTGATCTGGTGGTGTATCTGGCGGGGGATAAATG
TTGTCGGATCTAAATATTGGGAACTGAGCATGTATGCCAAGCTGACCAAATGCTCGTGATGGTGCCCCAG
AGAATTCAGTCGTGTAAGTCTTGAAATCGCTATGCATAGTATCCATCCTCCGTTGTAAGTGACGTAACTC
GCGATCCTGTCTGGCATGGTAGGATGTAGGCACCTCCACTGGCTGGTCGGGAATTTCTGCCTCTTCTTCT
TCTTCTTTTTCCCCACTCTCCTCTTGGTCTACTAAGATGAAGCTAAGGCCCCGAGGATGTGATTCACCAC
CATCCGAAACGTTGTACTTCTTATAGCCACGTGATCAATATCGCGCATCGGTAACTGAAGAGTCTCATTA
TCCCACTCAATATCCGTTGTTGTACATAAACGTGTACTGATCGAGGCATGCGGGATTCCACCCGACGTAC
TCCCTCGCATATACCGCAGCATGGACTGATTAATGAGATGACCAAAATCAATTGATTTGTCTTTACTAAT
GTCATACAATATCACAACTCTCTCCTTAGTAACATCATTTTGGTGCCGAGTTGGTAGAAAACTGCCATAA
ATAAAGTTGTACCATGCCTTCGCATATCGACTCAGTTTTGTGTGCGAAAAGTCGATCTTTTGGTCAGTCC
CTTGTTTTGTAGTCCACTTTGTACCCGACTTGCACATTTCCTCAACAAACCCATCCAAATCGGTATCAAA
GCGCTGGTTTTCTACCCTGTTTATGTCATTTAATGGTAGAGTCTCCAAGTGGAATACATCATTTATGCTC
TTCTTGTAGTAAGACACTTGCTTGCCACGTACATAAGAAATCCCATTCTGTGTTTCCTGTGTATTAGCAT
AAAATTCTCTAACCAACGCCATTGAGGTTGCCAAGGGAGTCTCCATGAATAATGCCCAGCCCTGATCATC
TCCTTCATCTTTCCATCTTCCTTACTTGGCTTCAAGCCCCTTTCTAGCACAAATGTTTTGCCCATCAGCA
TATCCGTATAATAGTGTTGAGCCGAGAGGTTCACAAATTTTGTTGCATCCAATACGTTGCGGCTATTCCC
CTCACCATCATCATTGCTGCTGGAGGAAGAAGGAGAAGGGGTACGAATTCTTTTTGGTGACATGAGAGTT
GTGATGTTTGACTGTGAATAATCCTCTCTGTATTTGATATCTCTGCCACCCCCAAACTGAACAAATGTAC
CCCCAAACTTTCTCAAAACTTGTATCAAACAGATGGTGAGAAAACTCCAAATCTGTCTTATCTCTATGAT
CTGAATTAGGTTTTGGATAGAAGGTGAATGGTTAGGGTTTATATAAGAGCAGGGATTGATGAGTTATGTC
TTGAATGGGAGATGAAGTTGAGATAATCCAATGTTGAAAAGGAAAAGGAATGGGTCCGTAATTAGTTGGA
ACAATAAGGAGAGAGGGAATTTGTTTTGCCTGTTCCGAGTCTGTTTGAAATAAAAGGACTTAAACCCTTT
TTAA
>Pg_Root3924_c0_seq1
GAGTGAGTGAAGAAGGGCGACGAGCGATAGAAGAAAACATCACACAAAGATCATCCAAATCCTGAGTTTT
TCAGATTTCTTCAATTCCAGTTTGCTCAGCAGATCCACCAAGCTTTGATTCAACTGTGACAAGAAAGAAA
GCATGAGTAACTCCGTGGTTCATCACTTACTTAACCGGGGTTTCACTCGTCCTGTGAGTTTTGAACATCG
TAACAAGCTCAACTCGTCTTGCCTTCCTGCTGTGGGGAAGATTGGCAAGTCAAGTCTGGGTACACAGTTA
TACGGGAGAGGTCTTAAAAAGACAGGACGGAGGCTGATCACTGAGACAGGAAGACCTGTTTCGTTTGTTA
CACGAGCTGTGCTTGCCATGGATCCTGCTTCTCAGACAGTGGAGAAATTTAATCTTGACGGAAG
>Pg_Root3943_c0_seq1
CGGTCAGGGTGAGTTCGAGGCCGGATATGCCAAACCCGGTTCTACTCGTGAGCACGCCTTGTTGGCCTAC
ACCTTGGGTGTCAAACAAATGATCGTCTGTATCAACAAAATGGACGATAAATCCGTCAACTGGGATGAGA
AGCGATACAACGAAATCAAGGATGAGTTGACCAAATTCTTGGGTACTTGTGGTTACAAGACCGAGAAGAT
CAACTTCGTCCCCATCTCTGGTTGGTGCGGTGACAACATGATTGATCGTTCCGCCAACTTGAAATGGTAC
AAGGGCCCCATCCTCATTGAGGCCTTGGATCTCATTGAGCCCCCCAAGCGTCCTTCCGACAAGCCTCTCC
GTCTGCCCTTGCAGGATGTGTACAAGATTGGTG
>Pg_Root3955_c0_seq1
GGTAGCTTCAACCTTGGTGGTATCCCCCCTGCCCCTAAAGGCGTTCCCCAAATTGAAGTTACTTTCGATA
TTGATGCTAACGGTATCGTTAACGTCCATGCTCGTGATAAAACTACTGGCAAAGAGCAACAAATCCGAGT
CCAATCCTCTGGTGGTCTTACTGAAGAACAGATTAAACAGATGGTTGAAGATGCTAAAATCCACGAAGAA
GAAGACAAG
>Pg_Root3956_c0_seq1
AGAGAGAGAGAGAGAGAGAGAAACGTACGCGCGGCCATGGGAAGAAGCATTTTGATCAATTTCTATCTCA
TTTCTTTCCAACTTGTACTCCTCTGTTTGTTCAGCAATAATATGATCACAGCCACTTGTCAACTGTCGCC
AAATCCACTAGTAGATCTTGCATGTGCATTGGTGAAGTGTGGGGAAGGAACATGCACACCTTCTAATACT
ACACTTATTGGATTTGAATGTGATTGTAAACCCGGGTGGAAGCAGATTCAGATTGGTCCTCTCACCTTCC
CTTCTTGCCTTGTTCCCAACTGCACAATTAACTTCCAATGCGGCAATGGGGCTCCCCCACCTCCACCTCC
AACTCCTCCTCCGCCTCCGCAATCAACTACTTCCAATACAAGCGCTTGTAATGGTGTTTGGTGCGGTGAT
GGAAAGTGCGTAGTTAATAGAACTGGAGACTACTACTGCCAATGTAATGAAGGCTCTTCCAATTTGTTGG
ATCAAACTGCCTTTGCTTGTTTCAAACAATGCTACTTTGGAACAGACTGTAACATCCTCGAGTTGTGGTC
ACCTCCGCCACCGCCGCCCAGTACTAGTTCAAGCTCACCAAAAACTGGTTCAAATGGAGCACCCAACAGC
TTGAAGAATTTTCAAGCACCGATCATATTACTGTTAACGTCAATCTTCTTAACATGGATTTAGAGGGAGA
GAGTTCTAAGAAGGTGATGAAATTAATTAGGAAATTGATATT
>Pg_Root3961_c0_seq1
GGTGGTGGTAGTTGGAGAAACTGGTTCTGGAAAGACAACAAAATTGACCCAGGTTCCCTAATGTATTTAG
TAAATTATTAACCAGTGATTATTCTTGTTTGTCTGGTGTCTAATATCTGATGTTGGCAGTATCTACTTGA
AGATGGCTACACCATGAATGGTATAGTGGGTTGCACTCAACCAAGACGTGTAGCAGCCATGAGTGTTGCA
AAAAGAGTTAGTGAAGAGATGGA
>Pg_Root3973_c0_seq1
TTCTTCTCCGGCGTAGCAACTTCTCTTCGGCGATTTCGCCGATTTTACTCCGGCGAAGGGTCGATTTTTG
ATCGTTTGGCGGGTTGGTAAGTTGATTTTGATCAGAATAAATGAGTGGGGATCGCAGCATGGAAAAGAAC
AAGAACTTATGGATGCCAGGAGGCGCCGGGCGTGTAACTGAACTAAAGCGCTCTCATCCGTGGTTTATGG
ATGCTCCGGTACCAGAACTAGTTTGCAACAAGAAGAAAGCCATAGAAGATGTTAACAACAGAGCAGTATC
TGGAACCCCGGATATGAATATTTCTCTATGGGAAAATACTCCCAATTTTCAATCAGGCTCTGGGCTATTC
ACCTACTGCCTTTATGGACCAGAGCTTGCTGGAACTTACAACTTTGCTGCTAGGAAT
>Pg_Root3987_c0_seq1
GCTTCGTCCCTCTCGAAGCTCTGGAAGACCGCCAGATTGCCAAGGAGCACCAGAAGATGCTCGAGGAGCC
AGTCCGCTGCGTCTACCGCAACGGAATGATCTCCGAGATCCAGTTCTCCAGCGACGATGAGGCTTGGTCC
AAGAACATCAAGCGCGCCGTCCTGAACATGCTCCAGATCAATCTCGACAAGACCGGACGTACCACCGCCA
ACAAGGAGATGTCCGACGAGGTCAGCGAGGAGCTCAAGCAGAACGACTACTATTCGGTCATCGAAAAGAC
CCTCGAAGGAGACTGTGAGGTGTCTTACACCGTCATTCGCGAGGAGCAGTGGACCACTGTCACCAAGTCG
ATCAACTTCGACAAGTGCACTGGACGCCCCGACATCAAGTACAACATGAGATTCGAGTCCGAATGCGAAG
ACTGCGAGAAGCAGAACGACCTCGTTCAGCCTCAGACCGTCTACACGTACAGAATCGAGAAGGACACCAT
CAAGAACGTCGACGTTCGCTCCATCTATTCGGTCTCCCTCAAGG
>Pg_Root3994_c0_seq1
GAATGGACTCACCCGAGGCCGCTGATTCACTTGTGGATCCAATTCCAATTCAGAACGTCAATTCAGCTAT
TTTGAAGAAAGTTATTCAATGGTGCCAGTATCATAAGGATGATCCACCACTTCCAGACGAATCTGATACA
AAAGAAAAGCGTACAGATGATATTCCTAGCTGGGACGTCGAGTTTCTCAAGGTTGATCAGGGCACATTGT
TCGAGTTAATCTTGGCGGC
>Pg_Root4004_c0_seq1
TTGAGATATTCTCTAATCTTCAGGCTTAAATTTCAAGATGGGTATTTCTCAAGATAATTGGCATAAGCGA
AAGGCGACGGGTGGTAAACGCAATCCGATTCACATGAAGAGGAAGTATGAATTGGGTAGACCAGCCGCTA
ATACTAAGATTGGCACGAAAAGAATTCACTTGGTCCGCTGCCGTGGTGGCAACCTTAAACACCGAGCTTT
GCGTTTGGATACTGGCAATTTTGCATGGGCTTCAGAAGGATGCACTCGAAAAACTCGTGTCATTGATACC
GTGTATAATGCATCGAACAACGAATTGGTTCGTACTAAGACTCTGGTGAAAGGCAGCATCATCTCGTTGG
ACGCCGTACCATTCCGTCAATGGTATGAGGCCCATTATGCAACTCCTCTTGGCCCGAAAGGCAAGCGAAA
GTTCACTGAAGAAGAAGAGGCTAAATTCAACAAGCAACGTAGCAAGAAAACGCAAAAGAAATATACCGAT
CGCCAAAAAACCGCTACAGTGGAGCCTCATTTGCTTGAACAATTCCAAGCTGGTCGTCTTTTAGCTCGCG
TGAGTTCTCGCCCTGGTCAAAGTGGTCGTTGCGATGGTTATATTTTGGAAGGCAAGGAACTTGAGTTTTA
TCTACGCAAAATCCGAG
>Pg_Root4007_c0_seq1
GTTTATTTTAGGTTAGCTTAGATAGACTTTTCAATAAAATCGTCATATGCTAAAATAATATATCATACGA
GTGAGATGTGAAATATATGTATGATATTTTTCCTCAGATAATCTAATATCCTTCTTCTTCACCTTCACCT
TCAGCAGTTTCAATACCGACTTCTTCGTAATCCTTTTCAAGGGCAGCCAAATCTTCTCTGGCTTCGGAGA
ATTCACCTTCTTCCATACCT
>Pg_Root4010_c0_seq1
CCCATTCACTGTAAACCCCAAACACACCAAACCAAACCGAACCCAACCACAGAATCACAATGCATTTCAC
AAAGGTCGCCATTCTCTCTTTGGTTGCACTCGCAACGGCCATCCCCAACCCCATGCCTGAGCCAAACCAA
GTCGAGGCACGCACCGACGACTGGCACTGGAAGAACAAGGAAAAGGAGTGCAAGAAGTGGGCCACGAAGA
ACTGGGACGATGGCAAGCGTGAGTGCAATTATGGCCACTATAAGAAAAACAAAAGCAAATGTGAGAAGGA
TTGCGACACGAAGTACTGGAAGGAGTTGAAGGATTGTGACCACGAGCATGATCACAAGGACGACAAACAC
AAGGACGACAAATACAAGGACGACAAATACAGGGACGACAAACACAAGGACGACAA
>Pg_Root4028_c0_seq1
ATTGAAGGGTCGGTGGCCTGAAGAATTACTCAGTGTATTTTGGGCATATCGAACCACTCCAAGGACTACT
ACGGGAGATTCACCTTTTAGGTTAGCTTACGGTTCTGATGCATTGGTTCCTGTGAAGGTCGGTTCTCCAT
CTCTTAGGGTCAGTCAGTTTTGGGAAGTATATAATGAGGATGGGCTTCGGGTTAATTTGGATTTGCTAGA
GGAGGTTAGAGAAGCGGCCTTGGTGAAGCTTGCAGCATATCAGCGCCGAGTGGTCAGGTAATACAACAAA
GGGGTGAAGCTCCGAAGATTTGAGGTAGGGGATTTGGTTCTTCAGGAGGTAGAATGCTTTCTTGTCCTCA
GAATTTGGGAAAGTTTATGCCAAATTGGGAATGTCCTTATGAAATCATTGAAGTACTAAAGTCAGAGACC
TATCGGCTACGAGCCAGATCGGAAGAGCGTCG
>Pg_Root4090_c0_seq1
TTTTTTTTCAACCATAAAAAGGAAAAGTTTATTTGAGAAAATGTATCTCTCTCTTTCTCAAAAAGGTTTG
GACGAGTTAAAAGGTTTTCTCCAACCAGGCCTCTAATTCTTGAATCGAGACTTTTCCGTCACCATTGGTA
TCAGCTTCTTTCACAAATTGTTCGAACGAAATAGCTTTCTCAGGCCCAAAATGAACAGGATCGTGTGCCT
GTAAAGTGGCGATTCCAACAGCGAATTCCGAAGGTGAAATGAAACCGTCCTTGTTCGTGTCGAAATCTTC
AGCATATACTTTTAACACAGCTTTAGGGTCGTGTTGAATTCTGGCGATGTTGGCGAATTGTTTAAACGAA
ACTCTTCCATCGGTGTTGGTGGCTTGAAGATATTTCGAGTAATTTGCAAGAGCCTCAGGGGTGTATGAGA
AATTGATGGCCGTTAAGAAGGTTCCATAGTCGTTAATGTCGATCTTTCCGTCTTTGAAAGAGGAAACATT
ACGGAAAGCTTGTTCAGCTCTATCTATGTCTTCTTGGGTGAGAGCCTTG
>Pg_Root4092_c0_seq1
GGTCAAGAGGGCTAGGAAAACCCGGTTGGTTAATCATGACCCGGGCTTGGCTCATATCGAGCTAGCCGGG
CCGATACCAAGGGCGGCCCGGTGGGGCTCAGTGAAGAAGGTGTTGATGGGGTCTGTACGATGGAGTAGTG
CAAGTAAGTGGGAGGAGAGTAGAAATTGTGCGAGCCGGAGAGAGAAGGTGAAGCCTTTGCTTGCTCGAGA
AGGGGTGGGTGAGGGCGGTGTCGGCTGGCGGAGCCGGCGGGACATGGTTGCGCCGGTGTGGCAAAGGCCG
ATACTTATGGGAGAGAAGTGTGAGCTGCCGAGGTTTAGTGGGCTTATTTTGTATGACGAAAGCGGGCGGC
CACTTGATGATCACTCCTCCCTTACAGGACCTACTCCTACTCATCAAGATCAGGAACAAACTGCAGTGAG
AACAACTCTGAGGGAATTGCTATAGTACTTTTTGG
>Pg_Root4106_c0_seq1
AAAGGAACGGTTATGATAGGTTTTGCAGCATGTATGGCTTCTTGTAAGCTATTGTATCCACCATGAGCTA
GTAGAGCTCTTGTTTTTGGGTGCTGTATAAGATCCGCCTGAGGTAACCATTTAAACAAATGAACATTTTT
CGGTTTGAAATCATCCAAATCGTGAATCGGGTATCTAGCAATAAACTCATAATCAGGAAATCTCTCGAAC
GCTTTCATAAAAGATATTTTCCAATCCCATGGCAT
>Pg_Root4112_c0_seq1
ATGAAGTTAAGGACTTCCAGGAATCTGCTGAGGTGGTCGTTGTTGGATATTTCAAGGAATCCACCTCTGA
TGATGCCAAAGTATTCTTTGAAGTAGCCGGCGCCATCGACGACGGTCCATTCGGTTTGGTGCACGACAAG
GACGCTGCCAAAGCATTGGAATTGACCAAAGAAGGCATTGTCCTCTTCAAGAAGTTTGACGAAGGACGCG
CCGAATTCGATGAAAAACTTGTTGCCGACAAGATCAAGTCATGGATCCAAGCTAATCGATTGGCACTCGT
TTCCGAATTTACGCAAGAGACCGCGTCGGTGATCTTTGGCGGTGAAATCAAGTCGCACAATTTGTTGTTT
GTCTCGAAGGAATCGGCCGAGTTCGAGAAGTTGCAAAGCGAGTTCCGAGCTGCTGCTAAGGAGTTCAAGG
GCAAGGTATTGTTCGTCTATATCAACACCGACGTAGAGGACAACGCACGAATCATGGAATTCTTCGGCCT
CAAGAAAGATGATCTCCCAGCCATCCGACTCATCTCGCTCGAAGAAGACATGACTAAGTACAAGCCAGAC
TTCAAGGAGATCACCACTGAAAACGTTGTCAAGTTCACCTCGACCTATTTGGAAGGAAAACTCAAGCCGC
ATTTGATGAGCGAAGAAATTCCAGAAGATTGGGATAAGATCCCAGTTAATGTTTTG
>Pg_Root4114_c0_seq1
CTACAATCCGAAACGAATGGGTTTTGGTTGTCTTTGTGTACTTAATGACGACACAGTTGTAGCCGGACGA
GGGTTTGGAGCACATCCTCACTCGAACATGGAAATAATCTCACTTCCACTTGAAGGTGAGCTCGAACATC
AAGACAGTCTATCAAACTTTGGGGTCATTCGAAAAGGAGAGATTCAAGTGATGAGTGCCGGG
>Pg_Root4130_c0_seq1
GAATGTGTAAATTTATTCTTAAGCACGAGCAGCTTGAGCTTGTTGACCAGCACCAGCCTGTCCTTGTCCT
TGGTGGCCTTGACCTTGTCCTTGTCCTTGGCCTTGAGGTCTTTGAATACGGGCAGGACGAGCAGGAGGAT
CTCTGTTTCTTCTTCCTTCATGAGATCTAACGCGGACGACTTTTGAGTGAATGGCACAGGACACGCAATG
TTGCACTTTGTTGTATAACTTGGGAAGAGCATATCCATCATAGACACATGCCTCAATGATATCACGAAGG
GCAGCAGATTCAACAATGTTTCTAACGTGGAATCTTTTGATAGCCTTGTCCTTGGGGACCATTCTGGCGC
AGTTGTCGCAGCGGATAGAGGTAGATTTTCCGCGTCCGTGTTTAGCTCGTCCGTGATTTCTGCGCTTAAC
GAC
>Pg_Root4147_c0_seq1
GGTAGCGGCCGATCTGGTGACCCAGGAGGTGGAACACGTGTCCGCGGAGGCCGGAGGCATCCGCAGCAAC
CTGATCCAGGAGTTGTTCTGGACTCGGACCGGGTTGCTCCTCCTCATACTCGTCGTGACGTCGGGTGCGT
CGCTGGCCATTTCCAGTCAAATGGATTCCGGTGCAGCGAGAAACCTGCTGACAGCACTGGGCACGGGCAC
GCTCATTTCGGC
>Pg_Root4196_c0_seq1
AAGGTTAAAAGGCAAAAAAGAATATGTAATAAATAACGACTAGGCCTTCCAACTGCGTATGCTTTGTCCG
ACCTTGTTCTATTTGAGAAATATAGTAAAGATCCAATGACTTCAGAATATTTTATTTAAAACATTCCAAT
ACTTTTTACTTGGATTTTGAGTATAAGGACCAAGTCTTCCAACTATTTATGCTTTGTCTGGCCTTGTTCT
ATTTGAGAAGTATAGTAATGTTTCAATGACTTGAGAATATTTTAATTGAGATACAGGCTCTCTTAAATTT
TTCTTCAAATGAGTACTTGAATCACAAGGACTATATATAGGTTTAACATCATAATGTCCAAATTTCTTTA
GCATGTTATCTATAGCATTTGATTGAGTCAAAGTTATCCCTTAATTAGTTCTTTTTAATTTCATTCCCAA
AATTACACGAGCCTCTCCTAAATCTTTATATCAACTTTCTTAGAGAGAGACATTTACATTGATAAAAATG
TGTAAGTTAGTCCCAAAAATTAAAATAGCATCCACG
>Pg_Root4218_c0_seq1
ACACCTTCATATGTTAGGCAAAAAACCATATCAAGATTTGGCAAAACTAGCCAAAAAACATGGCCCCATT
ATGTCAATGCGCTTTGGATTTGTTCCCAACATCATCGTCTCATCGCCACAAGCGGCCGAGCAGTTTCTTC
AAACCCATGACCTTAATTTTGCTGGTAGGCCGTCTCTTGAGTCTGCTAAGTACATTTCCTATGAGCAAAG
AAACTTGTCATTCTCATCATACGGTCCTTATTGGCGCA
>Pg_Root4230_c0_seq1
AATTATGATATCATCAACGTAGACCAATAATATGATGATTGAATTCGAGTGATGGGTCTGCAGTTGAAGG
GACAAAATCCATGGCTATTAGTGCCGAGTGTAACTCATAGAACCATGCTCGAGGTGATTGCTTAAGACCG
TAGAGTACCTTGTGTAGCTTGCACACATATTGTGGTCGTTCGGGATCAATAAAGCCTTGTGGTTGAACCA
TGGAAACATCCTCATGCAATGTCCCAT
>Pg_Root4260_c0_seq1
GTGGATCCTCCATGGAAATGGGTGCCGCTATCACCATTCTCATCTTCTCCCAATACAAGCTCCCTGTATC
AACATCTATGTGCATCACTGGTGCCACCGTCGGAGTCGGTCTTTGCAACGGTAGCTTCAAGGCCGTCAAC
TGGCAACGAGTGGGTCTCTTGTTCTTCTCTTGGGTCATGACCATCCCAATTGCCGGGCTCATTGGTGGTT
GTCTCATGGCTCTCGCTTTGAACACTCCAGGTTACAACAAGAAATACGCGACTCTTCCACTGGACCGTTT
GTCTTTTGAGGGAGACAGGATTGCGATGGTGTCGATTTTATGGCGCTAGACTTCTTGGATTCCACACTGG
CAGACTGGTTATACTCATCAGTAGTGGAATTACTGTACACTCACTTGGTATTTTGATAGAA
>Pg_Root4270_c0_seq1
TTCAGGGTTGCTGCATATGACAAGACACAAGGCAAAATGGCTTTCTTTGATCCCTCGAGGCCTCAAGATT
TCTTGTTCATCTCCGGCACTAAGATGCGCACATTGGCCAAGAACAAAGAAAACCCTCCGGATGGATTCAT
GTGTCCAGGTGGATGGCAAGTTCTGGTGGATTACTATGACAGCTTGACTCCGGCAGGTAATGGTAGACTA
CCGGAAGTGGTTTCTGCCTAAGACAAAG
>Pg_Root4270_c1_seq1
ATATGCAGCACCCCTGAAAGGAAGGATATTGAGTCTTTCAAGTCCAGGGGCCATGCTTAGTACTTTCTTT
CCATGATCAGCATCGTAGAGATCACGTTTTTCAACTGGGTGACCCATCCCGGCTGGATCACGACCCACAA
TGTAAAAGTTTGCACCGGCATTGATTCTCGCCTTTGCGTGCCACTGCACTTCGGTTGGACCAGCATAATG
CATAGGA
>Pg_Root4291_c0_seq1
AGTAGAGAGAATAGTATATACAAGTTACTCTCTATTTCCCTAAAAGGAAATAAAAACGTCCTAATATCAG
TCTCCTAACTTGTAATGACCCCTTTTTCAAGAAAGTATTCTATTGGCTCATTTAATGAAAAGTCAGACTT
CAGCCTTCAGAGACTAACGCAGCTGTGCTGCATCTATGCTTTGTCTGGGCGCAACTGCGCCCCATGTCAT
TCGACAATAGGCTTGGGCGTAGCGGCGCTGTATTCCTTTGTTATCCAGGAGAAGCTGTGCTCTGCTGCAG
TCCACTGTGATTCTGATACTGCTCAATCCTATATACTACAATGCATGCTCTTGGTCCCAATTTCTCATGC
CTTAGTCACTTATGCTCCCATGCACCATGTCCCAGGTATTCCATATGGAAGTTTGTCCTCCCTTTTATGA
ATGATGCCACCGAGTGAGTTTATGAACGTGAAACCTACA
>Pg_Root4308_c0_seq1
GACGGTCAGGATGCGGGCGACGTTCTTGCGCAGGGTCTTGATCTTGCCGACCTTCGACGCGTTGGCGTTC
GTCTGCTTGGCGACGCGCAGCTGCGACAGCTCCTTCTTCACGTCGGTCAGCTGCTTCAGCAGCTCCTCCT
TGCCCTTCGAGCGGACGTCCTTGACCTTCAGGTGCTGCGACATGGTGAATGTCAGCAATAAAGTACAGAA
ACT
>Pg_Root4315_c0_seq1
ATTAGATTCCTCTTACGATAGAGCTACTTTAATGTGCGAATCTATTGCTAGAAAATTATTCCCACGCGAC
GATTTTATTGAATATCAAGACATTGAGGAATCCCATTATGCTTATAAAGTTAGGGATCGGCTGCGAAAAG
AAGTACTTGTTCCTCTTCACCAGGCATTGCAGTTGCCAGAGGTGTTTATTTGTGCCAATAAATGGGATAA
ACTTCCATATAATCGAGTCCCCTCAGTCGCCATGAAACTATAAAAAGTTGTTTTATAAGCACGACGAGCG
ATTCTTGGAGTACTTAGAGAAGGTGAAGAAGGGGGAGACTAGCATTGCAGCCGGGGCATTGCTTCCCCAT
GAGATTATTGCATCATTACAAGATTCGGAAGGGGCAGAAGTTGCCGAGCTTCAATGGAAGAGAATGGTGG
ATGATATGGCGAAAAAGGGCAAGTTGAAAAATTGTATGGCGATTTGTGATGTTTCTGGTAGCATGACGGG
GACTCCAATGGAGGTTTCAGTGGCACTAGGGCTGTTAATTTCGGAGCTCAGTGAAGATCCATGGAAAGGC
AAGCTCATCACATTTAGTGCTAATCCCCAATTCCAAAAGATAACAGGGGAGAGTCTCTTTTGCAAGACTT
CATTCATTAGGTGTATGGAATGTGGGTGGAACACGGATTTTCAGAAAGTTTTTGATCGACTCTTGGATGT
TGCTGTAAAGGGTAACCTTAAGGAGGAGGATATGATACAAAGGCTATTTGTATTTAGTGATATGGAATTT
GACCAGGCTTCAGCGAATACATGCTATTCATACTATACTACATACATGACGGGACCAGGATACATGGGGT
ACATGGGGTATCCGATGGGTTATCAAGTAATGAATGCATCAAATACATGGGAGACGGATTATCAAGTGAT
ACAGAGGAAGTTCAGGGAGAAGGGCTACCAAAAGGTGCCGGAAATTGTGTTTTGGAACCTCAGGAATTCG
GTTGCTACTCCGGTGCCAAGCAATCGAGAGGGGGTGGCACTTGTTAGTGGGTTTTCCAAGAATCTTGTGA
CCTTGTTCTTGGAGGAAGGTGGCATTTTGTCACCAGAAGCTGTGATGATTAAAGCTATTGCTGGAGAAGA
ATATCAGAAGCTTCAAATCTTTGATTGATTTAGTAATCAATCAATGGCTGTTTTTTTTGTCAACATTTCA
AATGTAATAGGGG
>Pg_Root4337_c0_seq1
GACATGATCGTCAAAAGCATGTCAGTCCTTACCATCTTGATGATCTGGAAAACTGCTTCGAAACAGTCAG
GAAATGCAAACTGAGGTTGAACCCGACCAAGTGCACGTTCGGATTGGGATCGGGAAAGTTCTTAGGGTAT
CTGGTCAGCAAAAGGGGAATCAAAGCAAACCCAAAGAAGATTCAGGCGGTCCTGGATATGAAGTCCCCAA
AGTTGTAGAAGGATGTCCAGAGACTGATGGGTCGGATTGCAGCCCTTCGACGTTTTGTCTCGAAATCAGA
AGAGAGATGCCTACCATCTTCGACACCTTTAAAGGGCCTAAAAATGAGAAGAGCTTTCAGTGGACTTCGG
AGTGCGAAGATGTGTTTTGGAGGATCAAAAAATATTTATCCTCGACACCGTTGTTGATGAAGTTGATCCC
TTCGGAACCTTTGTACT
>Pg_Root4339_c0_seq1
AGCTCTTCAATATACGTCTCTATATCTTCCGGCTGATACTTTATATACTTCTCCGTTTGCCTCCCCGGAG
TAAATGTCGAACTGAACCTCGCCATGAACGACCTGTATGCCGGAATCACCACCGCCGATATCGAAACTCT
GAGCTCCGACTGAAGCTGCTCATCACTCACCACCCACGTGCTCTGCGTCTTGTGTATCTCATCAAACATA
GCATTAAAACTCTTGAACTTCTCCTTTAATACCGGCTTCACCACTTTTCCGTTCACATTCAATCCGTCAA
TAGACAAGCACTGCAAAAGCTTTCCCCATGTTTCTCTTTGATAGTTCTTATGGTATGCCCGGAGATCCGA
CGATCTCTTCCGGCACCATGTTTCCCCCAATATGCTTTTAATCTCCGATGATCCCTTTATTTTCTGCAAT
ATGTACCGTCCATTATTCATCAGGAAAATTAGGCTCAACGATGTGTCTTTATATAGCTTCGATTTCGTGT
CTAAATTCGTGTCCAATAAATCCATCACTTTCGATAATTGGTACTGGAACGGAGACTGTATCGTGTCGTC
CTTGTTATGAGATTGTGGATGATTTGAATCATCTGAACGACCAGTAACTGAATCGTCTCGATCTATTTTT
TGATGCTGATTGAAAACTTGTTCTAATGTGTCCTTGTACTCACAGGCGTACTTTAGATAATTCATGGTGT
AGCGAGCCAGGGAG
>Pg_Root4347_c0_seq1
AGTGCAGCGCAATTGTATAACAGAATTGCAAGCTCTTTTGAGGATGAGAAAATTGAAAGTGAACAACAGA
ATGTTATGGAAGGAGATTACGGAGGTTTTGATGTTTCAATGCCTTTGTTTGTTGGCAAGGCAGCTTGTAC
CGTCATTTATAATGTTCTTAGTTCTTTAGGTTATTCATCCCATGCGTTGACTATGGTGCGGGGTTTGTTG
TCAGATTCTTTATTTCCTTTTGTTATGATGTGTCAAGATGTGTTTCAAAAAGGAGGTTTACAACCTTCAG
GCAAATATGCCACGGCAGAGGATAATTCGTTGCGCGGTTTAGTAATGTTGATGTATGCTTTTTATATGCA
TCATGCTAACCGCGAACTTAACTTCTTCGATGTGGTTGTCCCATTACTCTATGGGGACGATTTGCTTGCT
AAAGTAGATACTAGTTCTGGTTGCGTTTTTGATAATTTGTATTATGCTGCTTTTTGTAAGGAGCACTTTG
GTATTGAATATACAAACGCTAATAAAACTAGTGATTTTAGTCAGTTTTTGACGCCATCTGAGTGTAGTTT
TCTAAAAAGGAAATTTAAGATGCATCCGGAAGGTCGTATGGTTGCTTCACTCGATATGAATTCGATTTTT
AATACCTTTCAGTGGGCATTGCCCTCCCAAGAAGTTCCTATGTCACACCAGATTCATGGCGCTTTTATGA
GCACCATTCGGGAATTGTTTTTCCATTGTGACGGACCAGACCAATATTTTAGATGCTTTGCTCTAATGAA
AGATATCTTGGTATCTAATTTTGGGGGGAAGGGAAGTGATTACCCTTTGCCTACTTATGAGGAGTTAGTA
GAGTCCATATTTGGTGAATGATCGCCCGGCGGGGCGTGAAACACGTGGGTTCCTACAGTAGTTGCGTTAG
CCTAAGGAAACGGGCGCGACACCGAAGTGGGGACTCTTTAAAAAGGGTTTCTTTTTAGAAATGTTTAGTC
GGATTTCTCCTTCATGAAATCCGGATTTCCAAACTCTGATACAAATTTCGTCGTATGTTTTCGGAGTATA
AACCCAATGGCGAGGCAAGAAAATCTCACGTAGAGCCAGACTACTTGAGGCCCGTTCTAAATGGGTGCTT
AAGAGGAATGATGTTTTACATCTGTTAAGTGCGGAAGACTATAAGGAAGACCCTACTTTGTTGTTGTGGA
CTATAAGACATAATCCTCAATATCACCGGTATAGAGATAAAATTCACTATGACGAAGGTCGGGTTGAGTT
GTTGCGGCAACTCGCTGATATTGATGCGACGATAGCCCGTTATGATCGCTTGATAGCGAAAATTCGAGAC
ATCGTTGCACAATCTGAAGTTATATCGGATACTATTAATGATTCCAACATTGATGTCCATGAGAATGTGT
TGGATGTTAGTGGGGTCGTTTCAACCTCCACTTCTTCGGGTTACTCGGTAGTGCCAAGTATTGGCCAGAG
AGAGATGCTTTCTATCTCTTCTTTTTTAGAAAGACCCGTCGAAATAGATACCTTTGAGGTAAAAATAGGA
GATGCGGTTAGTGCTAGTTATCCAATCTGGGAGTTGATAACAACGCAGCCCTCTATTCGGGCAAAGTTGA
GGAACTTTGCCTACCTTAAAGCGGACATTCGAGTTCGGATAGCTATTTCAGGAACTCCCTTTCATGCCGG
GAAGTTCTTGGCTTCTTATCAGCCTTACCATTTGAACAATGATACCTTACAGAATTTGTTAACACTCGTT
GAAGGTTCTTCTACTATACGACCTTAGCCTTTGAGTTATTTGTCTCAAGCTTTGGGCGCTGTCGTTATTG
ATGTTAAGGATAATAGACCCTTAGAAATGTCTATACCTTTTATAAGTACAAAACCTATGCATCGTTTGTT
TAACGTGTCAACTAGTGCATTGAGTGCTGCAACTTCTTATGTGGATTTGGCTAATGCAGGTTCATTGTAT
TTTTACACTCTTAACTCACCTTCTGCGGTGTCATCTACTCCGACTCCTA
>Pg_Root4355_c0_seq1
GGGCTGATCAGTTTGATGAGGAGAACATAAAGGAGAAACAATCAAAGGTGGCATTTTTCAGCTATTTTTA
CCTAGCTTTGAACCTTGGCTCACTCTTTTCCAACACCATATTGGGATTCTTCGAGGATAAAGGACTTTGG
GCTCTGGGATTTTGGACTTCTAGTGCATCTGCATTTGCGGCGCTACTCATGTTCTTTGCAGGCACTTCGA
GGTATAGGCACTTTACGCCGAGTGGCAACCCTCTTTCGAGGTTTTGCCAAGTGTTTGTTGCCGCGGTGAA
AAAGTGGAGGGTGGAATTGACACCGGGGGAAGAGAATTTATATGAAGAGGATGGCGGAAAAGAAAATTCG
ATGAATGGTGCTAGGAAGATTCTTCACACCGATGAATTCAAGTAAGTACAAAAGAAGTGAGAAAAACATT
T
>Pg_Root4360_c0_seq1
TTTTTTTACATTTTTTTCTCTGAATTTATTTAACGGTGGCTGAATATGGTTAAAGATTTTTTTTAAGCTT
TAACTTGTTTTTTGGCAGCTCCAGATTTAGCTTGAAGAGCCTTGGCTTTTCTGGCTTCTTTTTTGGCTTT
TTTGGCAGCAATTTGCTTTGCACGTTTTTCAACAACAGCAGGGTTAGGTTTGGCGATGGCCTTTTTGGGT
TGAACTTTGCGGACAACACGAGCTTGAGCTTTACCAGCGGCAACAGCAGCTTGAAATTCCTTGAGCTTTT
TGACAGCGGCTTTGCGAACAAGTCTTTGTTTTTGGTTATGGACAGATTTTCTGTAAGCAGCGAAGAGTTT
CTTGGCACGTCCGTTGACGGAAAGAGGCTTCTTCTCAACAGCAGGAGCAGGCTTAACTTCTCTGGGGACT
TCAACAGTTTTGTTGGCAAATTTGGTGGCTTCGGCAACATTAATAGTTTTGTCACCAATAGTGATCTTGT
TGTCTTTGGCCAGAGCTTGGGCTTTCTTTCTAGCTTCTTCATCCTTGAAGATGACGAATCCATGGTTGCT
TCTCTTGATAGATCTGCGGACTTTGGCGGATTTGAAAGCTTCTAAGATTTGTTTTTTGGTAACACCAGCA
GGAATCTTAGAGAGGTAAAGAGCATTGGAAGGAGCAGGTACTCTCTTTTTGATGGTCTTGGAAGGTTGAA
GGGAGAGTTTTTCACCATGGACATAAGCAGGGGGGAAAGATCCGTTCTTCAAAGGATTGCTTTTAGCAAC
GTTTCTGTAAGTGGGAGCAGGCCAGATGCTGGGGAACTTCTCAAGACGCTTAAGTTCGGCAAGTCGGGCG
ACATAAGATCCTCTTTCATGAGGGGCTTTGCCAGCTGTCACTTGTAATTCCTTTCCGTTGACTGTCTTCT
TGTCAATGAGACCGGTCACAGTGGCGATATTAGCTTTGGATTCAACGACAACCTTGGCATATTTGATGTC
ACCCTTTTTTCCTTTTTTGAAAGAAACGTCAACAATTTTGTGTTGATCGCCCAAAAGTTTTGCAAGCTCA
ACTCTGAGGAGAGTGTTGGCAACATTCTTGACTAATAAAGTGTGTTGGACCATTGATGTGCAGTCACACG
CAAAAAAAAATCAAAG
>Pg_Root4392_c0_seq1
TGTACATTCACTCTTATCATCACAATCGGAATCTGCAATACATTTATAAACAATAACATCTGTGCACTCA
GGAATTTCAGATCCATCGGGTTGATATTTTTTACTTCCTTCGCATACGTATGCGTTATTGCAACTATAGG
TAGTACAAGTTTCATCAGGTGGACAATCGATAGGATCATACAAACATCCTTGAATTGCATCACAATATTC
AAATTTGCAAGGTTCTTTAGGGCAAACTATAGGTTCTATACCACAACAACTAGTACTAGTATCTAAGACA
CCTTTGTTACAGGCATCTGGGTCGAAACAATTTGGGGGAGGAATA
>Pg_Root4397_c0_seq1
GGAAGACATAGACTTGAACGCTGTTCCCAACATTAACTGGATTATAGGCGAAAATGAGATGTCTTTCTTA
TTCTTGTTTGGATTTGAAGTGATGGTTGCTCTTTTTAGCTTCTTCAACAAAGAAGTCAGCCATATACTGC
ATCGCGACGTTCGAGTCTAAAGTGTGGTGAATGTCCATTCCTTCTTTCCATTCGAATTGAGGTCTTTCAG
GATGCCATTGAACACCG
>Pg_Root4403_c0_seq1
GAAATATCACGATCTCATTTTCAAGTAAGGTTTTCTTTCAATTCATTGATATCCCAGATAAAACTTAAAT
TGAGCTTCAATTCCTTCTCTTCCTTGATAGATCCAAATTGGGTTTTGCCTTTCATCTTTGTTCCATCTGT
TAATTTGTTGAATTTACATATAAGTGTGATAGGATATGCATGTTCACAATTGCTACTGTTCGTAGAGGTT
TGATCCGTTTATTCATGAACTCCAGATTGTTTTATTTACAAAGATTGGTTTTTTATTGAAAAATTTGAGT
ACCCAATTGAGTAATTATGGTAAGAAAGCAAAGTATCGAATCATTCTACAATAAATTACGCGAATCCGCT
TCTGCTTCAGCTTCTTCCACTCCTTTGCTTATATTCCCCTCCACTTCTGATGTCGATTCACTTTGTGCTT
TAAAGATTATAGGCATGTTCTTGAATCGGATTTGGTTAGATATGCGTGTTTCCACCTTGAAGGAAATTCG
TAAATATGCAGGTCCTAGTTTGTGTTCTATAGGTGATGAGCCCATTACAATTCTCTTAATAAATCGG
>Pg_Root4407_c0_seq1
GTTTGCAGCACTAGCGATCCTTGGCCACAGGTCAGCACACTCCTTTCCGATTGGTCCAGTGATAGCAGAA
CCCTTCATTTCTCCTTTGGGGTTCACAATGACTCCAGCGTTATCTTCGAAATAAAGGAAGACGCCGTCTT
TCCTACGCCAAGGTTTCCTTTGACGAATCACTACAGCGGGCATAACTTTTTTCCTCAAATCTGGTTTGCC
TTTCTTAACAGTTGCCATAACCATGTCACCAACACCAGCTGCAGGTAATCTGTTTAATCGACCATGGATA
CCCTTGACTGAGATAACGTACAGATTTTTGGCTCCGGAGTTATCAGCACAATTCAT
>Pg_Root4409_c0_seq1
AGCAGCAGCAGCAGCAGCAGCTGGAGGAGGAGGAGGGGTGGTACCGAACCGAGTATGGGGAGACAAGTGT
TCAAAAGCTGACATTGTGATTAACCAGGGCCCCACAGCTCCACTTCCCAGCGGTATACCAACCTACACCG
TGGAGATCATGAACGTTTGCGTCACCGGCTGTGACATCGCCGGAATTCACCTCAGCTGCGGCTGGTTCAG
CTCCGCTCGCCTCATTAACCCTCGCATATTCAAGCGCCTCCGTTATAATGACTGCCTCGTTAACAATGGC
AAGCCCCTTGCCAATGGCCGCACCCTCTCCTTCCAATACGCAAACACCTTCCGTTACCCTCTCTCCGTCT
CCAGAGTTATCTGCTGATCGATCGATCTGATTATAAGTACTCAACAAAATAGCAATATTAGTTACCACTA
GCAAAACCCAACAACACTTGTACAAAGCAATTAATTTTCCCACTCTGCTTAATTCTTAATTTGCTTCGTA
TGATTAATGTTGTTGTTTTTTTTTTAAGCCACTTTACCATACTGTAAATGAGGTACCTTTAATTTTTGGC
CTATATTTTCTGACCAAATGCAGATGACGAGGGAGGAAGGTAGCTTGTAACCATTTTTTGATTTGAATTA
TGGCTTTAAATTTTGGAGTAGATTCCACTTTTACAAGTATTTGTTTTGATGAG
>Pg_Root4416_c0_seq1
GGCCTTTAGTCGTTCCTGTGTAACGCGCTCCTTTTCAGCATCATCTTCGCTATCTTCGCCGAATAAATCG
AAATCTTCATCCCCTGCTGGAGAAGCAGCTTTCGCGGTACTTGCAGTTGCCGCACCCGACCAACCTTTAC
GTTCGTTTTCATTAAAACTTCCAATATGTTTATACCAGCGAGCTATGTTAGGATACTTTGCATCTGGAGC
AGAAGAAAAACCAGCAAAAATCGACGCGTCGCGTTGAGTTGGATTGTAGCCATCAGCATAAGAGAAGTTG
ACCAAATGATCGTTAAAAGTCTTCAAATCATTAGCATTGTTCGCATCAACTTTTTGAAGTGAGAGTGACA
TGATTCTAATATATAAATAGCAACAAGATTGAGTTCTC
>Pg_Root4445_c0_seq2
TTATGCACAAAAGATGGTAAAAATACCACATACAGGTACACTATACAATATTTCTCTCCCTTCTAATTAT
TCCGGCATGGAAATTTCATTTGTACGATTAAGAAGTGCAAGTTTTTGGGTAAGGGGAAAAGATTCTAGCT
TGTTTCATATCCCACCAAGGATAATACCAATGCCATTTGTACAAAGACTAGACATAGTCTTTCAAAATCT
AGGCAATTTGTCATCTTAACGTACCAAATTATACATTTGCTACGCCCGTTATTGGACTTACTATTTATAA
TGGTGATACGAATCGAAGTCTTAGTCTACACGGAGATCCTATTTTGGTCCGATTTCCAAATATTTCACTC
AAGGAAAGTGAAAATGCAACAATATTATTGAAATGTACGTGTTAGATTTGAAGCGAATGGGACGATTGAA
TTTAGCAACGTGACAATGCCTAATTTATGTAAATTTCGCGGTCAAGGGCATTTTTCGATTGTTGTTTCTT
TTTTGCAGCCTCCGTGGGA
>Pg_Root4447_c0_seq1
GTCTTGTTGGAACAATTGAAAGAACAGTTCAAATTGCGCATGCAAGCTTCTACTGGTCAATTGAACCAAT
CGCACTTGCTGTCGCAAGTTCGTAAAGACATCGCTCGCATCAAAACGGCGCTTAGTCAAAAGGCAGGTAA
GTAACGATGACTCAAGAAACTAAAGTGGCTCGTACACTGACTGGCAAAGTTGTCAGCGACAAGATGGATA
AAACCATCACCGTGTTGATTGAGCGTCGTGTTAAGCATGAGCTTTATGGCAAGTACTCAACCAAATCATC
CAAGCTTCATGCTCACGATGAAAAGAATGAGTGCAAGATAGGTGACATAGTGACTGTATCCGAGTCGCGG
ACTCAGTAAAAAACCAAGACCAGGTATTTAGTGAAAATTGAAGAGCGCGCTTTAGAAGTCTAAGACTTCC
TCGCTTATGCAAGTCAGTTTCGGAGACGGACGATGATTCAAACAGAAAGCTACTTAGATGTTGCTGACAA
CAGCGGTGCTCGCCGTGTCATGTGCATCAAGGTTCTTGGCGGATCCCACCGTCGCTATGCAGCCGTGGGT
GACATCATCAAAGTAACCGTTAAGGAAGCAATTCCTCGCGGTAAGGTGAAGAAAGGCCAAGTAATGAAGG
CAGTTGTTGTACGCACCAAAAAAGGCGTGCGTCGTCAAG
>Pg_Root4453_c0_seq1
AAGTGATGTGGATGCAACAATGCTAGCTTGCATTGCATTCTCATGCCCGAATTTGCAGTCCTTAGAGATC
TGTACATCTGATATCTCCATCAATCGAATTACTGGGGATGAATTAGGTCGCTTTGTAGCTGATAAACGTT
GTCTGACAAGTCTCGAGATCAAAGGGTGTTCTAACCTTGGTGGTCTTAATCTTTGTTCATCTAGTCTAT
>Pg_Root4484_c0_seq1
GGAAATCAAGGGGGAGTGTTATAATATAATTTCCTAAAAAGTTAAACTAGACCAATCTAAAGTCATAAGC
TAGCTATAATGGTCTAATCCATGATATTGATCTTGGTTGGGTGATGTATGTAATGCATGTTCCCTTTGTT
TTGCCTATAAAAGGCAAACTCATCTTATGAAAGAAACAACCAAAAAAGAGAGAAAATTATCTAATACTTA
CATCTTTGCAATTTTGTTATTTCCTTAGTTCTATAACATGTTTGCAACTGCGTTATTTCTCTAGTTTTAT
AACAAAATCTGAATTTTCACATAAAGAAATTTCTTATTCGTTAGTTCCAAAAAATTCATTTCACAACAAA
AATGGCAACATTGATGTCCTTACAAGCAAAAAAGAACATATTCAAAACCACAATGCCACATGTTATAATG
CATTCTATAGCTATGGTGTACAAGAATAAAACTCCATCATTTCTGCAACTTGGCTGGTAAAAGTCTTTTG
AAATTCTTGAAGATGAGGTGAAGAGCTACCAATTGCCAAGTAGAAAAGACAGGCAAGATAAGCGACCAGC
CACATTGATCTTCTATTTTGCGAGAAAGATTATATAATAATCTTCTTGTTGTTCCGAGCGATTTGACATC
GTTGACGCACGCTGCTGCATCGGAGAGTTTGACAATATTAGACGCGCAAGCGGATTCTAAATCTTTTGGA
TGCTCAAATTGTGTTGCATCCGAAGCCATGTCATTGCTGCTCCTGTTTTGAAATATCTGCGGTTTTTTGA
CCATATTATCTGTTGTGGGTTCATTGCCTACAGCAGACACCAGTGCTGACTGCAAAAGTATCAATAGAAT
CCATAAAATAAAAGAAATACTCCCCGGCTCAAAAAAAATAGGATCAATATTTACTTTTTGAAAT
>Pg_Root4500_c0_seq1
GGTCGTACGGCGGAGATTCACCGGAAGAGGCAGTGAAAGTAACACGCAGCATCATGATAATAAAACCACC
AGGTTACCAAGGCGGTTCAGCTCCGGTGTCGCCGGCCGGTTCAACTACACCCGTATCCCCCAGTCCTTTC
TCTGGAGGAAAGGAACCCTTTCGGTTTAGGAGAAGGTCGGCATCGGACGCGTTCGATAAGTC
>Pg_Root4502_c0_seq1
ACCTCTACCGCCCCCACGTCCTCCTCCACGAGATTTGTTTGCTGTGGCTTTTGCTTCATCAAACATATCA
GCATGAAGCAGTCTTTCTGGACTAATAAAACATTGTTCACCGGCTTTAAATGAGGCAGCTTGGACACCTT
CAACAGGGACTACAGAAAAGTAAATTTCATTTAGAGGTCCAAAGATTTCATCAATGACTCCAATCTTTTG

>Pg_Root4504_c0_seq2
AAAGACACCCTCCAAGTGCTCGCTCTCTCAGATAGGGATCTCAACGCAGCAGCTCAAACCCTAATTTCGA
GAAAGAGGAGATTCGATTTCCAAAAAATGGCGTACGCTTCTCGTCTCCTCTCCAGATCTAAGCAGCTACA
AGGGAGTCTGGTCATTTTGCAGCAGCATCAACGTATTCCCGTCCGCGCTTTTGCCAAGGAAGCTGCTCGT
CCTACTTTTAAAGGAGATGAGATGTTGAAGGGTGTCTTTACGGAGATCAAGAACAAATTTCAGGCTGCAG
TTGATATTCTCCGCAAGGAAAAGATCACCCTTGATCCTGAGGACCCTGCTGCGGTCAAACAGTATGCTAA
TGTCATGGAG
>Pg_Root4524_c0_seq1
TGGCCATGTTCTTGACATAATCAATCAAACGACCGACGTTTGGAGTGCCGAGACCGGTGACGGCATCCCA
TCCAGGAGCAGCGAGGTAGCCTTCCTTGCAGCAAGCGTTTCGGTGCACTTGTTGTTACCGAGGGTGATGT
CTTGGAAAGCAGCGGCGTCTTCAGCGGCGATTTGGTAGAGGAGTGGGTTGATCAATCCGAGGGATGACTT
GCCTTGGTTGAGTCTCAAGTTGTTCAATTGAGAGATCATACCGGCGATGATTGGGCAAGAGGCAGAGGTT
CCTCCGACCAGTTCCATCGATCCGTCAGCAATGATTG
>Pg_Root4543_c0_seq1
GTTGAATATCGCTGGGGTGGTGAAGGGCTGAGGAAGACTTTGATCCGTTGGGCGTCTTCTGTTAACGAGA
AAAAATCTTAGAATGACGAGCAGATTGTCACTCTTGCTGAACATCTTTCGACTGACTACTGCTACACCTT
TGCTGTCAAAAAGCCTGCAGCGGTGCCTCCGGTGAGAGAGCTCCGTAAGCTGCTGAGGATCCAGGCCCTG
CGTTGTCA
>Pg_Root4591_c0_seq1
GAAGGAGTATCCGTTGGAGGCCTTGTTAAGAGCACTTTCCAAATCTCTGGGGATTTGGTTGAAGATTTCT
TCGTTGATGAAGGAGTATTGCTTGGATCCTAAGAAGTAGTATTGGAAGTAAGCTTCCAATTCCTTGGGGT
AGTCAGCCTTGAAGTTGAAGTTCTTGAAGATTCCTTCGGCAGAGTACTTGGAGAATTTCTCGAAGGACTT
GTCTTGGTATTGTTCGGCGAAGTAGAAGGAGTCAGCAACTCTGTCGTACAAGTCGCTAGCACTGGAGGCG
AAAGCGTGGAAGGAAGCAGCGCGTTGGTTGAATCCTCCGAAGTGACGGAAGAAGGAAGCGTAGTATTGGT
TGGGGAAGAGAGAGTCGTCGCTTTGGATGGTGTCAGCGTAGTAGCTGTAGGCGAGGTTTTCTTCCTTGAC
GATGAAGTCGCGGAGCCAAGTCTTGGAGAATTGGAGTCCGTAGGTCTTGGGGTTAAGAAGATCGACGGCG
GATTGGGCGGCTTCAGCGAGTTCTTCGCGGATTCCAGCGGTTTTCTTAGCGGCGTTGCGGATGGCAGAGG
AGACGGCAGCGTTGACTTGTTGGTCCTGGTCTTCGTAGGTGAATTGAGCCATACGTTGGAGGGTTTGGGC
GGATGGGTTGGTGGCGAAGATCAAGTAGACAGCGGCGACGCGGACTTCTTGGTTTTCTTGGGTGTTCTGG
TAGATCTTGAAGAGGACGGAGCGGGCAAGGTTGGGATAGACGCGAGCGAGTTCGTTGAGGGCGAAGACCA
TGTAGGTGCGTTGGTAGGTGGAGATTGGGACCTTTCCTTCGAAGTAGGGTTCGAAGACGCTGAGGATTTG
TGGGTGAGCGAAGTTTCCGAGGGCACGGGTGTAGACTTGGATCTTGCGGCTGTCACCTTGAGCGACGGCT
TTCTTCA
>Pg_Root4615_c0_seq1
TTTGATGAAACCCTTTCAAGGATAAAGCAAGACGATTGGCTGCGAGATTACCAGTGGGAATTCGAGCGCT
TGGACAATCGGGTACGCGGTTGGATGCAGAAAGCTCTTGTGGGAACGTTCATGGGTGGCCTCAAACCAGA
AATAGCTGATGGTATAAGAATGTTCAAGCCCAAATCGTTGAAAGAAGCTATTAGCCTTGCACGAATGAAA
GATGAGCAGCTGGCGCGACCTTTCAACCGATTCATTGATGACTTCCCTTCTCCAACAAAATTCAATACAA
CTTTGCCCATCAAACGCCTTACCTGTGATGAAATGCAAAAA
>Pg_Root4681_c0_seq1
AGAGGGCAAAACCGACTATCGTGCCAGAAAGAGGCTTATCACCCAAGACAAAAACAAATACAATGCCCCT
AAATACAGATTAGTTGTCCGCTTCACCAACAGAGATGTGATCGCTCAAATCATCTTTGCTCGTATTGCAG
GAGATGTTGTAGTGACCTCAGCCAATGCCTCAGAGCTTCCTCGCTACGGAATCACCGTTGGTTTAACCAA
CTATGCTGCAGCATATGCCACAGGTCTTCTCTTGGCTCGTCGTCATTTGACCAAGATCGGTTTAGCCAGC
AAATATGTCGGCAAAGCCGAAGTTGACGGTGAAGACTATAATGTTGAGCCTATTAAAGATGGCCCTCGTC
CTTTCAAGGCTAACTTAGATGTCGGCTTAGTCCGCACTACCACTGGCCACAGAGTCTTTGCTGCCATGAA
A
>Pg_Root4696_c0_seq1
GAGATATACTGCAAATTAAAGGACATGTGGTATATACAGTAAATCCGGAGAGCTCCGTATACGAAGCTTT
GGAAACACTGGAAGCGAGAAATCTCGGTTCACTGGTTGTTTTGGAAGAGAACGGTAAACTGGATGGAATT
TTTACAGAACGTGACTACGCCCGCAAAGTAATATTAAAGGGAAGATCCTCAAAAGAGACCAGGGTTATGG
ACATTATGACCGAAAGCCCGGTGTTTGTTACTCCAGATTGCAAGATCGAATACTGCATGCAATTGATGAC

>Pg_Root4700_c0_seq1
GAGTTCTTGATATGAATACCTATGAGGCCCAATCTCAATCTCCCAATCTTCAATTACATCTCTGTCTTTG
ATTTTCTTAATCACATAAATGACCGCAAATATTGAAGCAACCAAAACAAAAACTACAAGAACCGAGATAA
TAATTATCACAACTGGGTTTTTCTTCTTGGGTCCCGGAAGTGATGGTAAAGAATCTAAATTTAGAAACTT
GGCATCA
>Pg_Root4709_c0_seq1
CATTTCATGAGCTCCGGTTGCTCCTCCACTCATAACAATGCGGTCTGGGTCAAATGAGACTTTATCTCCC
CTTACTTTTCCCATAAACTTAGCAATGGCATTTCTGAACTTTGGCAAGCCATGATAATCTTGAAAGATTG
CAGTATCCTTGAACCCGTTTACTCCTTCATTTGTACATATGGAAGCTGTCGGATTATTAACAACCCATTC
TTGGATCAAATCTAAAGAAAGCTGCCAAAAAGAAGAACATTAATACCAAAAACTATGACTACTACGTGCT
TAGAATTAAC
>Pg_Root4741_c0_seq1
CGTCATCGAGGAGCTGGAGAGTGACCTTCGGCGAGTTACCGTCGATGGTGCAACCAACAGAGACAGCAGT
GCCGAGGATTTCCTTAACGGTGCCCTTGAAGGTCTTTGCCTGGCTGCGCGGCCGCATGGTCCGGGCAATG
TCGATGACCTCCTTCATGGTGATGTTGCCGTTGTGCTTGATGTTCTTCTCCTTCTTGCGGTCACGGGGAG
GCTCCTTGAGGGCGCGGATGACGAGGGAAGAGGCGGAGGGAACAACAGAGACCGCGGCTTGACGGTTCTG
GATGGTGAGCTTGCAGGTGACCCTCAAAC
>Pg_Root4749_c0_seq1
CCAGATTACAAAACGTCCAAGGTGACCACCAGGAGCAAGAAGTAAAATGTTCAAACGGTTCACGTTAAGA
ATGTCAACTCCAGGAAGGTTACGGAACGACTTAAGAAGTGCTCCTTTTTGTTCATAGACAACCAAAGGCC
CTTTTCTTTGAACATATCTCCTGTTTCGAGACTTTCCTTTTCCTGCTCTGAGTTTCTTAGAATCTTTAAC
TTTCTCAACATCAGCATAGGCTTTTAAAGTTTTAAGCAACTTTACAACTTGACTTGTCTTGTCAACTGAG
CAAACTGTGTTGGTGCTAACAACCAACGGGATCTCTGGAATTTCCTCGATTCTATGACCTCTAGCAAGAA
CAAGAGCTGCTGAAGACGAAGCTGCTAAAGCTGAAACAAGAGCATATCTTCTTTGATTAAGATTCACTTT
TCTATGCCATCTTCTGTAGACTTTAGTTGGCGCAAACATTCTACCTCCTCTACACATGTTACCGAAAGCT
CCCTGTCCAGCTCTGTGAGTACCACCTCCAGCAACTCGAGGAATACGGGCAACTGCACGTCCAGTTCCCC
AAGACTCTGCTGAAGTTTGATGTCCAGCTTGAGCTGAAACAGCATAGGGTTGACGGTGGTTCTTGGCAAT
ATCTCGGTGAACATGGTGAACAACATCAGGGCGAACTGGAACATCGAAGACACCAGCCCATTTAACGGTG
CCCACCTTTTTACCTGATTCACCTGAATACACTGAAACAAGTGGACGCGACATCAGGG
>Pg_Root4767_c0_seq1
CACCTTTGGCACGTCATAAATCCCCTGTCTCAATCTCTTTGAGCCAAATGGGTTTGTAAAACTCTGCTCA
AGTCGAAATCCTTCTGGGCTATTCCTATCCCTCCTGACTGCTCTTGGATCTGGAGGAAAGTTTTACAATG
CAGGGATATCGCCCGTAGACACATATCTTTTGACATAGGAAACAGAGCAAATACTAGTCTATGGTTTGAC
CCATGGATTGGACAATCTCCTTTGGCAAATTCTGTTCACTCGTCTCTGATTGTCAACTCTGGTCTTGGTC
CTTATGCCTGTGTGAATAGCATTATACATAACTCTAGGTGGGTCTTACCTACTTCGAACCACCAGGATGT
CATTGCTTTTCGGAATTCTTTTAACTACTCTAGACCTTGTAACTCTGCAAACCGTGATGGTCTTTTATGG
GATGGTATAAACGATGTTAAGGCTACTACCATCTGGAATTCTAATCGGCTGACAGGGCCTACCGTGTCTT
GGCATAGCTTGGTTTGGCACAAGATTGTGCCGCCCCGACAATCTTTTATCATCTGGATTGTTTTTCATAA
GGG
>Pg_Root4777_c1_seq1
CTGCTCCACAAGTTGGACATCTCCAATCTTCAGGCAACTTATCAAACTGAAACCCAGGAGGGATCGGGTA
CGATGGGTCACCCGCGGACTCGTCGTACTTGTACCCACACGATCTGCACTAGTAGATTCCAGTGTTCAGA
ACAGCGAATTTCTCCTCCTCTCTTCTTCGAATCTCGACCGCGTCTTCTTCGAGTTCGGGCGTTGTGGCGG
AGTCGTCTCTTGAAACGG
>Pg_Root4787_c0_seq2
CAATGGTGCTTGCTCCAACAGTTAAAATCCATGGAGCTTCATTTGACACAGTGCTGTTGGAAGGGCCAAT
GTTTCCGGCTGAGCAGCTTACAAATATTCCTTTCTGAATGGCTACAAATGAGCCTACAGCGAGGACATCT
TGATAGAAGGGAACTGAAAATTTACCCACAAGAGACATTGAGAGCACATCAACTCCATCATTGACAGCAG
CATCAATCCCTTCTAGTATATCACTTTCAAAACAATTGTCTACTTTGAGACACACTTTGTAGATTGCCAA
ATGAGCTTTAGGTGCAACCCCAACTGCCGTGCCATTAGCAAGTCCTAGCACGCCAGCATTTTTCACGAAC
CTTCCTGCAGCTGTACCAGCTACGTGTGTTCCATGTCCATTTTCATCAATTGGTGGCGGCGCAGTGTTTA
ATCCTGCCATTGCTGAGTTGTTAAATGACCTTGCACCAATGATTTTATTGTTACAATTCGATGTTATGAA
TTCACACTTTCCTTTCCATTTGGCAGGTGGAGGCGGCATTCCTTCATCACTGAATGAAGGATGGGTAGGT
AAAATTCCTCCATCCAAAATTCCAATAATAACTCCCTTTCCGAAATTCTATTTTGGCCAGAAACCTGTTT
CCTGGTGCAACCCCAAGAATCGGGGTGTGTGAGTTGTCTGTTGATGCAAGATTCTTTCTGGATGTGCCGA
TACAAACCTATTCATTTCTTTCATAGCTTCCACATCCTCCTCGTTGCTACTGAGCGAACGGCCAGAAAAG
ACTGATGATATCCAGTCAGATCAGTGGCTTGGCTGAAAGTTTGGCCCTCCGGTTGCTTTACATGGATGAT
GTAAGTTTTCAACTCGTTCTGCTTAGTTACTTCACCTGTGGAAAGCTCAGCAGGGAAACTAAGTAGGATA
ATAAGGGTGAGTAGTGGGATGATGGCCATTTCTGGCAATAGTTTACCCGCCATGAAGATAGAGAGAAAGA
TTTGTGATTTCGTCCTGTTTCTGTGGCTGTTGGTATTTGCACCAATG
>Pg_Root4794_c0_seq1
ACGCTCTTCCGATCTCGTATCTTGACGACAATGATGAAGAAATTGCTGAATATGATGATGATGCAAGTGT
AATTCGTATTGGGGAATTTTCTGAGCTTATAGATAAGTCATGGCATGTTGTGATGGCGTGGAACAGTCCG
TCAAAGAAGCTGATGAACCAAATCGACGAGATTGAACGTGGGCTGAGGCTAATTGTGCCGGCACTGGTGG
CACGAGCACGTGACGCGCAGGCGGGGTTTATTGATTTGGTGGGGAGGG
>Pg_Root4798_c0_seq1
TGACCATTTTCGGCCAGACTTCGTCTTCTCAGGATCTATCTTGACTCCGGATGAGCCGATGATGTGCCCC
AAGTATACCAGCTCCCTCATCCCTTTTTGCTTATAAGTAAGCAAGCTCTTCTCCGTATTGGCTTTCCGCT
GGTGCTCACGCAGAGCTTCTAGAACAGTCTCCACGTGTTTCAGATGCTCCTCCCAGGTCTTGCTATAAAC
CAGATGTCGTCGTCGTAGACCGTGACGAATTCATCCAATCTAAATAATGCCTAAGAACATTGTTCGTCAG
CCGCATAAAGGTTGTGGCTCCACTCCAATCGACGTCCTCTTGGGGACTTTTCG
>Pg_Root4901_c0_seq1
GATGTTTTCAAAGGATGGCGGAGAGACGACAGAGAAACAGAGAAGGAATATATCAGTTTCAGGATAACTG
AGAGCTCTAAGCCGAGAGTATTCTTCTTGTCCGGCTGTATCCCACAAGGCGAAATTTATGTGGTTGCCGT
CGACTTCAACACCAGTCGTAAAATTATCAAACACAGTCGGGACATAGTCCACAGGGAAGCGATTTTCTGT
GTAGGAAATGAGAAGACAAGTCTTTCCTACTGCACCATCTCCAACCACCACGCATTTCACATTTTGCATC
GCCATTTTTTTGTTGGTCTAAGGAAATTGAAGCCTGC
>Pg_Root4903_c0_seq1
TCACTGGTCCTTTGACTTACACCAGACAAGATCATGAAAAAATCGTCGAAGGTCCCTCTCAAATGATTAT
GATTCCTCCTCGTCATTACTGTATTATTTCTAATCCTGTAGTCGCCGAAAAAGGTAAAGTCTTGGTAGAT
GATAATGGTAATTACAAACTCCGTCACGGAGATGAAGAAATCAGAGGCGAACAAGAACCATTCCCTCTCT
ACCCCGGAGAAAAACTCTTTGGTAAAGTCAATGCCCTTCAAGTCGTAGGTCCCGATG
>Pg_Root4905_c0_seq1
GTTCTTTTCGTTGTTGTGTCCTCTGGCAGCGATTACTCTGGTCCTAGTGCTGTAACTACTCTAAGTGTAG
CACTCATCCTGCTTTAACAATACAGAATGTTGTTAATAACTGTGGTACTACCGGATCTGCTGCGGATGCT
GCTGGAGCCTGTGTTAATGCGGCTAGTGTTGCCGTATCTTACAATAATGGACAAATACAGTTTACTAAGC
TCAATAAGAATGCTGTTGTTGTCTTTGCTGTTGTAGTTAAGATTGATTGTTCTCAAGTCGCTTCATCTGG
TACTGCTCTTACTCTTATATCTTACAAAGTTGGTTCTTCTGGATCTGATTGTACTATTGATGGTGTTAGC
ATTCCTTTCGTTCGTTCATCATCTTGTTACTCTTGTGATGATGGAGATGCTTGTACTACCGATCTCATTT
CTGGATGTTACACTTCAAGAACTTGTAATTACCTCAAAAAGAATTGCGATGATGGATCTGCCTGCACTGT
AGATTCTTGCGATAAGTCTACTGGAAAATGTGTAAATACTCCTATTTCCTGCGATGATGGTGTTTCCTGC
ACTACTGATGCTTGTGATGCTAAGAAAGGATGTACTCACACTATGCAAAACTGTTGTGACAATGATGCTT
GTACTGTAGATTCCTGCGATCCTAGCCAAGGGGGATGTGTTCATACTCCAATTACCTGCAAAGATGATAA
TGCTTGTACTGAAGAAAAATGTGATCCTGCTAAAGGATGTATTATCTCTGCTCTTTGCTGTTGTGATAAA
AACCCATGTACTGCTGATTCTTGTGACCCTGCAACTGGTTGTGTTAATGAACCAATCTCTTGCGATGATG
GTGATGAATGTACCGTTGATAAATTCGAACCCGAACAAGGAGGATGTACCCACACCTACATTGACTGTAA
TGATTACAACGCTTGCACTGAAGACTGGTGTAACTGTCAACAAGGATGTGTTCATCGTGAAATTGAATAT
GATGATGGTAACGATTGTACTGAAGATTCTTGTGAACCTGAAACTGGTATCTCTCATACCCCCATATCTT
GTGATGATTTCTCTGTTTGTACCGATGACTGCTGTGTTCCTTCATACGGATGTACCCACAACTTCGTTGA
TTGTGACGATTACGATGCTTGTACCACTGACTCTTGTGATGATATTAAAGGATGCGTTAATGAACCTATC
ACTTGTGAATGGCAAGCCTGCAAAGAAAGCCGATGCGATTCTCAAGTTGGATGTATATACTGGGAAAAAG
TTTGCGACGATTATGACCCTTGCACAACTGATGGATGCGTTGCAATCAGTGGAGTTTCTATAGATGAAAA
CGGTGAACAACAAACCTTTGGATCTAATGATTGTCAATTCACCCCAAAAGAATGTAACGATTATTCCGCC
TGCACAACTGAAGTATGTGATGCTAACAGTGGAAACTGTGTTTACTCTAGAGTCCCATGTGATGACAATG
ATGCTTGTACAACTGATGATTGCGATGTTGCCGAAGGATGTTACTCTACCCCAATTGTTTGTGATGATTA
TGATGCTTGTACTATTGACTGGTGCGATTACAAAGAAGGTTGTAAAACTGAAAAGGTTATCTGCGATGAC
TACAACGCCTGTACCGAAGATTCTTGTGACTCAAGCAAAGGATGCGTCTATGAAACCATTGATTGTGATG
ATCATAATGCTTGTACAAAAGATTCATGTAATTTTGAAAGTGGTTGTGTTTATACCGATACTTCTG
>Pg_Root4921_c0_seq1
TACATACATACACGATGCCAGGAGAAACCGGAGCTGGAAACAAGGACGAGTTAGCTGTCACCTACGCTGC
TCTCATCCTCCACGATGAGGGTCTTCCAATCACGGCCGACAAGATCAACGCTGTCTTGGCTGCTGCCAAC
ATCAAGGTGCAACCATTCTGGCCAACTAGATTCGCCAGCATCCTCGCCAACAGAAACATCGACGACTTCA
TCTTGAACGCCGGTGCCCCAGCTGCTGCCGCCCCAGCTGCTGCCCCAGCCGCTGCTGCCGGTGCTCCAGC
TGCCGCCGCTGCTGCTCCAAAGGAAGAGAAGAAGAAGGAGGAGG
>Pg_Root4923_c0_seq2
CGCAGGAGCGCCGGATCGATCATGTCCTCGCGGTTGGAGGCACCGATCACGATGACGTTCTCGAGGCCCT
CGACACCGTCGATCTCGCTCAGCAGCTGAGGCACGATCGTGGTCTCGACGTCCGAGGAGCCACCGCTGCC
CCGGGTGCGGAAGATCGAGTCCATCTCGTCGAAGAACACGATGACCGGTGTGCCCTCCGACGCCTTCTCC
CGCGCCCGCTGGAAGATCAGGCGGATGTGCCGCTCGGTCTCGCCGACGTACTTGTTGAGCAGCTCGGGG
>Pg_Root4932_c0_seq2
GATGGTTCCAGATTTAAGGAGATATTGATCAACTCCAACAAGACCAACAGTGTTTCCAGCAGGAATATCT
TCAATTGGTTCAACATAACGTCCCATCATGAGAACAGTTCTTTGGATGTTTTTGACGAAAAGATCAACTT
TCTTTCCTGGAACGTAGTTAGGTCCCATAATTCTGACTTTGGATCCTGATTTAACAGTTCCTCCAAAGAC
ACGTCCGAAAGCGTAGAAACGTCCTTTATCTGTGGGCCGTACCATTTTTGATACGTATATCTTCTAAGGA
CCTTCTTGATCACAGTTACGGATAGCATTGGCACATTCGTCATCCATAGGACCTTCATACAAGTTTTCAA
CACGATATCTTTGAGCAACAACAGGAGATGGAAGATGAAGAATAATCATTTCAAGAAGAG
>Pg_Root4946_c0_seq1
AGTACTTTTATGCGACTTATGAAATAGGTATTACGACCTTTCATCAGAAAATATGTTGTCATTTATTTTA
ATGACATACTGATTTATAGTTGGAGTGAGGAAGACCATATGGAGCATCTTCGAACTGTGTTAGAGGTGTT
GTCTGAAAATAAGCTCTATTAATTTTAAAAAGTGCAACTGGCTGACAAAACGATTGTTATTCCTTGGCTA
TGTGGTCAGTTCGGAGGGCATATTGGTTGATGAAGAAAATGTGAAAGCCATTCATGATTGGCTGACACCC
AAGATAGTAGGAGAGGTGAGTAGTTTCCATGGGTTGGCGCGACGTTTTATCGTCCATTTATTAGAGATTT
CAGTAGCATTGTGGCATCCATTACAGAGTGTTTAAAGAAGG
>Pg_Root4957_c0_seq1
TGTTTTTGAAGAGTGTTGGGTGACGAAGAGGCAGTTCTACTAACTCTCGGATAGCTGCAAGTTGTTTCTT
CACACCGCCAATATCATCATATCCAATTTCGTCTAAACGGTCTTCTTCATCTCGCTTCAAGGGTTCTCCT
TCGCAAAAGATAGTTGTTTCTGGGGCCACAATACAATAATCTGCAGGATCTGTCTCGACGACTTTAAATT
CAACAGCACGCATGCCTCCTCTTACAAGAAAAGAATCGCCTTTTCGAACGGGTCTGTAAGCTTCCAAG
>Pg_Root4971_c0_seq1
AGTTCTTCATCTGCTCATGTTCACATTGTCATGCCTTTGCTAGTTTCATGCCACCATGCCAATCCATGCT
TTCCATGCCAATTCATGCCTTTTGTTGCTAAAAGGAGTTCCGACTACATTTAATACTTATCTTCGCGGGC
TGTGGGGCTGCTTTGACTGATAGAGAACTAAAGCTTACAATTCTGGGCATAGCATTGGTGTGGGGGTTTT
CTTTGATGGCAGTAATATATGCGCTTGGTCACGTTTCTGGTGCACATTTCAATCCTGCAGTCACCATTGC
TCTTGCTGCTGCTCGAAAGTTTCCATTTGCGCATGTGAGAGATCCTGATTCCAAGCCGTTCGTTTTGGGC
AGTTTGCTGGGCAATCCTGCTCCAGTACAATCGTTTTCA
>Pg_Root4986_c0_seq1
GAATTGAGAAAAATGGTGGAGGAGTTAATACGGCGACAGAAAAAGGGAAAGGGAAGAATCATGCTCCATT
GTTGGATAAGGAGTACTGTTCTGACGGCCAGGAATCGGATAGCAGGAACACTGAATTAATGGCCATGAAT
CAGAAGAAGAAGCATTTTGATGGGAAAATTGACAAGAACAAGAAGAAGGTGAAAAAAATGAAGCTGATGA
TGGATTTGGATTCATTGCTAGAACACGAAAAGCCCGAACCGGAGAAATACAAATGCAGCACTTGTAACAA
GTGTTTCCCAAGTCATCAGGCACTTGGGGGTCATAAGTCTAGCCATAACAAGTTCAAGATTACCATCATT
GATCAAAATCATCAGCAGCATCAAGCTTCATCAGCTGCAGTAGTACCTCATCATCATCATCAGGAGCAAT
TTGAACAACCCCATCATCATCAGCATCATCATCAGCAGCA
>Pg_Root4990_c0_seq1
AAGATGGGGAGTACTACGTTAGTAGATGCATCGAGAGCAGAGCTTGGTCTAGTGGTTATGTATCTGAACA
AAGCAGAGGCAAGGGATAAGCTATGCAGAGCTATACAGTATGGTTCCAAGTTCTTGAGCGGTGGGCAACC
TGGTACTGCTCAAAACGTTGATAAATCCACTAGCTTAGCTAGAAAAGTCTTTCGTCTTTTCAAGTTTGTT
AATGATCTGCATGGTCTTATCAGTCCTG
>Pg_Root4990_c1_seq1
TCCTGTCCCTAAAGGAACTCCACTTCCTCTCGTTTTACTTGGAAAGTCCAAGAACGCACTTTTGTCTACA
TTCTTGTTCTTGGATCAAATTGTCTGGCTTGGCAGATCAGGAATCTATAAGAACAAAGAGCGAGCTGAGT
TACTTGGACGTATATCACTTTTCTGCTGGATGGGATCATCTGTCTGTACAACTTTAGTCGAGATTGGTGA
GATTGGAAGGCTCTCTTCATCCATGAAGAAGATCGAAAAGGGTCTGAAGAATGGCAACAAGTATCAAGAT
GATAAGTATCGTGCTAAGGTTAAAGAGTCTAACGAGAGGAGTCTTGCTTTGATCAAATCAGCCATGGACA
TTGTTGTAGCAGCCGGTCTTCTCCAGTTAGATCCAAAGAAGATCACTCCTCGTGTCACTGGAGCTTTTGG
ATTCATCACCTCCCTCATTTCTTGCTACCAGTTGCTTCCGACACGACCCAAGATCAAGGCACCTTGAAGC
TTATGGAAGAAAGTTTATGTTGG
>Pg_Root5002_c0_seq1
TCCTTTACAATGGGAGGCGTCACCGTCGTATCTCTCGTCCTTCTTCTCATTGCCACCGCCAATTCCGCCG
TTGTCCCCTTCCGCGACGGGATATTACCGAACGGAGATTTCGAGCTAGGACCAAAGCCATCAGATATGAA
AGGAACCGAAGTAATAAACAAGATGGCAATCCCGAACTGGGAAGTAACGGGCTTCGTCGAGTACATAAGC
TCAGGACACAAACAAGGAGACATGCTTCTCGTTGTTCCCGCCGGAAAATTCGCAGTCCG
>Pg_Root5035_c1_seq1
GTAGAAGATAGGCGCAGACCCGATACCGTAGTGGGTCAGTCCTCCCATCAGGTTAGAGAGGAATGCAAGA
ACCAAGGCTGCAAAGTAAGGTGGTGTGCCTAGAGCTGTTGAGACTGACAAAAAGGCGGTGAACATAGCTC
CGATGTGAGCAGCTCCACTGGCAAAGAAGTAGTGAGTGTAGAAGTACAAGAGGACGAGGATTCCAAACGA
TAGTTGCCA
>Pg_Root5066_c0_seq1
GCGGATTTCACGGTCGCACTGGGTGCGGAGCTCAAGTTCGGCGATCTTCTCCTTGTTGTTCTCGACCTTG
ATGGTGGTGCGCTGCTTGTAGCCTTCGCCAGACTCGATGTCGCGGACACGCTTCTGGAAGTGCTCACGGC
GCTCCTTCTCGGTACGGCGGACGCTGTATTCGCTGTCTTCGGGCTCGAATTCGTCTTCGAAGAGCTTCTC
GTATCCAGAGGACATCTTCTCGATGCGGCCAGACTCGAGGGGTTCGATGACGAGGCGGGACTTGATTTCG
TTGCGTCCACGGCGATTGTCGACGATCATTTCGAGTTCCTGTTCGCAGAAAGCGAGGGTCTCGAAGGCGG
TCCAGGAGCGGAG
>Pg_Root5081_c0_seq1
CAAGCAATCCAGACACGGTAAAGCCGTCATTGCTGGCAGAAATAAAGACAGATTCATCGACTCCCACGTT
GAAGACCAATTCAACCAAGGTAGATTGTTGGCTAAGATCACCTCCAGACCCGGCCAATCCGGCAGATGCG
ATGGTTACATCTTGGAAGGAAAGGAACTCGACTTCTATCTCAGAAAGCTCGACAAGAAGACCAAGAACTA
AGAAAG
>Pg_Root5081_c1_seq1
GCCTGGGCTTCTGAACAAGTCACCAGAAAGTCCAAGGTCATCATGGTCGTCTACAACTCCACCAACAACG
AAATCGTCAGAACCAACACTTTGGTCAAGGGTAACATCATCCAAATCGATGCCACTCCCTTCAGACAATG
GTACTCCAGACACTACGGTGTTGAACTCGGCAAGAAGAAGGCCGTCGAAGGTGAACAAGTCAAGCAATCC
AGACA
>Pg_Root5090_c0_seq1
GTTCAAAGTAGCGGTACTGGACTATGTTTCGTAAGGTTATTTTTCCTAATTTATCTATTCGTGCCATGGT
TGAAGTTTGGCACAGTTCGGCATAAGGACCGATACTTTGAACCATGGATGCGAGCAACATAAGCAAAAGT
TTCCTCGTAATCAATTCCATACTCTTGAGTAAAATCTGTTGCCATTAGATGTGCTTTGTATCTTTCCACT
GTTCCATCTAATCT
>Pg_Root5105_c0_seq1
AAGAATGTTTCCGAGGTCCTCTGTGGACACCTTGCCCTTCTGTCCCTTGTCGAAGTAGGCAAAGGCAATT
TTGAATTCAGCGAGTTCTTCTTTTGTAAAGTTGCTCATTTCGTCAAAGTAAATAAATAAAGTGTTTTAGT
TTTTCAAACCCAACCCGTCGTCGTTGTATCGTGCTGGTGTTGGTGAATGGAATGTGAATGGGTGGTTTGT
GGTTTCGTTTGCTGTGCTG
>Pg_Root5105_c1_seq1
GTCATGTTCTTCACCCAATTCTCGTAGAAAACGTTGCCATCGCCATCCACCTCAGCCTCTCTGAGCATTT
CGTCTACTTCGCTATCACGGAACTTCTCGCCAAGATAAGTCATGCTGTGTCTGAATTCGACGGCGGAGAT
GATGCCGTTTCCTTCCTTGTCAAAAACTCTCAAAGCTTCCAAGATGACGTCAAAGCTAGGTGAAGCCAAT
GGTCTTGCCAAGAGAGTGAGGAAAGTAGCGTAGTCAAAGTCAGCCTTTCCGACTTCGGATTGCAATTGTT
T
>Pg_Root5119_c0_seq1
GGCACGGTTCCAGTTGGTCGCGTCGAAACTGGCATCCTCAAACCAGGAATGGTTGTGACTTTCGCGCCTC
AGGCACTCTCAACAGAAGTCAAGTCAGTAGAAATGCATCATGAATCGCTGCCGGAGGCCTTACCAGGTGA
CAATGTCGGCTTCAACGTGAAGAACATCTCAGTGAAAGACATTCGACGTGGATCAGTAGCATCGGACTCG
AAGAGTGACCCGGCAAAAGAAGCGAAGACATTCAATGCTCAAGTCATCATCATGAACCAC
>Pg_Root5134_c0_seq1
GGTAACTGTTCGTTCCTGCTTCCTCTCTAGCAACCTCATCAACCAGCAATGGGCAAGGAGAAGATCCATA
TTAACATTGTCGTCATCGGCCACGTCGACTCTGGCAAGTCCACCACCACCGGACACTTGATTTTCAAGTG
CGGAGGTATTGACAAGAGAACCATGGAGAAGTTCGAGCAAGAGTCCCAACAAATTGGTAAG
>Pg_Root5141_c0_seq1
ATTCGATTGCGACTTTGAATGGGACAGTGACTTTAACATTAAAGTCAGACTTGAAACCAAAGCCTTACTC
TCCGCTGATGTCGTCATCACCCATCTTGAAGTCAATGCCAAGGCCCGTATCATTGCCTATCTCCTTCCTA
ATACCCCACCTTTTGCCTCCCTTATCCACATCCAACTCCGTGAGCAACCACACATTGACATTGAAGTTAA
ACCCCTTGGTGGAGCTAGCTTCGATATTACTAACACCATTGGTGTCAAACAAATCATTGATCAAGCCATT
ATTTCAGTCGTCGCTAAGATGTTCATTCCTCCTAAATATACCGAAATCGATCTTGTTAAGATCATGAACA
AAGAAGAAGGAGCTGTTACTGACAAGAAGGATGAAACTGGACACATTGCCAATAGCGGAAACCCTATCTC
TCGAGGTATCGGTGCTGTCGGAGATGTCGGCGTTGGAGCTGTCAAAGGAATTGGAAAAGGAGTCTCAGCT
GTTGGTGATGCTGGTGTTGGCGCTGTTAAA
>Pg_Root5152_c0_seq1
GAGAGATCGAGTTGTTGTAAGACCCGGGTCCGAACCTGAGTACTGCACAATATATGGAACCACGTACGTT
CTAAGAGCAATTGGGTGATTGTACGTAATGGATTATCCGGCACCAGGTTTTAGGTTTTATCCAACTGAGG
AAGAGTTAGTTTCTTTCTATCTGCAAAATAAGCTGCTTGACGGAAGTAGGCAAGACCTGGATAGGGTTAT
ACCCGTCCTCCACATTTATGACTTCAGTCCATGGGACCGTCCAAGATATGCTGGAGAGTTTTGCCGGGGA
GATCCTGAGCAATGGTTTTTCTTTATCCCAAGACAAGATAAAGAAGCGCGAGGAGGAAGACCAAACCGTC
TGACATCATCAGGACATTGGAAAGCAACTGGATCTCCCGCTTTTGTTTACTCTTCTCATGATAACCGAGT
GATAGGTATGAAGAGAACCATGGTTTTCTACAAAGGTAGAGCTCCAAACGGAACCAAGACCGAATGGAAG
ATGAACGAGTACAAAGCTGCAGCCACCACTAATGATCATCATAAACCTCCTAATTCCTCCTCCT
>Pg_Root5162_c0_seq1
GTCACGGTCGAGTACGAGCTGGACACGCGCAACGGCAAGCAGCTGCTGACGCCGCTGCGCGTCGCGGTCG
TGCTGATCTCGGCGCAGCACGACGACAAGGTCACCAACGAGGTGCTGCGCCAGGAGCTGATGGACAAGGT
CGTCAAGGCGGTCATCCCGGCGCACCTGCTGAACGCGGAGACCAAGTACTGGCTGAACCCGTCCGGCCGC
TTCGTCATCGGCGGCCCGCAGGGCGACGCCGGCCTGACGGGCCGCAAGATCATCGTCGACACGTACGGCG
GCTGGGGCGCGCACGGC
>Pg_Root5164_c0_seq1
ATATTTTATTATTAATTCATAATTGTTTGGCTAGAATATTCTCTTAACTCTTCTTTTTTTTTTTTTTCAT
CGGAGTTCTTTTACAAAGATTTACCACAATCTTTTCAACGTACAACAGTATGTTAATTACTTCAACAAAT
TTGCGCGTGAGATATCCAACATATGAGGTTCGTACAACAGTATCTACAACCCCTTTACAGGTTCCGTAGC
AAGAAATGACAATTTGTTGATACCTTTTATATGGTTTTTTTTTGGTGGCCCCATCTCTAGAATAGTATAA
ATTAAAGTGGTTGATAATGTTATAACAATATTCATGTTGTCATATTTCTTTTTTAAGAAATATGACTTTT
G
>Pg_Root5166_c0_seq1
TTCATCATCTTCTTCAGGATCTAACTCTTCACAAATATCACCCACGTGATGTTTTGTTTTGCGTTTAAAT
GCTTCTTCATTTGTCAACAGAGGTGGAACAATCATATCATCAACAATATTATAATCAGTCCAAAGACCAC
CCATCGTACCTGCAAAGCCCATATGTTGCATTTGAATAGGTGCAGGCCTAGCAGCAAAAATGTGATTACG
GTCTCCTGCTGTATATCCGTTTAAGTTGATCAATATATGGATGCCATCTTGAATGATCTGATCACATATA
TCTTTTGTTGAGCTTCCGCTACAATCGCTAGGGTGA
>Pg_Root5166_c1_seq1
GTCACCGTCAAGCATTACATATTGCATATGATGCATTTACTGCCAATTGGCTCCCAGATACCGTTTTTCC
TCCACCGCCACCGCCATCTCCAAGAATTAAAGTTGGATATGTATCATTTGACCTAAAAGATCATCCACTT
GCTCATTTAATGCAATCAGTTTTTGAACTTCATAACAGACAGCATTTTGAGATTTATGTTTATGCATTAA
ATCCTG
>Pg_Root5181_c0_seq1
GTGGGTGCAAGCACGCAGGGACGGAGGGGAGTGTACCAAGCGGAGTCTGGCTCTATGCTGTCGTCGCATT
TGGGAGGGTAAGCTTCCATGTTCTTTGCGATCTTGTCGTAGCAAGATTTGTCTGAGAGTTTCTGCCACAC
TGCTATGTCGTCTTTTTGTGCGTACTTTTTGAAACACATTGAGGTTAGAAGTGACTGAAGCTTGTCGTAG
TCTGATTTCTGAT
>Pg_Root5193_c0_seq1
GAATGCGCAATTGGATGTACTCACGAAGAAATTGACTGTAACGACTACGACGCATGTACCACTGATGATT
GTGATGATAACACTGGTTGCACTCACACCAGAATCGAATGTGACGACTACGACGCATGTACCCTTGATAC
CTGCCATCCATCGGTCGGATGTCAATACACTGACGTTAACTGCAACGATAACAACGAATGTACTATTGAC
GAATGCCACAAAGACTCTGGATGCTCTCACACTCCTAAAGAATGCGACGATTATAACGCCTGTACAAAAG
ACCGATGCTGCACTGCCCGAGGTTGCATTTACGAACAAATTAACTGCTGCGATCTTAACGCCTGTACCGA
AGACTACTGTCTCCCAGAATCTGGTTGCGTCTACGAAAACGTTATCTGTGATGACTACAACAAATGTACT
AACGACTACTGTGATCCTTATGAAGGTTGCAAATACTTAACTCCTGATTGCCTCTGCAATGACTACAATG
CTTGTACTACTGATAGTTGTG
>Pg_Root5211_c0_seq1
GTCATGGTTACGGGAACCGGACCCTTGGGTTGCGTACCGGCCGAGCTTGCTTCATCCGGAAGCGCAAACG
GAGAATGTGCACCCGAGGCCCAACAAGCTGCAGCCATATTTAATCCGCTTTTGGATCAAATGCTTCAAGG
ACTTAACCGTGAAGTCGGTTCTGATGTTTTCATTGGGGCTAATGCGTTCAATATGAATGCAGATTTCATA
AACAATCCCCAGAGATTTGGTTTCGTGACGTCCAAGGTAGCGTGTTGTGGACAAGGAGCATACAACGGGC
AAGGTGTTTGCACCCCGTTGTCAAGCTTATGTCCAGACCGTAACGCCTATGCATTTTGGGACCCTTTCCA
T
>Pg_Root5220_c0_seq1
TATTTCTTAGGTCAAGTTGACAGTGCTGCAGTTTTTCATAATGCAAGCACAAGATTTTGTGATGGAGCTC
GTTTTGGACTAGGGGCAGAGGTTGGTATAAATACAAGTAAGATTCATGCTCGAGGTCCGGTAGGAGTTGA
AGGACTGTTAACAACACGATGGATTCTCAGAGGTAAAGGACAAGTGGTTGAGGGTGATAAAGGGGTCACC
TACACCCATAACAACATTTGCCATTGATTCCTAGTTTTGGGAAAGATTAATTAATTCTCTCCAAAAAGGT
GCTTTTTTTTCAATGTCACCTCCAATTTTGTGTGTTTG
>Pg_Root5220_c0_seq2
TATTTCTTAGGTCAAGTTGACAGTGCTGCAGTTTTTCATAATGCAAGCACAAGATTTTGTGATGGAGCTC
GTTTTGGACTAGGGGCAGAGGTATGAGATGTTAGTTGGATTCGAGTAAAAGCTTAATTTCCTTCTCGATC
TTACATGTTGGTATTGTGTGATGTTCAAAGGTTGGTATAAATACAAGTAAGATTCATGCTCGAGGTCCGG
TAGGAGTTGAAGGACTGTTAACAACACGATGGATTCTCAGAGGTAAAGGACAAGTGGTTGAGGGTGATAA
AGGGGTCACCTACACCCATAACAACATTTGCCATTGATTCCTAGTTTTGGGAAAGATTAATTAATTCTCT
CCAAAAAGGTGCTTTTTTTTCAATGTCACCTCCAATTTTGTGTGTTTG
>Pg_Root5228_c0_seq2
GGTAATGGTTCATCTTCATAAGTCTGTCAGAAGTTTAGGATGTCATGTCAATAAACTTTTCCAAATTGAA
GAATTCAATTATTTTGATCATAATATATAAAACGAATCTTGATTCCAGGCAATTCAAAAAGGGCAGAGAG
TTACATTTCGGATGACCTTTGTTCTATACTGCTATATAAAATGCAGCCTATTTTTTGAACTGTTTGGAAT
CGGGAACCATATAAAACACCACCACATATGGAGAAAATTGGCTTTCTGGATAAATAAATTTAACCAAGAC
ATGGGAAATGTTTCAATTGTTAATTTTCCTAGGAAAAGAACCAGCAAGGAAAAACAGAAAATAAAATATA
AAGACCAAGTGAATGGTAATTGTAACTTAAAGAGAAGGTACTCAAAGACTAAAGAGGATTATAATTATGT
TAATGATAATTCCAAGGCAATAATTATACTTTCAAGGTAACAAGTGTCGAAAAAATGACTCTGAACACAT
CTTTGCTCTAGTATAAGAAAAATATTACTCTACATTTTCAACTGCCTATATTATCAGAATA
>Pg_Root5242_c0_seq1
GTACCTAACCAAATCCTTCTCTTTAGGAGAGGATGGCGAACTTCAGAAACCCAAGAGCCCCACTGGCGTT
GCCTGACACCTCTGAACTTCTTTGATTGTACCATAATTATATACTCTCTTTTTATAACTTCACATATGTG
TGTGTATATGTAAGATAGATATAATAAATATATATAGTGATTGTTTGTGTGTGTTTTTCAGAGTATCTAG
TACGGGCATTTGGTACAAAGATGAATGGGTGGG
>Pg_Root5249_c0_seq1
CGCCTTGTTCGGTACCGGCCATCTTGGAGGTATAGCCGGAGATGAAGTGGTACATGGTCTGCTCGGGGTT
GAGCTTGGAGATGGGTGGAAGGACACCACGGGCATCGCAGGTCAGGAGAACAAGGTTCTTGGGATGCTTG
CTTGAGATGCATGGAATCTTGGTGTTCTCGATGTACTCAATGGGGTAGGCGCAGCGAGTGTTCTCGGTCA
AGGTGTCGTCGTCGTAGTCGACAACACGGGTGACGGGGTCGAAGACGACGTTCTCAAGAATTGAACCAAA
GCGAATGGCGCCGTAGATATCAG
>Pg_Root5253_c0_seq2
GCTTATTAAAATTAAATTAATGCATGGGATGGGATGGGATCACTTCCATATATTTTGGGACAGTACTACT
TACTTACTTTCCATGATCAGGTGAGACACCTTGAAAGAAGACTTTGGTCCTGTTAGGAAACACATTGGAG
TCTACCCATCTTGCCCATGTTTTTAAACCTATCTCAAAGGCAACCAAGCGATTCATATCTCTGTATGTTT
TATTTGTTCCTTGAATATAATCCCATGGTTGTTGTCCTCCTGTGTGAAGCCACCAGTGCCATGTATTGAA
GATCAATGTGTCGATTCCCTTCCATTTAATTCCGTCACTGATAGAATCTAGCCTTAATACTCTACCATGA
TCTTTCTGGCTTGAAATGTCAACCAAAAAAGCGTTGCGCCTGAACATCAGTGTAACATTGTATGCAGGTA
ACCTAAATGTAGATAGGTCTTGAATCCTTTGAATGTTGTATTTAGCATGAGGAACTGCTGTGTGAAGCAT
GCAAACGAGTGACTGCCACTGATTCAAGCTTAGCGAATCTCCGACAAACATAATGCGCTTCCCTTTTATT
CTCTGTATAAAATCTCTACCATTGAACCTGGGTAAGTTGCATGCAGTAGGCTGCCATCTGTATTTGAGAA
AGAAACTGTCCGGTCGACCGTTCTTTTGGCAGGTAAATGGTTTCTCTAAGAAGGGACAATCCGTTGCATT
ATAAAGAGGATATGTATTATCATAAACCCATCTCCCTTGAAAAATATTGCACCGCCTCGTCGCTCCGATC
TGGTTAGTGCTGATCATCTCCCCATGTGTCTTGTTGATCAGCAAATTTAACACAAGCACTACTACAGCAA
TACAAACAAGCGGCCGTGTAGTAAAAGAAACATTCATGATTATATACGATCGAGAATTAATAAG
>Pg_Root5264_c0_seq1
AACAAAACAGACACATCCAAATACATTCGGTGGTAATGAAAAAAGTAACTGCGAGAAAATAATTGAATAA
GGAATATTTCCATGTAAAATAGATGAAGACATGCGGTTAATTAAATAACATGTAAGAACTGTATTTGCCC
TGAAACTTTTAGGAACGTGCATCTCAAACAATAATGCACGAGCAACCTCCAAAAGATGACAATTTTTTCG
TTCAGCACCATCATTTTGTTGTGGTGTATCTGGGCAAGAGGATTGATGAATTATACCATGTTATGCTATA
AATGTAGTGAACAGATAGAAGAGAAATGCTCAAGTGCATTGTCACTCCATAAAATACAAATTTAGAATAC
AGGATTGAGTGGCAACTTCATAGACAAAATTAGTGAAAATAGAGAAT
>Pg_Root5265_c0_seq2
ACACCAACATGAGGAAGCATTTCCCTTTGAAGGATTTCTCTTGCATACCTGTGACGGAGTCAAGCATGTG
GTTCATTCTAAATAATAGATAATTCATCAAAAGCTTAACCATCAATGAGATGCGCACTTAATCCTCTTTT
CCCGCGTGACACCAATTGTAGATCCTCTTTTCCCAATGTAGTCAAGTGCTACCTGTTGGTTCTGTATCAC
AAATGCTTCTTCCAAAGATGGGCGGAGTAACTCCATCATTTGACTATCAGAAAAATCGTAACAGATGTGC
TCTAATATATCTTTGTCTGCGACAAAACCTAATGCCCGAAACACAATGATAATTGGAATTTCAGTTCGTA
TATAAGGAAGTGTAGCACGGATATACTGCCCTGAAGATCCCCCTTTGGCACTAGTCCGAGCAAGCATCCT
GACAAACATGCCACTAGGTGCCTTGTTCTGGGATTCTGCAATAGACCGAACCTCGGCCACATATGCATAC
TTGTTAGGCTGCCTTTTCTTAAACACATAGACATGGTTTGTGCTCATCTTTTCCTGAGAAATAAGAACCT
TTTCACTTCCATTGATAATGAAATATCCACCTTGATCAAATGGACACTCTCCAAGCTCAGTTAAGTCCTT
CTCTGAGATTTGATACAAACTACAATAGCTTGACCGTAGCATTATTGGAACCTTTCCAATAAAAACTTTA
GTAAAATCCTGAGTCTCGGTGACTTCTTCACAGTCATAGCCCTTTTTAACAACACTTTTCGTGACATCTA
CATACAATGGGGACGAGTAGGTCAGGTTCCTAATCCTTGCGGCCTTTGGATACAAAGAGGCAGTCTCTCC
ATCAGATTCCGTCATCATGGGTTTACTCAAGTATATCTGACCAAAGCTGATCCTATAGATACTCTCGACA
AAATCAGGATTGCGGGCGGGATTGTGCTGAGACTCCGGGCGGATCTCAATATCAGCCGACTCATCCACGA
TTTCTTGCATGTTATTTTGTATAAACTCATCGAACGAATCGAGCTGCTGCCTGACCAGACCCTTTTCATC
AAAGTAGGCACTGATCACCGTCCATGCATCCTCCTGTGTGATCTCCTGACCTTCATCTTCATCATTATTC
TCATTTTCATCGAAATTAGCCACGTCGATACTAAAATCATCACCATGGTTACTGATCATATTTTGCTGAT
CATACTCATAATCAACGTATCCACCATACATCTTTATTTCTAATTCAAAATCAAACAAGTTAAAACCCTA
GCTAGATGTTTGATTCTAATTTGACATCGAATTTATACGCACGCTCTTAGTGTTTGTTATTATTCCTCTT
TTGTTGCTGTTTAGTTTCATATTGGTAGTTTCTAAAAGAGAAAACTGG
>Pg_Root5287_c0_seq1
ATGGATCGGTTAATTGTGGAGTGGGTTGGGTCCGGAGGGGACTAGTCTCTTTTCTACGCCGTATCTTGGA
TCAATCTCGTCGTCGCCGTCAACAATTGGCGGCGGCGGTGGAGAAATATTGTGAACTTTTTTGGGGTGAA
AGCAGAACAGAGGAGGAGGTGGGTTTTTGGCGGAGATTGCAGTTGTAGTGGTGGCGCTGCTGCAAGAACG
GTGGTGGAGACGGTGGAGAAGGAGATATCGGCGGTTAATGAGCAATTGCCCGGGAGTTGAAATGACGGTG
AGGAGGAGGAGAAGTATCAAGACCAGTCGAAGAAGGTGGTTAGAAGAGGGAGAACTCTTCATGGTGAAGT
CTGTATTATGGTTAGAGAGAAAGAGATATGCGAGAGAGAACTAGAATGACGAATTGGTGATGGTTTTATT
GGGCAACGGCGGCAAGCGGCGGCGGTGGTAAGGAGTTATATGTAAAAGAGGGAAAGAGAGAATATATAAA
GCTGAATACCAAGAAAACTGTGGTCACCTCTAAGTAGGAGTGTATACGTATAGTTATATAGGCATTAGGC
AATGGTCATCATCTTCATCAAATTAGTCACGCATATGCACGCGTACTCTCTG
>Pg_Root5302_c0_seq1
TTTCAGATTCTTCTCCAAACCGTCGGCATCACTCGCCGTCCACAACCTCCACCAACCGATCTCCATCATC
CGTTCGAATCTCATACCCAAACTCAAACCATCATCTCCCGCCGCGAAATTCCGGTGCTCGGCGTCGGCGC
TCACGCCGCAGCTTAGAGATACGCTGGAGAAGCTGGTGAATTCGGAAAAAGTCGTACTCTTCATGAAAG
>Pg_Root5311_c0_seq1
GTGATTATTGGACTCAGTTGGCTATGTTACCTGTTCACGAACACATATTCAAGATCCTTAAGATCTTGCA
TCGTAATGATGCCACCTTTAATCAAGATGGAACAGTGGACGCATACTGGGAACAAAAGTTCTCACCGCAT
TGGTCTTTCGACCTTTCTGCGGCAACTGATAGTATTCCGATAGACCTTTACCGAATGGTATTGGCCCCCT
TCTTTAGAGATAAGGAAGGTGATCTAACAAAAGCGCATGGACGCGCTGACCTTTGGGCATCCATAATGAC
TGACCGTGAGTTTGCCATACCCTCCCCAAAGAAGGGAGAGATAGGTCACACGGGGGACATACTGTACCGT
ACAATTAGGTACGGTACGGGCCAACCGATGGGAGCCTATAGTTCCTGGGCGAGCATGGCCATAGTGCACC
ATGCTTTGGTACAGTTCGCTCATTGGAAAGCGAGTGGTAAACCTCAGCCAATACTATCAACGTGGTTCGA
TCCATACCTGGTCTTAGGAGATGACGTCGACATCGCTCGCGATGAAGAAGTAGCTCTTGAGTATCAGGCG
GCTTGTTCGAATTTTTCAATAAAAATCGGACTTGCTAAATCTCTGCATTCAAATACGAACTTTTTCGAGT
TCGCGAATCAGAGACTATGCGAGAAAGGTAATATTTCGCCTCTATCATTGATGGAGGAAGTGCAATCGAA
GACCTGGTCTGCACGGAAGGAATTTGCCAATCGAATCGCTCGGCGGTTAGGTATTGCAGGATCCATTTCT
TCCATTATAAGATTGGTAACCACGGCTCGTCAGTGGCAATTCGTGACATCCGAACTTGTCGGAGCACGCC
CTGCTGTATTTCTCAGTCTCATCAAATTTATTCTACTAAATCCGGTTAAGCAAAAG
>Pg_Root5316_c0_seq1
GTGCGTTATTTTTTATATCTGCCATCGCGATCGTTGTAGTCACGTCCACGACCATAATCTCTATCGTTAC
CTCTGCGATCATCACGATCATAGTAACGGTCATCACGACCATCACGACCATTGTAACGGTCATCGCGATC
AAAACGGGTATCTACAAATACTCTTTCGCCACGGTTGATATTAATGTTCAGCGATTCCCAGGGTTTTACA
AATGTTGTGTTGCTGTACACCATTTGCGGCCTTTTTCTAAACATACCGTAGTTATCTACTTTATACACTT
CAATGCGGTGGCGGCCAGATCGGATGTTATCCACTATAAAACCACTACGGTTCATGTTATACTGTTTACC
ATCGATGAACACCTGTATAAAGG
>Pg_Root5381_c0_seq1
GTAAAACTTAGAAATAAAAAAATATTGCAACAACATTGTCTCCTCTCGTTCCTCCGTTGCTGCCACTAAT
CAAAGAAGTATCAATGGCCTCAGCATTCAAAAGTTTCACCTTCACAAACCTTCATATCCCTTCTTCATCA
AGTTACTCGCCTAAGCAGATTTCAGGGCCAAATCATGGATGTTGGCTCTCTATGAAAAAGAATGAGAAGA
GGGAAAAAAATCTGATGAGAGGAAGCTTGTGTGTAAGAAAGGCACTGCCACATGATTTGCCACTAATGGC
TGTGATGGTTCAACAAATAGAGGGGATGCGTGATATAATTACAGAGAAACACGTGTGGCATCTAAGTGAT
AAAGCCATCAAGAATGTCTATTTGTTCTACATCATGTTCACTT
>Pg_Root5398_c0_seq1
GGGGGTGGTGACTTATATGGTGATGGATGATTTGGTGGTGCAGCCTATGTCTACTATTTCCAGTATTATA
TTGCTTAATAAGTTCAATGTCAAAGAAGTTGGTACTCTTGAGGAAAAGGTTGTCAATTTGGACATGGCTA
AGGGTGTGAAGCTGTTGAAAGCATCACTGCAGTCGAAGTCGGTCCTGACCAATGTCTTCATCGGCAGTAG
GGTGGC
>Pg_Root5401_c0_seq1
GTCGTTGTCAGCATCGCCACGGAAGCCGATGTAGCCGCGCAGAGCGCCGAGCTCGGTGTCGGTGCGGGTG
TCAACTTCGAACTGGGCGCGCGTGAACGAATCCCAGTCAGACGTGCCAGAACGGTCACGGCCAAAGTTGG
TCTGGAAACGGACGTAACCGCCGAACTTCAGGCAGGTTTCGGTGCCGGGGATGTAGAAGAAGCCGGTGCC
GAAAGCGTCGCAAACGCGAACGTATTCCAGGGGCTCAGGCTCAGCAGCGACGATAGCGTCGGCAGCGTG
>Pg_Root5424_c0_seq1
GGAAGTTTGAGGAAACAAAAAGGCATTTCTCTGAATACGCGCGCTCTTTCGATCTAAAGTTGGATATAGA
GGAGATGGATATGGAAGGACTAGTGAAAGAAATGAAAATCATGAAGAAAAATGAATGGTTGGCCTTTAAC
TGCATGGTGAATTTGCCACATATGGGGAGAAGCAGAAGTACAAGGCATGTTATAGAGTTTGTAAAGATAG
CTGAGGATTCGATCAAAAGTGGAAGTACTACTAGGGGTATTGTAACCTTTGAAGATGGCGTAATGGAGGA
GAGAGAGATTGTACTGGATTCGGGTCGTTTTTCGAAGGGCAGATGGTTCATTTCCATGCCTTGCTTGAAT
C
>Pg_Root5435_c0_seq1
CTGTGAGTTGGTTTGCCGACAAATCGAGGGTGACAAGAGACTTCAACATTCCAACTTCTCGAGGGATAAA
TCCTGTTAGCTTATTTGAGTTAAGGATTAGAGAAGTCAAGTTGACCAAGCTTCCCACAGAAGTGGGGATT
GAACCAGTAATATTATTTGTACACAACTGCAGATCAACGAGAGAAGTCAACATTCCAACTTCCTTTGGGA
TGGATCCCGAAAGATTATTTGTATGAAGGTATAAAATGGTTAAGTTTCTCAAGTTACCTATAGTGGTTGG
AATTGAACCTATGAGATTGTTCATTGAAATCGAAAGCCTATCAAGAGACCTTAGCATTCCAATTTCTCGC
GGGATTGGACCAATGAAATTATTGGCAAACAAATTCAAAATAACAAGAGAAGTAAGCCTTCCTATTTCTT
TTGGAATGGAACCACTGATTTTATTCCTAGACAAGTATAGGTAGGTCAACTTGGAAAGGCTCCCAATGTT
GGAAGGGATAGTTCCATATAATGAGTTGTTGGAAAGGTCAAGGCTGTGGAGATTATGCAAGGTCGAGAAA
TTAAGATAATGAAGCGTACCTTTTAAACCATAATGTGCAAGGTTTATATGGGTGACACTTCCGGCTTCAT
TGCAATCAATCCCAGTCCAATTACTTATGCAAGGGTTACTTCCACCCCATGATGATAACAAGCGCGACTT
GACAAGGCTTGCTTTCCAGGTTAGTAACGCAGTTGCTTCTTCTCGGCCTCGCTCTACTTCTTTTGCAGTT
AAAAAAGAACCAAAAGAAACTGCAGTCTCCTTGGGCTTGCTAGGCTCAGTCCCTGACTGAGTGCGCTCAG
ATGAAGAAGAAATGACAAGAAAAAGG
>Pg_Root5466_c0_seq1
ATCTTGTATGACATTACTTCAAATTGCTCTCTCGCTTTTTTGTTAACGTGCGGAGAACGCAATACAGTGA
AAAGTTTTTTGTGAGTTGGCAACGGAATTGGACCTGTTACAACTGCTCCAGTAGTTTTTACTGTTTTCAC
GATCTTTTCAGCAGATTTATCCACCAACATGTGATCGTAAGATTTTAGTTTTATTCTGATTTTTTGACTC
ATTTTCTTAAAATTAAGCGTTACCTTTTGCTTTTTTGATTACCTCTTCCGAAATATTAGAAGGTGTTTCT
GCATAGTGAGAAAACTCCATTGTTGAAGTAGCTCTACCAGAAGATAATGTTCTTAATGTAGTTACATAAC
CAAACATTTCTGATAAAGGTACATCAGCTTTAATAGTTTTAGCACCATTTCTATCACCCATGTCATTAAC
CTGACCTCTACGACGGTTCAAGTCACCAACGATATCACCCATGTTTTCTTCAGGAGTAATAACTTCGATT
TTCA
>Pg_Root5491_c0_seq1
CATCCTGCAATGTCCTAGATTTCATTCATTTACCCCTGAAAAGTTTATTTCTCTTGCCGGCCGGCCAGCC
GGGATACGTAAAAAGATTTCTCTTGCAATGTCCTAGATTTCTCTTGCAGTTTTACGGTTATATATATTAA
GGATTTCAATCTAAAAAAAGATTTTGATATCTATTAGTATCATTTTAACCATGCATCAACTTCTCTCGTA
ATGATATATGTATGCTATCTAGTATCGTAATAGTATCATCCAATTTTATTCTTTTAACTAACTAAGGAAA
GATTTGCAAATTGATAAAATCCGATGGTCGGATTTTCCAATCTCCAAG
>Pg_Root5524_c0_seq1
AAAGAACGCAGAAGCTCGGCGAGAAGACTCGGTGCTTGCAGAAGGTTTTGCCCTGCGACAAGAAGATGGA
CATGACGACGATGCTTGAGGAGGCGTACAAGTACGTCAAGTTCCTCCAGGCGCAAGTTAGCATCCTGAAG
GCCATGCCTCACCATTCATCTCCGAATAGTTTTCTGAGTCGAAACCCTAGCAATGTGGATGTGTTTGGTG
GTGGATTGGGAAGGCTGA
>Pg_Root5529_c0_seq1
ATTGAAATGACTGTATTTTTTGAAGCTCACTTAATGGTTATTACTTTTTACATGAGAAGTAGATTATGGC
CATTTAAACAAGCAGAGAATCCTGATGTAAGAACAACAGATGACCACTTCTTAATGGAAGTTGCTGTAAA
CGATAACGAAGCAGAACTTGTTTCTTTTTTCGAAGGCACTGGAGCTGTTGAAGTTAAAGTAATTGAAAAG
AATTAATTGTAGCTATGAAAAGGATATATAAAATAACACTTTTAGTTGGTATAACTATTTTAGTTTCATC
TTGCCACAATAATTCGGCGCCAAACTATCAGTATTTCCCAAATATGTATGAG
>Pg_Root5568_c0_seq1
TTCAAAGGAAACTGGGATGATCATTTACCATTGGCTGAATTCGCATACAATAACAGTTACCACGCGAGCA
TTGACATGCCACCTTACGAAGCATTGCACGGTAAAAAGTGCAGAACTCCACTGTGCTCAGATGAAGTTGG
GGAACGTCAACAGTTTGGACCGAAACTTGTACAGCAGACCGCTGAGGTTGTTAAAATAATCAGAGCAAGG
TTAGTAGCTGCTCAAGACAGACAAAAGA
>Pg_Root5575_c0_seq1
ATTTGTATAGAAATATTAAAAATATTTGGTTTATTTGGTTTATTAGATTAAATGATATCACACTATTAGT
TTAAAATAAAGTTACAAGATATTATATGTTTAAAAAATATAATTGGTAATATTGTCCTATTCTTCCTTCT
GACTCTTTTCGATTTTGGCAACTCTAAACATAGCCGTCATGGTATTGGCGGCTTTAGAATGATCATTCAA
ACCACCATGAAATGCTTTAGTGGAGTCTTTACCATAATAATTCTTCAAAATTTTTGCACCACCAGGATGA
TCGTCCTTAAATGACGAAACATCCAACACATATTCATCAACTAATATCCATTCTTTTCCTTCTTGTTCTT
GTTTTTGTTTATACTGCTCGTAAGTGATGACGGGCAATGAGGATGGATCAATTCCCCAATCGTATTTTTT
AGATTTTTCTTGGGCTTTAATAATTTCCATATTTACCATTGCTTTACGAACTTCATTTTCAGGAACACGA
GATACATTTGGAACTTGATTTGTTAATTTATGTAGAGTAAATATAATCCATTTTGAGGGATCCCAATCAC
ATAAACGGTACCCATTTCGGAAATCTTTAGGGAATTCATGATGAAAGTTGTGATACCCTTCACCGTGAGT
CATCATGGCAAGTAATAAGTTTCCACGTGCAGAAACTTCATTAGAATAAAGTTGTTCGCCAGCCCAATGT
GCAAAACTATTAATGCAAAAAGTTGAGTGCCAAATAATAGTACGACTTAGGATACCACCGTATAAGAATC
CACCGAGGGCATCTCCCCATAACGAGGCGATCATAGTAGGAATTCCTAATCCACAGCTTAACGCTAAAAG
TACATAATATTTATGCTGGAATCTTACTACTGGATCTGCATTAAGATCAGAAGCGTCAACTAATTTCAAG
CGTGGGTAATGTGGTCTTTTGAAAATCCAGCCCATGTGGGAAAACCAAAATCCTTTTGCTGCCGAATAGG
GATCGTGTTCCGTATCCGTCCATCTATGATGTAATCTGTGGCGAAGAACCCACCACTTGATGGATCCTTG
GAATCCAAGTGTACCTAATAAACCTAAAACAATGCGCAAGGGAAGCTCGGCTTCGTATGCTCGGTGACTC
CATAATCGATGATATCCAACAGTAATTCCAAACATTGCCAATTGACATATCACAAAGGTCATAACCCATG
TTTTTCTATCCGCAGTATATGTTAAAAATGAAAGAAGTGAAACTATATGTACGATGATAACGAAAGCTCC
ATTTATCCACCAAGCCTCATTACCTGCATGGGATTGTTTTTTATTAATGTATTTTTGCTTTTGTATATCA
TCGTTAAAGCTACTGGGAAGCGAAGAATCATTGGGTTTTTTTACTGGCGCAGCAGCCATTTTGATTTATT
TATACAAGGAAAGAATGAAAAAAAAATCAAAA
>Pg_Root5587_c0_seq1
ATGCCTTTCAAACTCATCATAATAGGCATTCACATTTCTCACTTGCTTCAATAGCTTAAATAGCTCGTAT
ATATTCTCTACACCATGTGAACCTCACAATGAAGTTATATGCAAACTCCCTCCATGTATGTCCTTGCTTG
CCATTGATGTAGGACTTATACCAATATTTTCGGAGGACTATGACACTATGGAGGTGCATCCCTGATAGGA
GAATCCTTTTTTGAGAATGGATTCCATAAATTCCAAAATATTCTCTTAGCATCATCACCTTCAGTAAATG
ATGGTGTTTCAGCTCCCTCCCTTCTTCATTAGCTTCACCATTGTGGTTCCTCCTCGATTGGGTATCATCT
TCTTCATTTTTTTCTTTCCCTTTCCTGCTCAGCATGACTAGGATTTCTGAAAAATCCCTTCTCTTCTTTG
ACCTGTGTCAACTGGCCTCTTGCCCCTTTCCTTGCTCTCTAAAGGATTCTCAAATCCTTCCTCATCATCT
GAGCCCTTTTGCTTCAGCAACTCATTTATTCCACCCATAAAGTAGTCCATCTCCTCATCAATAAGCTACA
ACATCTCATTGTATACTTTGTAACTCAAAAAGTCTTGCAACATTTGTGATGGTCGTCCAGCCATGATCAC
AAAATTCTTAGAATGAAAATAAATCCCACAAGAATTGTGATTTTGAGCTTGAAAATATAATCAAATAGCA
GCAATACTACTTGATGAGGTAAAAGAGAGCCTGAGTAGCTTTATAAGTGTGAAATGGACTTCCTTAGTGA
AGCA
>Pg_Root5594_c0_seq1
GGGAAATATTTGTGGCCGTATCAACACGGTAAATGTAGTTTTCAGACGTTTAGGGACGTTTTCAATGCCA
ACCATCAATCAGTTAGTCCGTCAGGGGCGCGAGGTCGAAAAGATCAAGTCCAAGAGCCCTGCGATGGAAA
ATTCTCCGCAGCGCCGCGGTGTGTGCACCCGTGTGTACACCACGACGCCTAAAAAGCCCAACTCCGCTCT
GCGTAAGGTCTGCCGCGTTCGTCTGACGAACGGCGTCGAAGGCACCAGCTACATCGGTGGTGAAGGGCAC
AACCTGCA
>Pg_Root5603_c0_seq1
CGCTCCTCCATGGCTGTTCCACTCTCAGTCTCAACAAATCCTCTCATCTCCCGCCAATGTCACCGTCTCT
ACTTCCCTTCCACGTCATTTAAGGGAAATGTAAGCGTCTTAGGATCAAACCCATGTCAGATTCTTTCTCT
GAAACTCCACCTCAAGCGTCGAACGGGAAAGCAACAAGCGAGACCCCTTGTTGTGTTCAACCAAACGTCT
TCTTCTTCTTCTCCGGAAGCAGTAGTAGGTTCAGAGAGGTTCCGCCTGGATAATCTGGGACCACAACCTG
GTTCGAGGAAGAGGGCGAAGAGGAAAGGTAGAGGTATCTCTGCAGGACAGGGAGCTAGTTGTGGTTTCGG
TATGAGAGGGCAGAAGTCACGGTCTGGTCCTGGAATCATGAGAGGTTTTGAAGGTGGACAAACTGCTCTT
TATCGCCGTCTTCCCAAACTTAGAGGAATCGCTGGAGGTATGCGTTCAGGATTACCCAAGTACGTACCGG
TTAATCTCAAAGACATCGAAACAGCTGGGTTTGAAGATGGAGATGAAGTGTCACTAGAGACACTGAAGCA
AAAGGGTTTGATCAATCCTTCAGGAAGGGAAAGGAAACTCCCTCTTAAG
>Pg_Root5619_c0_seq1
GTGGATCAAAGCTTGCACTACCTCAGCCATGTTTTCTATTAAATTGAATGGCACTCTTACAGGGTTCTTT
AGTAGCTCACGTGGGCTTCGCCAAGGAGACCAATTTTCCCTTTTCTTGTTTGTCATAGTTATGGAGATGC
TTTCCCTTCATCTTAACAAAGCTACCTCCGCCACTGATTTCACCTATCATTGGAAGACAGAGGCTTGCAA
ACTTACTCACCTCCTTTTTGCCGATGATATCATTATTTTCAGCCATGCAAGCCTACCCTCCATTGCTATT
GTCAATTCTTGCATCCTATCTTTCTCTCTGGTCTCTGGTCTTATTCCAAATACCCACAAGAGTCACTGTT
ACCTAGCCAACACTGATGCAACCTCTACTCGCAACATTCTCTCCCTTCTTGGGTTTCAATTAGGATCTTT
ACCTGCTAAATTCGTAGGAGTACCCTTATTATCCAAAAAGCTCTCTTACACGGACTGCGTACCTCTTATT
CAACGGATTACCAACCGGGCCACTTTTTGGACATCTAAGGTCCTTGCCTTCTCTGGGAGGTTAC
>Pg_Root5636_c0_seq1
GCCACAACATTCCCATGGGCTCACAGAGACAGAGATCGTTTTACGGTTATGGATCTGGTTCGAACTCTTA
CAACAGAGGTTACATGCATAGTGGTGGTCATGGTCAAGGCTCTAACTATGGAAGTAGACTCATTTCTAAT
GTTGGGATGGGAAACCAAGGATGGATTGGCGTTGACAACATTCGAGGACGTGGAAGAGTCAATGATCCAT
CATCCCTTGGTGGCGGTTATAATGGTAACTATGATATCCTCAACGAGCAGAACCGAG
>Pg_Root5636_c1_seq1
AAGAGCTTCAAAGCCCAAGACTCAGGTATCATCAGAGGAGCTTGATTCTTCTGCTGACACTAAGAAACAT
AACAAAGGCAGTACAAAAGAACATGAGGACTCCAACAACAATAGTAATGACTTTGTCACAGACTACAATG
ACGCTAAGTTATTCATAATCAAGTCTTACAGTGAAGACAACGTTCACAAGAGCATCAAATACAATGTATG
GGCTAGCA
>Pg_Root5642_c0_seq1
CAAAGGACAACACACTGGTTGCTGAGAAGTTTAAAGGAGTGAGGAAAGTGATCAACGCTGTTTCGGTTAT
AGTGGGTCCAAAGGAAGGAGATACACCTGAGAGACAAAAGTACAATCAGGGAGTCCGGTTCTTCGAGCCA
GAGATAAAAGGCGACTCACCCGAGTTAGTGGAGTACGTTGGAATGAAGAACTTGATCAATGCTGTTAGAG
ATGGTGTTGGACTTGAGAATGGGAAGCTTATTTTCGGTGTTGGGGATAACACATTCAAAGATCTACCTTG
GGGGGCCTTGGATGATGTTGTGATGGGAGT
>Pg_Root5652_c0_seq1
TAGCAGTTGACCGTGTACTCCAAATTGAAGACTTCATGGAGGATGGTGTTTGGGTGGCGTCATCAGATTA
TAAAAAAGCGAGTCCTGATCCTCTCCGTGATGTTGCGGAGGACATTGTCAACCAGATTAATGCCAACAAC
ATGGAGGACATCTTCCGTTTCTGCAACGTATACGTTGATCTGGACTTTGTGGTGTCAGAGACAAAGATGA
TATGGATGGATAGGCTTGGATTCGACCTTCGAGTATGGTCTCCACGAGGTGTATATGATGTCAGGATACC
GTTTCCAATGGACGTAACAGATGAAAAGGGAGCAAAATCATCGTTTAATGGAATGTCACAGCTTGCTTG
>Pg_Root5669_c0_seq1
TTGTCCCTCCTTGTAGACTCCGACAACAATTCCTTGGGTGCATTTAACGGAGCAGACACCAGCATTTCCC
TTCTTTCCGTAGATGGATCTCTCTTCAGCCTTCAGGGCGAGGTATTTGTTGCCCGCGATAGTGATTCCGT
CAGTGTTGGCTTTGCTTGGGTTCTTGAACAAACCAGAAAGAGCAGCTCCTTCAGCAGCAGAGATAGAAAA
GCCTTTGGTTGCAGCCCAGGTGCTTCCATCAAGTCCAAGGATAGCTCCTTGAGCAACCTTTCCGGTTCCA
ACTAATTGATCATCAACATATGCTTGCCACGACATTTTTTATTGTGTTTGTTGGTGTCGATCTCAG
>Pg_Root5678_c0_seq1
CTGGAGATATCAAGAAGGCTGTTGAGAACTCTCCTTTCTTGGAAAAGCTTAAGAAGAAGGGATACGAAGT
CCTCTTCATGACTGACCCAATCGACGAGTACGCCATGCAACAACTTAAGGAATTCGACGGAAAGAAGATG
GTTTGCATTTCAAAGGAAGGACTCAAGCTTGACGAAAGCGAAGACGAGAAGAAGAAATTCGAAGAACTCA
AGGCCCAACTCGAGAACTTGTGCAAGATTGTCAAGGAAGTTTTGGGAGACAAGGTTGAGAAGG
>Pg_Root5681_c0_seq1
GACTCTGCTTGGATGCCAAGCTCCAATACAAGCGACCTTGCGGAGACCCTTGTGTGTCTTTCTTGGCAAA
CGGGTGGTTCCCCAACGGGTAGTAACACCTTCGTAACCGTGACCCTTGGTGACACCGATGATATCGATTT
GCTCGCTCTCATTGAAGAGGTCGGAGACGTGGATGGGCTTTTCGAACAAAGCGTAGGCGTATTGGATCTT
TTCG
>Pg_Root5689_c0_seq1
GAAAGTTTCGGATACCATTGTGGATAACAACGCAAATGACGAAAACAAAGGATATGAGCCTGAGAACAAT
ATTATTGAAACTCAGAGTGCTCGTGACTTCGTTTATGGTCTTGCGTCATTTTTTAGACGAAAAGATCAAC
CACAAGGTAAAGGTCCCATGGAATATGTTGTTTCAGAACGTAGAGAAAAGGTGGCAAGAATGAGGATTAT
ACTGAGCCCTTATTTGGATAGATGTACTACTTACTTGAAGGGTGTGTATTTCTCGCTTGTTGCTTTGATT
GCATATGGTGTCGTTTGTATGGCGCCTTTTGTATTGCGTTATCGATACATATTTTGGAACACGTATTTTC
AGTTTTGTTTACTCATCTTTTTCTTGTTACAACGTAATTTGTCTTGTCTAATTTTGCTCTTCTTTATGGA
GAGCACTCTTTATTTGTTGTCGATTATTCCTATTCGGCAAATTGTTGCTGAACAGGTAACAGAATATTTT
TCAGATAAGATGAAACGTTATGGAGAAAAAGCATCTTCTTTTCTCTTGAAGGGCACGCAAGTTAACAAAA
TTTGGTGGATAGGAGGTGTTTGTGTCACCTCGCTTTTGTTAGAAGTTGTTTGGTATTTGCGTCGAGCCCA
GAAGCCTATTGAGGTTCTTGTTGAGAACATTACTGAGGGACAGGTGTCAAAATTTTACAATCAAGTACCA
GTCAACGAGGTGTTGAAGTCAGATGAGGAATTAGATGGGATTGAGACAGATCGTAGATTTCGTTTCTAGT
GTAAGAATTCATTTGGTTATAACGTAGGGGTTGCTCCTTTGCCTTTGGCAGCGTATAAGGGTGAACCGGA
GCAATTGCATGCTAGAGTCGCTTCTAATGTAAGAGCTAGGAAGAGCGTCGATTAGGG
>Pg_Root5694_c0_seq1
GGACTGTACAAGTCTAGGCTGACGTATTTAAGATTGTAAGAGGTTTCCTTCAGCATCTCGAATAATCGGC
TTTCCTCGATCAATGAGCACATCTGGTCCTTGATAAGGCTTTTCTTTTAATAACTTTAGCATCCTTTTAT
GTGGTCTCTGTTTGTTGTGCTCGTTTAAGACTTTCTCGTTCATAAAATGTCGAGCGCAGGCAATACAGTA
AAACTGGCCTTGTCCAGGAAG
>Pg_Root5698_c0_seq2
TGTAGATCATCATCAGACCGGACATCCTACATGGCACCGAGTGCTTAGTAGATGCGCTGGGGCTTGCCCA
TGGTGGTCTTGATGTAGGCAGAGCGCAGGTTCTGCCAGTTCTTCTTCAGCAGCGAGACGAAGAAGTTGAT
CGCCATAACGCAGTTCTGGCGGACCTCGTCCTCGGGCATCTTGACGTGGCCGATGCAGCAGCCCAGGCAC
AGCA
>Pg_Root5719_c0_seq1
CGACATACAAATGGCATCCCAAGACTTACTCAAAGGAATTGAAGCTGAACATCAATTAAAACACGCTGAA
ACTGTTGATAAATCAGCTCCCAAGATTGAAGCAGTTGAAATTAAGAAAGTCGATAGATCTGGTTTTTTGA
ACGAAATTCAAGCTTCTCACGATTTGAAACACGCTGATACTGTTGATAAATCCGTCCCCGTCATTGACGC
AACTGTTCACGTCAAAGAAAGCCAAAGACCCAACCTCCTTGCTGAAATCAAACAAAAG
>Pg_Root5722_c0_seq1
TTTTTAAATTACATAAATTTTACTTGTAAAATAAAAGAGCTACATAAATTTTTTAAAAATAGAATATTTA
AAAAAATCATATTTGTTCGATTATGCTTCAAGCAAGAATCGCTTGCCATTTTGATTCGTCAGGTTGGAAG
TGGGCGAATGATTGTCGGGAAACGGTGTTAAGTTCCGCTGGTGGGTTTGCATTTTCTAGAAGTTGTTGCC
ATTCGTTATGTTTCTCATTGATAAGGTTTTCAGCGACGGAGGCATCTTGGTATTCGCCGTTGAAGAGCAT
GTCGTTGACTTGTTGTGGGAATTGGTAGAAGCGGAAATATCCACGAGTGGCCGCAAGAAGATCAGGGTAG
TGTGCTTCAATATCAGCAAGTGAGTTGATTTGATCAGCAGCAGCGGAACGGATATCAAAAGCGATAAGTT
TATAGTCAACAATGTCGTTGCTTGCAACGCCAAGGACTCCCAAGATTTTGACCGGAACGATATCGCCGAT
TTGGTGAGTTCTGTCACTGATTTCAACAACATCGAGAGGATAACCATTTCCTTTGAGCTTGGCAAGTTGA
TCTTCAACTGAAGCGCTCGAATAAGTTTGTGGGAGCTTGCCAAAGTCGTGGATGTAGTCAACATTTTCGA
GTGCTGGTTGATGTGAGTTTGGGAGCATGGAAACAGTGATCGGGCTCATTTCTTCGCTGATGTTGAGCAA
AGTTTTGATGGCTTCTCCGCGTGGGATTTCAACAATCATGTTGTAGACACGTTCTGCTTGATCGAAGTAC
AAGGGGATGCCATGCCAGTAGGAAAGTGGCTTCTTGTCTGCGGCTTCTTCGATGTAAGTCATGAATTCAG
CAGGGTCTTGACGCAAATCTCCCTTGATGACCTTGCGGTATTCTTCAGCTCCTCCGGTAAGGAACTCATC
TTGTTGGGCAGGTTCCCATGTTGATGAAAGTTGGGCAAAAGCTGCCGAAACGGCCACAGCGAAGAAAATG
ACTCGAAGCATATCG
>Pg_Root5741_c0_seq1
GAGATGTATGGTTGTGCCATTCTTTTGGAGGAAAGTGCTATGATTTTAGTGCATTTGAACCGGCTATAGA
CACACTCAAGGAAATAGAAGCATTCTTATCAGCCAACCCATCAGAAATTGTCACATTGATCCTAGAAGAC
TACGTGAATTCCCCAAATGGACTGACAAAAGTCTTCACAGATGCAGGGTTGATGAAATACTGGTTCCCAT
TGACAAAAATGCCACAAAATGGTCAAGATTGGCCACTAGTTAGTGACATGGTCGCTAATAACCAGAGGCT
ACTAGTGTTTACTTCAATCAAAACTAAGCAACAGACCGAAGGAATTGCTTAT
>Pg_Root5746_c0_seq1
CAGACCGTGACCAGGGGTGTTGATTGGTCCCTGTTTCTCTGCTTCCCTCATTCCTCCCTTCACTTCACAA
CTTCAATTATGAATCCGGAATACGACTATTTGTTCAAACTCCTTCTTATTGGGGACTCAGGTGTGGGTAA
AAGCTGCCTGTTGCTGCGTTTTGCGGACGACACTTACACTGAGAGCTACATTTCGACCATTGGTGTTGAC
TTCAAAATTCGCACTGTCGAACAAGATGGGAAGACCATCAAACTCCAGATTTGGGATACGGCAGGTCAAG
AACGTTTCAGAACGATTACCAGCAGTTACTACAGATGATCTCAAGGGATCATTGTGACTTACGAT
>Pg_Root5781_c0_seq1
GATCGAGGTTATTATAGTTTAGAAACGTTTACCATTCTTATGACTCTAAAAGCAAGATGGCCTGATAAAG
TTACTCTGCTCCGTGGTAATCATGAAAGTCGACAAATCACACAAGTCTACGGATTTTACGATGAGTGCCA
ACAGAAATACGGTAATGCTAATGCTTGGAAATATTGCACTCAAGTTTTTGATTTTCTTACATTGGCCGCT
ATAGTGGATGAAGAAATTCTTTGTGTTCACGGAGGACTTTCACCGGAC
>Pg_Root5785_c0_seq1
CAGCAATCCAGCAAACAACATATACTAAAGGTTCGAACAAAATAAAACTCATGAAAGGATCATCCAAAAA
CAAAACAAGGGGGACATTATTTGTTTGTTATTTAGGAGGCGGCTTGGTCTTCAACCTCGGTGATGGCTTT
GGTTGCAGTTCCCTTCTCGGCCAGCAGATCAGTGTACTCCTGGTACGGTGATTTTTTGAAGCTCGTCTCT
TTCCAGAACTCTGGTGTCAGGAATCCGTAAGTCTTCTGGAGGCAGTCGAATGTAGCCTTGACGAAGTTTC
CAAGAGTCTTAGTAGATCCCCTGGAAGACGTGAAAACATCATCAATCCCAGCGAACTGAAGCACCTTCTT
AGGAACCCTA
>Pg_Root5791_c0_seq1
GTCCTACAAAAACACAACCACAAGGCGCATCAAAAAAATACTCGACACAAAATGGCTTTAAAATCTTCCA
ACAATGCCGAAAGACGCACGGCAATCACCGACATCCACCCAGAGATCATCGAAACTCACATCTTAACCAG
GCTCGACGGCCCAACTCTCGTCTCCACCGCCTGCGCTTCGCCGGCGTTGCGTGCAATCTGCATGAACGAA
AAGGTCTGGACTAACATATGCAACTCCATGTGGACCTCAACCAAACATCCACGTGTCCAGCGCACCATCT
CCACTTTCCCCGGCGGTCACCGCTCATTCTTCTCCGACTCCT
>Pg_Root5803_c0_seq1
TGTATGTTGGGATCCTGAACTCATTCCAACAGTAACGTCTGAACCAATGGACTACACTCCTGAACCAACT
CAAATCTTGGATCATGATGTCACTATTGAGGAAATTGAAGAGTATTTCACGAACTACATTGTGAATGATA
GTCTTGGAATCATCGCAAATGCTCATACTGCTTTTGCTGATAAGGAACCACTAAAAGCTTTCAG
>Pg_Root5807_c0_seq1
GATCGAGCCCACCGTGATCGTCTCCGATCTCGCCGGGAGCCTCTGCATCTTCGTAACCATCAATCGAATA
TGAGAGAGATCCTTCACATTCAAGGTGGTCAATGTGGGAACCAGATTGTATCCAAGTTCTGGGAAGTTGT
TTGCGACGAGCACGGGATTGATCCCACTGGTCGTTACACTGGCAACTCCGATCTGCAGCTGGAGCGCGTC

>Pg_Root5829_c0_seq1
CTTAGAATTGCATATTTCAGCCTCCTCCATTCATCTAGGAAAAACTCTCCAGACCATTAATGATAAACTG
GATAAAGAAAATGTGGTACACATACACCACGAAATACTATGCAGCCATAAAAAGGATGAGTTCATGTCTT
TTGTAGGGACATAGATGAAGCTGGAAACCATCATTCTGAGCAAACTATCACAAAGACAGAAAACCAAACA
CTGCATGTTTTCACTCATAAGTGAGAGCTGAACAATGAAAACAGATGGACACAGGGAGGGGAACAACACA
CACTGGGGCCTTTCGGGAGGCAGAGCGTTAAGAAAAACAGCTACTGCATGCTGGGCTTAATACCTAGGTG
ACGGGTTGACAGGTGCAGCAAACCACCGTGGCACACGCTTACCTTAGTAACAAATCTGCACAGCCTGCCC
ATATATTCCAGAACTTAGAAACGAAACGAAAGCAAAGAAAACGAGAAAGCGATAGCAAAACGCTAACGGC
GAAACAGAGTTTCAAACTCAGAAAGTGAGAGACCAATGTTTG
>Pg_Root5840_c0_seq1
CTGTAACGGACATGAAAAAGCTGTCAAATAGGGTGCAGTTTGGGGTGGCTGAAGAGAGCTCTTTGGGAGA
TGGACTGTGAAGAGGATATGGAATGCTGGGACATGCAGGGAGTGAGATGCTGCGTGTTTCAGTTGGTCAG
AGCAAGCTTGTTGCCAATGCGACTAAGAAGAACAAAAAAAAAGTGTTACGGAAGCAGTATCAGGACTTGT
TTCGAGTTTTGCATTCACACCTGTGCAGGGAATTAAGCTCTTGAATCCACAGACACGAGCAAA
>Pg_Root5842_c0_seq1
ATGCCCGCCTCTTCACGGGCAGGTCAATTTCACTGGTTAAAAGTAAGAGACAGCTGAACCCTCGTGGAGC
CATTCATACAGGTCCCTATTTAAGGAACAAGTGATTATGCTACCTTTGCACGGTTAGGGTACCGCGGCCG
TTAAACATGTGTCACTGGGCAGGCGGTGCCTCTAATACTGGTGATGCTAGAGGTGATGTTTTTGGTAAAC
AGGCG
>Pg_Root5845_c0_seq1
GGGGAATATATATTAAAATGGAATTAGGCACTACTAGGCTGAGGCCTTGCATTATGTCTTCTAGTAGCTC
GAATGTAACAGAAAATTGCAACCAAGAAAGTAGTGGCTAGGCCTCCAAGAATCACTCCACCCCCAGCAAC
AGACTTATCGACTGATGCGTGGCGATGCTTGTTTGGGTGGATCTCCTGCATAAGCCCACTTTCAGGATCT
TGATGACCCATTGAGCTCGCATCTTTGTCAAAATGCAAATGATCATCCTTAGCCCGAGGCGATTGGGATG
GACTAAAATGTGGAGCTTCAGCAGTGAAATTGACCAACTGATTCCGGTGCTTGCCAAGTTTTCGAATTGA
TTGGCTAGAAATTGGGGCCATTTTAGGTTGGTCCAGTGAATCAACTGTCTCATTAGCCATTGCTAAAATC
ACAAAAGTATGTACCATGATCAAGAAAAGAGCAAGAAATTGAGCCATTAGGACTTGACAAATGAT
>Pg_Root5847_c0_seq1
GGATTGAACTTATCTGAAGACTTCTTCTCCATCTTCCACTCCTTATTGATTCGATCTGGGAGACTGTCAG
CAGTTGGTTGAGACGCCTTTACGTCCTTCACTTTTATGTAGTTGTACATGACGACGCCAGTACTTAGGTC
TGGTCGTGTCCTCGGATACTTAATATTCCATAGTGTTCTTTGGTATACAACAGTACTGACTCCATTGTGT
ATTTGCATACTCATTCTTGAAGATGTGTTTCCAAACGGGGTCAGTTCCACAG
>Pg_Root5848_c0_seq1
GTGTACACGAGTGCGCAGAACTCATCGAACTCCAGCTTTCCTGAGCCGTCAGCGTCGAATTTGCGGATCA
GCTTACGGAGGGTCTTTTCATCGAAGTCCTGCTCCATGGCGTGCATGATCTGGCCGATCTGAGTGGCCAT
GATGTAGCCCTGCTTGCCCCTGTCGAACATGTCGAAGAATTTCTGGTACTCTTCAATCTGGGATCCATCG
ATCTCAGCGAGAATCTCTTCAATGTCCTCAGCCATGATGCACTGTGGGGTTGGGGCGTCGAATGAGAGAA
GTGTTGCT
>Pg_Root5848_c1_seq1
ACAAGGAGACGCTCGAGAAGGAACTTCGCGAGGCGTTCCGACTCTTCGACAAGGAGGGCAACGGCTACAT
CGCCCGACCAACCCTGAAGGCCCTGCTGAAGGAGATCGCTGATGACCTCACCGACCAACAGCTCGAGGAG
GCCGTCGACGAAATCGATGAGGACGGTTCGGGAAAGATCGAGTTTGAAGAATTCTGGGAGCTGATGGCCG
GAGAATCTGACTAAGATAAACAAGATCATCATTGATTTATTGATCTAATAATAAA
>Pg_Root5849_c0_seq1
ACTTAATGGAGAAGGGTTATATCTGTGAAAGTATGAGCTCATGTGCAGTACCAGCTTTGTTAGTACTGAA
GAAAGACGGGACTTGGCGAATGTGTATTGACAGCAGAAAAATCAACAAGATTACGGTGAAGTACAGATTT
CCGATACCTCGCATGGACAATATGTTGGATCAGTTTTCCGGAGCTAAGGTCTTTTCGAAGATTGACCTGA
AGAGTGGATACCATCAAATAAGGGTAAAACCCAGATATGAATGGAAGACGGCATTCAAAACTCAAGATGG
TTTATACGAATGGATGGTTACTCTTTTCGGTCTCTCTAATGCTCCTAGTACATTTATGAGATTCATGTAC
CAGGTATTGCAACCTTTCATGGGGAAATGTGTAGTAGTCTACTTCAATGATATTCTGATCAGGATAAATA
TTTTTTTTGGTCACTGTACTATAGG
>Pg_Root5869_c0_seq1
CAAGAGATTTATGGATTTAATCGCATCAGTGAAAAACAATTGAGGCCTTTTTGGATGTTTGTATGGGATG
CACTTCAGGACTTAACTTTGATCATTCTAATGGTATGTGCAGTTGTTTCTGTTGGCGTTGGAATCGCCAC
CGAAGGGTGGCCTAAAGGCATGTATGATGGTGTAGGAATTATCATGTGTATTTTGTTGGTGGTTATGGTT
ACTGCAATTAGTGATTACAAGCAGTCCTTACAATTCAAGGACTTGGATAAGGAAAAGAAGAATATTATGG
TTCATGTAACACGCGATGGGAGCAGGCAAAAGGTGTCGATTTATGACTTGGTTGTTGGGGATATAG
>Pg_Root5889_c0_seq1
CCATCCCTCTCTGTCTCTCTGCTTGCTCAATTCCTGATCTGGGAGAAGCAGCGAGATTGAGATTTGGAGT
TTCCATGGCGGTCTCGAGTGCCTTCGTTGCTTGCCCAAAGCTCGAGACTTTACTCAATCACCATAAGCTC
GAGACACCGTTGGGTCGTGCTCTTCCCAGTAACAACAGAAGCAGACGTGGTCTGATCCAGAGAGCCCGCT
GCGAG
>Pg_Root5890_c0_seq1
GTTTACTTATACATGCATGACCCAGGTGCCATCGTCCTCCTGAACAAGGCCCTTGAACTTATCCACCCAC
CACTCCACCGGAGCAATGCTTGAATCCTTCAACGCATCATAACATTTGTTCAGGAGCGCCAGCTGACGCT
CAACCCTAAGCTTAGGTTCTTCATTTTCGTCCTTGTACGGACCAGCAATCATGTGCATGTACACTTCCAT
GTCATGTGCAAATCCAACAAGTTCAAGGCCGCTAACTGTTTTCAGAAACGGGGACTCCCTATGATCAACT
ACCAGCTCTCGACCCACAGGAACGTAAAACCAAGGCGTTGGAAGTGTTGGAACCGTATCCGAGGGTAAGT
TGGAGATACGTAGGATGCGAAGACCTTTATTCAGCATCAAATTCTCGTAGACCTGGGCGAACGCTCCATC
CTTACCCCCGATCATGGGACTAGCATATCCAAAAACGGTGACAGGAATTGTTTTTTTATGGTCGTCATGT
ATTGGATAGACAGTGTTCACATCATTATAGACAATATCCATTGCGCTTAGGGTAGCAATTGCAGCACCCA
TGCTGTGTCCTGTAAAAG
>Pg_Root5891_c0_seq1
GGAAAACTACAATGGCTGATAAAAAGATAGCAAAACGTCAAGGCGTAATTTATACCGAGACTGCAAATTC
AATTGCACAAGCCCTCTATGATCTTGAAAACAATGTTCCAGAATTAAAAAAAGATTTGAAGCCTTTACAA
ATTTCTGACGCAAAAGAGTATGAATTAGGTGGAGGTAAAAAGGCCATTGCAATTTTCGTCCCAGTCCCAT
TATTGAAGCAATTCCATAAGGTTCAACAAAGGCTTACTCGTGAACTAGAAAAGAAATTCTCTGACCGCCA
CATTGTTTTTATTGCACAACGAAATATTATGCGCAAACCCGGCCGTAAGTCCCGAGC
>Pg_Root5919_c0_seq1
CTGGAGACAAGCATAAGGATAATTTCTCACAGGTTTTCTATCACGCAATATCTAATTACAGAGGGTGGAT
CTTAGCTTTGACTTATGGGTATTGTTTTGGGGTTGAACTAACCGTGGACAACATAATTGCCCAATATTTT
TATGATAGGTTCAATGTGAATCTTCACACTGCAGGAATTATTGCAGCAAGTTTTGGATTAGCAAACATAT
TTTCAAGACCCGGAGGAGGGTTCCTCTCGGATGTCGTGGCACGAAGGTTTGGGATGAGGGGTAGGCTATG
GACCCTGTTTGTAGTTCAAATTTTGGGGGGCCTATTCTGCATTCTGCTAGGGAAGTTGGGATCTTTAAGT
GCATCCATTGCCATGATGCTTGTGTTCTCTGTATTTGTTCAAGCTGCGTGCGGCCTTACATTTGGAGTGG
TTCCCTTTGTTTCAAGAAGGTCATTGGGCGTGATATCTGGGATGACAGGAGGTGGTGGAAATGTAGGTGC
AGTTTTAACTCAAGTAATATTCTTCAGAGGATCAAGATTCAAAACAGAGACGGGTATAACACTAATGGGA
GTCATGATAATATGTTGCACCCTTCCAATCTTCTTGATATACTTCCCACAATGGGGAGGGATGTTTTGTG
GTGCATCTTCTAAAGGTACCACAGAAGAAAACTACTACATGTCTGAATGGACTTCAGAGGAGAAAGAGAG
AGGCTTTCACAGCGCAAGCTTAAAATTTGCAGATAATAGTAGAAGTGAAAGAGGCAAAAGGGTGGACTCT
GCACCCATACCCTCAGTTGAAAACCCACCTCCAAATGTGTAATTATGGGAATTATTCTCTGTAATAGATT
AAAAAGCAAATCATCAGTTAGGAAGCATTATATATGCATCTGCTCAAGTCTTCGTGTAGTTAACCTTGGG
TTAGAAATTGCATGAAGAAAATGATTTCTATTTTACTTATTAG
>Pg_Root5948_c0_seq1
AGCGGCTTTGATCAACCCTAAATTGCCTTCATTAATAAGGTCACTGAGGCTCAGCCCCTGGTGTTGATAT
TGTTTAGCTACAGATACCACGAAACGCAAGTTGGCCTGCACTAATTTATCCAATGCCTTCTGATCACCCA
TCTTAATCCGCTGAGCCAGAACTGTCTCCTCCTCGGGAGTGATCATCGGAATTTTGGAAATTTCCTGAAG
ATACTTTTCTACTGCCTGCGAATCTCGATTCGTAATCTGCGTTGCAATTTTGAGCTGTCTCATATCTACT
TTATAAAAATGACTTTAATCGTCGATAATAAATCGCCTTTCTGTTTATTTGTCAAGGGTACTATACTAAC
ATTTGCAAGACTGACTATGTTCGGG
>Pg_Root5954_c0_seq1
ATTGTAGATGGCTGCGTGGCACGTATCGCCGCTAAGCTTGAGATGATGCCGCCTTGCTCTAGTGTCAAGG
ACAGAATTGCTTATGGAATGATTAAAGATGCTGAAGACAAGGGACTCATTTCTCCCGGCAAGAACATATT
GATTGAGCCAACATCTGGTAACACCGGGATTGGTATAGCAATGGTCGGAGCAGCTAGAGGTTACAAAGTT
GTGATTACAATGCCTGCATCAGTGAGCATTGAGAGA
>Pg_Root5954_c1_seq1
AAACTCCAGATGGTTTCATGCTAGAGCAATTCAGAAACCCTTCAAACCCACAATCTCATTACGAAACCAC
TGGTCCAGAGATATGGAGAGACTGTGCAGAGAAAGTAGATATGTTGGTTGTTGGTGTTGGGACTGGTGGA
ACGATCTCTGGAGCAGGGAAGTTCCTCAAGGAGAAGAATAAAGACTTTAAGGTTTATGGGGTGGAACCTG
CAGAGAGTGCTGTACTCAGTGGAGGGCAACCTGGTCCACATGGGATTCAAGGTATTGGGGCTGGACTCAT
CCCAGACAATTTGGATTTTAGCGTTCTTGATGAAGTCATTCAAGTGACAAGTGTGGAAGCAATTGAAACA
GCCAAACTTCTTGCCCTGA
>Pg_Root5958_c0_seq1
CGTACAGGAAATTCTTGACGACCTCCCAAATTTAACAGCTTCGTCTTGGATTTGTGTGGCAAGCTCCCTG
GTTGGAGACAGTACCAGGATTGTTGGGCCCATTCGCGAATCATTCCGGACGCGTTGAAGATGCATGAATC
CAGGAAGTAAGTAACCCAAAGTTTTTCCCGAGCCAGTTTTAGCAATGGCAACTATGTCCCTACCTTGCAT
CGCAATTGGCCACGACTGAGCTTGAATCGGAGTTGGAGCAGAGAAACCTGCAGTGAGTACCTAAGAAAGC
AGAG
>Pg_Root5961_c0_seq1
ACAAAAAACAAAAAACAAAAAAAATTACAACAACCAAAATAACCAAAATAACCAAAACAAACAAAATAAT
AACTCGACGCAAACCAAAGCAAAAAAACAAAGAAACACTATACTAACACACTATTGCCAAAAAGCCATAA
AAAAAAAAAATTTAGAATGCTCCTTGCGCAAAAAACAAACAAACAAAAACAGCAACAGCATTTTATTTTT
ATCTAATGAAACCCAAGCAACAAAAAAAAAAAAAATCAAAACATGGAACATGAGCTTTGAGCGTTGGGCG
CGACCAAAGGCACAGACAGCAGCTTCGCTCGCGCGATGAACTAAACCTCGCCCACCTCCCTCGATCAAAT
CCTTTCTCCGCCAAGCAGGGTCGCCAACAACCAGGACCTTGTCTGCTTCTCTCCCAATCTTGGATTGCAT
CGAGCAATTGATCTTCGCTTCTTCGTTTTTTGTTCTCGCCTTTTGGAGGGCCACCGAGCCAAGCATTTTG
GGGTTAAAAAGGGATCAAGGCAAACTAC
>Pg_Root5976_c0_seq1
ATGATGATGATGATGATGAGGATGCAGAGCATTTGTTAGGGTTAAGGATGAGATTGTCACAGTCACCATC
AACTAAGCCATTACTGTCAGCTTCACCACAAACTTTGTTGTCAGCACACCAGCCGCAAAAAGGATCATTT
GAACAAGATTTGCAGTTTGTATATTCTACGCATTGGGCACTCAGACAGGACTGAAAAAACCAATCTGTAC
AATTGGATGGGTTTCCGTTTGGTCCTCTCGCATTTCCAGGTAAACATTCTTCGGTGCTTTCACACCATCC
GCATCCACTTAAGGAGGAGCAACCTTCACAGTTGGATGCCGAGCAGGATTGGGCAAT
>Pg_Root5977_c0_seq1
CTTCATATCTCAGACCCTAACTACCATGTTTCCATTCTTTGCTTTCTTCTCTCTTGTCTTCTTCATTCTC
CGGCCGACATGCATTCCAGCCAAAACAACTCCAGCCTGTATTGGAAAGCCTATAACTGTCGCAACTGCAA
AAAACCATAGTCATACGTGGCATGATTTCAAAAGGTTCCGAGATGTGAGGAAAGGCAGCCACGTCAACGG
CATGTCTGAGCTCAAGAAGTACTTCCATCGCTTCGGTTATCTAGCCATGCAAGAGACGAATTTTACCGAT
AAGTTTGATGATCATTTGGAGCATGCAATAAACCGGTATCAAGTAAAACTCGGGTTATCGGTTTTGGGAA
AACTTGACTCTGTCACGCTCTCTCAGATAATATCACCTAGATGTGGTGTGTCTGACGCATCAATTACGTT
GCATGATAAAAGAAAGTATGAATATTTTACCGGCCGGCCGAGATGGACACGTAAAATTCCAATGACACTC
ACCTACGCGTTCTCGCCGGAGAATATGATAAAATCTTTGAGCTTGGTTGATATTAAAGTAGTATTTACAC
GTGCTTTCAACCGTTGGGCGTCAGTTATTCCGGTTACTTTTTTGGAAACTAACCAATACGAACATG
>Pg_Root6000_c0_seq2
TTTGTGTAAGGCCAGGAGTTTTTCGTTCACTTCTCTTTCGAGTTTTAAAGCAAGTTCCAAAGATTGAACT
GGTGTGGGCGAAGAAACAGTTGGGGCAGGAATGGCATTTAAGACTACTCTTCCTCCTCTTTGGTTTTGGT
AGGTGATCAATTTTTGGGCGTGCTCTCTTTCCTCATCAGAAGAGTGATGAAAAAAATCTCTGAATCCGTA
CAAAGCGACATCATCCCGGTCGAAGTAAGCAGCAAGAGATTGATAAACATAAGAAGCGGTCAGTTCAACA
TTGATTTGAGCGTTTACTCCGAATTCGGCTTGTTCTGAATAGTTTTGGCGAGCTCTTGACATCTTAACAA
T
>Pg_Root6016_c0_seq1
GAACCCATTATCATGGCGCATTATTTTGGCTGAAGTCACTTCTCCAAAAGAACTGAAAATTTCTTCTAAT
TTTTCGTCGTCAATGAATAAGTTGAGATTCTTCACATAAAGGTTTGAAGCGTTTAATTTCTGAGTATGGC
TTTTGTGCATCTGCTCAAATGCATGTTTTAAGTGATCTGCCCTTTCAGCTTTCTTCTGAGCCAATCCTAC
ATACAGCTTCTTTGACCCAATGAGTGCACCATTCAGGGCCTCCATGGCCTTCTTAGCCTCTTCATTTGAC
TCGAACTTGACAAACCCAAATCCATTTGATTTTCCCTCACTGTCCTTCATAATGGCAACACTACAGATAT
TCCCGTAATCTGAGAACTTAACCCAGAGGAGATCCTCTGTCACATCTTTGTCAAGATTTTTCACATACAA
ATT
>Pg_Root6029_c0_seq1
CAGACACAATACCGAGAAAGAGAGATCGAAAGGAGATAACAAGAATGGTTTCTTCGCTTCTTATGTCGTT
TGCTCCGGCCACCGTGAGGGCTTACGCCACAACCGCAAAAGGAGCATCAGGCGGCGCCAAGGAGGAGAAG
AATCCCCTCGACTTTGTGCTGGGCTATTTGACAAAGCAAGATCAGTTCTACGAGACTGATCCAATCCTCA
AGAAGGTGGAGAAGGAACAAGGCACCACTGGAGGCAGAGGAACCGTTCGCGGCGGTGGTAAAAGCGCTGC
TCCGGTGCCTGTGGCGGCAAAGAAGAACGATGGTG
>Pg_Root6033_c0_seq1
ACAACTGTGCTGCTCAGCTCATTAAGCATAGCGCTAATCCCTGCTTCTCTAAGGCGGGCTTTCAAGTAAT
GTGCGTTTCTTAGGCACTTTTGGACCTCCTTCTGGAACCCCTTGTAGCCTTTTTTGTTCAGAGTGTACCA
CAGGAATATTGGAGCATGGCCATTTCGACTTCCCATAACTGTGGCATCTCTTGAAGCAAGGTACTCGACG
TTGCTTGAGAGAATGTTTATG
>Pg_Root6038_c0_seq1
GCAGAGCTGATAGTGCAGAGGCCAGATGTAAATTGTTAATAGAGAATAATATGGAACTAAATGAAGAGTT
GAATTTACTTAAATGTAGTGGGAATACCTCTGATAGGGTGGATGCACTACAAAGGCAGTTGAGGGAATCT
GAGATTCTGCTACAACATGCTGTGGCATCTACTGAAGTGAGTCAGGAGAAGCAAAGCATGT
>Pg_Root6043_c1_seq1
AGGTTGACAAGTATCATTGGAAGCACAGTCATTAAAGTCATTACAGTTGAATACAGTTGAGTTACGAGTA
GAGACACAGAGACCTCCAGAACATACATCATTAGTACAAGCATTGTTATCAGTACAAGTCTTGGTGTCAT
TAGGAGTACCAATACATCAATGACATTCGAAACAATATCTATCAAGACATTGAATACGAGGATCTTGGCA
AGAAGAGTTATCAGGAGCACCGAGTGCTCATCTAGCACCGTTAGCATCAGCACGACAAGTACCTCTTTGG
CATTCTTTAGCA
>Pg_Root6062_c0_seq1
GTATTCTTCTTTCAGGATCTTTGCTAACTCGTTAACTTCTTTAACAGTCAGGCTTACTAACTGCTCAGCG
AATGCTTTTAAATCTGCCATTGTTGTAAATTTTTCCCGCCTTCATTGCCTGTGCTCCGGCGGATGTTTAA
AAAAATTTGATTGTATTTAAACCTCAGGCAAGGGTTATTATTTTGAGATCGTGATCAGTAATTACTGAGC
GCGGTCTTCTAAAGCTTTGATCAAACCAGCCAGTTTGTTGCCAGCGTTCAGGCCGCTGATAACATTCTTG
GCAGGTGATTGCAACAAGCCAATGATTTCCCCGATAAGGTCGTTTTTGCTTTTCAGGGTAGTCAGCGTAG
CCAGTTGATTGTCGCCCATGAAC
>Pg_Root6073_c0_seq1
ATCTTCATCGTATCTCCCCACCGAGTACAAGATGGAGCCAGATGGAACCATTTGCACTTGTGATGTCTTT
GCCACAACCGTGGCAGTGTTGAAAACAACGTTTCTGCAATCCGGAAGAATGCTTGTGGACCAAGCAGGTA
GAGTATAATGCCGATTGTTGAACACTACTTTTGCAGGTGCGTTCATGTGATAGTTCGATAGGAAAGCCAC
ACA
>Pg_Root6075_c0_seq1
TTCTTCTTCTTCTTCTTCTTCCGCATTATCTCCTTCTCCAGAAAATGGCTACTTTCCTAACAGCTGTTGT
TTCAATCAAAGCTACACTCTTCTCTTTCCAGCCCCAAACCTTCACCTCTTTGCAATCTCAAACCAATGCA
CTCTCCCTCAAACCTTCCCCTTCTTTCACCAAACCCATCTCCGTCTCCCTTCCAAGGATGAGACTCATCC
CTCACGCAACGACGGAGACGGAAGAAAAACCCGCTTTAGACCCTAACGCAGAATCCTCAAGACGCGTCTA
CATCGGAAACATACCAAGAACAGTCACTAACGAACAGCTCACCAAAATCGTCGAAGAACACGGCGCCGTT
GAACAAGTCCAGGTGATGTATGATAAGTACTCAGGAAGAAGCCGTAGGTTTGGTTTCGCTACAATGAAAT
CAG
>Pg_Root6086_c0_seq1
ATACAAGGAAGCCAAATTCAGATGGCACAATAAGTTCACAGGATATCTATAATACAGTAACCACCCCCAG
GGGCGGTGAATACCAGATTACTTTACCAGACGGAAGTAAAGTATGGTTGAATGCGGCTTCATCATTGCGT
TTTCCTATAGCCTTCGCCGGGAACGAGCGAATTGTCGCGCTCACCGGCGAAGCTTATTTTGAAGTGAACC
CGCAAATTCAGCCAGGGTCAAAACAACAAAATGGCCAGGCACCCAACACG
>Pg_Root6105_c0_seq1
TGCTCAAGCAGCGTCAAAGGTCTAATGATGCAAACGGTTCACAGGGAACGTATTCTGTGCAGTTTACTGA
CAACCAGAAGTCAATTTTACAATTTGATGATGAACAGCGGAAAAAATTCAACAGGGTGAGCTCTAGGAGG
AACGAAGGGAGAGATGCTAGCTCTGCAAGGGTTGAGGAATTTTCATTTGCAACTGCACAACAAGTTATTG
TTCCAGATAAAGAAGTGACAGAGAACAAAACAAACAATACAGAAAACAAGGGAAATGAAACTTTAAGAAT
GAAGCTTTGGGAAGTCTTGGAAACTGTTTCATCACCCGCCAAGCAGTGTTCCAACTCTCAGGCTTTAAAG
ACTGGT
>Pg_Root6116_c0_seq1
CGCGAAGTTGTCGAAATTGCAGAAGTCGTTCGAGCGGAGCCCACCAGCACCAGCTGTTGGAAGCACTCTG
ACCTCGCCGATTGTGACCTTTACAGTCGGTAAGGAAGGACGACTCTTTGCAGCACACGAGGATGTTCTTA
GCATGTCGCCATTCTTCATGGCGGCTTGTAGAGGGCAATTCCTTGGGTCGCAGAGTAAACGGATCGATCT
TCCCGATGAAGAACCCGAAATCTTCTCCTGCGTTCTTGAGTATCTATACAAGGGGGACTATTACCCACGC
TTGATCCACAATAAGCGTCGAGACTCTTGGGAGCTTGAGGATGCAGTCACATCACCCAACCCCGAAAACA
CAGGTGGCCGCGGATCCGTCGAGGCTACAATATATCTATCTAGCGTGAGAGAACACCTCTTGAGGGATAC
AGTCATATACTGCGCTGCGGAGAAGTACGGCTTGGAGGAGCTCAAGCGCCTGTCTCTCCGGAAGCAAGGT
CTGCAGAGTGGAATCGAAGTTGCTATGATTCTCCGCAGTGCTCGGTATGCTTATGACAACACGCCAGACT
CGGACTCGCGCCTCCGCGCTCATTATCTCGCCCTGATTATCAGATGTCGCAAGACATTTAAGAGGAGCGG
AACCATGCAGAC
>Pg_Root6126_c0_seq1
TCGATCAATTTGGCTTTACCACCAGTTGGCTGGCACAGCACGGTATTGCATCCGATGCAGACTACCACCG
ATTGTGCATGGCTGAAAACGGTTGTGATTTTGAGCATCCCGGGCATTTGACATCCATGAAATACGAGTTG
GGGTGTTGAACCAAACGCTTCAGCTTGTGGCGTTTGCGCTCATCTTCCGGCTTTGGATGTAATAGATCAC
GTGCTAATGGCATTTTGTATAGCTTATTGTTTGATTGCAATAGCGCTCAAACTTG
>Pg_Root6127_c0_seq1
GCATTTACTCGTCCTCCTCTTCCTCAGGGGCACGAGGAGCGATGACGTAGCGGGAGTTGCCAGTGGCACG
GTCTTGCTCATGCTCAATAGCCAACTTGGAGAGATGGCCAATCATGTTCTCAATGGCAGTGTCGGCCTTG
GAGCGAGTCTGACGACCGAGGTTGTCCAACCAGGGGATGTCAGTGAGGATAGCGTAGACGGTGGCAACAA
CAATGGTGACACCAATGGAGTAAGCCCAGATGATGACAACGGTAACGATGCTGGTGCGGCCGTCGGATGA
GACTT
>Pg_Root6131_c0_seq1
AAATTCTTCATTTATAATTTTAAAGAATTTCCTCACACGTGTGAGGATTAATACAAGTATAGGATTGCAC
GTGTACAACGTATACAATGATATGAGGACAGAAGCTAATTTGGAGGATAAGAGCCAAAAGAAAGGTCAAG
GGGACCAAGTTGAGTGGAGGAAAGTTCTTCATATCCTCTTCTCACTACTCTGCATCAATTGTGCCTCATA
TGCCTTTGCTCTCTGTAGTGTTTCCATCGCATTCGTGTCCAAATTGAAGTCATGAAATGTACTTGCTGCA
GAAAGCTTCATTGATAGAAAATCCACTTGGTTCTGCAAAGACTGGACATAATTGATAATCTCATCCAACA
TTACTGCCATGCCCATAGTCTTGTGGCATCCCGGAACAATGTCTTGTAAGCATTTCAATCTCTCATTAAT
TTTTCCTCGT
>Pg_Root6146_c0_seq1
AGCCCATTCATGAGTTTCATTATCCCAACCCAAAAGCAGCCCAAAGTCAAGACTTCTAGCATGATAGATG
TGCCCATTATCATCATTAGCCACAATTGATGTACACACTGTGAAAATCTCATAAAAGATATTATATATAA
CAATTTCACCAAGTTGTAAGCCAGATGCGTTGGCCATTCCCACAATTTCGTCATGATATGGTGCCGGAAT
TTTTGGTAAGATGACAGTCTCCATGAACGTTATGGTCATGTTATAGGCATTGTTGATGCCGAATCGTTCG
AATAGTGGTATGAGCCAGTGTGTTAAGGCACCGATCAAACCTTTGATGTTTGGGCCATATTTTTGGCCGA
TCTCTTGCCAACGGTCAACGGGGTCCTTATCTAGGTCGAGGGTGAACCACGGAACAGCAGCAGGATTATT
ATTAGGCTGATATAAGTTAGTGTTATTATCTAGGATGCAAAAATCTTGATATGGATCTGGAAGTGGCACA
TATACCGAATATACTACACTCAAAACCAATGATAAAAT
>Pg_Root6193_c0_seq1
GTTGTTTCTATGATTTTATTACTTGATTTGGATGTTCATGTGTAAATTGTAACTGATTTCATCCGATTAT
CTGTAAATTGCTCATGTTCAAAGTTTAAATGACTAACTAGTAGTTGCTACTTGCTTGTGGAATTTAAGTT
GCTAGTTATTGTAGTCAATAGTGTTGTTGATGCTTCGATAATAGTAGTATTGATGAAATATATATATATT
TTTAAAAGAGGGAAAGTAGGTATATAATTGGTACATACCTATATCGTATATGTACTGACCAGAACGATTT
AGGATTTCGGTACTTGTATCGATACCATTTATTAGAATTATCAATAACTGAAATGGTATGGTTTCAGTTG
GTAGGATACAGTTTGTTACCTATGCACACCTCTATTAGTCTGAGTGTTATAAACGGTGGAGAACTTGTGT
TGTAGTAAGTTTTTTCAAGAAAATTTTTCAACCACCTTCACACTCGAGGTGTTAAGAAGGATGGACATCC
TACTCAATACATCAAAACAAAATTCTATCTTTGCAATGCTTAAGGGCAAAAGAATGTTCTTGAATGAAGT
CAACCCACTTAGCTTGTAGATGTCTCAAGTTTTTTGGGGAGTGAAGGTGGTGAAGCACCTGATGATCGCA
CAAACTTCTTAGGCAACAAGTAATGAGCCCAATATTTAAGTGCTTGAACTACAACATAGAGCTATCTATT
ATAGGTAGATTACTTTTGTCGGGTCTCATTCAACTTCTCTCTAAAAAACGCAATCGGATGACTTTCTTGA
CTAAGCACTTCCCTTATTCCTTACATAAGAAGCGTCGCATGCTACCTTACTAAAATATGGTAGCACTAGG
ACAAGTGTTTGCGTCAACCTATCCTTGATCCACATGAAGGTTTTGGTATACCAATCAAACTCCCATTTTT
TCAAGCTGTTAGTAGTGGGAGCCATGAGTCTCGTGATGGTACTAAATCCATTGGCAATGACGCAACTTCA
ACTCTTTTTTTTCTCAGTGGGTGCTAAC
>Pg_Root6202_c0_seq1
ACTCCCCACAAAATGATGAAGCTATTTGGCCGCGCAAAAGCAGCACCACCACCAAGTGAGAGCATAGCCA
AACTCAGAGAGACCATAGATCTCCTCGAAAAACGAGAAGCCTATTTACAGAAGAAAGTAGAAAAAGAGAT
TTCAATTGCAAAACAGAATGCGACAAAAAACAAAAGAGTGGCTATAATGGCCTTGAAAAGGAAAAAGTTA
TATGAAACCCAGATCGACAGAATGGCCGGAGCGCGTCTGACTATTGAACAACAAGTAATGGCCATAGAAA
ATGCGAGTGTAAGTTTCGAAGCAATGAGCGCG
>Pg_Root6223_c0_seq1
GAGCCGAAAACCAAAGCGGACATTGATAAAATGGCTACGGGACTGATCAAGCTCGCTCAAGAAGACCCTT
CTTTCCATTTTTCGCGCGATGAGGAGATGAACCAAACCGTCATTGAAGGAATGGGAGAGCTTCATCTTGA
GATCATCGTCGACAGGCTTAAAAGAGAGTTCAAGGTCGAGGCTAACGTTGGAGCGCCGCAAGTGAACTAC
CGTGAGAGTATCTCCAAAGTAGCTGAAGTGAAGTACACGCACAAGAAGCAGTCAGGTGGACAAGGACAGT
TTGCTGATATTACAGTCAGGTTCGAGCCGTTAGAAGCAGGATCAGGGTACGAATTCAAGAGCGAGATCAA
AGGAGGAGCTGTGCCAAGAGAGTATATTCCAGGTGTGATGAAAGGGCTTGAGGAGTGTATGAGCTCCGGT
GTGCTTGCGGGTTTTCCGGTAGTTGATGTCCGTGCTTGTCTAGTTGATGGTTCTTACCATGATGTGGACT
CGAGCGTGTTAGCTTTCCAGCTAGCTGCGAGAGGAGCTTTCCGTGAAGGGATGAGGAAAGCAGGTCCGAG
GATGCTTGAACCTATTATGAGAGTTGAAGTTGTTACGCCAGAAGAACATCTTGGTGATGTCATTGGTGAT
CTTAACTCTAGGAGAGGTCAGATCAACAGCTTCGGAGACAAACCCGGTGGTCTCAAGGTGGTAGATTCTC
TGGTTCCGTTAGCAGAGATGTTTCAGTATGTGAGTACATTGAGGGGGG
>Pg_Root6230_c0_seq1
ATGTTTTCCATGCAATGGAAAGGCATTTTAGCTTTGGGATTGAATTTAGTTACAATACCGGGACGAATCT
TGTTCACCATGTTACACAAGAAAACGCCGCTTTTCATGTGTTCGTGAAAGTCGACAGTGCTTAAATCTTC
ACCAGTGAGGGCAGTAAGGAAGTTGCGGACTTCCTTTTCAACACCGAGATCGTATTTAGCGGCCAGAGTC
TTGGCCACATCATCACTCATTCCATAAGCAGGTCCGTGG
>Pg_Root6246_c0_seq1
GGAGAAATAGAGTTAACCCTAATCCCATACTGCCCCAACTCCACACACAAGCTCTTCATCACCCCCACCA
CAGCGTGCTTCGACATCGTATAAGCATGCGGTGCCTCACCCGCATTAACTGAAGAAACACTTGATGTAAA
AAGAATGACGCCTTTATTTGACGGGATCATAACCCTAGCTGCATGTTTGGCTCCAAGGAATGCCCCGTAC
A
>Pg_Root6253_c0_seq1
GCTAAGCCTCTCAAACAGAAAAGGAAACAAGTGTATTAATGGCTTCTTCAATGATATCATCTGTAGCACC
GGTCACCCGTGCCACCGCGGCTCAGGCTAGCATGTTGGCGCCTTTCACCGGCCTCAAGTCCATCGCATCT
TTCCCCGTCACCCGCAAGCTTGACAATGAGCTCCAATTTTTACTGTTAGAGCAAATTTAACAATATTCCA
ATTTTACTATGAAATACTGTAGGATAAAATTGAGTGTCAGCAGGTATGGCCTCCTATTAATACAAAGAAG
TTTGAGACTCTATCAAACCTTCCTCCTCTGCCTAAGGAATCTTTGGCAAAGGAAGTTGACTACCTTCTCC
G
>Pg_Root6271_c0_seq1
GCGGGCGTTTTGTAATCGTTTGATCGCTCTTTCCTTGATCTGGCGGATACGCTCTTTGGTCAGATCGTAT
TTCTGGCCAATTTGCTCAATGGTTACACCATTTTCGCCATCCAGGCCAAAATAAGCATTTACAATTTCAG
CTTCGCGGTGACTCAACGATTTCAATACCCGGCGGATCTCGTTACGTAATGAATCTTTCATTACATCGTC
ATCCGTGTCATCGCCACCTTCCAGCAGGTCGCCCATAGCCACATCTTCAGCCTCATGCACAGGTGCATCC
AGTGAAGTATGACGGGTATTGCTCTGGAAGATGTTGTTGATCTCAGTTTCGCTCATTTCAAGTAACTCAG
CTAATTCTTCTGTACTTGGCTCACGCTCATGTTCCTGTTCGAAAGCCATG
>Pg_Root6283_c0_seq1
AAAATCCAACAAGTCCCCTCTTCACAACATCACTCTCAAAATGCAAATTATTGTAAAAACTCCCTCGGGA
AAAACTATCACCGTAGACGTAGAATCATCTACAACATTAGCAACATTGAAACAGAAGATATATGAAATCG
AAGGACTCGCTGTCGAACAACAATCCCTGTATTTAGACGAACATCGACTCGAAGAGTCAGAAGCCACTCC
TGAAAACTGTCAATTAGGAGAAGGTGAAAATGTAATACTAACTGTTAAACAAAAGAAGATTGTGAATAAG
TGCAGTTTTACTGGATGTACCAAAAGACCCGCCTTGATAGTCGGAGATTGCCGATGGTGTGCGAAAAGGC
ATTGCCCTCAACATCGTCTCCCTGAAACACACAATTGTATTAACTTACAAGATTGCCGCCAACAGAGTTT
TGACAAGAACAAAGAAAAACTCATGCGCGAGAAATGTGTTGGTGTTAAAGTGTAAAATTTATCATGGTGC
TTTGACTGTATATATAAGAAGTGCTCAATTTTCGAATTCTGCTTCGCCTTATAAAAAAGAAATATGAAG
>Pg_Root6295_c0_seq1
GGGTAAAGAAGCACTGAAAAGTTCTCATTACTGGGTGGTGTTGGTGTGATTGTGGTGTTTTTTTGTGTTG
TTGGTGGCCCGTATAGCTTGCTACTTTGAAGTTAAAAAATGGTTAATTACAAATTTTTCCCGTCTTTTTT
GGAGACTGAACGAAGGACTTCTCCTTGGAGATATGGATTGATGCGAGCGTGATGGCGATCCGGAACCGAG
CGTTTGCGTCGTCGAGGCTCATCATGTCGAATTTCGTGGAACTTCTTTGCAATCATGCTCTTGTGAAGCC
CGTTCTTGCTGAGCATATCTTCAAGATCTTGTTCATATGCATCACTATCTTTGCTTGGACAGTTAAACAT
GTGCTCTTGATCACAAAGACATTGTTGTTGAGCCTGATAGTTTCGCGAAAATTCTGCACTATTGTCAAAC
TCCTCTAAACACCCATCTTTTGAGGTGAATCCAACTGGACACGGATTTGGGGGCTCACAATAAGCTGGGA
GGACGCTGTCGGACTTGATCTGTTGTCGGTGTTCAAAATCATCTTCAGGGCGAAGTTGTTGGTCACCTTC
ACCAGCACCACCGGTGATATATTTAGTTCCAAAGGACATTGGACCCGGAAGAGCCTCGGCATCTCTTGAG
ATCAAATCAATAAACTGTGAATCCGGGAACACCGAATTCCCTCCAAATTCATAATCCATGGCCGAAGAAA
GCCAAAAAATTACAGGAAAAATGGCAAAAATTCTTTTGGCGGCCATATTGTCACTTGTGCG
>Pg_Root6296_c0_seq1
TGTAATAGAAGAATTTAATTTCGGACAACCTCGTGAAAAAGTGATAGATAGGGCTACCATTAAGAGTCTG
GAAATATTGCAGAAAGAAATTTTGAAAATTGTGTAATATTTTTTTGTTAAATGGTTTATTTTTCTTTTCT
TTGCACCCTGATTTTGAATAACGATAAAAGATAAGTATAATGTCAAGAGTTTGTGACCTTACAGGTAAAA
GAGCGATGGTAGGAAATAACGTTTCTCACGCTATGAACAAAACTAAGAGAAAGTTTTCTGTAAACTTAGT
TAAAAAGCGTTTTTATCTTCCAGAAGAAGATAGATGGATTACTCTTAGAGTAGCAGCATCTACGATAAAA
ACAATTAATAAAAATGGAATCACTGCTGTTTTGAAAAAAGCGCAGTCAGAAGGATTTATCAAATAATCTT
TTCCTAAATAAATATATAGCAAGATGGCAAAGAAAGGTAATAGAATCCAGGTAATTTTAGAATGTACTGA
GCACAAAACTAGTGGTCAACCAGGTACATCAAGATACATAACAACAAAGAACAAAAAAAAATACTCCAGA
CTGATTAGAGAGATAAAAATTTAATCCAATCTTGAAAAGAGTAACTGTTCATAAAGAAATTAAATAATTA
TTAGTCATGGCAAAGAAAACCGTAGCAACCTTACAGACAGCTTCTAAGAGATTAACAAAAGCTATCAAAA
TGGTAAAATCTCCTAAGACTGGTGCTTACACTTTCGTTGAAAGCGTTATGGCTCCTTAATTAGTTTACGA
TTTCTTGAAAAAGTTATAATCATTCAG
>Pg_Root6313_c0_seq1
CAAGAGCACAATGCCTCGCGATCGTGGAGATTTATTGCACCCCTCTGAGGAGAGCGAGAGGAGGAAGCAC
AAGTTGAAGCGATTGGTACAGAGCCCCAACTCCTACTTCATGGACGTCAAGTGCCCTGGGTGCTTCAACA
TCACTACCGTTTTCAGCCATGCCCAGACTGTGGTGTTGTGCGGATCCTGCTCCACCGTCTTGTGCCAGCC
AACTGGAGG
>Pg_Root6318_c0_seq1
TTTTTTTGAACAGCGTGGGAAGGGAGTTGCCATGCGCTTACTTCAGCGGGATGAAGCGCGACGAGTGGGT
GGCGCCGATACCCGGGCGGCCGTGCATGACGGGCTGGTACGACAGCGAGAACTCGCCGAGGTAGTGGCCG
ATCATCTCACCCTTGACCTCGACGTTGTTGAACTGCTTGCCGTTGTAGATGCCGACGACGGAGCCGACCA
TCTCGGGCATGACGATCATGTCACGCATGTGGGTGCGGACCGCGGGGGGCTTCTCGCCAACCTTGGCCAG
GGTCTTGGCCTTGCGCAGCTTCTTCAGCAGGGCGGACGCCTTGCGCTTGATGCCACGCTGGAAGCG
>Pg_Root6392_c0_seq1
ATCGGGACTTGCGGCAGAAAGGTTCCGCATGACTCATCAGACCACAATAAAAACAAAATGTGGGCAATCT
CTCATACTTAAAATTCACCCAAAACCAATCCCCGATGGGCTTTTTAAGCCGCATTTTTTGGGTAATCGGT
TTTTGCACATCCATGACTGCTCGAATACGCATAAAGGTCTTTAGCTTCCCATCAAAATTCTGGGCATCAG
ACGACACAAACTTACCAATATAATTGCCTTCCGCCACCCCAATCCGCTCAGACATAAACCCAATAGGAAG
ATCAAAAATCTGAATCCACATCTCAACCATATTAACCGGAACTTGGGAAGGCTGCTCCCCGAAAACAAGA
TGCCGCAAGAGAAGAATATGATTGGAAAACGACCAAGGGCCATCATTGAGCACTCGAGCCATATCACGCT
CATGAAAAAACCGGAACATAAACCTGCTATCACCATATTCTTTCACATCGATACCCATGACTGGGTTCCA
GATTGGGATCAAAGTATCCTTCATCGCATCAAACTGAATCGGCTTGTCCGTAAGAAACTTGCCAACCAAA
CAAAGAGACAAAACATCATCAGGATTCTTAACAATATCCTCATCCAGCACTAGGCCACCGAAATACTCAT
CATCAAGTGCGAGAAGACGACATACCTCAGACAAATCAGAGTGAGGCAACCGCCTATCCGAATCCATTAG
GAACAGAAACGAAAAACAGGAGGTCTAGACCAAAAACATGCCAAAAGGCAAGAGGAAGAGAG
>Pg_Root6403_c0_seq1
TTGTCCTTCTTCTTCTTCCTCTTCTCACCATCTTCCCCTTCTTCCTCGCTTGAGGAGGTAGAAGAGCTGT
CGCTTCTGTGAAGCTTCTCGAGGAGACTATGATTTTTCTCTTCTTTCTCGTGTTTAACCTCAGGCACCAC
TGGCTCTGAGATATGAACCTTATGTTCAAACTCAGAGTCGATGGTCTCCTCAGGTTTTGTTTCCTCCTTC
TTCTTCCCCAAGAAATCAAACAGTCCTCGATCCGTGACCTCCGCTGATGATTCCTCGGTCGTTACCTTTG
GCACCTCCTGCTCATGAACTACGTTCTTGGTTTCCTCTGCCATAGTTATCAAGAAAAGGTTTGCTAGGTT
TTATGAGAATA
>Pg_Root6418_c0_seq3
GCGGATCTTGGCAACCTTACGCAGCGCCGAGTTCGGCTTCTTCGGGGTCGTCGTGTAAACGCGGGTGCAA
ACGCCGCGCTTCTGGGGATTTTCCTGCAGAGCAGGAACCTTGTTACGCTTTACGTTCGCCTGGCGAGGCT
TGCGGATCAGCTGGTTTACGGTAGGCATTCAACCTTCCCTCTTTGTAATGCGTATCAAAGCGCTAGCGCT
TCGGCACAAATCTCGTATCTTCGCCCGTCAGGGCCGTTTCAGCGCCATGCTCATGCACGAATTCGGGCAA
CTAAACCACCCCAAGGGTGGTTGCCCGAATAAAAGCAGAGGAAGCCATAAG
>Pg_Root6419_c0_seq2
CGACACCCTTCGACAACCACGACAACCATCCGCCAAAATGGGTGCCATGAAATATATCGAGGAGTTGCAG
AAGAAGAAGCAGTCGGATGTTCTGCGCTTCCTTCTCCGTGTACGATGCTGGGAGCTCCGTCAATTGAATG
TCATCCACCGTGCCTCCCGACCATCCCGCCCTGACAAGGCTCGCCGTCTGGGGTACAAGGCCAAGCAAGG
ATACGTTATCTACCGTGTTCGCGTTCGACGAGGAAGCCGAAAACGACGAGTATCCAAGGGTATTGTCTGT
GGTAAA
>Pg_Root6434_c0_seq1
TGGAGTTCTGGGGTCTGGTTATCGAAGCTAACTCAACTAAGCGCGGTCAAATTCCTCCTGGAAGCCAGCT
TATTATTACTCAAGCTTCGATCGTTGATCATTCTTCTGAAACTCCTACTACTCTTTACCTTGAATCTCCT
CAAAAATTAGTTCTTTGCACTCTTACCCCATCCCGCGTTCCCCAGTACAAATTCTCTGTCATCCTCGATG
ATGAAGAATACGCTTTCAGTGTTAAAGGAGACAAGAGCGTTCACCTCATTGGTCGCCTTCACCATATTGA
TCTTGGAGACTTTATTGATTCCGATGAAGACTTAGAGGAAGATGAAGAAGAATTAACTCAAGCTGGTAAA
AGAAAACAACCCGATCAAGGTGATAACAAATCCAAGAAATCTAAAACCAATGAAACTCCCAAGACCGCTC
CTGCCAAGACTGAAGTACCTAAGGCTGGTAAAAAAGAACAACCAAAGAAAAACGCTGGTGAAACCCCCAA
GGCCAAAAAGGAGAATCCTAAGAAAGGCG
>Pg_Root6448_c0_seq1
GAAGCAGAATATAGAGCTTTAGCATCAACTACATGTGAAGTCATATGGTTGCATAATTTGTTGAAGGACT
TGAAAATTTATTTTTCTAACCCCACTATCTTATACTGTGATAATCAGGCTGCCATTGATATAACCGAAAA
TCCAGTTTATCATTCTCGAACAAAGCACATTGAGATCGATTGGCACTTTGTTAGGGAAAAACTACAAGTT
GGCATTATTCTCCCTATGAAAGTTTCTTCCAAATATCAGTTGGCTGATTTGTTTACCAAGGCTTTGGGTA
AAGTTCCGCATTGGATCCTCAGTTCCAAGTTGAATTTGCACAATCCATGTGCCCCTTCAACTTGTGGGGG
GGCAGTAATAAGACTATTGGTACTGCTGCTCTGGTTTACAATAATGGTTCAGCAGCATATCAACATACAA
AGTATCTTAGCAGCAAAGCAACAAGGGCATTAAGTTCAGTTGCACTAGCATTAACAGAGAATGATGGACA
TGAACAAAAGGATAACAAAACTTTGCAACTGCTTTAATACGTGTTAATTGTGCACATTAGTTAGTTAGAC
AGTTGTCTAATAATTGGTTATTAGCAGTAATTAGTTAATAACTGGAGTTAAAGAATGTAACTAGAGTACA
GTTAGTTTTCAAGTATAAAATCTAAGTTTCACATTGC
>Pg_Root6452_c0_seq1
TTTAGTTTTGTAAATGTTTGGAACTACGTAATTGAATTTTAGTCGCCTACAAACTTTCAGACTTGTGTAA
CACCTCGGGCCAGTAACAAGTTCGGAGCGTTACAACTATACGGTGCTTACTTCATAAATACAACCATCTA
TCACAAACATAATTTTAACCAAAATTTAGTCTTCTCCACTAAATGAATCTTCTTTTTGTGCAAATGACTC
CCTCCTATCCATTCACTTCTTAAACGTTCCTATAGGCTATAGCCCCCCACCCAAAACAGAGCCCAGCTCG
GCCAAATCTCCTCCTAATTTGTCACCATTTCGGTGCAAAAAATGAGCGCTCAAACTCCAGTTTCCGACAC
CGGAGAAGCCAAAAATATCAATGAGAATAATACCAAGAAACCTCAAAGTGTTCCATTTATCAAATTGTTT
GCATTTGCAGATTCTTATGACTATTTTCTTATGTTTGTTGGA
>Pg_Root6470_c0_seq1
GATTTTATTAAATTAATAGGGCACAGGCCAAATTAAGAAGGATAGTAGTTCAAATCAACACCGACACCGC
AAAGATTGTCATTTCCAGAGTATTGTTTCATAGCGGGGTTGCTCCAGCCTCCAAAGCTTGAGAAGCCACC
AAAGCTGGGGTTGTTGTCATAGTCAGCATACCAAAGAGGATAACCAGATCCGACAGTACATCCGTCACCC
ATGATAATGGACCACATGTATTCACTAGCATAGACACCAGGACTGGCTCCAGATCCGACAGCAGCGCTAA
TGAGTTCACCAAGATAGTTGCAATTAGCAGAGAGATCTGAGCTCCATCCGCATCCGGGAGAAGGATTTGT
TTCAATATCGAACCAGAGTTGACCATAATTGCATTGATATTGAGCCAAATAGTTCAA
>Pg_Root6474_c0_seq1
TTTCTGCAGAGAAGGACCCTTCCAAAGGAATCTGGACAAAGTAGATTGAAGATCTTATAAAGCAGCAACA
GGGAGAATAAAGTGGGCAGACCAATAATCTTGTATGGCAAAAATAACAGATTTGATTAGTTGAAGCCTAC
CAGCATAAGATAGAAATTTGTTAGTCCATGAGCTTATTCTGGATTTAACCTTTTCGAGGAGTGGTTGACA
ATCCGCAAGACTTAATTTGGAGGTTGTCAAGGAAACAACCAAGAGCACCATTAAAGTAGCCACAAAGAGT
ACCATTAACCTTTACAGAAAAGTTGGTCGTGGTAATGCAGGCCTTAA
>Pg_Root6500_c0_seq1
GAAGGAGAGGAAGCTTAAATACCAGTTGAGAAGTGCAAATTGCATACTGAAGAAGTTCCAAAAGTGTGGA
GGAGGAGAGGACGAAAATCCTTCTGATCAAGTTCTTTTTTACTTCTCTCAAGTAGGTATGAAGTTGGTGT
CAAGGGTGTTAAACATGTCAAAACTAACAACGGATCAACTAGCATGGTGTCGCAATAAATTAAACACAAT
TAGTTTCATAAACAGGAAGATACATGTAGAACCTTCATTTTGCCTTTTTCCATGTTAGTAACTTCAACTT
GGTATAGAAAAATTACATCTTTTTGCTGCAACTTTGTACAGATTTTAGCTTTATATAATTC
>Pg_Root6509_c0_seq1
GGCCCACCCCTATGGACATACCAGCTGAATTGAATAGTTCCGATGAACAAACTCTAGAAATTGAAAACGT
AAAGGATAGTATACTAGAACATATTAGAATAATACGTTTATGGCAAAAGAGAAATTATATTAAGTTGTGG
AAGAGAGAATGGGCTCCTTTGAGTATAAAGAATTTAGATGAAATGATGACTTGTTTCCAGAATATTTATA
TTGAGAGTGATATGAAGAAAAATTTTAATAAGTTTTATCCATTGATAGTAAGTATGGATCAAACATTACT
TGATACTGGTTTAACTCCAGATTTTGTATTTCAAATGGAAGATGGTTCTATTGTTGTTATAGAATATAAA
GTACTTTACTTAGATGTCAGCTTTAAGGATTTACAAAAAGTTGAAAAGAAAAAGAGACAAAAAGAAAGGG
AGGTGCTTGAGACTTACAAAGTAGATAGTGACAAGAAAGTAAAAGTTATACCTAGAATTTTAATAGCAAC
TTCTGAATTTATGAGAGATTATAACAACTCAAAAGAATTGTTAGCTATGAGGGCTGTGATTGATTGGTTA
AGAAGTATTTCACCATTAAGTGTTCTTGAAAACTTGTCTGTTAAGTATAGTTATCCACCTGTTCATGAAT
TTAATAGACATATGTATAATGCTTTGAAAGGAGATATTAAAGAAAATATTCCGAATTTGAGTAAACATTT
TGAAAGCTATGAAGTTTATATGGAAGATTTTATAAGTTTCCTTCCAAATGCTTCTGAATTTTTAGAACAT
CATATGCTTGAAGTAAATAAGTTTTCTAGATCAATGAATAAACCAAAAGAACATGAGATTACTATTAGAT
CTAAAACTCCTTGGTTGTCAGGTTATAATAAAGACAAATTTGTAGAAAGCAATTATCTACCTCATACCCC
AAAAGATAAAGTTTTTAGAGCTAATTATATCCTACATGCTCCATTTATGTGTAAAATTGAAAGAATTGAT
AAAGAAGAGTTGAAATTACTCTCTTATATGGATGAAAGGTGGAAAGGTATATTGGATATTGAAGAAATTC
ATGAGAATACTACAGAAGAACAAGAAATTTTATCAAGGTTGATGTTTTTAAAATCTTATTTGAAAGGAGA
AGCTAAGGATATTAATTTAAATAAAATAGCTGATGAATTAGGTGTTGTTTATAAAGAGTGTGAAATAATA
TTAAGAGGT
>Pg_Root6526_c0_seq1
AGACTCTGTCCTGTTTGGAGACAGCAATCCATCAAACCCAAAACCAAGATTTGGAGCGTACTGGATCCAA
GATGGTAAAGTGGTTGGAGCATTCATGGAAGGAGGTAGTGGTGATGAGAACAAAGCCTTGGCTAAAGTGG
CCAAAGCTAGACCTGCTGCAGAGAGCCTTGATGATCTTACCAAAGAAGGTATCTCCTTTGCTGCGAAGAT
CTGAGGAGAAAGATGGGAGTGTTTAAACTTTTTTTCTATT
>Pg_Root6527_c0_seq1
GCACCGGAAGACTAAGAGAAGACAACGTTCACATGCCCATATGGCACCTTTGCCTTTAGGAGGATGTCAT
TTGGACTTTGTAACGCACCGACAACTTTTCAGATATACATGATGGCAATATTTTCAGATATGGTGGAACG
CAATGTAGAGGTATTCATGGATGACTTTTCAGTGTTTGGGGATTCCTTTGACAGTTGTTTAGAGAATTTG
GTCATGGTACTTAAAAGATACGTTGAAACCAATCTGGTGCTTAATTGGGAAAAGTGTCACTTCATGGTTG
AAGAAGGAATCATCCTTGGGCATAAAGTATCAGCAAAGGGGTTGGAAGTGGACCGTGCCAAATTAGGAGC
AATTGAAAATCTTCCACCACCGACATCAGTAAAGGGGATTAGCAGTTTTCTCGGACAAGCTGGATTTTAC
CGCCGGTTCATAAAGGACTTCTCCAAGATCGCAAAACCATTATGCAGTTTATTGAAGAAAGATGTACATT
TTAGATTCGATGAAGAGTGTTTGTCGGCGTTTAAGCAGCTAAAGAAGAAATTGACGACAACACCTGTAAT
CGTAGCACCGGACTGGACCATGCCATTTGAGCTA
>Pg_Root6531_c0_seq1
ATTTTTTTCCCAACTGATGTATAATTATACTGACAGCCCATTCTTACCCTGCTACCTTAAGTCCTTAACC
TATTCAATTATGCCCTACACCTACCTCCAATTTTCCAAAGATGGACAAAAAAGCTTCATTCTCTCTCCTC
TCTTCACCGTTAATATTATACCCACTCTCCTCCTGTTAATCCGGTGCTTCGCGCTGTAGTGGAAGTAAAT
TCGGACGAGCTAGGCTGATCGAGAGAGGAAGAATAGATCATCGTTATTGGGTGATATGCATGGTATTCCG
GTGCTACTGAAGGACACCATAGCTACGAAAGACAAGCTCAATATCAGCGCTGGATCGTACGCCCTGCTGG
GATCGGTGGTGCCTCGGTATGCGGGTGTTGTTAAGAGATTGATTGAGGAGAGCTGTAGCGGTGATACTTG
GTAAACCCAAGTATGAGCGAGTGGTATCATGTTCGGTTATTTGCTATTCCTGATGGTTGGTGTTCTAGAA
CTGGCCGGGGCGTGGTTAGTGGAGTATATTATTAGCACTAGGGGTGTTCAAATGAATGGGTTCAAAATTA
TAAGATTTAATATTATAA
>Pg_Root6567_c0_seq1
GAAGTCCATCTCATTCTAGGAGCTCGAACACTCCTTTTGATCCCATTCACCATTCTTGAACTTCTTTTGA
AATTACGGCCATGAATTTGAGGTTGGTAATGTTTAATATTACCTGGTAGTTTTAGAGGGGGTGGAGGATT
TAAAGCTACCATAATATCCAACCCTAAACTCAAATTAGGCGGATGATTGAAAAACGCCCTAATATTCTCC
GGTGGGCAGAATCCATTTTCATGGCTCAAATCGCTTCCTCCGCTACTACCAGAATCTGTGGTGGAGCTCC
GGTCACTATAGGGTGATTTTATCATCATCAATCCTCTACAATCTAATGTGGAGGGTGGACTAATTTGTAA
AGAGAGATCAGGCAGAGTTGAAGTTGTACTTGTCATTATATAAAGAAAGTTCAAGAAAAATGAGGAAATT
CTAAGGCTTTGAAACTTTGAAGTCGAAGAAAGTGAGGAGTGATGGATTTGTTGGTTTAGTTACTCGCGAA
AAACCAGAATCTGAAGAAGAAATGGAAGATCAAGATAGGGTTTTGACAAATGAGTGCCTAATGATTTGCA
TGGCTATTTATATATATAAAGAGAGAGAAAAGAGAAATGGAAGATCTAGGGTTTTGAGTAGAATACCAAA
GCTAGGGACTAGGGTTGATAAAGAATCAAATGCACAGGGAAAAGAAGATATGTAAAAAGAGTCTTTTAGG
GAATGAAGCTATATGAAGGAAAACGTAATGAAAAGTAGAAGTTGTGTATTTAATGATGTAGAGGGATCAG
AGATCACCTTTTCATATACAGAAG
>Pg_Root6579_c0_seq1
CTACAACAACCCTTGTTTGAAGAATGGCTGATACTGAGACAGAACTCGATACCCCTGTTGAAGAAGGTCA
AGCCACCGAAGCCACTGGAACCCTTAACGTTCTTGATGCTTTGAAGGAAGTCCTTAAGAAGGCCCTCTAC
CAAGACGGTCTTGCCCGTGGTCTCCACGAAGCTGCCAAGGCTCTCGATCGTCGCCAGGCTCACTTGTGCG
TTTTGGCCTCCAACTGCTCTGAGCCAGCCTACGTCAGACTCGTCGAGGCTCTCTGCCACGAGCACGACAT
CAAACTCTTCAGAGTCCCAGAAGCCAAGCAACTCGGTGAATGGGCTGGTCTCTGCAAGATCGACTCTGAG
GGTAATGCCAGGAAGGTTGTTGGATGCTCATGCCTTGTAGTCAAGGACTATGGCGAGGATACAACTGCCC
TCAATATCGTCAAG
>Pg_Root6594_c1_seq1
TTGTAAGCTGAAGACGAATCTTCCATTTATTAGTCTCTTGAGCTGCTCCTTTGATACCAAGAAGCTGGTT
AATGCTCGAACCACCGGCTGCTGGTGCCTTGTCCGGTGCCTGAGATTTTACTTTATCTGTATCAGTCTCC
GCCGCACGCACAACAAATCTCCTCCCAGAAGATTCGGAGTCCAACGTCGACCAAGCGGAACGCTGGCAAG
TGAACTCGACGGAGACCGGGTTTCGGAGAGAGCGCG
>Pg_Root6628_c0_seq1
GTCCGTGTAGCGTTGCAGCGGGACCTCTGCAAACTACGACCGAAAAGGACAACGAGCGTTCATCCTGAAC
CACCACGCACCGCCTCACGAGTTGGTAAGACCAGCGAGGGTGTGCGATCTGAAGACCTGCCATGGCAAGC
CTCAGGGATTCAGAATAAACTGTTGGTGTGTCTGATGGAGGGGAGTGTGGCGGCGGACGAACCGCGCTTA
GCCGACCAGAGCCCAGGCGAAGCAAAGCTTCGCGTGGAAGGTCTTCCACCACACGCTCCACCAGACAACT
TCCCGTCTGGAGACAATCTAGCCGTATTCTTGTCCAGCCAACCATGGTTGACAATCTGTGCCGTGTGTAG
GCTACCTGCCTCTCACCCACACATGCTACCCAGGAAACTGGGTGGTCAGAAACCGCACAAGAATACGGAC
CCAGGCGCCAAGATCCTTCCTTCGGCAGGTCTTGTATCTGGGGAAGGAACGCCTGGGGTACGATTGCCTC
CAGCCGGAGCACAACCAACAGTCCACTCGAAGTCCGGGCTCCAGCCAAGTGCCCCGGTGCCGCTTCGTAA
GCAGCGCCCCCGGCGCACACCTGGAGTACCCAAACTTCACACGGGACCAAAGCCTTGGCTTTAGTCTTAT
GATCCGAG
>Pg_Root6640_c0_seq1
AAATGGGGAAAGGCGATAATCTTCCGAGTCCAGGTGAAACTGGAGCTGCGGCGACGGATCAGGCAAGGGA
ATGCGAGGGAAAAGGAGCTTGTGAATTCAAACAAACTCGATTCTCTGATCAAATCATGCCTCATATCCTC
AACTTGTATGGGGCTAGCGCAAAAGCCAACGATTTCGACATGTATGCACCAAATGCTTCGTTTGAGGACC
CTTTAACACATGCTCAAGGGGTGAAGCAAATCAAATCAGCATTTTATTCACTCTCTAAGTTTTTTGGTGA
GTCGAAGATAGTTGAATACCACGTTCAAGAAAATGATATCGCACCGGGGAAGAAAGAGATACTAATAGAC
AACAAACAACACTACAAGATCATGGGAAAGGACATAGACATGATCTCTCTTAT
>Pg_Root6689_c0_seq1
TAAGGGCAATCACGGTTCAACTTGCTTTCTTCTTACACATTCAGAAATATGTGCTTGGTAGACCAGTGGT
GTTCACAAGGTCCTTGGGTTTTGCCATTTGTTGTATGTGCTTGTTCACCACTGTAATTGCTCTTTTCAAG
GACATACCTGATGTGGAGGGTGATAGAGATTTTGGCATTCAATCATTCAGTGTCAGCCTTGGACAAAAGA
GAGTGTTTTGGCTTTGTATTAGTATGCTACTAATTGCCTATGGAGCTGCGGTGGTGATTGGAGCTTCGTC
CTCATTGCTATTGTGCAAACTTGTAACTGTATTAGGCCACTGTACACTTGCATCCGTTCTTTGGCTTCGA
GCTCAGTCTGTTAATCTCAACAAAAACTCATCAGTAACTTCTTTTTACATGTTCATATGGAAGCTATTTT
ACGCAGAATATCTGCTAATTCCTTTTGTACGCTGAGAAGAATAGCAACTCCCCCAG
>Pg_Root6716_c0_seq1
GTTCGGTCCGTTGTCCCAAGGATATGTGTGAGAAGGACTCGTGCCCGAAGTGCGAGACCGTTTGCGCCCC
GGCCCAGTGCCACACCACGTGTGTCGCCCCGAAGGCCAACTGCGCGCCGCTGTGTGAGGAGACGTCTTGC
TCGTGGTCGTGTGCCAAACCCACCACCTGCCCGCGTCCCAAGTGCGAGCTGCAGTGTTCCAAGCCGGCGT
GTGACGTGAAGGACAAGCAGAAGTGCTGCAAATGCGGTGCCAAAGGCGCTAAGCGCGCGCTGGCGGCCGC
CCCGCGCTTCG
>Pg_Root6746_c0_seq1
GGTTAATATGACCGACGACGCCATTTTACAAGGCTGTTTACGTAACGATACGACTGCCCAGCGGGAATTG
TACAACCGGTACAGTCCCAAGATGCTGTCTGTCTGTTACAGGTTCGCCCACCACCGGGAAGATGCTGAAG
ACATGTTACAGGAAGGATTTATAAAGGTATTTTCACAAATACACACCTTCCAGAACAAAGGAGCATTTGA
GGGTTGGATACGGCGAATCATAGTTCATACCTGTATCAACCACCTCAAGAAGAACAAGAAGTTCAACGAA
AGCGTCG
>Pg_Root6748_c0_seq1
CACAATTCTTTTAAAATGTATACAGCCTTTTGATCAACCTATTTTCCCACACATAACATATATTTCCTAC
ATATGTCTAATATTTCCGGGAAGAAAGAAGAAAGACTAGAAAGATGAAGGCAACCTTCGCAACTTTCTTG
CTTATGGCTCTTATAGTCAGCTGCTTGATTGATACAACAATGGCTACTGGTTCGGGTTTCTGCAACTCCA
AGTGCGCGGTGAGGTGCTCCAAGGCGGGACGTAAGGATAGGTGCCTCAAGTACTGTGGAATCTGCTGTAA
CAAGTGTCATTGTGTGCCTTCAGGGACTTATGATCACAAAGATGAGTGCCCTTGTTATAGAGACATGAAG
AACTCTAAAGGCAACCCAAAGTGCCCCTAAGATTACTTCATTCATGACATTATTATGTGGGGATTATAAA
TCCAGAAAATCATATCCTGCCAACATTTCATCATAAGGGTTGCAATAATATGGTTGTTATTAGTTTGAGA
ACTATTGGGATATCTCATTGTCAAAATGGTTATGTTAAAGTATCTATATTACTCCCTAATCCCTGTCCAT
GCGGGTAGAAGAG
>Pg_Root6748_c0_seq2
GGGACACACTCGCTCTCGGAAGTGTAATACAAAACATTTTTCAAGGGTTAAAACATAGACCCAAGAAGTT
ACGTGACATAAAAGTTCCAACAATTAGGGCTTTAAATAAGAGTCGTGAGCATGATGAAATAAGGAACTTC
ATTCACACTTTCTATCTTGTCTTGGTATTGTTGGGATCGATCTCTATTCTCTCCCCAAATACATATATAA
ACTCATTTTATCTCAATTCTTTTAAAATGTATACAACCTTTTGATCAACCTATTTTCCCCCACACAACAT
ATATCTAATATTTCCGGGAAGGAAGGAGAAAGACTAGAAAGATGAAGCCAACCTTCGCAACTTTCTTGCT
TATGGCTCTTATAGTCAGCTGCTTGATTGATACAACAATGGCTACTGGTTCGGGTTTCTGCAACTCCAAG
TGCGCGGTGAGGTGCTCCAAGGCGGGACGTAAGGATAGGTGCCTCAAGTACTGTGGAATCTGCTGTAACA
AGTGTCATTGTGTGCCTTCAGGGACTTATGATCACAAAGATGAGTGCCCTTGTTATAGAGACATGAAGAA
CTCTAAAGGCAACCCAAAGTGCCCCTAAGATTACTTCATTCATGACATTATTATGTGGGGATTATAAATC
CAGAAAATCATATCCTGCCAACATTTCATCATAAGGGTTGCAATAATATGGTTGTTATTAGTTTGAGAAC
TATTGGGATATCTCATTGTCAAAATGGTTATGTTAAAGTATCTATATTACTCCCTAATCCCTGTCCATGC
GGGTAGAAGAG
>Pg_Root6749_c0_seq1
CTGTTTTTTACTGTCGAACCTGTAAATTCGAATTTACCCTTCAACAGGAGTCAGGAAAATTTTCTTAGAT
GAGACAAAAAAAGGAAATTATAAATTCAACATATAATTTACATGCCAAATTGGCTCTCAGTTTGTTTGGA
AAAAACTCTAGATCGAAAACCCAAACACATAACATGATCTCCCTTTAATTAAATTTGGCAAAATAATAAT
TAATTATCTACACATAAAGAAACCAACCCTAATTAATCTATGTAAAATGCATGTTTGGACTAGCTAGCGG
GCATAAGGAGATGTTGCTTGAATCCTATTCTTTCTCTTCTGCAGGAACTGCTCCAAAGATCTCTTCATGG
AAAGACCAGTAGTAGGGCTATACACCAATGGAGAACATGGGGTCGGACTCTTCCATTTCTCCTCCATTTC
TTGACTTGCAAGAGATATGATGGATCTGGCCTGAAACTCGGTAACATCACAAACACTGATCCTTCCATTG
TAGAAAATGGTTAGCGGTTGGTTGTTCTGACCAAGACTTTCACTTAGCAACGTCTCTGACATGGGGTGGT
GGTGGTTGTCAGAGTTGAGAGACACCATCGGCGGTAGAAGGCGGAGCTCATGATTTGGATACCTCCTCAT
TTTCAAGATCAATATATATCTACTTTAGAGAGAGAGTTCTTGTATAAGGAACAATTAAG
>Pg_Root6757_c0_seq1
GCCGGCTCGTCATGGTGCTCTTTCAGGAGATGCTGATACTTCAGCATGACGCGAGCGCGAGTCGGCACTG
GCACATCTTTCCACGTTTTGAATGCCGTTTTCGCCGACGCTACCGCCTGATTCACTTCCTCTTCGGTGGC
CAGTGGTACTTGGGTAAGCACTTCATTGGTCGCCGGATTGGTCACGGTGATGAACTGGGTAGCTTTGCTC
TGCTGCCACTGACCGTCGATGAAAATCGGTAAAACCTTGGGGAATG
>Pg_Root6771_c0_seq1
GAATTAAAGAAGTAGAATGAATATAAAACCACCCTTCTCCTTAGCTCCAACTGGCAATTTTCGTGACTCT
GACCTTCAATCCTTCCTCCAACGCTTTCTCTCAAAATTAGGGCTTCAAATTGCTAATCGACTGTTAGCTG
TAATCTCCCCTTGTTATCTCTTGTTATTATCCAGCATAAGACATGTATTCTGACCATAACTTGACGCCAA
ATACACTTCCAAACCATGCCAACCTCCTTCCTTCACGCCTCTGCAACATTTCAACTAAAACAGGAGTCTT
GGCCTTTTCCCGTACCCCAGCCTCGGCGGGGGTTTTCCTTCTTTAACTGCCCATCCCGGCGGGGGGGGCT
TTTGTTTTTGATTAAGTACCCTCGTACTGGCGGGGTTTTTACCTTTATAATGTCCACCCCGACGGGGGTC
CATTCTGCTACAGTCCAATTATTGCTCATTTACTTGCCAAATTTGACCACGGAACCACCTTTTAAGCCCA
AATGCTATGCCACCATACCTAAACATAAAATAACACTAAACAAGTAAAATGAATC
>Pg_Root6783_c0_seq1
GTGATAAGCACCCAATCTCACCATGGCCAACTCCTTGCTCTGTGCTACTTTCTGCCTTATTGTTTTGGGC
CATAGCTGCTTAGCCACTACTCAATATTATCAACCGCAACAGCAGCAAAAACAACAGAGCGAGTGCAGAA
TCCAAAACCTTAATCCACTTGAGCCCCGCCGGAAATTCCAGTATGAGGCTGGAGTTATTGAAGAATGGGA
TGAGAATAACGACCAGATGCAGTGTGCCAGAGTGGCCGCAACTCGTCATGTTATTGAGCCGAGAGGCCTC
TCCTTGCCCTCATTCAACAGTGCACCCATGTTAATGTTTGTCCAGCGAGGTCAAGGCATACTGGGGATCA
TGAATCCAGACTGCCCAGAAACCTACCACTCATTCCAACAAACTCAGGAAGGAAGACAAGAGAGCCAAAG
GTTCAAGGATCGCCATCAGAAGATTCATCAATTCCGTCAAGGAGATGTTCTCGCTTTGCCGGCCGGAGTA
GCACATTGGTCCTACAATGATGGCAACAACCAACTTGTTCTTTTCATTGTACATGACACTGGTAACAATG
CCAACCAGCTTGACCAGAAGAAGTTTCTACCTAGCCGGCAACCCACAAGCTCAGCAGCAACCTGGAAGTT
TGCATGAACGCGAAGACCGTCCATCAAACAATATTTTCCAGGGTTTTGATGTTGATATTTTGGCTGATGC
TTTCGGTGTAGATATGGAGACAGCAAGGAAGCTACAGAGCCAGAATGATAAGAGAGGAAAGATCGTAAAG
GTCGAAAATGGTCTTCAAGTTGTAAGACCACAAATTTCTCAAGAGGAAGAACGAAGAGAATACAAAACCA
TTAATGGCTTGGAGGAGACAATTTGCAGCATGAGGGTTAGGGAAAATCTTGATGATCCACAACGCGCTGA
CGCTTATGTGAGCCGTGCAGGACGTTTAAGCTCCCTTAACAGCCTCAACCTCCCCATACTAAGAAATCTC
CAACTTAGCGCTGAGCGAGGAATTCTCTACAAGAATGCTATGGCAGCACCACACTGGAACATAAACGCGC
ATAGTTTGTCATACGTGACTAAGGGGAGCGGCCGCCTTACAATCGTCGGAAACAATGGGAAAGCGGCGTT
TGATGACCAATTACAAGAGGGACAGCTCATACTCGTTCCACAAAATTTTGTAGAGATGACACAAGCCAGC
GATGAGGGTTATGACTGGATTGCTTTCAAGACGAATGACCAAGCACAAATTGCTGCGGTTGCCGGACCGT
CAGCCGTGATCCGAGGAATACCAGAGGAAGTGCTGATGAACTCCTACCAGCTTTCTAGGGATGAAGTAAG
GAGGTTGAAGTATAATAGGGAAGAGGCTACAATTCTTACTCGTCCAAGGTCAGCCTCTCAAGGAAGATTT
TCTGCTTGGTCCATTGCGGAATAAGGAATTACAATGCTTTGTGTTACTAATTGTGGCAAGTATAATGTAA
TAATAAAGCCACATTTGATAAGAGGCTTGCAATGTTGTATGAACTATGAAG
>Pg_Root6798_c0_seq1
CGAAGGACCTAGGGTCTCTAAACCCTGGGAAAGGAGGTATCGTAGGCACGGCACCAGCCGTCCTACTAAG
ATATACCAACTTCTTCGTACCCGTAAAGAGGTTATCCACGTACCAGGACCCTGAGGTACCGGAATATCCG
GTATCATTCCAGGAAGCCCGAACGAGGAAACTCGATGACATCTGGGCATTTTTATACCCAAACATCGCGT
CGAGCGATTGTAACCAATCGCTAACTGGAAGGAACCAGTCAACGACGAAACTATACGGGACTAACTGCCA
AGCCACGTTTAATGGATTGGCAATACCAACGGCGCCCAACACCATTTTCGCGGTGTTATCGGGCAACGCA
TCTATGCGTACAAACGCACTACGCGTTACCGTCGCGGTACAGGTTGACGCATCAACGCCAGAG
>Pg_Root6801_c0_seq1
GAAAATATGTTAACTTTGAAGAAACTCTGGCTGTCTGGTAATGGGTTTACTGGGAAAATTCCAGAGACAA
TTGAGGACCTTCCAATTCTCAGGGAACTCCGGCTAGAAGACAATCAATTCTCCGGCCCAATTCTGCCGTT
AAAACAACCCACATTAACTGATCTTGACGTGTCTAACAACAAACTTGAAGGTGAAATCCCTGAGAGTCTG
TCAAGATTCAATGCAAGTTCTTTCATGAATAATCCCGGGCTATGCGGTAAACAACTGCGAATTGATTGCA
AGAATGCAGGGGATAAACAAGAAGAATCAGCAAATCAGCAGCCTGCAGATGATAGCAGCAAATCATCAAA
TGCAAAATGGGTGGTGCTTGGAATAGTGGTCACCCTTTTGATGCTAACTATAATATTTAAGGCCAAGCGA
AAAGGTAACAGATTTGACCTTTTGGGGAAGGAGAATCTGGATGAGGTGGTGCAGGTTCACATACCAAGCA
CCAACAGAAGGAGCCTGAGCTCATCATCCCGGAAAGGGGCAGGAGGAACAAGTCATTCCCGAAGAGGCGG
CTCGCATCACGGTGGCAAGTCTTCCGGTGATCTTGTGGTGGTTAATGATGAAAAGGGTGCGTTTGGATTG
CAGGATTTGATGAAGGCTGCGGCTGAGGTGCTGGGGAATGGCGGGTTGGGGTCGGCCTATAAGGCCATGA
TGGCAAATGGGGTGTCTGTGGTTGTAAAGAGGTTGAGGGAAATGAATAAAATTAGCAAGGATACTTTTGA
TACAGAGATGAGG
>Pg_Root6809_c0_seq1
GTTGAGAAAAATTTGGTTGAGAAGGTTCGTGTTGCAGATAAGGTATTGCCAGCACTCGCTGGTTTGAGTG
CTGCACAAAAGGCTATCTTCGAAAGCGACAAGGTGGAATTCAAACAAGTCAATCTCTCAAGACAAGCTAT
GGTACAAAAGGTATTCGACGACGGAAAGTGGGATTACGTTATCAACTTGGCCGGAGAGACGAAGTACAGC
CAAGCTGACGCCGTCTACCAAGAAACCATCATAGATGTCTCCCTCACCACAG
>Pg_Root6838_c0_seq1
GTGTTAGAGATGAAGCATTTGACATGAAGATGAGAATGACTGCGTACTGGAGGGTAGTTCTCAAGAGGAT
GGTTGATAACATGGCTCTGCAGTTGCTGCTGATTGTTCAGAGCTTGGTGAACAGGGAAATGGAAATGGAG
ATAGTGAATGAGGTCATTAGCCCTCAAGGTGGTGGTGGGATTGAACTGTTGCTTGAAGAATCGCCTTCTA
TTGCTAGAAAGAAGGAGAAATTGAATAAAAGTATCAACCTGCTCAAGGAATCCAAGGATGTCGTGGCTAA
GGTTATGGACCGCATTTCAGTAAATGATGATTAGGGTTTTGGTTCCTACTTTCTCAGTGTTGCTAAGTTC
TTGTCTTTCGTTTCGTGTTGAAGTTGATCACTTATTTTGGTTTATGTTTTGTTTCTTGTTTGTGCTTTTA
AATGCCCCTGCAAGTCAAGATATGTCCTATTGCAG
>Pg_Root6851_c0_seq1
GGAACGAATCACAAATCGTTCGTTCGCTTTGTTAACCATCCGTCTATGACAGACGTGAAACAAAGAGCAA
TCTTCTTACATGTTTGTGTTCCTGGGCAAGAAGATAATGCACCCGATTTTGTTGGAGAGTACCCAACCTT
GGACCAGTTAGGAGAGGATCTCGTTTGTGTGTTGGATAAAGCCGATGTAAGAACATGTATTGCGTTCGGT
GAAGGAGCCGGTGCCAATGTTGTATGCAGATTTGCGTTGGCATGGCCAAATCGCATAATGGGAATCATTC
TTGTTCATTGCACGTCAACCACTGCCGG
>Pg_Root6864_c0_seq1
CTCTTCCGATCTGTCAACTTGAAAAAGTTAACAATGAGTCAAAAGGTCCGGGGTCCCCTTCGTCTAGTGG
CCTAGGACACCGCCCTTTCACGGCGGTAACAGGGGTTCGAGTCCCCTAGGGGACGCCACATTGCGGGAAT
AGCTCAGTTGGTAGAGCATAACCTTGCCAAGGTTAGGGTCGCGAGTTCGAGTCTCGTTTCCCGCTCCAAC
TTCTCCTACCAAGGGAAGTTAAAGCAGTAAATATTACGTTTTAATCTGTTAGTGAAGTACGCTTTATTGT
TGCCGTTTGGGCAGCTTTCAAATGTCCCCTTCGTCTAGTGGCCTAGGACACCGCCCTTTCACGGCGGTAA
CAGGGGTTCGAGTCCCCTAGGGGACGCCACATTGCGGGAATAGCTCAGTTGGTAGAGCATAACCTTGCCA
AGGTTAGGGTCGCGAGTTCGAGTCTCGTTTCCCGCTCCAACTTCTCCTACCAAGGGAAGTTAAAGCAGTA
AATATTACGTTTTAATCTGTTAGTGAAGTACGCTTTATTGTTGCCGTTTGGGCAGCTTTCAAAT
>Pg_Root6878_c0_seq1
TGGAGTTGTTAAAATTTGGGGTCTTTTTTTATGCCAACTCAGCTTGTAAATTTGCAGCAGCTTTTACTGG
TACGTTTTCAATATCATGTTGATAATATGAAAAACCTCCTGTTCCATTCCATGAACCATCAATAGCTAAA
TGAGCATCAAAATCTGCTAAAAAAGCACCAATTGCAGGAGGAGGGAAAGTGTGAACATACTGTCCATTTA
AACTCACAACTTGTGTAAATTGTCCAAATCCAGTTGCATATATTTTTCCAGTTACCTGAACAACAATATG
GCTGTCAGGACCTTCTACAGCCTGACTAATTACTACTGTACCAGAAACAGAATTTTGTGATGGTACAACA
ACTAAACTAAATGATGCGATTGGAGCACCTGGTGTTCCAACATTTCCAATTGTGCCTTTTGCTAAGTAAG
CACCTGCTAATAAATCTGACATAACTTTTCGTTTTTGGTTTCCTACTCGTATGGCTTTTCGGATCCGCCT
CGTTTTTTCTAGTGGGTTCTGCTCCACCTATTTGATTTGTTTTTATTATTTAATTGCTTTTAACCAACAT
TTTAAATAATAGGATTGGGTTTATTTCTATACCAAAACTATATTAGATAGATAGACATAATTAAAAAAAT
GTTATGAAATGAGAATTCTG
>Pg_Root6919_c0_seq1
TCTTATTCTACCCACTTTTCCTATTTCTACAAAATACCATTCATTTCAATTCTTGCTCAAGAAAATGGCA
AGTGAATTTAATGGAGGAAAGTTTCGCTACGATCTTTCCATGTCAAAGAGAACTCGAAAGCCATTGAATC
GCCAAAAAGAAGACAACCAATGCACCTTGAAATCGTGCTTTTCGGACAAAGAAATTCCTCGAAAAGGAGA
AAATGATGAGAAAGAATATTATGTCAAAGTAGTTGATGAAGGGGAAGAAAGTGATCACAAAAGCTTGAAG
CAACTGATTGAGGGGAGGAATACACTTGGCCAACACTTCACAACTGAGGAAATGAAGCAGCCTGTGTTGG
TGCACAAAGATAATGAGAAAATACTTCAGTTGGTGGTTAGACACCATGAGTAGAGTGAGGTTCAAAGAAA
TGGTGAGTTGGTGCGCGAAGGTTTTGAGTCGTTTGATAAAGAATAAACGGGACTCACGTATCGGATCTCG
GAGAATATCG
>Pg_Root6926_c0_seq1
TTTTGATGTAAAATAATCTTTATTTAAAAAACGCATAGCACAATTTATGATTTAAACCATGAGTTAACAA
TGGAACGGATTTGGGTTCTAGCAGCTGTAAGTGATGCTGGATCAATTGAACTATCTCCATACATATCAGC
GCAATGAGCAGTGCCGTTGATAATAATTGGATAGGCTTGAGAATTTGGGGCATTCAAAACTCCGAGAACA
TGCCATGGGTCATTTGTGCCATTTGGTAGGACAATGCGAGTGGCATTGTATCCATTTTGTCCATGATAAA
ATCCATTTGTATTGGCGATACTTGAGTAGACGGTTGTGTTACTAAACTGGCTGCCATAGATCATGGCACA
CTGTTTGACATACCAATCGACTGGGACAACACTTCCATAGAAAGCAGCGTTTGGAGGAGCAGGACTTTGA
TAGAAGCCATATTCTGAGCATGTTTGATAGACGCAGCAGCGAGCAGCTCGGGCGTGTTTCATGTAGTTGA
TGTAGTCGGTAAAGTCGATATCG
>Pg_Root6933_c0_seq1
GCAGCTTCTTCCTGTTTTTTTCTGATGTTGCCTTCATGTTCTTCGTGCCATTTCTGGAACTTGCCCATAG
CAGTTGCTTCATCAAATAAACCCAGGCTTACACCACGCAGCAAATGTTTGAGATACAAAACTCCTTTGTA
AGACAAAATGCGGCGGACGGTATCTGTTGGCTGAGCTCCTTTTTGCAGCCAGTCCAGTGCTTTTTGCCTG
TCTAACTGAACAGCAGTA
>Pg_Root6948_c0_seq1
ATCATCGGCAACCTACACCAGCTTCAAGGATTGTTTCACAGATGTCTTCATGATCTCTCCAAGAAACATG
GACCCGTGTTGCTTCTCCATCTTGGCTCTCTCAAGATAGTTGTAATCTCATCGAGCGAAGCAGCTGAAGA
AGCTCTCAAAACACATGATCTTGACTGTTGCACAAGACCGAAGACTCACGCCACATCGACGTTCTCGCG
>Pg_Root6958_c0_seq1
ACTGTAATCGCTTCCAAATGATTATGGTGTTAAATTTTTAAAAAATGGCTAAAGAAATTAGTAAGGTAGT
TAAACTACAAGTTAAGGGAGGTGCTGCGAACCCGTCGCCACCGGTTGGACCTGCTTTAGGAGCTGCTGGG
GTTAATATCATGGAGTTTTGTAAGCAGTTCAATGCTAGAACTCAGGATAAACCTGGCAAAATTTGTCCAG
TGCAAATCACTGTGTACAAAGACAAATCATTTGATTTTGTTGTTAAGACTCCTCCAGCTGCAGTACAGTT
AATGGAAGCAGCAAAGCTAAAGTCTGGATCAGGTGAACCAAATCGTAAAAAAG
>Pg_Root6961_c0_seq1
AGAGGAGGGAGAGGGGGAGAGTGATTGAGCTTCGATGACGATGGGTTGGGTTGGGGTAAGGGGTTCGTCT
AAAGCTAGGGCCTTTGGGGATTGGGAGGAGATTGATGATGAGAAGAGGATAGCTGCTAACGCTGCTCGTG
AAGGAAGGGACTTTATGGGTTTGTCATCGAGAGACGATCGAGTGATGTGGAAGGAGGGTTTTGTGGTTTT
GGGAGTGGGGGATGAGATTATGACGTTGGATCCGAAGAAGAGTGAGGAGCGTAACGAGGTTGAAGCCATT
GTATGGGGGACTAACTCTACTTCTTCTTCTTCGTCTTTGAGGGGATATAAATGAGAAACGAGGAAGGAGA
AAG
>Pg_Root6962_c0_seq1
GTCAATCAGACGGTGGGTCAGTTTCCTCTGATGAGAGCATGTCTACTTGTGATTCTTTAAAGAGTCCGAA
ATTTGAATATATAGACAATTGTGATGATCCAGCAGTTACTTTTATAGAGAAGAAGACATGTGACAGTCTC
AACATATCAGATCATGTGGACATACCAGGTTCTGTTTTTTTGACAGCCAGCATTTTGTTTCCAAT
>Pg_Root6979_c0_seq1
GTCCACCCCGCCACAAGGCTCATGCTGCACAAGCGGAGCGCGAAATCGGCCGGCGGGCTCGGGGAGCGGG
CGAATGTGGCAAAGTTCGCAAAACCTCCTGATTGGGGCGGACGGAAAAACCGATCCACCCAACTGCAATG
CCAAGGTAACCTGAGGGGTAAGAGGTCAGCCCCGTCGCGCGAGGTCAACGTCCAGGGAGGCTGGGAGCCG
CCCTCGCGAAAAACGGTGGTGACGCGATCACGTGTCAGTTGCAGGCGTGTCAACACCATGTCCGGCGAGC
GGGCATCGGCAGATGTCAACCGAACCGGGCTAAGAGGCCTCACCCGATAAATTCCGGACCGCAAGGGCCG
GGACGGTCCTGCTATGAGACCGATACCGCTGCTTGCCGCAGCGAATGGCG
>Pg_Root6985_c0_seq1
CGGAATAGCAGATCCGGCCGGCTTTTGGGGAGGGTGGTGCAATGGCCTCGGACAAATACGTCATACCGTC
TCATCTAGACGATCCTGAGCTAATCGGGCTGTGGACGTTAGATGAATTCCTGGCGATGGTTATCCCGTTC
GTCTGGGGAATCCTGTCTCAGCACATTCTCATTGGCGTCGTGCTTTCGGGTGCGGGCTGGTGGGGACTGA
AGAAGGCTAAGGCAGGGCGGGCGACGTCCTGGCTCCTCCATCTGGCCTATTGGCATCTTCCGGCCGGGTT
CACTGGCATGAAGGCC
>Pg_Root6997_c0_seq1
AAACAGATATAAAATTACATCAATAAAAAAACAAAAACCATAAATATTTGGACGAAAGTGCCACAGAACT
AATTTACCACTGGCAAAACATTGCCCCAAAACTCCCCAACAATTTGGTCATCAGGGTTATGGTGAGTGTG
CTGGTTCGGGGTCAGGAAAGGGGCATCCGAGTGGGCTTTAACTCAATCTTTTAAGGAAGTAAAGCCCAGT
TGATGGGCATTATGAATGAGAGTTTTTCAGCGTTGGGTTTGATGGAATAGGACAGTTACGAAATGCCTTG
GATTAACTCTTCTATTTTCTACTGGGGAGGTATCAAAGGGAATGAATATCCATTGGAGGATGTACTCAAC
CGGACGGACAAGTTTAGGAATCCGTACAAAGGTAAGTCTGATTTTGTCACCAGCCCCGTTATTCCCCAAA
CTGCATTTCAAGACATTTGAGAGTTGTTCCTGAAAATTGAAGGATCACCCCTAATGATATTGGAACCGTC
GGGGGAATAATGGAAGAACTTTCCCCGTCTTCTCTACCATTTCCGTACCGAAATGGCACATTGTATAACA
TACAGTATTTGATCCGCTGGCCGAGCAAAGATACCGACCAAGGCAAGGCCCAAATCCGGTGGATGAATGA
GCTGTATGA
>Pg_Root7007_c0_seq2
ATCGGCTACATCATTTTGATTCCTATTCCTTCCAAGGTTTTGACCGGTTAAACAATATTGTGGTCGATGC
TCTGTCTAAACTGGCGACAACAGAGGCTAACTCTTTCAGTGGTTCAGTGTATCTGAAGGTCTTGGACACC
CCAAGTATTCAACGGACGAAAGTTTTGTGCATCAAAAGGTCAAACTGTTGGCTCACCCCGTACCTAAAAT
ATCTAGCGGACAAGAATTGCCTTCGGACCGGATGATGGCGAAGAAGATAAGGTACAAGAGTTCAAATTTT
GTTCTGATAGACGGGGATCTATATCGAAGGGCTTTCTCTTCGCCATTATTGAACTGTTTGGTGTCGTCCA
AAGCGGCTTATGTTCTTCACGAAGTCCATGGGGGAATTTGTTGACATCATATGAGGGCCAAGACGTTAGC
ATACAAAGTGTTGAGACAAAGATACTACTGGCCGACCATTTTTAAAGAAGCAGAGGATTTTGTGAAGTAG
TGCCCGAAGCGTCGGCCCTTACGATCCCGTAACGCATCAACGGCCCGAGGAGCTGTTTTCGGTCTTATCC
CCTATCCCGCTCGCCATTTGGGGTATTGATATCTTGGGACTGTTGCCGAAGGCAGGGACAGGTCAATTTC
GTGGTGGTAGCAATAGATTACATGACTAAATGGGTGGAGGTCAAACCACTTCGGACGATCACAGAGCAAG
AGTGCTTGAAATTTCTTAAAGAA
>Pg_Root7018_c0_seq1
TTCGAAGAGGGAGACAAGTGTCCTCGAACAGGCTGACGAGGTATGCCTCGACGGATTCCTGGAGAGCACC
GATGGCGGACGATTGGAATCGGAGGTCAGACTTGAAGTCCTGTGCGATCTCACGAACCAGACGTTGGAAG
GGTAGCTTTCGGATGAGGAGCTCGGTCGACTTTTGGTAGCGACGAATCTCACGAAGAGCGACGGTTCCTG
GCTTGTATCGGTGGGGCTTCTTGACACCTCCG
>Pg_Root7025_c0_seq1
GTGTACCTCAAAATTTAATCACTAGATTATGTCAGTAAAAATTAGATTACAAAGACACGGTAAAAAAGGA
AAACCTTTTTACTGGGTTGTAGCGGCTGATGCTCGCTCAAAAAGAGATGGTAAATTCCTAGAAAAAATCG
GAACTTACAATCCAAACACTAACCCTGCGACTATCGACTTGAACCTTGATAGTGCTGTTCAATGGTTGCA
CAATGGTGCTCAGCCAACTGATACTGCAAGAGCTATCCTTTCTTACAAAGGTGCTTTATTGAAACACCAC
CTTGATGGAGGAGTTCGTAAAGGAGCTTTAACTCAAGAACAAGCTGATGCTAAATTAACTGCATGGTTAG
AAGCTAAAGCTGGAAAAGTTGATGCTAAAAAAGACGGTTTATCAAAAGCGCAGGCTGATGTTAAAGCTAA
AGCTTTAAAAGCAGAACAAGAAGTT
>Pg_Root7034_c0_seq1
TCTAAAATGACATTTAATCTAAATAAGAGGGAGTATAACAGATTCGAGTAGACATGAATTTCTTCATCAA
AGGGGGTAAAAATTTGATGGGTGCTAGACAAGGGTTGGGGAAAGTTTTCAAGGTTGAGGTTTCCAAATTC
TTCTTCAAGGGTAGCACAATGCTGAGTCAAGATAGTAGTTGCCTATTTGGGGAATCAGCTGCTTGGGTGA
ATAGATTAGTCAGACAAATGAGAATTCCAAAGTCTGAAAATGGAGATTATTTGAGCTTTCATACCAAGGA
TGATTGCAAATCAACAGAGTTGCGAGTCAATTCTCGAGGAAAAACTATACGAATGTTTGGAAAACTGGAG
AGCCACCAACTGATGTAGCCCTTATTACGAGGAGTTGGGATCTCAGGTAGAAGAACAGTTTGAATAAATT
TGATGAAGATCTCCTCGAACTCCCATGAGACTGTCATTCATATTTCTTTCCATTTGGCTGTTAGATCTTT
TCCTTTTTCTCGACTCCAATATCATCTCCGCCTGTTTTATGATTTTCTAAATTATACCATCCAGGTTACC
GTCTTCTTTTGCTGGATCAATGGTAGGTACCTCGAAGACCTACATCACTTAAATGTTTGATTTTTAAAAC
CATTGAATAAAATGATAGATAATATAGGAACCAGGAAACTATTCTTTCTCCTCCAATCCTCCTAGATGCC
CACTCTGTAATTTGAAGAACTCCTTGTCTCATCTATCTCTTGGAATACAAAAT
>Pg_Root7040_c0_seq1
AACGAATCGCCATTGCAAGGGCTATAATTAAAAACCCCAGAATTCTTTTGCTTGATGAAGCAACAAGTGC
GCTTGATACGGAATCAGAGCGCGTGGTGCAAGACGCACTGGATAGGGTTATGGTGGATAGGACAACGGTG
GTGGTGGCACATCGGTTGGCCACTGTTAGTGGGGCGGATGTAATTGTGGTGGTGAAGAATGGTGTGATTG
CGGAGAAAGGGAAGCATAGTGTTCTTATGAGCATTCCTAATGGAGTATATGCTTCCCTTGTTGCACTTCG
CATTTCCTCCACATAAATGTACACAAAACCCTCATTTTTCTTTTTTCTATTCGAGAGTTCAGTTTTTGAT
AGGCTCCGCATAAATGTACACAAAACCCTCATTTTTCTTTTTTCTATTCGAGAGTTCAGTTTTTGATAGG
CTCCG
>Pg_Root7059_c1_seq1
TCTCAATCCTAGGGTCAGCAGCAAGAGCCTTGTTAAGCTCAAGAACAAAGTCCCTGTAGTAACGAACGTA
CTTCCTCATCGGTGCATCAGGAGGAGCCACGACAGAACCGTTCCACAGAGTGTTGTCGTAGCCAATCACT
CCTCCAACTTTCACAAGATCAATCAAACGCTTGTGGTAGTTGATATAGTTGTCCTTGTCAGCATCAACGA
AAATAAAGTCATATGTTCCATGGTTCTTCTCGTCAGCAACAAGTTGATCAAGAACAGGTAGAGCAGG
>Pg_Root7065_c0_seq1
GAACATGTTATCCTGGATGAGAATTTGAGGGCTCAAGGGCATACTTTCTACAAAATTGGTGATATGAGAG
TCACTCCAAATCACAAGTTAGTAGCATATGCAGAAGACACCAAAGGAGATGAGATCTTCACTGTTCACAT
TATTGACGCTGAGACTGGTGCACCAGTTGGGAACCCGCTAGTTGGTGTGACATATGGTCTTGAATGGGCA
GGGGATGAGGCCTTGATATACATCACAATGGATAACACCTTCCGGTCAGACAAAGTGTGGTTACATAAAT
TGGGTACAGACCAATCAAATGATTCTTGCCTTTATCATGAAAAAGATGATACTTTAAGTCTGGATCTCGA
TGCTTCTGAGAGTAAAAAATACAT
>Pg_Root7074_c0_seq1
GAAACTACCAAGCTCTACTTGTGCTCTCTTGTTCCAAACCCGGTTTCAATTTTAATAAAAATGTCGTCAA
ATGGATATTCTGTCTTCGTCGGAAACTTGCCATACCGCGCAACTGAAGATGATCTTGGTCACTACTTCTC
GCAGGCCGGAAACGTAAACAATGTCCGCATCGTCTACGATCGTCAGACCAATCGCGCCAAGGGCTTCGGC
TTCATCGAGTTCTCCGATGAGAAAAGCTCGCAAAATGCTGTCAATCAATTGAATGGCACCGAGTTCCAAG
GCCGCACTCTCCGTGTCAACCTTGCCAACCAACGTCAATAATGTGC
>Pg_Root7075_c0_seq2
AGTATGCTAACAACAGTGTTAAAGAAACAATTGAAAGGTACAAGAAGGCAAACTCGGATTCTCCTAATAC
TACTTCTGTTTCTGAAGCCAATGCTCAGTATTACCAGCAAGAAGCCTCAAAGTTGCGCCAGCAAATTTCG
AACATGCAGAACCAAAACAGGTCCTTGTACAGGAACATGATGGGTGAAAATCTGGGAGATTTAAATATTA
AGGACCTGAAAGGCCTGGAAACTAAACTAGAG
>Pg_Root7106_c0_seq1
ACTGCCATTTCTCTTGCTGCCACCATAGATTCTACGGAAAGCACCAACTCCAAGACCTCCCCTTAGGTAT
ACCTTCCTTGCCATAGAAGCAGCTCTGATGTAGTACCAATCAGGATCGTATGGGGCAAGCTCCTTCAGCT
TACCTGTCTTCACAATGTCTGTCCATGAGGGAAGCTCGATCTTGCCAGATCGCTTGAGATGAGAAGCGTA
AGCCTTGACGAAGTCATGAGGCGAGACGTCTTTCACAGCTTTACCTGTCGCCATGGCTAATTGTTCCACA
ACAGGAGTTTTGCTCAAACGCAGCTGAG
>Pg_Root7106_c0_seq2
CGCTCTGATTAATCCGCCAGCAGCATCCTGGTGCTTCTCTGGGCGAGCTCCTCGTCTGTATGCGCCTCCA
AATCTCTTTTGTAGTGCTCCTACACCTGTGCCTGGTCGGAGGTAAACTTTTCGGATAATAGCAGCTGCTC
TGATGTAGTACCAATCAGGATCGTATGGGGCAAGCTCCTTCAGCTTACCTGTCTTCACAATGTCTGTCCA
TGAGGGAAGCTCGATCTTGCCAGATCGCTTGAGATGAGAAGCGTAAGCCTTGACGAAGTCATGAGGCGAG
ACGTCTTTCACAGCTTTACCTGTCGCCATGGCTAATTGTTCCACAACAGGAGTTTTGCTCAAACGCAGCT
GAG
>Pg_Root7108_c0_seq1
GGCGGTGAGACAGTTCAGCGGCTTCGTCTCCGACTATAACGTCGGAGAAGAAGCTGCAGCGCTGTCTGCT
AGCCTCGAAGGTACAGCTTGGGCTAATGCCATAGAGAAAAGCAAAGAAGACGGTGGTGTTGGGGCTGATT
CAGCTTACACGGTGGCTCAGCACAACTCGCCGTTCGAGTTCATTGGTCGTGTCAATGAGATTT
>Pg_Root7108_c1_seq1
GAAAACCGCCATGGAACTAGCCAGTTTAAGCTTCCTCAAGCTCTCTTTCCTCCTCAGCCTCCTCTCCGGC
GGTTCAGACCTTCTACACCCAATATCCGAACCGGGTCTTCTCGGGAAATTCCCGCCGACGTGTAACAGAA
TCGAGTGCCCAAACTACGAGGTGGTTCACGCGGGAAACGGGTACGAGATTCGCCGGTACGATACAACGGT
CTGGATTTCCACTGAACCGATTCAAGACATCTCTCTCAAGGATGCCACAAGAACAGCTTTCTTCCAGTTG
TTTGCGTACATACAAGGGAAGAACGAGTATCATCAGAAAATTGAGATGACAGCTCCGGTGATCAGCCAAG
TCTCACCAAGCGACGGTCCTCTCTGTGAATCTTCCTTCACTGTCTCCTTCTACGTCCCCAAAAAAAACCA
GCCTGATCCAGCTCCAGCTGAGAATCTCCACATCCAGAAATGGACCCCTAGGTACGTGGCGGTGAGACAG
TTCAGCG
>Pg_Root7117_c0_seq1
TGCAAGGCTCTAGAGAAGTAGCCATCAAGAAGAAGCAGAGGCTTCGATGCTGCAAGGCCTGGTGCTGCAG
CAGCTGTAGCAGGAGGCTGAGTGTTTCATCGTCCAAGGAAAGTGAAAGCACGAATTCAGATCGATTTGCA
ACAATTTCAATCCTAGCGCACGCCATGGTTCAAGAGAAGTTGGATCAGATGATTAGAGAGAGGCGGCGAG
AGGGAAGAAATGAAGAGAGAAGGAGAACAGCAAGAGGAAGGGATGGGACTGGAACTAAATTTGTTGTAAT
GGTAGCCACTGAGAAGTCCTCTTATGATCCTAGACAAGATTTTAGGGAGTCAATGGTGGAGATGATCACC
ACAAACCGGATTTATGAGCCAAAAGATTTACGCACTCTCTTGAATTACTATGTTTACATGAATTCTCAAG
AATATCGAGGTGTTATACTCGAGGTTTTTCATGAGGTTTGCACTTATATGTTCATAAGTTGTAAATACCA
TTGATGAGGCCTGAGGGGATGTAATGTAATAATTTTTAGAACTGAGCATGCATGCTTTTGCACTTAGTTA
GATATCAGATGGATG
>Pg_Root7148_c0_seq1
ATTTTTTTCATTTAATGATGATTAAAAAGATTTTAAGAACTCTGTTAAAATTTCCCGCAGTTTCTTATCA
GTTGCATCAGAGATTACACCCTCTTTTTTAATTGTCTCCAATACATCAGAGTGATTAGACGTCAAATGTG
GAATGAGTGAAGATTCAAATTCAGTTACACGTTTACTATCTATTTTATCCAAAAATCCGTGAACACCTGC
AAAGATAAGAGGAACTTGATGTTCGGTTGACATTGGTCTATATTGAGGTTGCTTTAAAAGTTCAACCAAT
CGTTCTCCACGATTCAACAAGAAACGCGTTGAAGCATCCAAATCTGAACCGAAT
>Pg_Root7161_c0_seq1
GGAAATTCCAAGCAACAGATTGGATGATATCAGAGTGTCCAGGAACAGTCAAGGCAGCTTGTCCCTTTTC
GATATCCCAAATCTTGACGGAGTAATCAGTGGAAGAAGTAGCCAAGATGTTTTCAGCGGTAGGGTGGAAA
TTGACACTTCCGACCTTTCGTTTGTGACCAATCAAAGTTTGGGCAGGGTCAGTCAAGTTAGCAGTCAAAC
CACCTTGAGGGATAGACCAAATTCGACCATTTCCGTCTTCGGATACAGAGGCAACAACGTTGTCATTGAA
TGGGGAGAAGGCAATATCCAAAACAGATCCTTTGTGTCCAGTAACCAAAGGAAGATCGGAACCAACTTTT
CCAGTCTTTTCGTTTGGAATGACAGCGAAGGAACCACCCCCTCCAGCTTCCCAGATGATACCAACAAACT
TGTTGTTTCCAGCGACTTTGTTACTGTCCCACGCAGTGGCAGAAACCTTAACATTGTCATAAGCGTTTTC
TCGCTTATCAGCGGTACCGAAAACGTGTCTGTATTTGCTTGAACGAACGATGCGAGACATCCCGAAT
>Pg_Root7167_c0_seq1
AATTTTTACAAGCAAATGGGTATTTTCTTACCTCATATGATTATAGCTTGTTTGTGAAAGTTACTAATGG
TAGAAATTAAATTATTCTTATGTATGTTGATGATCTAATATTAACAGGAGATGATACTATTGAGATTACA
AGGATTAGATCAAATCTTGGAATTTGTTTTCAAATGAAAGAGCTAGGAGAACTCCATCATTTTTTGGGAC
TAGAAATAGATCATGTCAAGCAAGGAATATTTCTTTGTTAGGAAAATTATTCGAAAAGTATGCTTGAACG
GTTCGGAATGGCTAATTGCAACGACATATCAACACCAGTGGAAGTAAATGAAAAGCTTTAGTTGGACGAA
GGAGAAGATCTTGAAGATGCAGTCATATATAGGCAACTAGTTAGGAGTTTTATTTATTTAACTCTAACTA
GGCCTGCTATAGCTCAAGGAGTTGGTGTCATTAGTCGATTCATGTAAAAGCCAAAGAAATCTCATCTTGA
TGCGACTCATAGGATTCTAAGGTATATCAAGGGAACTTTGAGTAGTGGTATATTTTATGAAGCCGAGAAG
AAATGTGAAATAAGCAAAATTGTCGCACTGGACACGCCGAAAATCTGCTTACTCGAGAATGTGAGCGAGC
GAGCCTTTGCTGCCCACGCCAAATAGCTACGAGTAAATTGTGCAGCCAGAATTATAATTATAG
>Pg_Root7171_c0_seq1
GGAAAAGTTGCTCAAATCATAGGTCCAGTAGTTGACGTAGTTTTCAACGGTAAGGATGTTGAACTTCCAA
AAATTTATGATTCACTAGAAGTCACTAAAAAAGATGGAACTTTATTAGTTCTAGAAGTACAATCTCACAT
TGGAGAAAACACTGTTCGTACAATCTCTATGGACTCTACAGACGGTTTGTCAAGAGGATATGAAGTAGTT
GGAACTGGTAATCCAATCCAAATGCCAATCGGTCCAGATGTATATGGACGTTTATTCAATGTAATTGGAG
ATGCAATTGATGGTTTAGGAAACTTGCCAAAAACAGG
>Pg_Root7174_c0_seq1
GTCGCCTTCTTGAATGCCTACTGGGCAGAAGTCGGAGACCAAGCCGATTTCATCTTTGGCTGTGCCTGGG
AAACGATCAAGTTTGCGGATATGCATGCGAAAGGAATTTCGTATGTGCACTTATACAACGAAGGATGCGA
TTTGGACTTCAACATTGGTCTGTATTTCTATGAGCAGTTGTGCAAGCGGCTTGAAGAGAACAAGGATTTT
GCTGAATTCAAAGCCTCGAATTTCGCCAAGTCTCAGCCGGAG
>Pg_Root7181_c0_seq1
ACAGTTTCTGTACTTTATTGCACCAAGACCAAATGTCGACCCTCGACCTCGAGCTCGAGCTGCGCGGTGG
CGTCATGGAGCCCACCCTGCAGGCCCTGGCGCAGAAGTACAACTGGGAGAAGAAGGTGTGCCGCCGCTGC
TACGCCCGCCTGCCCCCGCGCGCCACCAACTGCCGCAAGAAGTCGTGCGGCCACTCGAGCAACCTGCGCC
CCAAGAAGAAGCTGAAGTAAATACTTCAACCGTTGTTTTTTTTGTTGTGGTGGACTGATTCACCAAATCA
AAAATAACAATCAACACTCCATGACGCCTGGGTCAGTCTGATGTTGGTTCGAACGAAAAAAAAAGTGAGA
AGCTCCGGCGCGGCTTTGTCATTGGCTATGGTTCGGACTGCGTCAGGGGGTTCGCGCGTTTTGGTGACGA
AAAAAAATCTTTCTTTTTCTTTCAAAATAA
>Pg_Root7200_c0_seq1
AAAAACATCACCATCGATCGAGAAATGGGTGATCGAAGACAATGGAATACGATGCTCATATTCTTTCACT
TCTTTCTGGTCAGCGAAAATTTGGAATTTCGAGTCATGTGCGCGAATTCGGAGGTCGATATCATCCCCAC
GCTTCCATGGATTGCTTTTTCTTTCTTCCTTACCCCATTCTCCTTTGCTGAAAGTGTTGAATACAAGTTT
TCCTTCGTCGAAACGGACACTAATATGGAGTGGAACATCGTTTCCACTAAAGTCGGCAGAAGCGGTGTGA
AGATTCACAGTAAATCGAACAGAATCTTCGGCAGTCTTTCCCTTAACAATTAGTGTCTGACCCGGTTCGA
AAGGCTCCGTGAGCTTGCTTCGGTATGGAATTGGATAGTTAGTTTCCATGGCTGGCGGCTTTTCCGATAC
TATCACGTCCTCAAAAGCGGCCGCATGTTCATGTGGCTGTGGCTCGTGGAAAGGATCGTGGTTGTTATGA
CTAGTTTCATGATGCTCAAAATGTTGCTCATGGTGTTCGTGGTGGTGTTCGTGGAACTCTTGTCCTTCGG
GTGGGTACTCCGCCATTTTTCCTAGCTTTAATACGAATTTGGAAGTTTT
>Pg_Root7201_c0_seq1
GCGCTTTTTCTTCAGGGTTGCGGATAACATTTTTTTCCAGCGTTATATGTTGCCGGCAGGAAAGCTACTA
AGCTTCATCCCTGGAGCAGCAGATCGGATCATCGCTATCGCATTGAATCCCAACAGTGCCGCTTTCGCAG
GTCACAGATTTACAGGCAGAACCACTTCCTGAACAGCTAATGGTCAATCCGCTGTGACAGGCCTGGCTGA
TAGAACAGTTACCTGCAGTAGTAACATTGGCCACACCACCTAATACCTTTTTCAATTGTTCCCTTGTAA
>Pg_Root7203_c0_seq1
AGCTTGTTCTTGGTGGTCTTCTTCGTCAAGATGTGACGCTTGAAGGCTTGACCGCGCTTGACGGTGCCAC
CGGGACGAACGCGGAAACGTTTTTTCGCGCTGCTCTTGGTCTTCATTTTGGGCATGTGAATGCTCCTTTT
CGTTGTGCTCGTGAGGCGCTGGAAACCGATCCCAGACTTGATGGCCCCGAGCCACTTATGTGGCGAGTTT
TAATTCACCACTTATTGGCGCTTTTTAGTTCGCCACTTTTTCAGACCAGGCTCAACACCCAGTCTTGGAA
AGGACTTTCGTCCTCACCGCGGCATTCGGCAGCTTGCGCCG
>Pg_Root7242_c0_seq1
TTATTTTACAAAAGCTGTATACTAACTCTCTAAACTATCTTTCAAGTTTTGAATGTAAGCCGCTTTTTGA
ATTTGAGCTCTTTTGATAACAGAAGGCTTAATAAAAGCAGTACGTGCTCTTAGTTGACGAACAGTTCCTG
TTTTGTCAAATTTTCTTTTATAGCGCTTTAATGCTCTATCGATATTTTCTCCGTCTTTAATTGGTATAAT
TAACATAATATAG
>Pg_Root7247_c0_seq1
TGCTTGTACAAAGGATACTTGTGATCGTGATTATGGATGTCAGTATGTCCCAGTAGACTGCAATGATAAT
AGTGAATGTACAGACGATTATTGTAACCCTGCCGCTGGATGCTATTACGTGATTGTTAACTGCGATGATC
ATAATGCTTGTACTAAAGACTCTTGCAATTCTGAGACCGGATGTGTCCATGATGATATTACTGAAACATG
TAACTATGACGATAAATGTTGGACTTATTGTTGTGATACTGCACAAGGGTGTGTATCACATGAAGTAGAT
TGCGATGACCACGATGAATGTACTGATGATGCCTGTAACTCTGATACTGGTTGCACTCACACTCCTGTAC
CATATGATGATTACAATGCTTGTACTGAAGATGGTTGTGATAGTGCTTCTGGACCATATCACATTGATAT
AATCTGTAACGATCATGATGCTTGCACTGAGGACTCTTGCGACCAATCTGAAGGATGTAAATACGTTGCC
ATCTCTTGTGACGACTATGACAAATGTACTGATGACTATTGTTGCCCTGCTAATGGATGTCAATACACAC
CTGTTCCTTGCAATGACTACAATGCTTGTACTGAAGATAAATGCGAACCAAGCACTGGATGTACCTACCA
CAAAATTGACTGTGATGATTATGATGCTTGTACCACTGATGGATGTTGTGAAGTTTCTGGATGTA
>Pg_Root7274_c0_seq1
GTGATTGCTGAAGTGAATTCATGGGCTGAAAAGGAGACAAATGGTCTCATCACTGAGGTTCTACCGGAAG
GATCAGCAGACAGTATGACCAAACTGATATTTGCAAATGCTTTGTACTTCAAGGGAACATGGAGCGAGAA
ATTCGACGAATCGCTGACGAAAGACGGAGACTTTCACCTTCTTGACGGTAGTTCCAAAGTGACTGCTCCG
TTTATGACCAGCAAGAAG
>Pg_Root7274_c1_seq1
TTCACTTCAGCAATCACTTCCACAGCCTTTGTCTGAAAATCTGCTTGATTAGAAGCAGCTTAGTAAGAAC
CATCCAAGAGCTGCTTGAAGGAAGGTTTGAAGGACAGAGACTTATCGATCCAGACGCCATTAGCCGCCGA
GAGTTTAGGGCCACCGTTAGCGCTGCCGTCGGCGAGGACGGCGGAGACGGTATCGGAGGGGAACGTGTTG
AGCTGATCAATGGA
>Pg_Root7297_c0_seq2
ACAAGTTTCAAATAATCCACAAAAAGACTTTAATCCTTCTATTTGAAGTTTCAAGATTCAATTTCCCAGT
TCACAGCCGCCACTTAAAGATAAGATTGGTGTTTGCAAGTATCATGGCTTTCACGCATTAAAGTTATAAC
ACTGACTTTCGTCTGCGAAAAAAGTTCCACCTTCTCTTTGTTTTCACAAATTTCTGAATATCCTGTTTCA
TGTTCTGACACTCCTTCTCAAGCTCCAAAACACGTTCCCTCATTTCATCCATACCAGCAGATCTATCACC
ATCATGCTTGGAGAATGCAAGGGGTGCATTGGGATTTTGCGAGTTCTCAAGATTGTCAGAAACAAAGAAC
CAGCCTGAAATTGATGTACGTAGCCGAAGCTGTTCAAAGAATAGGACCTGGACAATGACGCGCAGAGGTA
GCCTCTCATTCTGAGCTGCATGGGTGCTGGCTTCCAATGAGAGCTTCTGGCAGTTCATGAGTCTGCATAT
TTGCTCCCGCTCGGAGTCTGTGAGCCAAGGATGTGCCTTCAGATATATGTCAATTGCACGGTAAATGCCA
TCAGAAATTGGTCTGGCGTAATCAGGCACAGCTGCGCCAAGTGACTGAAACTTCGGGAATTTCAAATTAA
CATCTGGTGCCACATCAGCAAGATAAGCATCCACCAGATTGGCTACCATTGTAATTGCCGTCAGTGAATG
GGAACTTTCCGCTAACTGATTCTCTTCAACTATACATGGAGAATATGCTGCAGATGGAATCTGGTCGATT
GACATAAAATAATCAAGAATTCTCTGAAAACAGTCAATGTCGTACAAAGTCTCTACTGAGTAGCCCATAT
TTGGTATTAGTAGATCATCTAGTGATGCTTGGTCTAACTGCGCCCCGACTCTTTTCTCCAGATTTTCTCT
GCATGATGGACTTGCTTGTAAGATCATAGCAGTACGAAGCAGCCTCACTAGAAACTTAGTCTGCATGATT
CCTTTCTGACTGGGAAGCAACTCCACAATCTCTTCAAGGAGAGCCCTCTGATCTGCCTCAGAAGGT
>Pg_Root7347_c0_seq1
GAAGATATATATGAGCAAATTTCAGGGATCATTATGGAATTTATTAAACCGGAGGAAAGTATTATACTGA
ATGTGTTATCTGCAACTGTTGACTTTCCTACTTGTGAGTCCATTAGGATGTCTCAGCGTGTGGACAGGAC
TGGTGAGAGGACTTTGGCTGTTGTGACGAAAGCTGATAAAGCCCCGGAGGGTCTGCTTGAGAAGGTTACC
GCTGATGATGTGAATATTGGGCTTGGATACGTCTGTGTGAGGAACCGAATTGGCAATGAGTCTTATGAAG
AAGCAAGGGTGGAGGAAATGATGCTTTTTGAAACTCACCCTTTACTCTCAAAGATTGATACGTCCATGGT
TGGTGTTCCTGTTTTGGCGCAGCGTTTGGTGCATATTCAGGCTAGCATTATATCTAAGTGCTTGCCTGAG
ATTGTTAGTAAGATTAATGACAAGTTGAATACTAATGTTTCGGAGCTAAACAAAATGCCCCAGAGTATGT
CTTCTGTTGCAGAGGCATTAACTGCTTTCATGAGGATTTTAGGATCAGCTAAGGAGTCTCTGCGGAAATT
ACTCTTGAGAGGTGAGTTTGATGAATACCCAGAAGACAAAAACATGCATTGCACTGCTCGTTTGGCAGAT
TTTCTCAACAAATTCTCTGAAGAACTTTGGAAGAGTTGTGAAAACAACACTAATGACAATTTTCTAGTGG
AGGAGATTAGGGTTTTGCAAGAAACTAAAAGCATTGGCTTGCCTAATTTCCTACCGCGCTCTGCCTTCAT
GACACTTTTGCAGAGCAAGGTTAAGGAAATTTCTGGAAAGCCCATTAGCTTTGTTGCTGAAGTGTGGGAT
TATATTGAAACGGTTTTAATTAGGGTTCTGATGCATCATTCTGAGAA
>Pg_Root7366_c0_seq1
CAAAATTTCAGCCAACTTTTGTGCTAGATCAGAAACTGTTGTAGCAAATTGTTCCATTGTTGAGCTGAGG
CTAGTGTGACCAGCAAAGCTCAAAATATCATTCAATGGTACATGAAAAGCTTCTGACCATGAGAACTTCT
GGAGGCAAGTAGCTGAAGGTGTTCCCCAACGATAAGTACCCGCAGGGAAATACAAATTCTTCTCATCAAA
TGGCTTCTTGAATACATTGACTTGTTCAGTTCTTATCCTTTGTAAAATCTCATTAGAAATCCCATGGTTT
ACTACTTGAAAGAAACCCCACTCTTGTGAAGCCTTGGCTATCTCTCTCTTGCAATTTTCTCTCTGCAATT
CTCCTTGGCTTAACATGCTAAGATCAATCAATGGAAGCTCACACTCCTCCACAATCCCTTCATCTTGCGG
CTTCTTTTTAACTTCCGAATCAGATGAGTTGTACTCAAAGAGAGCTTTGTATGTATCTTGAAATGGTGGA
TCACATGATGATTCCATGTTTAGGATTTGGAAGAGAGGAGATTAGAGCTAGATGGGTTAAACAACTCTTC
TTCTTTTTTTTCTTTTTCAAGCATAT
>Pg_Root7369_c0_seq1
GTCAGCATTGGCGCTGCTGCACATGTATTGGATAACCATGTTGCAAACCAATTTAGGGTTGGTTCCACAT
CCGTGTTGAGTGGTCCATTCAACAGTGAGGAGTGACTTTTCATAGAAGGTCATTGAAGGTCCCCAGCAGT
ATCCTCCCTTTGCATTGTTCTGGGAGTCAAACAATCTGTTAGCATTGTTTCTGTTGGTGTTGGCTTCATT
CAATCTGTCGTTGGAGCCTCTGGGTTGGTGCATGTACAAATCACCGTAAACGGTAGCCACCAAAAGGGCT
AACACAATAATGGCCTTCATTGTGCTTTGTTCGTGTGAG
>Pg_Root7380_c0_seq1
AGAGAAGATACTGATTACTACTACACTTACTAATTAAATAGCTTAGTCTTATATTATATAGTTTTATGAA
AAAAAATACTACGAGTATAGATATGGCACAGAAGGCAGAGAGACATGTTAAAAAGATTGGGTTTGAGGGC
TTTGGAAGAAAGGGAAGGAATAGTATTAGTACTACTACTACTCTTTCAGAAGAACACCGAATATGTAAGT
ATCAGTATCAACCACAGCAGTCCCGGGTTTTTCAGGTGGCTCCACTACTTTCTGCCACCACGGAGACGGT
TATGGAGTTCTCATACCAGCCTTCCAATTTCTATGGTGGTGGCGCAGGCGCACTGATTAAGGATTATCCT
TTGACAAAACCATTACGTATGGCTTAATTGGTGAACGTATATATATAGTAGCACTATTTATGAATATATA
GTAGTGTACTACTAATTAATATACTAGTAAGTTATATATTACTAGTATAAATTAGCTATTCAGCCTATAC
TAGTAAGAAATGGGCAGTTGGATGTACTAT
>Pg_Root7398_c0_seq1
TATCATGCCCCCGCAAGATGGACGATCGATTAATGAGACCAATCTTAGACATCAGCTAGTTGATTGTTGC
TGGAAATGTATGACACACGTAGGTTTTGACTTTGAACATTCTCACGAACAAAGTGGTAGTCAAGTCCTAA
ATGTTTCATTTTTGAGTGGAACTTCAGATTTGCGGCAACATATGTAGCTCCCATATTATCACAGTAGATG
ACCAGTTTATTTGTGGGTAGATATCCTAGCTCACGAAGTAAGTTTTGGACCCATAGGACCTCAGCAGTAG
TCGTAGCAACAGCTCGGTACTCGGCTTCAATGGAAGAGCGAGCAAGAGTTCGTTGTTTGCGAGAACTCCA
AGATATAGGATTTCAAACCAAGTAGACAATGTAACCGGTTGTAGAAATATAGTCATCTTTATCACCTACC
CAGTTAACGTCTGTAAAAGCATGAAGAGTAGTGGGTGAGTCTCGGTGAAGTAGTAAACCTTGTGTAGTAG
TTCCTGCAAGATAGCGTAATAGGCGTTTGAGAGCGGCCTAATGATCTTCAGTGGGTTTGTGCATGTATTG
AGATAACTTGTTTATAGCAAAGGAGATGTCAAGTCTAGTTAAAGAGAGATATTGTAGGCTTCCCACAAGT
GCTCGGTATTCGGTTGTGTTGGTTAGAGGAATTCCAGTTTGTGTGGATATGGGAGGATGCATGGCCATAG
GGGTGGGTACGGGTTTGGCAGTAGACATATGAGCACGGGTTAAGAGGTCTTGGATATATTTGTGTTGGCT
AAAAAAGATGCCTTGAGGATGAGGGAACACTTCAACGCCAAGAAAATAGGATAGGTTACCAAGATCTTTA
AGAGAGAAACGAGAGGAGAATTGAGAGGTGAATGTGTTTAAGAGAGTGGAATTTGGG
>Pg_Root7419_c0_seq1
GTACTAGGAGGCCAGGCTCAAGCAGCTGATTACCTCAAGAAATGCATTTATTCTGTTGGCATAGGAAGCA
ACGACTATCTCAACAACTACTTCATGCCTACGTTCTACTCTTCAAGCAGACAATTCACACCAGAACAATA
CGCTAACGATCTCATCAGTCGCTACGGCACTCAGCTTAACGCACTATACAACTATGGAGCTAGAAAGTTT
GCACTGGTAGGAGTGGGAGCCATCGGGTGTAGCCCGAACTCCCTTGCAACGGGCAGCCCCGATGGAACAA
CTTGCGTGGAAAGTATCAACTCGGCCAACAGAATCTTCAACAGCAGGCTTAAGTCTATGGTCCAACAGCT
CAACAACGACCACTCTGATGCTAGGTTTACATACATTAATGCTTATGGCGTTTTCCAGGACATAATCGCC
AATCCCTCTGCTTATGGGTTTAGGGTAACGAACGCTGCGTGTTGCGGAGTTGGAAGAAATGGAG
>Pg_Root7429_c0_seq1
CGAGAACTTGGAATCGGTTGAAGCGGCCAAAACTGTCACGCCCAACTTCGCAAATTCTTCTGCACGGTCA
GAAAACGCGATAATTTCGGTTGGGCAGACAAAAGTGAAGTCAAGTGGATAGAAGAATAGCACAACGTATT
TTCCCTTGTAGTCGCTCAACGAAACAGTCTTGAAGTCTCCATTAACAACGGCATCAGTCGTGAATTCTGG
TGCTGGTTTGCCAATAAAAGCTTTCGACATTGCTACGG
>Pg_Root7437_c0_seq1
AAAGAGTTTAAGTTGAGGGACGAATCAAGTGGGGAGGTAGCCAACCAGCAACTCTACTTGCCAGGGGTCT
TACCGAAAATACCGGGTCGGTTCTATTACCTATTTGGTAAACCGATACACACTAAAGGAAGACCAGAACT
TGTGAAAGACAAAGAAGCAGCAAAACTGGTTTACTTGGAAGCGAAAGAGGAAGTGGAGAAATGCAT
>Pg_Root7437_c1_seq1
CATCAGGTCATTGTAATCAAGAACCAATTCAGCTATGTCGTCTTCACCAACCGTTCCAAATGGCACTATA
GTTGCGCCAAACCGTGCTGCCATTCTCACAAACTCTTGCTGGTCAGGCCAAATCAGTTTGTATTGTTCAC
CCCGGTTATGGAGAGCTTCTCGTGCACCGCCGGGATAGAGAAGAACATGAGACTTAGAAGACAATAGCTT
GAAAAGATTGGTTGCGG
>Pg_Root7443_c0_seq1
TAGCAAAACTCATGACCACATCTGTTAGAAAATATTAAAATTTAATCAATCAGTACCAAAGTATTGTCAG
ACTCGCATAGTAAGAACCAATATAAACAAGTAGCCCAGCCTATTCCTTTCCCTGCATGCCTATCAACAAT
CTTGATACACTTAAAACAATACAATTAGTAAGGAGCCTATTCCTTTTTCCCCCATATGCCTATAAACGAT
CATATACACTTTTAACGATACATGATAATCTACAGGAAATAGAAAGCAAGCAAAGAACTGTTTTCCATTG
CATAACTGTTAAAAAAAATTATTCCCCCCTCCTCTCTTTCCTTTCTTGGACTTCTGTTTTTGTTTGGCAA
TCTGTTGATAAACACATGCACGAAGCACTGGTAAAGGGGAAACTTCCCAACAAAGAGGGATACATTTTAG
TCAGGACATGTCTCCTCTCATTATATTGCATTAATACGTTTAAAGGATTCACAATCACTACTCATATGAT
GAATCTGGACACTCTAGAAACTCCCCAATAGCTAAGACGGCAAGTGTATTTAAGTCCCGAGGATTCTAGT
CAAAAGTCCAATGGGACTTGCTATCTTACCTACTAATGTCATTCCAAAAATCTGATTTAAGGACCAGTCA
TAAGACTTACACAAGTAAAAACAACTACTAATTACCCCTAACATACCAATCTTCCAACACAGTGGAGGAC
CTAGGAGAGATCAAAGCTTCCGTCAGTTTCTACAACTTTGATTGCCAACAGATTCAGGAACTTCAAGAAG
GTACCATTCATCATAAATTCATCTTCTCAAACAATAATCAGATTAGGATTCACCTACGATATATGACAAA
GTATTCGAAGAATGCTTATCTTCTTCAACTTGATGACGGAACCACTTTTTAATGCTCATCTTCTTCAACT
TGATGACGGAACCACTTTTTAATGCTC
>Pg_Root7458_c0_seq1
GGAAGATGAGATACCTCTTGAAGAAATTGATGAAGTTGAGGAAGAAGAAAATGAAAAGGAAGATTTTGAA
GAGAGTACCAACTTGAAGAAGAAAGTTACAACACCAAAAGCGGTGAGTTTGAAGAGACAACATTTGAAGA
ATCTTTTGAGGAAGAAGAAAAAAGAGGAGGTAATCAAAAATTTTTAGAAGTAATTGATGAGAATTCCTAT
GAAATTGTGTTTGTTAAAATTGAGACATTGTTGGAAAAGATTGTTGTGAAGAAGATTCCTATGAAGCTAC
TGAAAACAAATTTGCTCGAAGGATTAGACATGAAACACAGAATTGTTAAGCATGATAGTGCATTGAATTG
CATGGCTCTGAGTGTTGAAGCTAAAGTTGTGCCATTCAATCAATTTGAATTGCATTCGGGAAATATAAAT
AAAGGGCTACCTAAATATATAGAGAATGTAAGAAAAGTTTACGTTTTAAGTGAATGCAAAGACAGATCTT
TGGATTTGTTGGAAGTAATTTT
>Pg_Root7460_c0_seq1
AGATTTGTAACCTACAGGCCAGATGTGGGAAGTGTCATGGTAAGAAGGCCGTGGATCAACCTTGCCCGCA
TAAATAACAAAGAAGTCTTCAAACTGAATTGGGAAACCATCCTGCTATGACAGTGAAATAAAAATGCCAG
CACAAAAGAGCATGCTGAATGAACTCATGGTCCTGAATATTCTTGATTGTAATGCATGCATGAAAATGTT
GAGATTCAGGGCCATCAATGTCAATGGGGTCGAGTTCCAGTCTTGTGCTTTTATTTAATCTTCTGACATC
AGTCTTCATGATGTCAAACCTCCTGCCTAAACTGCTCCTTTGAATATTCTTAGTTTCTCTATAATTATTA
GAACTCAAATACCTCGTGGCTTTTGTACTGTGGTTAAGAAGCATGCCTTTCTGTACTAAAGGAAACCCAT
TAACTGTGGTCTCACCTTCCAATGAATGGCCATTAGATACCAACCCAAGACAACAAGCAACGGAAGACAT
TGATTCAAACCTACTTCCATCTGGAGCACAGTACACTGCAAAGGTTTTGCATCTGCTT
>Pg_Root7475_c0_seq1
GGGTGACTTCTCTACTGCCACTGGAATAGAGACTTTCACAATGATGCTGCTAAGTCAATGGATATTCAAC
AAATTTGGCTGGGGAGTGGCAGCCAATGTTACACCCACAGTCCTGCTAGTCTGTTACTCACAGGAGTTGG
TTTCTTCTCTTTACTTTTGTTTGGTGATCCACTTACACCTGCTCTCATGAGTTTTGGGATTACTCCA
>Pg_Root7490_c0_seq1
ATGCTGGTCCAATCCTAATCCTATGTTCTTCTCCATCCACACAAACTTAAGAACCACTCTTGCCTTCTCA
TCTTGTTGATTCACCACCTTTTTTGGTTGTGGAGTGTCGGAAGTATCAATGCCGGTGACTGGTTCAGAAG
TGAGTGTCTCTGGAGCTGCAAGAGCCACGGTTCTCCGGTTTAGAGAAATGGGATTGGTGGACTGGTTAAG
GAACGAGGGTGAAGCTTTGATGGAGAGTTTTGGATGTTGAGAGATGAAAGAAGAGCAGAGGGAAGCAGAC
GAGAGAGATGAGTGGAGTGCCATTGATGACATCATTTTTTTTTTCTTTGTTTCTTGAGAGAG
>Pg_Root7526_c0_seq1
AATTCTTTCACCTTAGTTCTTTTCATTATTCCTAATGCAAACAAGGAAGGAGTTCTTAAGTTGGAACAGT
TTGTTTTGGATACTTGGAAACCAGAGTACAACATACAACTCAATGCTATTTATTCGGCTGGAAGGATCCT
TTCTGTGGAACACAAGAACAAGATTGCATTTGCTAGGGAAGGTTCGATTCATACAAAGGAAACTAAGGCT
AAAATAGCTGCTTCTCTTACAGGGGACAGAAGCCCTAGATTCAACAAAGGGACTCCGGTATACCTTTACG
AGGTTCATTCTACCAAATTGGAACTCAGTGCTACTTTCCCTAATAGATTTAGAGCTGCTGCATTTCTGGA
TGTTCCTTTTTAAAAAAGTTCCTGCCTCAACCCTTTTTAATCGTATCAAAAATCAAACTATTTTTCAAGT
AAAAGGGCTTTCG
>Pg_Root7533_c0_seq1
ATTTCCTTTCTCTCTCAAGACTCGAACTTATATATTATCAATCAGGATTAATTGATCCTATCACACACTC
TCATCTCTTTTGTGGGCAGAGCTTCTTTGTGGAAAACAATCGGAAAAGTAAAATTAAACAGAGCTTAACA
AGTTTCTCATCAAATTAATAGCCAGCCAGCCAGCCATGAGTAGAAAATTTCCATTGGGCCTCCTCTTCTT
GGTATGTTTATGTACAAAAGCAACATTAGCATTATTCCCATACAAAGATCAAAAACTGCCGGTCGAGGCC
CGGGTGAAGGATCTGCTAAAAAGGATGACATTGCAAGAAAAAATAGGCCAAATGATGCAGCTTGAACGCA
GTAATCTGACTGCAATGATCGTGCAAAAATATGGAATTGGCAGTGTACTAAGCGAGGGAGGAAGCCCGCC
CTGTGTGAATGCTACTGCTGAGGATTGGGTTAAAATGGTGAATAAATTCCAAAAGGGTGCACTTGCTACC
AGGCTAGGGATTCCAATCATTTATGGAACTGATGCGGTGCATGGGAATAACAATGTTTATAAGGCTACCA
TTTTCCCCCATAATGTTGGCCTTGGAGTAACTAGGGACCCCGATCTTGTGAAAAGAATCGGTGCTGCG
>Pg_Root7536_c0_seq1
GACATGCCTCACTCATTCGGTTACAGAGCTAGAACCAGAAAGAAGTTCAGACGTCCATTTAGACAAAATG
GTCCTCTCCCAACCTCAACCTACCTAAGAACCTTCAGATTAGGTCAAATCGTTGATATTGTTGGTGTTGG
AAATCAACAAAAAGGTATGCCACACAAAGGATACCATGGAAGAACCGGTAGAATCTGGAATGTCACTCCT
CGTGCCGTCGGTGTTGAAGTCAACAAAATTGTTCGTAATAAGACTTTGGTTAAAAGAATCCATGTTCGTC
TTGAACACGTCAAACCATCAAACTGCCGTAAAGCACACGAAGACCGTGTTAAAAAGAACGACGCTGCTCG
ATTGGCTTGGAAAAAAAGGAGGAAAGAAGGGACCAAAACCTGTTGTAAAGAGATCACCAG
>Pg_Root7552_c0_seq1
TTAGCCGAGGGTCGTCTGATGAACTTGGGATGTGCCACTGGACACCCGAGTTTCGTGATGTCTTGCTCGT
TCACCAACCAGGTGATTGCACAGCTTGAGCTCTGGAACGAGAAGTCAAGTGGGAAGTATGAGAAGAAGGT
ATATGTTTTGCCTAAACACTTGGATGAGAAGGTTGCTGCACTTCACTTGGGCAAGCTGGGTGCTAGACTC
ACCAAGCTCACCAAGGACCAATCTGACTACGTTAGCATACCCGTTGAAGGTCCCTACAAGCCTGTTAGCT
ACAGGTACTGAGAAGAAAAAAAAGGATCAAGCTATGGTTCTTCGTATGGTTTTATGATTTTACCATTTGG
TTATAATCCAAATGACAATTGTTTGAGTTGGTTCGGGTCTGGTCTGGTTGGGGAAATATGAGATATTGGT
CTTCTTATGAAGTTGATCAAATATTGGTATCAATAAGGGGTTGTTGTTCTTTGGTTTTGAGAGGCTG
>Pg_Root7554_c0_seq1
GCCGAACCTTATATTGTAAGCAAGCCAGCTTGTATAGCACCATACACATAGGTGTGGTGGTTGCGTCAAG
TGGATGAAGCTCTCAAGTTGTTAGCTCGAGAGGGAGTTGGGGTAGAAACCAGCCCCACGCAAGCATGGGA
CCAGCCTCTGATAGGAAGCCGCGAAGCTCCTCCTCATTGCAATAGCAACGAGAACGTTCTGACTTGTGCT
TGGCTTCTTCGTCTAGATGAGGGGAAAGATAGTATTCGATGGACCACATTAATCTGGGACGAGCCGTTTG
GATTGCACACTTGTCAAACTGAAAATTCAAGTATTCGAAATTGGATAGAAGGAAAGTCGAAACAGGATGA
TACAACGAAACATCATATCTCTTCTTGTCCTTCTCTACAACTTGGCGAAACCGAACCTGGATCATTTGTA
AGCATACCGACTTGTAGAGC
>Pg_Root7584_c0_seq1
AGACTATTTAATACTCCACCATGTTCAACTCCCGAGATGAATTTTCCTTTAGGTCCTTAATTTTATGACA
TAACAGAATACTTTCTTGGCCTAGTTTTGCAGATTCGTCAAGCCAAAAAAAATTGAATTCTCCGGCTGGG
GACCTGGCAGAATTACCAAAGTCATCACGGCGCCATTTGGCAGAAACATCTGATTCTCCAAATAGAGAAG
CAAGGAGCTCGAGGAGACACCAAAGAAAAGACTCCGGAGGAGGCAGTAATAGATCAGGGCGGCGAACTCA
AGAGCAGAGCAATGGTGGACCCGAGTCGCCCTCAAGTTCAAAATTGCCAGACGTTCCGAAGAAGGCGCGA
CGAAAGAAATTGAAGGATGGAGTATCGACGAGATCAAAGTGTAAGGACTCCTCGGCGGATGGTGGGTCGA
TGAGAGTGTCTCGATCACAAGCCAACAACATCCCTCCTGCATATACTAGTCCATTCTCAGATCCTGGACC
AGACCCTTCTAATTCCATAACTGGAGAAAAAGGGGAATAGTGGGGTGTAGAATAACTTTTGTTTTTACTT
GCAATGTTTGTAGCTAGTGATTTGTATTTCTTCTTGGTTTGTTTTTGTATAATCCTTGGTGATATGTATG
TTAATGATATGAAAAAAAAAA
>Pg_Root7589_c0_seq1
CTTTTTCATCTCCTTAATTAATTCCAAATGAAACAGCAGATGATCGATCTGAATTCAAATACGATCGAGC
AACATATATGCATGCATTGCATGGGTGAAGTCCAGCAGAGCAGCATTTTCCGACAGTTAAGAGTGAACGT
CCGGCGGGAAAAAGGGTGAAATGGGGGATGAAGAAGAGGGCGGGGAATTAAGTTTTATTGACGCTGACAG
TAAGCTTTTGGCCTAGGGAACAATAGTTCAAAATGCTGCAAATAAAATACAAGACACCGTTCTCCACTAA
AGGTACAACCGCTGGAGCGTCTTCGTACACCTTGTAAGGCTGATTTGCTGTGCAACTATCGTACTCCCGT
CGTGACACTTGGTACAAGTTGTGAAGATCTGGATCAAACTCAAATACGAGAGTGTCGCCGACGAAGAAGG
AATGAGAGGAGGACCAGTTAGTGTAGAAATAATTGTTCAAAGGGATTGACCAACCATAATCCTCTCCTCC
CACTGTGTATTGATCAGCACCTGCAGATGGGTGATGATCAGTTAATAGTATTGCAACCATTGCTACTACC
ACTACTAGTAGTGGGGATATATAAAAGCAGTATAAATGGCCAAATTCCACACCCATCATTTTTACATAAT
TCAGAGAAATAGCAG
>Pg_Root7618_c0_seq1
GATGTTTCTGAGGGAGAGGAGGATGATTGCGATGCTTTGGATGATTCTGATGAAGACCTCGCGAGTGATG
ACTATGACTCCGATGTGAGCCAGCAGAGCCATGGGACGAGGAAGCAGAACAAGTGGTTTAAGAAGTTTTT
CGACAGCTTGGATAGCTTGTCTATCGAGCAGATAAACGAGCCACAGAGGCAGTGGCATTGTCCGGCTTGC
CAGAACGGGCCTGGCGCTATTGACTGGTACAAACTTCAGCCACTTGTAGCTCACGCGAGG
>Pg_Root7622_c0_seq1
TGGGGCGTCTCTTGGTGAAAGCAATGGCGAAAAGACGGAGGAGGTAATCGTCGGTGGTCTTGACGGTGAC
ATTGGCCTCGATCAAGGATTGCCACTTGCGCACGAGGGAGCGGAGCTTGTCGGATGTGAAGTCAAGACCG
TGGAAGTTGGTCAAGCAGTTCTTGCCTTGAACCTCATCCACACGGCGCTTGATCTTGCGGAATGCGTGAT
CCTCATCGTTCTGGAGATCCGCCAGGGAAACCTCGAAGATTCGGCCCTTCAACGAATCGTTGGCGTGCTT
AAGACCAG
>Pg_Root7624_c0_seq1
GTTTATCACAATGCCTGTTTCAAATGCAAACACTGTGATGGAAAACTTTCTTTGAAAGGCTTTGCAACCA
TTGAAGGCGAACCCTACTGCAAGCCTCACTATCTCTCTCTCTTCAAATCTAAGGGAAACTATGCTGGAAT
CACTGGTTCCGGCGAAGGCAAATCATCGAGCTTCAATATTTCGTTCAAGGGAGTTCAAACTTCTTAG
>Pg_Root7624_c1_seq1
AACAGGCATTGTGATAAACTTTGTTGCAGGCGTTAAGTCTTTCCATAGGATAAACAGTTTTGCCACATCT
CGCACAGGGGTTTGATGGGGTTGTGTTCTTGATAACGACTGGGGAGCTGCGATCAGAGGCAGTAGAAGGT
TTTTCTAAGCCTTGTTCAGGACCAGATTCGATTTGGTTCAGGAAGATTTTTCGATCAACTTTTTTTATAA
CTACATTTTCGATGACAGGGGTACTTTTATCAACGGTGGTAGCAGGTTTGAGTTCGTGTTCAGACTGAAC
TTCTTCAATAAAAGGTGTCCGATCCACTTTTTTTATAACTACATCCTGTTCTAT
>Pg_Root7640_c0_seq1
GAGAGGCAGCATCTCAACCCATTTGATCAACAGTAATCAAAATGAGCGCAGGACAAAAGAAACTCGGATT
CTACGAAGATTTCCTCCTCGGAGGATTTTCAGCCGGTATCTCCAAGACCGTTGCTGCTCCAATTGAAAGA
GTCAAGCTCCTTGTTCAAAACCAAGCTGAGATGCTCAAGACCGGACGTTTGGCCAAGCCATACGCTGGTA
TCATCGACTGTACCTCCAGAACCGTTGCCGATGAAGGAGTTCTTGCTCTCTGGAGAGGAAACTGGG
>Pg_Root7660_c0_seq1
ATCCAATATCGAAAAGGTTTTGTCCGATGGCAACCCAGATGTATCCATTCTGTCCCCAGTCAGTTCCCCA
AGAGTTACGAACAATCCAGTATCCACCTTGGTTTGGTGAGTATCCAGTGAGTTGGATGGCGTGGTCAACG
TTGGTTCCACATTGGTCGGCAGTCAAAATACCACCGTTGTAGTTTTGCCATGCCTCAGCGTCACAGCAAA
TGGAGAGAGGTCCCTCAGAGGAAAGGGATTGGTAGATGTTGCTTTCGCTTCCGCTGACAGGGTCAACAGA
GGTGATGGTCATGACAGGTTGGCATTGGGATGATGCGCAGTTTCCGTCTTGAGCTTGG
>Pg_Root7703_c0_seq1
CAGTCCATGATGACTGCAAGCTCAGGTTTCTCGAACTCAAGGCCAAAAGGACTCACCGTTTCATTGTTTA
CAAGATCGAGGAGAAGCAGAAGCAAGTGGTTGTTGAGAAAGTTGGCGAACCTGTTCTATCCTACGAGGAC
TTTGCTGCTAGCCTCCCTGCTGAAGAATGCCGTTACGCCATTTATGATTTCGACTTTGTCACTACTGAGA
ACTGCCAGAAGAGCAAGATTTTCTTCATTGCTTGGTAATCATCTAATTATATATGTTAGCATGATAAACA
TTGTTGG
>Pg_Root7703_c0_seq2
CAGTCCATGATGACTGCAAGCTCAGGTTTCTCGAACTCAAGGCCAAAAGGACTCACCGTTTCATTGTTTA
CAAGATCGAGGAGAAGCAGAAGCAAGTGGTTGTTGAGAAAGTTGGCGAACCTGTTCTATCCTACGAGGAC
TTTGCTGCTAGCCTCCCTGCTGAAGAATGCCGTTACGCCATTTATGATTTCGACTTTGTCACTACTGAGA
ACTGCCAGAAGAGCAAGATTTTCTTCATTGCTTGGTGTCCGGATGTAGCAAAGGTGAGAAGCAAGATG
>Pg_Root7711_c0_seq1
ATGAACTCTTATCAAAGCCACCATTGGTGAATATACCTCTCTTGGTACTTGGAAACAAGAAAGACTTAGA
ACAAGCTGTTGATGCCGAACAACTCTCTAAGATTCTTGACCTGGGCTCAATCCAGGATCGGAAGGACTAC
TGTTACTCAGTCTCAGCAAAGAATCAGATGAAAATCGATAAGGTTCTGCAATGGTTAATTGATAATGCCA
AGAAACAGTCTTAAAAAATTGCTGAAGTATTACGATGTGATAAAGCCTCATTTCGAAATCCAATCTGTAC
ATTTTTTTATACAACATAAAAG
>Pg_Root7713_c0_seq1
ATTGCCTTCTCATGGACTCCGATGAGGACAACCGAAATAAGTGGAATGAGTTTGCAACGATCTTCACTCA
ACACTTTACTAAAGCTTCGACACAAGCAGCGATCAGTCTCATTTTAAACCTGAAACTCGACGCAGAAGAT
GTAAAATCGATCTTAGAAGTTGGGGCTGGTGCTGGCCAAGGATCTGCTCTTATTCTTCAATTCAAAAATC
GAGACGCCAAATTAACTGTGACTGATCTTGCTCCAGACTTTTTAGTAATTGCTCAAAAAACCCTTCACGA
AAATCCGCAAGTCAGTTTTCAAGTTGCCTCTGCTGAATCTTTGCCTTTTGAAGATGGCTCTTTCGATAGA
TATTTCGCTAATTATGTTTTACATCTTGTAAGTGATCCAGCACTTATGTTGAGGGAAGCTCGAAGAGTAC
TCAAGCCAGGTTCGATGGCAGGATTTTGTGTATGGGGCCGCAAAGAGTTTTCTCCTCAAATGACCATAAT
GTCGGCGGTTGAAACCGAACTAGGTTTGAATAGAGGTCAGCAGTTGAGGAGTCACTTCCATCTTTCAGAC
AAAGAAAATCTTCGAAATCTTGCACTTGACGCTGGATTCAGTAAAGTCATATGCTGGTATCAGGCAATTG
CATTCGACAATTTCACACCAGAAGAAGTTGTTGAGAAAATCTTGTGCCAGCCTTCCACCAAAAAGTTTAT
TGACGGCTTGAGTCCGGACACTCTCCAGCAACTTCGAAAGAAAATCGCGGAGAAGGCTCAATCCTTCTTT
GAGAAGGGGGACGCTCTGACACTTGATACGCTCTTCATGATTTGTTGGAATTAAATTTG
>Pg_Root7717_c0_seq1
TGCTTGTTCAACTGGAGCTGAGGCTTGTTCAGCTGGTGCTGGTGCAGCTTCTGGAGCAGGAGCAGCTTCA
GGGGCTGGTGCTGCTTCAGCGGCTGGGGCTGGTGCTGATTCAGCGGCTGGTGCTGCGGCTGCGGCGGCTG
GCTCATCTCCATATTCATTGTTACGTTTGGCACGGTATCCAGATGCTTGAGATGGTGCAGCGGCTGCTGG
AGCTGGTGCTTGTTCAACTGGAGCTGGGGCTTGTTCAGCTGGTGCTGGTGCAGCTTCTGGAGCAGGAGCA
GCTTCAGGGGCTGGTGCTGCTTCAGCGGCTGGGGCTGGTGCTGATTCAGCGGCTGGTGCTGCGGCTGCGG
CGGCTGGCTCATCTCCATATTCATTGTTACGTTTGGCACGGTATCCAGATGCTTGAGATGGTGCAGCGGC
TGCTGGAGCTGGTGCTTGTTCAACTGGAGCTGG
>Pg_Root7721_c0_seq1
AGACACAGTCGCAGCCTAGGCGCTTGATTTCATGGTCGATGGCGCGGGCAACTATATCGCGCGGTGCTAA
CTCTTCTCGCTCATCAAACCGTGGCATAAAACGTTCGCCACTTGGCAGACGCAAATAAGCGCCTTCACCG
CGTAAGGCTTCAGTGATCAGGAAGTTTTTTGCGCGTGGATGATATAAACAGGTGGGGTGGAATTGATTAA
ATTCCATATTGG
>Pg_Root7722_c0_seq1
ATCCTCACTTGTATGCCCCTCCTCTGCATCCTAATATACTGCCTTTCAGAAATCCCCATCAATATCTTCT
TCATATTCGGAATATCCTTCACCGGAATCTCCACAGAAAATGACTTCCAATTCAGGACATCACTAAAAGG
AACCACATAACCATCTTTTATCAAAACCGGAATGCATCCCATATAAAGTGCCTCCACCATTCTGGGACTG
GCCACTTCATAGCCGCTAGGACAAATGCAGAACTTGCTGCTTCTCATCATGCCGTAATACGACTTTCCTT
TGGGGAGGTACTTGTGGACTTGTACGTCCTTGTCTTTGTTCTCCCAATGCTCCAAAAGTATTGGTCTGAT
CGGACCGTGAACTCCTCCGGCGTAGAAGACCAAGATTTTACGTTTGGATGGGGATGGACCTCCGATCATT
CCCTCCGTTGTTCCGGATGGGAGATGAATTTCTGGGATGGAAACGTCTTTTGAAGCGTTGAATCTTTCGG
AGGTGTTAGCATTACAAAATGCTCTAATGGAGTGTTTGTACAAATGAGGAACTGCAAAGGAGAGTTCAGG
GCCCCAGTCATGGCAAGCAAGCATTAAATGATCAGCACCAAGGCTTCGATTCCAGTAGGGATGTTTTTGG
GCAATGACATTGACATAATCCAAGACAGTATTCTTCATTGGACCCCATTCATGGGAGTCGACCACGTATA
CAACATGAGTAATCATTGTCACACTTAACGGAAGGAAAAAAACATGGGCCTTGTTG
>Pg_Root7748_c0_seq1
GTGGGACACCCAGTTCTCAGGCTGTTGCTACTGCGGTTCTCCGAAACTTATCTGGGTTTGTCGAAATTAT
AGACATTTTTATAGAAGAGAATGCAATTTTAATACTTTTAGGGCTCCTAGCTTCTGGGACATTACAGGCA
CAGGAGAATGTGATTGGGTGTTTGCTTAATTTGGTATCAGAGAATGAAAGTTTGAAGCTTATTGTTGTTA
AGGAAGGTGGGATTGAATGTCTGAAGAATTATTGGGACTCGGCTTCAAATACTCAGAGTTTAGAGATTGC
TTTTGAGCTGATAAGGAATTTAGCTTTATGTCATTTGATTGCTGAAATTATTATTTCAAATGGGTTTTTG
AATCGGATTGTGTCGGTACTTAATTGTGGAGTCTTTGGAGTGAGAATAGCAGCTGCGAGAGCTGTTTATG
ATTTGGGATTTAATACAAAAACGCGAAAAGAATTGGGTGAATGCGGGTGTATTCCACCTTTGGTTAGGAT
GCTAGATGGTAAGGCTGCCGAGGAGAAGGAAGCGGTTGCCAAGGCGTTATCCGTGATAATGGGTTATCCC
GGGAATAGAAGGATTTTTATAAAGGAAGAGAGAGGAATAGTGAGTACTGTTCAGCTTTTGGATCCTTTGA
TAAAGAATTTGGATAAGAAATGTTGGGAAAAATCACCACCCA
>Pg_Root7761_c0_seq1
GTAACCTTCACGCGGGTGCGATTGCGCCCCATCCCATGCTTTGTACCTCTTAATAGTGGCATGGTCAATT
ATGGTCGTTGGTTGTTGTATTGGCTCAGTAGGTTGCCGCTACACTCTAGCTTTCCGGCATAAGTCTGTAA
TTAGGAACCCATGAAGCAAACCACCCGAAGTACTCCCACGTAGTGCCCGGTCAATTGATTCTTGAATACA
CTCCCCCACATCAACATCGTAAAATGCAATTGAATTGTCCATATGATAGTAGTGGTACAATCCCATACAA
AAGTTAGCCCGTGCCTTTGTAACATCAGTTTGATGGCGTGTGGGCATTAGACGAGCACATATGAATGCAT
GCCATGCTTTACCATATCGACTAAGTGCTGCTTGAGGAAAACTTATCTTTTCATTAGTTCCGGCTTGAAT
TGCCCATTGAGTCCCTGGTTTGCATAATTTGGCAATTAACTCGTCCAGCTCCGGCAACCCATCTTCATAC
CGGTCATCTTGTGGTGTCTCCAACCCAAAATAAGCATTGATCGCATCGGCGTGAAATGCCACCGGTTTGC
CCCGAACCATGGCGACATGATTGACATGTTCCAATGCATTAGCATAAAACTCCATAACTATGTTGATTGC
CGCTGGGAATGGTTGTTCTACTAGCTGAAACCAGTTACGTTCCACAATTTGAAGAGCTATGTCTCCATCC
AAATTCGCATTTGGCTTCAATCCTCTTTCTAGCACCAAATTCTTCTTGTCGATGGAGGTCTTGAATCTTT
CTGCAGCCCTTTCACTAACAAATTTTGTATGGTCATATGCAGGCCGAGTCGTGGATGATGATGCCCATTG
ATGTTTGTGGGAAGACATGTTGTTTTTGGTGTGATTGGGCACAAGAAGGTGGTTCTGGACTTTTATCAAA
CAGGTGGTGGGCGGACTGATTGTTTCCCCCAAACTTGGATGATTGATGTTGCTTTGCTAGCCAAATTGTT
AAAAACACAGCACCCACTCCTTTTGTATTAAATTCACCGAATTTACCGCTCAATTTGATGTCAACACAGA
AAATTTCATGAGGGATGAAGAGAATTGACTTACCTTTAAGAAGTTGAAGAGGAATCCCAATTTGTATGAA
ATTGTGCAAGGGGTGGATTAGGTTTAGGATTTGAATGTTGTGTTTGAGCTTTCTAGTACCATAACTTCTA
GGATGGTGGGACTTCATATAGATAGTAGGAAACCAACGTGGGTTGGAGTTGGGAATTTCAAAGGGTAGTG
GGATTGGAAATTGAAAAGGAAAAGGAGAGTAAAGATGGTGTAAATGGGAGTTATGGGGAATAGGAAGTGC
AATAGAATTGGGAGATGTGGAGAGTTTGCATGTAATGAGGAGAGGTGTCTTGATTCAGTTTATAACACGT
TGCTCCAACTTTTCAGAATCTGCCAGTCCTGAGTAGCGCGGTCAACGCTGGTTATGAACGAGGCATAGCG
CGCTCCGCGCTTGGTATCTAGGAGTTGCTGGAATGGTGGCACGGTCCGCGTTGTACGTAGGCTTGATGTA
GCGCTGTCCGCGCTGTGAATCCAGACGGTGAGGGTTGGTGCAGAG
>Pg_Root7775_c0_seq1
GTTTCAAAACAAATTTCGCGGACACTAGTGAGTCTTTTAGGAATTTCAAACTAAGGTTCCGAAGAAAGTA
CAGATCAGAATATCCTGAAGAAGAAGAACATTCAAATCCTTCCAATCCTAGCATATATGCGCTACACGCT
TATGATGCAACTTGGGCCATTGCTAGAGCTATGCAAAGTTCCCAAGGAAAAAATGCATCAACAAGATTAT
TACAAAAAATTTTAGCTAGCGATTACATGGGCCTTAGTGGTATAATGAGCTTCAAAAATGGCAAACTAGC
TCAATTACCATCATTTCAAATAATTAATGTTATAGGTAAAAGCTATAGAGAAATAGCAATGTGGTCACCA
AAGTCTGGATTGGTGGGAGATTTGGGTTCAATTTATTGGCCTGGTGGGGAAAAAAATGTTCCAAAAGGAT
GGAGTTTAAGGAACAAGGAGAAACCATTCAAGATTGGGGTTCCTGCTACGGGTGCATTCCATCATTTTGT
GAAGGTAAGTTATGATCATGACCAGAATGAGACACACGTGACAGGACTTACAATCGAAATCTTCCAAGAA
GTGGTAAATAAACTTCCATATCAATTACCCTATGTCTTAGTTCCCTACTATGGCTCATATGATGAAATGG
TGGCAGAAGTTCATAATAAGAGCTTGGATGCAGCAGTTGGTGATACAGTTATACTGGCAGATCGCTACGA
GATTGCAGAATTTTCACAACCTTACATGGAATCTGGACTAGTCATGGTAGTGACTGTTAAATCCGACGCT
ACAAATGAAAAATTTATGTTCATGAAGGCCTTCAGTACGGAAATGTGGCTTCTGATGGCTCTAATGAGCA
TGTCCAATGGATTTGTTGTCTGGTTAACAGAAAACGTAGAGAATAACCCCGAATTTGCAAGCTCATCGGT
CTTTCACCATGTTGGCAGGATGCTTTGGTTTTCAGTCACTGTGCTATCTTTTGCACAAAGAGAAACAATT
AAAAGCAACTTGTCTCGATTTGTGCTGGCAGTATGGTTATTTGTAATTGTGGTCGTGACAGCGTGTTTTA
CAGCCATTCTTACTTCCATAATTACTGTCCAAAGGATGCAGCCATCCGTAGTGAACATTGAATATCTTCA
GAGGACAAATTCAGCAGTAGGATGTAACGGGAATTCATTCATTGTCAAGTACTTGGTGAATGTTTTGCGT
TTCAAGCAGGAGAATATCAGAAAGATTGATTCAATCAATAACTACCCAGAAGCCTTTAAAAGTGGAGAAA
TTGCAGCAGCTTTCTTTGTTGCTCCACATGCCAAAGTTTTTCTTGCTGAATATTGCCAAGGATTTACCAG
GGCAGGGCCTAGCTTCGAGCTTGGTGGTTTTGGCTTTGTCTTTCCAAAGGGTTCTCCACTGGCTATAGAC
ATTTCGGAGGCAGTTCTTAAAGTATCAGAGAGTGGAAAGATACTTGAACTAGAAAAACACATGCTTTCCT
TTTTCAACTGCTCCTCCTCATCCTCAACCGGTGTATCCACTGACCCGAGTTTAGGCCCTCGGCCTTTCTC
GGGTCTATTCATAGTTTCAGGCTGCATTTCTGCTGCAGCCTTGTTAATCTCGACTGTTCGTCTTCTCGAA
AGGCATTCATTGATCTTAAGATACACACAAGCAGCCATGCTACATAGCCGAGTTAGTAGATGGGCATTTT
CACTCCTCAGTCAAAATTACACCAAGTTTGGCTTTCACTACTTTTCTAGAGGAGATAGTAATATAAATCA
TGGCATAGAGCAAAGTTCCATGGCCACAGATTTTGCTCCAAACCAAACATATATGATGTAAGAAGTTTGT
CACCAGCCAAACAGCAGCACATATTCACATCGCAGATGGCAGATAGATAAAGAAGAGAGTATCTAAAGCT
TCGTTTGGACTATGGATAAAGGATTTCCAGGGAAAG
>Pg_Root7786_c0_seq1
CGTTGTGGAGGTAAGCAATGACATCGTTTCTGTCATCAGCAGACTTGAATCCAGGGAAAGCCATCTTGGT
CTTGGGGATGTACTTCTTGGGGTTCTCCAAGTAGTCGAACAAGGTCTGGTCCTCCCAGGTGATGCCAGCC
TCCTTGTTGGCTTGGGTGTAAGAGTATCCTGGAACAGATCCGGACTTGCGGCCGAAGATACCGTACAGGT
TGGGTCCTTGCTTGTTGGGTCCTCCCTTGTTGGCAGTGTGGCACTGGG
>Pg_Root7788_c0_seq1
ATCAACTCAACTCAACTACCAAGCCTTCCACACACACACAAACCCCCCAAACAACCAACCAACTTCACAA
TGGAGACCGTCAAGAACGCCGCCAACTACGTCGCCGAGTCCGTCCAGGGCGCTGGTGCCACTGCCTCCAA
GGAGGCTAACAAGAACGTTGCCAAGGACAACAACGCTTCCCTCGGCAGCCGTGCCACCGCCGCCAAGGAT
GCCGTTGGCGACAAGTTCGACGAGTCCAAGCACAACACTCAGGCCGATGTCCACAAGGAGGCTGCCAAGC
ACTAAAGCACTCTCCCCGACACGACACGATCACCTCTGATTGATACCCTACGACATGGTCATGATGGCGT
CCGGAACATACTGGAATGGAATGGGCAACTGGTCTTGATGCAGCACAGCAGACTCCACTAGGCGGAGGAA
CTTTACTTCCCCTGGCAGCTGATACCTAAATCAACATCATTG
>Pg_Root7791_c0_seq1
TATCATTAATGATGTAAAGTTAGAATGTGAATGTATTGCTAAAGACAAAAGTTAGGAGTGGAATGTCCTG
ATTTTGGGGTCGTTACAAGTTATACTCTTTAGGATGTAGAGACTAAATATATGAATTTAGATAAGTTTGT
GTATGCCCTAAATATAGCCAGTCGTAAGCTTCAACACTACTTTCATTCAGATTGTGAAGATGTGTTCCAA
GGAATGAAGAGATATTTGTCTTCGGCTCCTTTGTTAATGAAAATGGTTCTTTTAGAACCATTATCTTTGT
ATCTAGCGGCAGGATCCCTAGTGATCGGAGCGGTCCTGGTACGAGAGACAAGAAAAAAGTAATATCTTGT
GTATTATGGTAGTCATGCTCTTCTGGATGCAGAGACTACATATCTGAATTTAGAGAAGTTTACTTTTGTC
CTGATTATAGCCAGTTAAAAGCTTCAATGTTACTTTCAAGGCCAGATGGTTATTATTTATATGGATCATC
CCTTAAGGAAGGTGCTTCATAAGTTGGATGTTTCGGGAAGGTTGGCAGTTTGGGTTGTGGAAATGAGTCA
GTTAGCCTTATAGTATCATCTATGAACGGCGATAAAGGG
>Pg_Root7799_c0_seq1
AGGGGCGATTTCCTCATCGAAGAGGCCTTTGTTCTGGGCCTCGACGGCTTTCTGGAACGAAGATGCAGCG
AAAACGTCTTGGGCTGAGCGCGGGATGTTCTTGTCCTTTGCCATTGCCTCTGAGAGTACACCCATGGGGA
CTTTGCAGTTGGCGCTCTCCTTATGGTTTTCGAGGAGCTCGCTGAACTCGCTGACGGCATTTGGTCCGTA
TTGTGTGCTCATACTCTCAGCACCAGCACCAATACCAATCTCGATCATGCCGCTCCTGA
>Pg_Root7807_c0_seq1
CTTACATTTCGTCAGAAAATACAACAGATTCGAAAAGAGACATCAAAACACTCCCGTCCACATCTCCCCC
GCTTTCTCCGTCAAGGAAGGTGATGTCGTCGTTGCTGGCCAATGCAGACCTCTTTGCAAGACCGTCAGAT
TCAACGTCCTTAAGGTCTTCACCAAGGAAAGAAAGGGTGGCAAACAATTCTCCGCTTTCTAAATCTGATT
TGAAGTGAAAGTTAGCTTAAGCAGTGGTTACCAGGCCATCATGCACAAAAAACAATCTTATGAAAG
>Pg_Root7813_c0_seq1
TGTATTCAGGGACGCTGCTCTCATAGAAGGTGTATGTACCGATGTGGTCATTGAGGTAGTGACCAACAGC
TGGGAGGTCTTGGATGACTGGGATTCCGAAGGATTGGAGTTCAGCAGCTGGTCCGACACCAGACAACTTC
AAGATTTGTGGAGTTGAAAGTTCCGGCGGAAAGGATGACCTCTCTGGTGACGTTGAAATCGTAGATTCCG
TTGGTGTTGAGGTTGATGACTCTTACTCCGTAGGCCTTCTTTTGAGAGTTGATGAGGACCTTGGCAACAC
GGTGGAAGGTGAGGATTTCAACGTTGGCGAAGTTCTTAGCGGCGACCTTGGCGTCAAAGCTGGTAACTCT
GATTCCTCCTTCCTTGGCTGGGTTCTTCTTGGCGAACATAGAGCAGGCGACGATTCCGTGGGTTCCGTCA
TAGATGTTGTTGTCATACTTGAATCCGGCGTTCTTGAATCCCGTGATGAAAGGTTGAGCGCTGTATTGGT
TCTTTCCGAAGTCGTAGATTGGTTGATCGCGTGGAACCTTAAGACGGTATTGTTGGGTGTTGGCCCAGGT
CCACTTGGAGTCACCGG
>Pg_Root7838_c0_seq1
ACCGGCCGTATCCCTGGCGGATTTTTACGTAGAGAGGCACGTTTGTCTGATTATGAGATCTTAATATCCC
GTTTAGTTGCCCGGGCATTACGTCCATTATTCCCAGAAGATTATCATGCAGACACACAGGTAATGATTTC
CTTAATCTCTGCAGATAAAGATATCATGCCAGATGCCTTAGCAGGTTTAGCTGCTTCAGCTG
>Pg_Root7901_c0_seq1
GTTTCTGGTACTCTCGGAATCCTTCTTATTGTGACACTCTTGACAGGTGTTTCATCATCTGGATTGATAG
TCAGTAAGTTCTTTACCAGAACAAGGCCGATGATGTTAGTTGGCTGCTCATAGTAAACTGGAACTCTGCT
ATGTCCTTTCTCAAGAATCAAGTTCATCAAATCCCTGTCTAGTTTGGCATTGATATCAATCACAAATATA
TCAGAG
>Pg_Root7902_c0_seq1
TATGCTCCCTGGTGTGGTCACTGTCAAAGACTCACCCCTGAATGGGAAAAGCTTGCTGGCGCTTTGAAGG
GTATCATTAACGTCGGTGCTGTCGATATGACCACCGATCAAGAAGCTGGTGCTGCCTATGGAATCAGAGG
TTTCCCTACCATTAAATTCTTCGGTGCCAACAAGAACGCCCCTGAAGACTATCAAGGACAAAGAACTGCC
AG
>Pg_Root7907_c0_seq1
GTTACAGTTTCTGTACTTTATTGCTCCCCAGCACCTACTAACAATGGCTGCCCCCGCTACTGAGGCCCCC
GTCGTCGCCGTCGAGCCCGTCATCGTCGAGGACAAGGAGCCCGAGGACGTCGAGGACGCGCTGCGCATCG
TCGTCAAGCGCTCGATGGAGGCCAACGGCCTGATCCGTGGCCTGTCGCAGGTCGCCCGCGCCCTGGACGG
CAAGACCGCCCACCTGTGCGTCCTGGCCGACGACTGCGACGACGCGCAGTACGTCCGCCTGATCAAGGCC
CTGTGCGCCCAGAACAACATCGACCTGCTGCAGGTTGCCGAGAAGTCGAAGCTGGCCGAGTGGGCCGGTC
TGGTCAAGCGTGACGCCACCGGCGCCATCAAGAAGACCTTCAAGTGCTCGTCGGTCGCCATCCGCGACTT
CGGCGAGAAGACCCGCGCCCTGGAGATGCTGCTGGAGCAGCTGAACAAGTAAACGCTTCTTCAAGTTTTA
CTCTCTGACGTTGATTTTCTCCCAAAC
>Pg_Root7922_c0_seq1
GATCTTGATGATCTGGCCAGTCTGAGGGTTTCTACCATTACGGGCAGCACGCTTAGAAACAGAGAAAGTA
CCAAAACCAACCAGGGTTACTTTTCCACCTTTTTTCAGTGTATCAGCAACAGCTTTGGTAAAAGAATCCA
ATGCTTCGTTAGCTTGAGTTTTAGTGATGGCGGCATCTTTTGCCAGTTTGTCGATTAATTCGGCTTTGTT
CATAGTTAGTAAGATTTAACTAGTGAAAAAATGTTTGATGTGAGCAAATATAGCGCGTTTTATCAG
>Pg_Root7936_c0_seq1
GCATTGAAAGGTGATGAAGCAGCGCGTAAGCGCATGATTGAAAGTAACCTTCGTCTGGTTGTTAAAATTT
CCCGCCGATATGTTAACCGTGGATTAGCGCTGCTTGATTTAATCGAGGAAGGCAATTTAGGTTTGATTCG
TGCTGTTGAAAAATTCGATCCTGAGCGTGGCTTTCGATTCTCAACTTATGCGACTTGGTGGATCCG
>Pg_Root7947_c0_seq1
ACTTGTACTTGGAATTTTCCAACAGAGCAAGGTAAAGTTCTTCCAGAATCATTGCCTTACCACTTTAATA
TTATTGATACTCCTGGGCACGTTGACTTTACTGTAGAGGTAAACCGTTCTTTACGTGTACTTGATGGTTT
GGTTTTCTTGTTTAGTGCTGTTGATGGTGTTGAGCCTCAGTCAGAAACTAACTGGAGACTTGCAGATCAA
TATAGAGTTCCTCGTATGGGATTCGTAAACAAAATGGACCGTCAAGGTGCTAATTTTTTAGCTGTATGTG
GACAGGTTAAAGATATGTTGAAATCGAATGCGGTTGCAATTACTTTGCCTATTGGTGATGAAGCGGATTT
TAAAGGTATTGTTGACTTAGTGAAAAATCAAGCTATTGTATGGCATGATGAGACACAAGGAGCTACTTTT
GATATCGTTGATATCCCAGCTGATATGGTTGATGATGTTAAGCACTACCGTTCTATCCTTATCGAAGAGA
TCGCTACTTATGATGAGAATCTTTTAGATAAATACATGGAAGATGAAAACTCTATTACTGAGGAGGAAAT
CAACAATGCATTAAGAGCTGCAACTATCGATATGGCAATTATTCCTATGCTTGCTGGTTCTTCTTTCAAA
AACAAAGGAGTTCAATTTATGTTAGATGCTGTTTGTAAGTATTTGCCATCTCCATTAGATAAAGAAGGTA
TTGAAGGAATTCATCCTGACGATGCTGAATTATTAGAAGAAGATCAAACTAAAATCTTGCGTAAGCCAGA
TGTAAAAGAGCCGTTCGCTGCTTTGGCATTTAAAATTGCTACTGATCCATTCGTAGGTCGTTTAGCTTTC
TTTCGTGCTTACTCTGGGCGTTTAGATGCTGT
>Pg_Root7949_c0_seq1
GTCTATTGCCTCGCCAGCATGCCATTCGTCAAGACAGTAAAGAATAAGGCTTATTTCAAGCGATACCAGG
TCAAATATCGTAGAAGACGCGAGGGCAAGACCGATTATTATGCTCGTAAAAGACTTGTTGTACAGGCAAA
GAATAAGTATAATTCTCCAAAATACCGATTAGTAGTTCGTTTCACCAATACGGACGTCATTGTTCAAATT
ATTTATGCGAAACTTGATGGAGACTTTGTCCTAACGGCCGCTTATTCGCATGAATTAAAAAAATATGGTA
TTAAAATTGGACTTACAAATTGGGCCGCAACGTACGCCACTGGATTGCTTGCAGCTCGAAGAGTTCTCAC
CAAACTTGGATTAGCCGACAAGTATCTAGGCATCACTGAACCGGACGGTAAAGTAGCACCCATTGAAGAA
CTTGAAGATGCTCCACGCCCTTTTAAAGCTTTCTTGGATGTAGGCTTAAAACGTACATCTACAGGATCTA
AAGTGTTTGCAGCTCTTAAAGGTGCAAGTGATGGTGGTATTTTCATTCCTCACGGTGAAAATCGGTTTCC
TGGCTACGATGCCGAATCAAAAACGCTTGATACAGAAGTCCTTCGTAAATACATTTATGGTGGCCATGTA
GCCGATTTTATGCGTATTCTACAGGAAGAAGATGATGATAAATTTAAAAAACAATTTTCCAAGTTTATTG
AAGCTGGGGTTGGTGCGGATGATCTTGAAAAAGTATATAAAGATGCACACGCTAATATTCGTGCGGATCC
TGTATTTAAACCTACAGAGAAGAAGGAC
>Pg_Root7998_c0_seq1
AAATGGAATAAGTTCAAAATCACGGCCTCAATAGTCTATATGACTCCCAACAAATCTCTCTGGGAGAAAT
GTTTCCACATCAGTCCATACTTTAGGGTCTCGGCCAATTGCCCATACATTGACCACTACTCGGGACTTCT
TAGGGATAAAAAAGCCGTCGATGGTGCAGTCTTGTATGCATTCATGAGGGAGTAATAATGGTG
>Pg_Root8000_c0_seq1
ACAGTTTCTGTACTTTATTGCATCGTTCAAACTTGTCAAAATGGCCAAGTCGAAGAACCACACCAACCAC
AACCAGAGCCACAAGAACCACCGCAATGGTATCAAGAAGGCTCCGGGCCTGCACCTGTACATGAAGCAGC
GTGGCACCTGGCAGCCGCTGATCAAGAACACCCGCAAGGTGCGCAAGGCCAACCAGGCGAAGGCCGTCAA
GGCACGCAAGGAACGCCTCGCCAAGGTCCAGGCTTCTTTCGGCAAGAAGTAAAAGGATTGTACAACCACG
TCTG
>Pg_Root8013_c0_seq1
AGATAAGTTCATATATAAAAAGTTTATAAAAGATAAAAGATATAAAAATTAGTGGGTTGATGATGAATTT
AAGAAGAGGCAGCCTTCCTTCTTCCAGTTGTTCTCTTTTCACTTGCTTTTTTGGATGTAGAAGAAGCTCT
GGTCTTCTTGGTGGAGGTTGATGCCTTCTTTTGTTTAGCAGGTGCTTTTTTAGTTGTGGTAGCTGCCGGC
TTCCTGGTTGGTGCTTTTCTAGTGGTTGTTTTTTTTTCAGCTTTTGGCTTAACCTCCTTCTTTTCAGCTT
TCTTAGGCTTTTCCTTTTTCTCAACTTCTTTCTTTTCTTTCTTGGCTGCTTCCTTTTTCACGAGTTTAAG
AGTTCCACTGGGACCGTTAACGAAGGAAAAAGTTCCTTTATCGACGCCTTTAGTAATGGCCAACTTGAGA
CGGTTGTTTGTGACGGCATTGTCGGGAAGTTTATATGTATTTAAGATATATTTCTTAATAGCTTGACGAC
TGCTTCCTTTACGTTCTTTCAAAGCGACAATAGCATCTCGAATCATATCCTCGTATTTGGGATGAGAAGG
AGGGCTGGCTTGCTTCTTTGACTTAGCTGGACTGCCTCTTGCCATTGTTTTTTATTAAAGCTTTTCGTTT
AAAAAGTGGTTGGGGAAATGTACAATATTTAATTAGAGAGAAAAG
>Pg_Root8024_c0_seq1
ATTGAATGTTGATACCTGGCACTTGGTAATAGATACTCCTCGTGTAATGGGCTTTATTGGTGGCAAGGCT
GATCAGCCTGCGCCTATTACAGAGAAAGAAGCGGAAGCAATTTTGCGTCGTGTTGACGACTCAATTGAAA
AGCCGAAGCCCAAAACAATTTTTGAACCAGGTGAAATGGTTCGTGTAATCGATGGCCCATTTAACGATTT
TAATGGCGTTGTTGAAGAAGTAAATTACGACAAAAATAAATTGCGTGTAGCTGTTCTTATTTTTGGTCGC
TCAACTCCGGTGGAGCTTGAGTTTAGCCAGGTCGAAAAGACCTAAAAAGCTAAAAGGTTTTCAATGCCCT
TCTTTGTTTTGGCAAAGAGGGGTTTTCGTGTCCTTGGTGATCGCCAGGGCGGGGAGCCGGAGACGTCTGA
TCTTGCCAAAGGTCTGGCTGAGGCGCTAATACCCATAGGGGAGTAATGTCATGGCAAAGAAAGTAACCGC
TTACGTTAAGCTGCAAGTTGCAGCTGGCAAAGCAAACCCAAGTCCACCAGTTGGTCCAGCGTTGGGTCAG
CATGGTGTAAACATCATGGAATTCTGTAAAGCGTTCAATGCCCAAACCCAGGGTATGGAAGTTGGTGCTC
CTGTGCCTGTAATTATCAGTGTATACAGTGACCGCAGCTTTACATTCGTGATGAAAACTCCACCAGCTTC
TTTCTTGTTGAAGAAAGCGGCAGGCATTACCAGTGGTTCTGGGCGCCCGAATACCAACAAAGTTGGAAAA
GTG
>Pg_Root8060_c0_seq1
GTCACAATGCAATCACAACAGAAGACAACTGAAATCTCTGGTAACCCTGAAGGGTGGAAGAAGCAGCAAT
TGAAGGATGTTTTGAACAAACAGAACATCGAATTCCAAGGCAAAACCAAGAAGAAAGACCTCTTGAATCT
CCTCCGTCAAAACTGCCCACACTACTTCAAAGAAGGCACAAGCTCATCTCAACAGTTTGGAACTGAAACT
GGTGGAATGACGAAACCAAAGGGCGAAAATATCGATAATTGGTCGATTGATAAGTTGAAGGATGTGCTTA
AGCAGAATAAGGTGGATATCAGCAAGGTTAAGTCTGATGATAGGAATGAATATGTGAAGTTGTTGAGGCA
GGAGGTGCCTCAGTATCGTCAGGGAATTCAAGATTAGGATGCTTGAGTCTGTGGAGGACTGAATAAACCC
TGGTTAACGC
>Pg_Root8065_c0_seq1
TTTGGTTTTATTGTGCTAAAATGCACTTGTGTTGTGTTACTAATACTACAAGATATCTTTCAGTTGGGGG
TTTTTTTTTTTGTTTTTTTTCGTATGTTTCTTTCTTTACACGTCTCCCTTCACAGAGACACCCTTGATTT
TGAGCCCTTGGGATCGCAAGCGCGCCTTGATTCCTTCGATGTCGTCTCGTCGTAACCCAAGGTCGTTCTT
GATTGTTTCGATGGATTGGTGACCATCCTCGTGGGTGACGAGTACGCGGAGGTTGGTGGTGTTCTCGGAC
CAACCTGATCCGCCGTCGATGTGCCACGCGTTGCGGATCATCAGCTCGAAATAGTCGTCTCTGTCAATGG
AGGCAGATACCCAATCGTAGTATTCAAGGAAATCTTCCAAAGTGACATCGTCAGAGTGCTTCTTGTCGGC
AAGGTGCCAGTGGCTCATGAATGCCCTGAGAGCGTCAGTCTTAGACAATTTGCCGGCCTTGACGAGGGGG
TTTCCGGAGACGTCATAGATGCGGGCAATGTCTTCGAGGGTCACGACGCCGCGGCCCCTTGTGTCCAATT
GGCCCCACGCGAGCTTCACCATCTCGACGCGTTGGGGTCCCATTGTTCCGCGAATCCCCTTGAGGAATTC
GTCGTATGTGACAGTTCCTGAGTTGTCCACATCGAACAATTTGAACAATTCGTCGATCTCAGCCTTAGAA
AGGTGCACTCCGAATCCGCGCATGAATTTATCCAAACCGAGCTCCAACTCTGAACGAGAGAGACCGCCAG
TGTTGTCCGAGTCCAACAATGTGAACTGGAGACCAAGGCTCTTCAAGCTGCTTACTCCTCCCGCTCGCTT
GGTCAAGATTTCTCTTACTTTTCCAATGGCGGTGGTGGCACGGCTGCCTGGCTCGTTGAAGAGCATGGAG
CAGAACTCGTCCACGTCGAGCTTCCCGGTGTGATCAATGTCGAAACGCTTGAAGAGCGCGCGTACATCTA
CATCATATCCAGAGAAGTTCAACTTTCCCACCATAAGCTTGACGAACTCTTCTTCGTCGAGTGTGTTGCT
CTTGGTAGTTCCGCTCGCATCCGCGAAGAGCTTCTTCACTGCACGATGAGGGTCATCGAAGCTATTGCTC
GTCTCCACCTTAGTTCGCAAAGCCTGTTGCACACGATCCACACGAGATGGGTCCACAGAGGAGCCGAACC
CAGGCCACACATCATGGTGCTTCATGCCGGCCCCAACGGCGGCGGGAGCCTTGATGATGCTCTCAATATC
GTTTTCAGGAGGAGGAACCATGATGATTCTTGTGCAATAGAAGGCAGAGGTACAAAGGTGGGTAGGTAAG
TTACAGGGGATGAACGAG
>Pg_Root8079_c0_seq1
ATCTTATTGACATTATTGTGCGGATTACAGAGTTTATTGCACAATCAAATTATAGTATCAAACCGAAAAA
TAAAGGAGTTACAAAAGATGATATAATTGATAGAAATTGAGGATCAATGAAGTTATCGACAATATCTAAT
CAATCTGTGTAATGTGGATTCACATCAATATCTAATCCCCTTAGCTTTGCATACGACTCTACTCTGCCTT
TCAAAGTGTGAAGCTCTCTTAACCGGGCAATTTCTGCGCGGCGTTTTGCTTCTTCGGCCATGATATTGAT
GTCCCTGAAAGTGTAGTTTTCAGCAAACATCTTTGGTTCTGTTGGTTGAAGGCCATGAAGTGTCCGCTGT
TCGGTTGCCCATTTTGCCTCGCGAGCTTCCTTACCAAAATCCTTTTGTGTGGTGAAAGCCGTCTTTTGGT
TTACTATTAAGCCCCAAGCTCTCCCACTGAGTGCATATCGGACACCAAATTTGATAGGAT
>Pg_Root8090_c0_seq1
GTTTAATAAAAACCATAAAACAGTCAAAACATGATTGTTTTTAATCAAGCTTCTTGAAACCAATATCTTT
GGAATATTCCCTGAAGCATCTACGGCACAGATTCAAACCATACTTGCGAATAAGACCATGGTGGCTCGAA
CAAACGCGGCAAGATCGTGATCCAGGTCCAAATTTACGTGGACGTGAAAAATAAATGTTCTCGTGCCCCA
TTTTGAAGAATTTTTGGAGCAGAATATAAGCG
>Pg_Root8100_c0_seq1
CGAGGGCAAAATTGGCAAACTAGCTTTTCTTCCATATTAAAACAATCAAAGAAATTCTCAAACAAATGAT
TCTGATAATTTGTTTGATTTGTTTTAATATGGAAGAAGGGAAAGAAACAGAAGAAAGGAAGGGGGAAATA
ACAATCACAAACCACAAGAATCGGCCATTCAAACAAATCAAACGGGAATCACAACTTAAAATTAGAAAAG
AAAATAAATCCGGATGAAGAAAATCGACGAGATCGACAAAAACAAGGATCCCAATCAGTATATGAAAATG
ATAGCAATAAACAGGAACTCAAATCGGACAAGGACCCCAAATTCATACCCACCGGAAACATTGAACCCAT
ATCAGATTCACCAGATTTCGGCTAGCAGGTACAGAGCAATTGAAATCACAGCAGATAAAATAAACAAAAC
ATAAGATTTCGCAGCCACAAACAAACTAGCTTAGATGCAAAAATGGCAACAGCTTATATCGATACCATAA
ATGATAGAAAATCCCAAAAACCGAATCACGAGAAAAATTAAACCACAACAGAATATGAAATCCAATTTAG
ATAACACACAGATTAACAAAATCCCCAAAACCCAAATCGAAAAAAAGGACCACTGGAATTTATGACCCAC
TACCAGACAATCCAGATTTTGGTGATTCAAGATTTGATAATGGTGAGGAACACAACCAAAACTAAACAGA
TCTAACATCCAAAACCCAGATCGAGAAATCAACCAAAAGGATCCAAACCAGATTTCGGCAACCATTTAAT
CCCCAACAAAAAGAGGATTTAAAAACAGATTAACTACTCATTAAAGCAAAATTTTAATTTAAGCTAATCA
TATCACCAACACAGCAAACCACAACCCAAATCTACCTAATCACACACCCAACTCTTCAGCCTCCAGACCA
GATCCAAACATCCTAACCTAAACAAGGTACTCCCCTACTAACATGAACGAGATGAAAAATCAGTGAGTGA
AGTCGTCGGACTAAAATTTGTGGCTGAATTTTCAAAGAAAATTTATGTGTTGTATAGAAATGATGAAAAC
AATTGGATGAATTTGTTAAAAAAAATTAATTACTTATTTGGTTTTTACGTTTCTTCCCTTTTAGTTGCAT
AAAATGAGTTTTTTTTTGCCACATAAGCCCATATATATCACCGGTAAAAGCCACGTCATCAATTTATGAC
G
>Pg_Root8117_c0_seq1
AGACGTGATCACTAGGGTTCCGGGTATGTTTGTGAGCGAAGAGCTCGACAAAAAGCTCAGAGAATCTGCT
GCTGCCGGTGTGCTAAACGTGCTTGACAACAACATGCCGTGGGCGTATTCGCACGTCGGGACAGAATTAC
GTGTGGATACAAAGATGTCGCCTTTTTTGAAGCCGAATGCGGATGTTGCATGTTGCCATGATTTGGAGGC
CTATCTGCATTTGGTTGATGGTTTCTTAGCATCAAATTGTCCGTTTAGAGCGAATGCAAAGAGAAGTTTA
GTGAAGTTATTAGATGAACAAAACTCAAATGTGAAAAAGTTGTATACAAGTAAGGCAAAGGCATTGAGCT
TGAATCCCAAAAGGGATATTCTGCATATGTCTAGTTGCTTGCCAAGT
>Pg_Root8122_c0_seq1
GCACAACATACCTTTGGTGTAACACTACTTTGGATACTATCGGGCACATTCAGAATGCACATCGACGACC
CTCAGTTGGAAGAAGGATGGGCTTTGGATTGTGATGATGTAAAACTAGATGATGATCCTTTTGCTCGTGG
GGCATTTGGACTTGTTTATAAAGGCACTTACTTTGGTACACCAGTTTGTGTTAAAGTAGTGCCATTAGAC
CAACACAACCCTGATGACATTAAACAAGTACAACGCGAAATCACAGCTTTAAAGGAACTTAACCACCCG
>Pg_Root8127_c0_seq1
AAAGGAACTTGGAACGAGTTCAAAGGAAAGTTAAAGCAAAAATATGCAGAACTAACCGACGACGACCTGA
TGTACGAAGAGGGCAAAGAAGATGAAATGTGGGGAAAGCTTGAACAGAAATTAGGCAAAGCGAAAAAAGA
GATTATGTCTTTATTCCAATACCCTCTTTCCTTCAGGAAATAGAACTACAATTTCGAAGAACTGTTTAAA
TAAACACGGG
>Pg_Root8146_c0_seq1
TGAATTATCCGAACGAGTTCTTTTGATAAGGTGTTTCTCCTTCGCTTAGTTGTAATCACACAAACTGTCA
AATAGCGCAAAATATGTGGACAAGAGGTTTGGAGAACATTCAAGTAACTGTTGTGTCTTTGTTGATCGGT
GGTTTGGAAGAAAAGATCAATAAAGTTGTTTCTTCCGTTAGGGTGATTAAAGTGGACAAAGAGACTCCAG
TGAATAAACCAAGTTCGG
>Pg_Root8148_c0_seq1
GAAAAATCGGATCTTTACAAAAGTATGAGCCTCATGATCATGATAGCTGGGAGCTCGGTCCTTCGCTCTA
TGATGTTGCTGATGTCCAACGAATTGCTCTGTTAGATATGCGCATCATTAATACCGACAGACATGGTGGG
AATATTCTCGTTCGAAAAGAGGATTGTTGTAATCAAGATAAAAGTTCTTTAAAATTGATCCCTATTGATC
ATGGTTTATGCCTACCGGATCAAATACCTCGGGGAAGAGATCTATGGTTCGAATGGATGTCATGGCCTCA
ATCAAAAAAAACCTATCGAGCCGAGTCTTCAAAAATACATCTTTCATATCGATTTAGAAAAGGATGCGAA
TCTTCTACGAGATCTCGGGTTTAACGAAAATGTTGTAGAAAATATGTTGTTATGTTCGGCGATTGTACAG
CAAGGTGTGATGAAAGGCTTCACTCCTTATAAAATTGCCAAAATGA
>Pg_Root8151_c0_seq1
GAGTCAAGCATTTCGTCGACTCGCCTCAATAGATACATATTCAAAACGGTCAAAGACACGTCCACCCAGA
GAAAGCAACAGTTGTAACGGAGCTCCGGACAGATTGGGTCTGGGTTCGACCCAGGGAAGACGTCGGCACT
TGGGTCGAACCGTTTGGCGAGGAGGGCGTAGATGAGGGAGTTGGAGCCACCGACGATGAGGGGTAGCCGG
CGACGGGAGGAGATATCAGAGATGTAGGAGGAGGCCAGTGACCGGAACTCGGACGGGGAGAGTGAATGGG
ATGAGTCGATCTCGCCGAGGAGATGGTGAGTGACGCCGTGTCGGTCGGCCAATGTGATTTTGTTGCTGGT
GATGTTGAGTCCCCGGTAGAGTTGTATTTTATCGGTGTTGATAATCTCGGAAGCAGGGAAGAATCGGGCG
GCGAGGTCAATGGAGAGCTTGGATTTGCCGGAGCCAGTGGGACCCATGATGACGACGGTCTTGCGGAGTT
GGTGGCGGCGGCGGCGATTGATGGCCGTGGAGGCCATGAAGTGGGCCCTCCTGGGTGGTTTGTGAAGGAA
TGAGAAAAAAGAGGGGAATCTGGAGAAGCAGTGATGATGATAATAGGTAGTTGGGAATAATAATCTCATA
AGGGGACTGATTGATTAGAATGAGTAGTACTAAAAAGACTGTGTGGTGGCACCCTAACAACCTGCGTATT
AAGCTCAGCAAGCTAGCTATACATATATAACATATATATGTCATGCCGTGTATTTAACATAAGGAATTCA
TATGAGAGAGAGAG
>Pg_Root8169_c0_seq1
GTGCCCAGAAATGGATCTCATGGAAGCCAATCAGAAAGCGTTTGCAGTTGCGCCACACAAATGTGATCCC
AAACAAGGAAATGCTTACACCAACTGTGACCGAAGTGGCTGTTCGAGAAAGTTCCACAGCATATCAGGAG
CTTATGGATACGGAGCAGGCTACAAGATCAACACGCAGATGCCCTTCACAATGTCTTGGACATTTAAGAC
ATCCG
>Pg_Root8175_c0_seq1
TCTCAGTCTAGATCCTGAAAGGCAGAGAGAGAGAGAGAAATGAATCCGCAGCAAAAGCATGGGAGTTTCA
GCCCAAGAATGTTGAAGGTGGCAACAGGGATAATGGGTGTTTGTCTGGCCGGTTACATTGTTGGACCACC
TTTGTATTGGCACACCACCGAGGCCTTAGCTCGCCGCTTCTCTTGCCCGCCTTGTATTTGCGATTGCTCT
TCCCAACCCCTTCTCTCCCAAGGATTGAACATCACTTCCTTTACAGAGTGCATGAAGAATGATCCTGACA
TGAGTGAAGAAATGGAGAAGAATATAATAAATCAGTTATCAGAAGAATTGAAGCTAAAGGAAGCTGAAGC
TCTGGAAAATCAGCAGATTGCTGACAAAACGTTGCTAGACGCTAAAAAGATGGCATCGCAATATCAAAAA
GAGGCCGACAAATGCACTTCCGGGATGGGGACTTGTGAAGAGGCGAGGGAAAAGGCCGAGGCCGCGCTGA
AAGCTCAGAAGGAAAATACAGCAATGTGGGAACTGAGGGCTCGGCAGAAGGGATGGAAAGACGGCGCCAT
TAGAACTCGTGTCAAGGTATTTAATAGAGGCAGAATGAAAATTGATGATAGTGAGTAGAGTAGATACTTA
AGACCATGTTATTTATTTATTCATTTATTTAATTGGTTAGCTTATCTAGTTCCAATACACAG
>Pg_Root8184_c0_seq1
GTTTGATCGGGGTTAAGGATGAGTGTGTAAAGGTGAGTGAATTCATCAGATTCAGCTCTGATTTCAGATT
TGATCAAATGGTTCTTTCCTTTGTAGGTAACAATGAAGTGAACTCTCTTGGTAGCTCCGCAAATATCTGG
TCCGAACATAATGTTGTATTCAGAATCTCCGTTGAAGTTTTCTTGGTCTAAACCGGCTGGCAAAATTTTA
ACATAACCACCTCCACAATCGATGTTTTGTTCGTGTTTCACAGTGTATTGAAGGACAAGAGGTTTATCTT
TGTTGGAGAACTCTTTAATTTCAGCTGAGATTTGGTAAAATTTCGCATCTTGAGAGGTTTGAAGCCCTTT
TTCAGCAGCTTCATCAGTGAAGTATTTTCCGGCGCTAATTTTGAAAAGTCCGGCTTGATCTCCTTTATTT
TTAGAAACTACCCATCTTTGATCCCATCCATCATTAAATTCTTCGGAAAAATAAATTTCACAAGTCGCCA
ATTGAAAAGCGAAAAGGATT
>Pg_Root8190_c0_seq1
ATTTGCTATATGCCTATACAAAAATCAATTTCAAAATGGTAAAGTCAGCGTATATACAGGCAAATGAAAT
CAGAGGTAGTAAAAAAACAACATAAAACTGGTGTATCATTTTTTCTTTTTGTACGCTGCATTCTCTCTCT
CATATCGCTTCTTGTCTTCGCCAGCTAGCTTTTCCCATCTGCTCTTGTCCTTCAATTTGCCCCACTCAAC
ACCGGCGGCTTTGGTGACATCGGTGACTCCCATACCGGGCTTGGTCAAGCGAGCTCGGTTTTCTTTTAAC
CAGATCATGTAGGCGGTCGTGGCACGCTTTGGTGCGTTCGGGTCCTTAACCTTCTTTACTTTCTTGGTCT
TTACAGCCTTCTTGGTTGGTGAGGCCTTCTTTGGGGATGCCTTGGTCTTTGCACGTGCCATTTTTAGTTA
GTAATTAGTAAGAATCTCAAACTTG
>Pg_Root8214_c0_seq1
GTATGCCGAATCCACCTGGACCACAAAAAACCTAACCATTATCTCTACCTGCTAGGGTGATGTACCGAAC
CTGACAGGCAACTAGATGGTGCCCGACACATGCACCCGTACAAAGGGCCTTCTCCTCCCAATTCCATCTT
TTTACCCTCTAAGTCCATCCTCTGGTAGGCATGTGTACAATATGTCGACCGATGACCCGTTGTCTATCAT
CATCCTTCTCATGTCCACTGGCCCGACTTAAGCTGTTATCACCAACGCCCCATCATGCGGTTCTATAAGG
TCCGTAGGATAATCTTCGTCAGAGAAAGAGATGGAGGTTCCCGGGAAGGCCCGATCCTTTCTTGGTGAGG
AACCCGCAACTGATAATACTGCATCGAGGTGCCCACTCCTTTTTCTTCCAGTCACACGCCCTACGGAACC
GCCCGAAATTACATCAATCACACCTCGGGTTGGCTAGTTCTGTTTTGGCTATGTATCCCGAGCCGGCCCT
CTGTTCTCCTCCCTTTGTGTCTCAGCATTTTCCCGGGACTCTGATGGTATTCACAAAATTTGCCCCTGCC
CCTCTTCCTGGGTTTCGGATCCGTCGAACAGGGCTCGTAGAACGGTTTGCTCCGAATATCCTCTAATATT
TTAGCCCAATCTGTGTTGAGGGGGGTATAGACTTTATTGACGTTTCTGCTCGGGAAGGGTGGTCGGCCAC
TACCCGATCCCACGCCATTGTAGTTCTTCCCCGAATTATCCGCCCTGCCCTGATTGTTGTCTGAACGCTG
ATAATTCTGTTTGTCCCGATCCTTGGATTTTTCATAGGACTGAGAATGGGGCTTGAAGTTTCCCATAGCT
TCTTTCATAACAATGAATCCTTCAACTCGATGGAAAGCTTCGGTCAGGTCGGCAGGAGGGTTGATTACCA
GATCCTTCATTAATTTCTTCGACCTTCCAATGTCGAGACCTGTTGTGAAAAATCTCAAAGCCTGAGTGGA
ATTCAACTCTGCCACCGATCCGACTTCCTCTCGAAACCTCTTAACGTACTGGTCGAGGCTTTCATCCGAA
CGTTGCCTCACCTGCATAAGAGAAGCAGTGATCTTTCCCCTACGCTTGTTGCTCCCGAACCTAGCATGGA
ATTTCTCCCGAAGGTCATTCCACAAACAGATCGACCCTGCCGCCAAAGTCCCCGTCCATTCTTGGGCACT
CTTCTTTAAAGTCGTGGCGAACATGTGACATTTGGCAGCATCTGAATGCCCGTAGTAGGTCATCAGCCTA
CCGTACCCGTCAGAATGATCATAGGGGTCTCCCAAC
>Pg_Root8219_c0_seq1
GGAGGATAACAACACAGCAGCGAATCAAGTGAGAACTCTACTTAATAAGATTAAACAAGAAAACTCTAAA
TTACCACCAGAAAACTCTCAAAAGAAAACTCGCACAAATTTACATTCAACTCTTTTGAACAAATTCATGG
ACCTTATGCGAGAATACCAATCCCTTCAAACCAATTACAAAGAAAGATATCGGGAAAGACTCCATCGTCA
AGCTGAAATTGTTAAGCCGGGTATTTCCAACGAAGAAGTTGAACAAATGATGCAGGGCGGAACTGAATAC
TTTGCTGATCATATGTTGAGCGATGAACGACATACTACAGCCAAGGGCGCTTTGGTTAGCATTCAAGAAC
AATCAAGAGAACTTCAACAACTCGAAAAGAGTATTCAGGAACTTAATCAACTCTTTATCGATCTCGCTTC
CGCTGTCGAAACTTCTAGCGAAGATATCGTTCATGTTGGCACTGAGATTAACAGAACTGTCGCTGAAGTC
GCTG
>Pg_Root8227_c0_seq1
TGGAGTTGGTGGATGGAGTCTCGGGAGGGAAATGGGAGAGCCAGTGAAGGAGGAGGGCGCGATGGGATGA
ACAGAGCATGAAGACATGACAATGCCTGTGGTGCGTGAAACATATCGAGGAGACTGAGTGACGGAAGTTA
AAGACCGTATCGAACGAACACAAGCCATTTCTCGTGTTTAATTGATGTGCGCGAGGAAACTAGCGACAGA
AGAGTAGAGGAAGGAGATGAAGCGAAG
>Pg_Root8228_c0_seq1
ATTTATTATTTATTAAATATGGTAACATAAGCGCTATCATATAAAATTCCACAGGTTCCACATACTGTAA
CTTTAGAAGGACCATTATCACAACCAGTACCATGATCAGGAGTAAGATCTTCTCCACAACGAGGTTTATC
TTCTCTTTTAATTCTGATATATCCTTGTTCTCCCCAAGTTGGTGACCAAGAGTTTCTTACTAACCAG
>Pg_Root8234_c0_seq1
TCGTTCCACACCTGGGTCATGCCGAGCTTCGTGCCCAGCAGCCCCTTCGAAATCTTGGAGTTGATGTCAG
CCATGTCGAACCTCAGAGCTTGATCTCGATGTTGACATCGGCAGGAAGGTCGAGACGCATGAGCGAGTCC
ACGGCCTTCGGCGTCGGGTCGATGATGTCGATCAGACGCTTGTGGGTGCGCATCTCGAAGTGCTCGCGGC
TGTCCTTGTACTTGTGAGGCGACCGGATCACAACGAAGACGTTCTTCTCCGTCGGCAGCGGCACCGG
>Pg_Root8243_c0_seq1
GGTTACTTACTACAAGTAATGGGTAGTATGTACGCCGGCTATTAGCTCACTCTGAGAAAGTAGCCATTTA
ATAGAAAGTCCTTGAAGGGGAACACGATGAACAACGTTCTGAAATTCTCTGCTCTGGCTCTGGCCGCAGT
TCTGGCTACCGGTTGCAGCAGCGCATCGAAAGAAACCGAAGCACGTCTGACTGCAACCGAAGACGCAGCA
GCTCGCGCCCAAGCTCGTGCAGACGAAGCTTACCGTAAAGCTGATGAAGCTCTGGCTGCTGCTCAAAAAG
CACAACAGACTGCTGACGAAGCTAACGAGCGTGCTCTGCGCATGCTGGAAAAAGCTAGCC
>Pg_Root8245_c0_seq1
CTTCCCCCACCAATGCCTTATGAGAGGGGCACTCTGACCAACGACACTTTGTGGGAGCACGACATGTACG
CCGATGAGGACGATGTAGATATGGAAGAAGAACCCATCCGCAGACCCGGACGCGTCCAAAGGGACAATGG
CGGAGTTGATGGAGGAGCAAAGCTTCGCATTGAAGATCTTGATTTTAACGTCTCAGAGGCTGACATTAAG
GATCTGTTTGGATCAGTAGGTGTATTGAAATTCGCAAAGTTGAAGTATGACAGAAGCGG
>Pg_Root8280_c0_seq1
TGAATCGATTACCAACACTTCCAAAAGTTCAACCAAAGTCTGTTCTTTCTAGAACAGCATCCTCTCCAAC
TCCACGCGCACGTACTTTCGTAAATGGCAAAGATATCAGATTTGGTGCTGATGCTAGAAAACTTATGTTA
AGAGGAGTTGATAAGATTGCTGATGCAGTTCAAGTTACTCTTGGTCCAAAGGGAAGAAATGTTGCTATTG
AACAAAGCTGGGGACCTCCCAA
>Pg_Root8319_c0_seq1
CCGAGACTGAACTTGAACCACCGACCTTGAGCATTTACCAACCTCAGTTGCCATAGGAATCAATGTTGTT
AAACCTCTCAGCCTAGAAATTAACTTCACCAACACACTTGACCTGTTGAAGAGCTCTGCCCAGAAAACAA
CCGGAAGTTCCAACAGGGATATCTTGGTTAGGACTTTTCTCAAAAAGCTTGTGAGCATTCTAGAAGTTAA
CCCTTATACCATCGACATCATTTGAAGTAACCCAATGAGAAGTAAAAAAGGACATTAAATGCATGTTTTT
CTTCCTTTCAAACAATGCTTCCTCTCTGTCTTTTTGGGAAAAATGATGAGCAGCCGAGAAAATCTCTCTA
ACATTTGCCCCCATAGCATAACCAATATCCAGTTCAGTTTTCAGAGCATTGGTTGATGAGTCTTCAGAGC
TAATGGTGGTACCCATAATACCCAGAAAGAGAGCCGACTCCCCCATATCATCGACATCAAGAGGAGGTAG
AGAGGCCGTTGAATCCGGAAGAGAAACACCAAACTCAGCAAAGAGGTCTTTTGAAGGACTGCTTATTGTG
TTCCCTGCTGAGAGATGGTTGTGACTAACCATAGTGGTAAACAGAGGAAAAAGGAGAGAAGGAGGGGAGA
GGAGATGAGACCAGATGAAAGGAAGAGAATTAGAAGGCGAGGGGAAAGGGACAGGATGGCAATGGAGTAA
GCCGGGAAAGTTAGTAAGGTGACAAACGTTGGTAAGGCCGGGTAGGAAGGTTAGAGAGAAGGAAGAGAGA
AAAAAACTAGAGAGAGAAACAAGG
>Pg_Root8345_c0_seq1
TGTGGGCTCCTCGGCATACGGCGCGCGCAGCACCTCGAAGACCCGGTCCCGCCCGTCCTGACCGACCACA
TCACGCACGCCGACGAACTCCGCATTGTCCGCTGGCACACGTACAGTCAGGTCACCCTGGGCGACCTTCA
GCACCAAGTAGGTCTTGTCCACGCCTTTGATCTGGCGAGTTTCGATGGCCTCGATCAGCGCGGCCCCGTG
ATGGGGATAGACCACGGTGTCGCCAACCTTGAACGTCATGTGACAGG
>Pg_Root8349_c0_seq1
GTTTGTCTGTTACAAATCTTGGAGTATGGCTAATCCAGAACCTGTTGCATGTATGATGAAGCAATGTTTG
TTTCTAAGGTTCCTAACTGCACACAATTTCCAGAATCACTCTCTTATTACATATACATTACTTTTATGAT
CCTTCATTTTTAAGTTTCTGCTGTGCACCTAGCATGTTCAAACTGGATCTTCAGTCTTGCCTTCCATGAA
TTCCATTGTACGCTGTTTAAGTAGTTTTTTTTTTCGGATCAGCTGGATAATTCCCTCGTGTATGTATAAA
AGACAAATCACTACATTGGAAATGTGGAAACTTTTTTCTTCCACGTGGTTCTTCCTCTAACAATCTCTTC
ATTTTTAAGCTCCCCCATCGTTCGGAGGAGATGTGTATACTTAAATGGCAGTGAATCTCCATTGATCGTA
CTGTCATTACTATTTCGTTGAACTCCATCTTTGAGAATTCCAACTTCATCAGGATCACAAAGGGATTGAA
CTATATCTGAATCTCCACATTCTTTCCTATATTCTAGGATTATACTAGATAGCTGGTGGTCCTCCAGAAA
CTGAT
>Pg_Root8407_c0_seq1
GGCCGAGTCCATTCCACTTTCAAGACAAGATGATGCATACGGTATCCTCGAAGCTCAATCATAGCACGCT
CAGCGTCTTCTCGGGTTGTGTAGGTGATAAAAGCAAAGCCAAAAGGGCGAATAGTGACTTTATCACGAGC
CAAAAAGAAGCGTTCGATACGGCCAATTGAACCAAAAAGTCGGCGGAGTTCCTCATCAAGATTTTCCTCA
TCTTCTGGCAGATTCGTCACTCGAACAGTATAATCATCCGATCGACGCTCGCCAACACCCAATAACCGAT
CT
>Pg_Root8409_c0_seq1
GTCATCTTTTGTCCGGAGACAAACGTGCTTAGCAGGACAGAATTTCTTCGAGTCACCGCCATAATCTTTC
CGCAACCGAGATCCCAGCAAACAACTTGTTCACCTTGGCGAACAATGCATAAATTATGCAAAGACGCAAG
GATCACAAGTGCCGGCTTATGCGTTCACGACTTCCCCAATGAAGGAGATGCCGCGAACAATATTTTAAGC
AAAGCTTAACAATTCCTTCTAGATAGGTACGCAACACAGGCCCCTGATCAGTTCAACAAGCATAGCTATG
CTAGTGAAGAAACTGAGAAGGATAGTTGGTCTGTAGTTGGGTGCGCGAGCACAGAGCCTACAAACACTAG
CTATCCAATCACCACTCATACGCCGCACGTTCATTGCCCCGCTAACATCAATCTTTCCAACCACTCTCGA
GATGTAATCAAAAGAGCAGCTGGAAGACGGATGAAACCAGGCCAAGAC
>Pg_Root8412_c0_seq1
GACAGATTCAAGAAACAACAAGAAAGATGCCAATCTACACTCTCCAGCATCAATGCTTCCCGAGCACCTT
CTGGTCCTTCCAGGCCCTCCTCTGTCCCTGCTGCCCCTAGCCTCAAGCCTACTCCTCCTGTCAAATTCTC
CAACGACACCGAGCGTCTTCAGTTTATCAACAGCATCAGGAAAGGCCCTGTCGGTGCTCAAATCAAG
>Pg_Root8423_c0_seq1
ATTTTAGAACTGATGGAGTACCACAATATCTAGGCCAAGTTACTCTAGATCATAAGCAAAAAACAGGTAT
GACTTGAGCACAGAGAGTCAGGTTTAGAGAGATTAATAATTAACAAAGAAGAAAACTTGATATTCAAAGA
ATGCTTTTTTGTGGAGATGGGACTTGAAATCGAAACATAATTGTAGAATCACGGAATCTAAAACATTAAT
TACACTTGATTCTACTGATCAGCTGTGAACCTATAGACCATAATATGCTCATAAGTCTCCCCTGGCTTCA
CAATCTGGGAAGGGAAATTGGGATGATTCACCGAATCCGGAAATCCTTGCGTCTCCAAACACAATCCAGC
ATGCTTCTTATAAACATACCCACCTTTTCCCTTAACATTGTTTAACATATTACTCGTATAAAACTGCACC
CCTGGTTTATTAGTCCAAAGTTCCATCTTTCTCCCAGATTTCCCATCTTTCACCACGGCCGCCTTGATCA
AATGCTCCTTGCTGGTTCCGTCCAGCACGTAGTTGATATCGTATCCTTCCGGAAGCTCACTGAACTTGCT
TCCAATCTCTCTGGGTTGGCGGAAATCGTAGGCTGTCCCTTCCACGGCCACGATTTGACCGGTGGGGATG
AGCTCATCGTTGACCGGAGTGATCTTGGACGCTAACAATTGGATGGTGTGTGACATGATA
>Pg_Root8444_c0_seq1
GATCAAATCGTACTTCTTAATTTTTATACTACACTTTTGATCTGAGTTTCCCTGGTGGATAATTCAGAGA
ATACACATATATTATAAATCCCAATCTTGTCAATTTTTGTCATCGAAACAAAGCAAAAATGTACGCCGCA
CGCTCAGCCAAGCCAAAGCTGTCTCTCAGCATCTCCACTGCGACCACCACAACTCGTCCAGCTCTGTCTT
TGCGATCACCAGGCCCCATGCCACGGACTCCTGTTTCTCCATCACCTCTCAGCCCAGTCTACACTGCTGC
TCGAGACTTCAGCAAACAGACTGTCCCCATGTACTCCTACACCAATTCCAGCTCAGCCAAGAGCATTCTG
AAGAAGGGATCTACATCTTCCGCCTCGTCGCGATCAAGCGGCAAGGCAATTCACTTCCAGAGCACGCCTA
CTGTGTACTGTGTGACCCCAATTGAGAACAAAGACGAATACTACGGGGGCCATGTCAAGATGTCGCGCGA
CGAGCGACGATGGGGAGCCAGGTCTTGAAGTCCAGACAAGAGACTTGAAATTTCTACTTGACAACCGATA
TTTTTCCAAAAAATACTCGATATAAACCTCAACACCCAGACTCGGTTTGCGTCATCCATTTTCCACCACC
GCATCCGGCTTCGAGTGAAGTAGATTCACATCGGAAAAAAAGTCACTGTCTCTCTTTAGAGGGCTTCGAG
GACATTGCTATACTGATGAAGGAAAGGATTTATGACGGGCACTGTCCCTTTGGATACAGTAATAATGTAT
ATAGTGCAGTTTAATGATAAACCGAAGACGCCAGGTACTTCCTGAAAAAAAA
>Pg_Root8475_c0_seq1
GACGTCATTGGCAAAGGTGACCCTTATGTCGAACTTTGGTTGGATAATGATTCTAGTAAACATAAGACCG
ATACTAGAAGTGGAACCGCTACTCCTGTTTGGGACAAGTTTTTCCATTATTTTGTTAATGATAATAAAGT
ACTTAATCTCAGAGTTCTTGATGAAGATGTTGGTGCGGATGAAGAGCTAAAATTTCTCTTGATCAAGTAT
ATAAAAACGAATATATTGACCAATGGGTTAGTTTGCCAGATGCAAAAG
>Pg_Root8499_c0_seq1
GGAAAATGATCTGCTCGCGCACACCCATGTTGTAATTACCGCGACCGTCAAACGACTTTGCAGAAATACC
ACGGAAGTCACGAATACGTGGGATAGCCACTGTAATCAAACGATCCAGGAATTCATACATACGCTCACGA
CGCAAGGTGACTTTGCAGCCAACAGGATAATCATCACGAATCTTGAATGATGCAATGGACTTACGGGCTT
TGGTGATGACCGCTTTTTGACCAGCAATCTTTTCCATATCGCCAACGGCGTTTTCCATTACCTTCTTGTC
AGCGACCGCTTCACCAACACCCATATTAAGAGTGATCTTCTCAATGCGTGGAACTTGCATTGGCGAGGTG
TAGCCG
>Pg_Root8500_c0_seq1
AATGCAGCATGGATTGCTCGAATCTGTTATACCATATTTAGTGGGATTTATAATGGCATCATATCCAAGC
CCATTAGCATGACCAAGAACGAAGGCTGAGCCTTTGAGAGTGGAAGTTAATGTTGTAAGCGTAGTACGAA
GTTGGGCGTTGAATAAATTAATAAGGTGGTTGATATCTTCAACACATTGCCCATTGTGTTTGAACTGCCT
TGTTATTGAAGGAATGCACCCAATGGGTCCAAGTTCGAACATAACCACTTTTCTGGCTCCTAATTTATAC
AACCTCTGAAATTGTTGGGAGAGGACATCTGTGAGAAGTTTGGAAAATGATTGAGGAGTGTAGCGTAGGC
TGGAATCACATATATTTGGTTGAAGGTAATTGTTGATGTAGTCATTACTGCCGATGGATATTACAAATAT
GGATTTGGATAAGTATTCGGCAATCTTTGCGGAGCTTTCAAAGTGATTTGCCAAATCCACCTTAATCGTT
GTTTCAAACAGCTTGATCTGATCACCTAAATTCAAGCATTTTCCAATATAGCTTCCAGTTTCCGGTAGAA
TACCGCATGTGGCAGATGCATAATTGAAACCCGTTAGTATTGATGACCGCCGGAAACTTATGAAGGGGGG
AGAATACGGTAGCCCAAGATACTCAGCTATGAAATCTACGACGGTTCTCCCATTGGTAAATCTTCCGGTA
GCTCCCCTAGCGAAGTTCACACCGTATGGCCGGAAATTTGCTTTAGCGAGAGTTGGCAAGAAATTATTGT
TGCCGCTGTCAAATA
>Pg_Root8508_c0_seq1
ATAGTAACTCAAGTAATTTGGCTGCTGTTGTGCCTGAATATCAAGAGTGCAGTGTTTGCTTAACTGAAGT
CCCGAACAACGATTTTTATGATCTCTCTTGCGGGCATAGCTTTTGTGTTGGATGCACAAAACAACATTTT
GATGTACTTATCAGCTCTGGGGTTACTCGGATCATATGCTTACAAGTCGGATGTGGAAAAGAG
>Pg_Root8521_c0_seq1
AAGAACTTCAAACCATTCCACCTTTGGTTTTACTTGAACAAAAGGTCAACAACCCCAACGTCACCAAAAC
CAGAGTTGTTCTTGCGCTTCTTGGAGTTGCATTCCTTTTCATTCTCTTCGGATTCTTAGATAACCTTCTT
TGCAATTTGATCGGATTCGTTTACCCAGCTTATGCTTCTATTCGTGCCATTGAATCTCCTGGAAAGGATG
ACGATACCCAATGGTTGACCTACTGGGTCGTGTTCGGTTTCTTCGCCACCTTGGAATACTTTTCTAGTAC
CA
>Pg_Root8530_c0_seq1
GTGCCAATAAATCCGCTGCAATTGGTGTCACCCAAAATCATGTTCAGCCGTGTTCCTCGTAGAATGGTCG
AGTCAGAGTTGACATCATTTACAGCAGCTGCAATTGCCGGCTTGGCCGATCTCCCAATTACTGAATTTAG
TGTGAACAGAGCTCCAAAATTGACGACAGTTGGTCTTGAAGAAGAAACATTGGTTTTTCCATTGCTACCC
ATAACTTCCACGGGCTCCCACATACAAAGAATCAATGTATATACTGCTGTCCACATAAGTAGACGGCCTT
CCATTTTTGAGGAAGTCCTCGGCTCAGATTAGCATTGCATTCAAGAAATTAAGCACCTGAAGCTAATAAT
TAATCCAAAGAAGGAATTTTTGAGTGCCTCCCAAATATAGACAACAAAAGATAGAAGACTAGGCTTGCTA
ACGCAGTAAAGAATCATTCTTTTCCAGTTCTAATACCAGAACATTTAGC
>Pg_Root8531_c0_seq1
GTTTTGTCAAAGTTTCCTTAGAAGGAATACATCTAGGAAAAATAAGGGAGGGGTTTCCTCTTATTGCTTT
CTAATAAAATTACCCCTTCCCTGAACTGAACTCAATTGTTCCTAAGCAAACGTGACTTGTTCCGCATCAA
GAAGTAAGCAAAAGCAAACCCTAAAGTAATGAGTCCTTTTCTACTGGAATTACTGCCTTTCGTGGCTGTG
CTCTCTGCTATCTTTGTTATAACAGCGGTCAACCCCATTCTTGCTGTGCTTTTTCTGATAGCTGTTTTCA
TTACCGTCTCAGCTTACCTAGCTCTTCTGGGACTAACCTTTCTAGCCCTAAGTTACCTCATCATATACGT
AGGAGCTATTGCCATACTCTTTTTATTCGTAATAATGATGCTCGATATCAAGCTGGCTGAATTAAGTTCT
TCAGGAGAAGAGGCTAGCAAAGTATATCCTATTGCATTCCTTATTGGAACACCATTCCTTTGGACCCTAA
CTGGCTCACCTTTATTTAGAGGTGATACTCTTTACAGTTGGTTTGACCAAACCACTTTGGGCATTGCTCA
CATTTCTGCTCCTTCAGC
>Pg_Root8538_c0_seq1
CAAAATTGAATAGAACAATGTCCTCATGCGAAAGATAGAAAAATTGTAAAACTGAGGGCTTCCCTGATTA
GGTCAATCGTCGTGATCGACCTCCTAATTGCTTTTTTCATCTTCTTGATCGAAGGGTGGAAAACGGGCAA
TTTGGGTGGTATTGGAAACTGAGTAGGCTCCATGGTGGGGTTCATTCTTGCAAACATGTCGACAAGGGCA
TTGTTGAAGCTAACGTTGTAGGAAAAGATAGCGTATTGTCGGGCAACAAGGGTAACATTCTGGTCTTCCA
AGCAATACATCCATCTATTAACCTCTAACTCAACCTCTTCAGAAACAACACGGCGGGAAGCAACGGGATA
AGAATATGTGGCCATTTGAGTCGAACCTTGCAGAGGCTCAGACTATGGAATGGTAAAATCCAATCCCCTC
AGATGCGACTCACCACCACCCCCCAAACTTTATATCGCATAATCATATTGTTGTCAAATAGTGGCATTGG
TGGCATGATGAGTTCGTCTTGTTTCCATTTAACCCCTGCCTGTTCACACAATGCACAGATTAGGGAGGGG
TAGGGCAACCCACTAGTGGTACCCCATCCAAGCACTCAAGATGGACCTATG
>Pg_Root8614_c0_seq1
TAAATATAACGATGGCAAAATTGTTCGTAGGAGGATTACCCCCAAACTCTACTGAAGATGAAGTCAAGGA
AATCTTTGAACCTTTTGGTCCTATTTCCAGATGCGATATGAAAGGAGGATTCTGTTTCATTGAATTTCAA
GATGAAAGAGATGCTGAAGATGTTCTACAAAAGAGTGATTCATTCAAGCTCGGTAATAATAATTTGAAAG
TCGAAAAATCGAGACAAGGTGACAGAGGAGATAGAGGCGGTGATAGAGGTGGCAGAGGTGGAGATAGAGG
AGGTGATGATAAAACTTGTTTTATCTGCAAAAAACCTGGTCATTTTGCTAGAAACTGCGAAGAAAATGAT
GGATCTAGAGGAGGAAGAGGTGGCGGTCGTGGAAGAGGTGGCGGCCGTGGAGGTGGAAGACATG
>Pg_Root8635_c0_seq1
GCCTGGCCTTGGGCTTGACGTGGCTGTGCTTGCGTCCTGGGATGCCACGGCGCTTGACGACCTCACGACG
GCTGCGGGGACCACGGAAAATAACGGTGTTGGTTCCCTTTGGCCTCTGGATGGCGAGTTGGTCGAGGGTA
TAGATTTGTCCACCCGCCTTGAGGATGCGGGCGCGGGCGGCCTCGGTGAAGTGCAAGGCGCAGACCTTGA
G
>Pg_Root8656_c0_seq1
GAATTAAGGAGTTAGATGAGGTGAAGTCATTGTCAAATTCAAGTAAAACTGCTACAAGTGCTGTTGGGGA
AAATGTTGGGTTTATGATTAATGCTGAAAAGGGGAATGATGACGTGAATTCGGATTGTGGAGAGAAAAAT
TCTTTGAAATGTGATGATGTGGTTGATAGTGCGACGAAAGTGAAAGGTGAATTGGATTGTAAAACCAATG
AGAACAATGTGCGAAAAGGAACAGCTGTTAAGGAGGTTGATTGGAGTGCTTTTACTTGTAATTCTCGTAT
TTGTAGTGTTAGAGGAACTGGGTCATGCTCTGAGTTTTTTAATGAATTGGGTGGTAGTTCGGATAATTTG
TTGGGAGATGTTGTGGATCATTCTGGGGTTTCATCAGAAAATGTTGGCGGTGTTTCTGATGGTACAGATG
GTTATTCGAGTTCAGTTAACTCTGGGAAGCGTCAAGAAGGCCAAGAATATTTATTGGGTTCGGAACAGGC
AATGGATGGCCAGGATAAAAGCATTGAGTACTGGGAAAGCCTCTATCCGGGATGGAAGTATGATGCTATC
ACTGGGCAATGGCATCAGTTGGAATGTTATAATGAAAATGCAAGTGTGCTGCAGAACTATGATACCAATG
CCAGGTTAGAAGGTAACGGTGTAGTTACAGAGCAACAGTCGGATCTTTACAGCTGCAATCAAGGTTCACA
AGGGAACGGGGGGTACCCAGCACATATGCTATTTGATCCCCAATACCCTGGTTGGTACTATGATTCAATT
GCCCAAGAATGGCGATTATTGGAATCTTACACTGCAACTATAATGCCACAAAAAGTTGCAGATCATGACC
AGCATAGTCAAAATGGGAACTTTTCAACAGTTGAACACTTGCGTGGACAAAACAATAGCAGTTATGGTAA
TTTTCAGCAAACTGAGACATCCTTTCCGCAAGCTCTCATGAGAGACCAAGTTATGGGCTGGTCTGGAACT
GTAGGTGACTACAATCAGCAAAGCTTTAATTCGTCACAACCGGAACGAGTGCCTAAGTGTGAGGCTATTA
ATTTTACTGAGAATCAGCTTTTGCAGAATCCTTATAGTTCAAATTATGATGGGTACAGGTCTTCAGACCA
GCAGAATCAACAAATGTGGTACAAA
>Pg_Root8682_c0_seq1
GGAACAACCAAATGCTCATTACCAACACGCGTGCTACGCGCGAAACGTACCCCAATGATCTGCGTTCAAT
CATGTCTGTCGACAATGCTGAGCAAAGCAGGAAGTGGCTCTCGACATGGGGTGGCATCTATCCAGGGTCA
ACACCGCTCTACGCGCTGGACGGACTTGCCACTGCACTGGGCGTGGGACAGATTCTCGTGAAGGATGAAT
CGGTTCGTTCCGAACTTGGCAGCTTCAAGGCACTCGGTGCGCCGATCGCATTGGTTAGGTTAATTCTCCG
CCTGTGGCCAAACGACGGCCTGGATCCGCAGGCGCTACTTTCCGGCGCCTACAAGACAAAATTCAGCGAC
TTCACGGTGATCAGTGCGACGGATGGGAATCACGGCAAAGGCTTGGCTGCGGCAGCGCAGAGTGCAGGTT
GACGCTGCGTGATCAGTGCGACGGATGGGAATCACGGCAAAGGCTTGGCTGCGGCAGCGCAGAGTGCAGG
TTGACGCTGC
>Pg_Root8721_c0_seq1
CGTATGTATTGAGAGCCTCCTTTTTGTGGGTCGTTGATCTTGTGAAGTCGATCAAATTTCTGATGAAGTT
CTTCAAGAGAGGGTTCACGAGAAATGTCTAAGATACGAACAGCTTCATCGAGGGTTAATCCGTCTCTCTT
CATTTGTCCAGATTTAGCGAATTCAATCCTTTGTCGAGCTCTATTCTTGGCAACGTCGACCCAAGCAGCT
CTCAAAGATCGTCCAAAAACTTGAGAGCCATTGATTAAAACGGTAAAAAGAGCACGTCCGAGCATAACTC
CTGCGATGTGTGTGTGTGTGTATTTG
>Pg_Root8756_c0_seq1
GTCCGCCAGTATGTTGTAAGAAAGCCCTTAAATAAAGAAGGTAAGAAACCTAGGACCAAAGCACCCAAGA
TTCAGCGTCTTGTTACTCCTCAACGCTTGCAGCGCAAGCGTCATCGCATTGCCATCAAGCGCCGCCGTGC
TGAGGCTGCCCGTGAGGCTGCTAACGACTACGCCAAACTCCTCGCTTCCCGTGTCCACGAAGAGAAGGCC
AAGCGCACCGAG
>Pg_Root8837_c0_seq1
CAAATGCTGACAGCTAAAGCCTGTAGTCATCTTTATGAATGTCGAGAGGCCCTCCAAGCTGAAGTGATAG
GAATAGACGAAGGCCAATTCTTCCCAGATCTTGTTCAGTTCTGTGAAGATATGGCCTCACAAGGGAAAGT
CGTAATAGTGGCAGCACTTGATGGAACCTTTCAGAGAAAGCCGTTTACGAATGTGATTCAACTGATACCA
CTCTCTGAAGAGATAGTGAAATTAAAGGCAGTTTGTATGATGTGTTTTAATGATGCGGCCTTCACCAAGA
GG
>Pg_Root8852_c0_seq1
TGGGGCTTTTTGTATCTTCAAAATATAGTTCGGTGAAAACACTAAGGTGTGGGACTCCGAGAAGATCGTT
GTTATACCAGACCATTACATATTCACAACTGATAAGCGTGCTAACCGCAACGTGGACATTATGAGGGAGC
ATTGCAGGGAACAGAACATCAAGTATTTCTATGATATCACGGACCTCGGAGATTTTAGGGCTAATCCTGA
CTACA
>Pg_Root8858_c0_seq1
GGCAACAAGCAGTCCTATGGCTCATCTAACAAAGACAATGAGGACTTGTACGGCTCCAGCAACAAGCAGT
CTTACGGCTCATCTAACAAGGATGATGAGGACTCGTATGGTTCTAAGAAACAGAGTGGCTATGGATCGAG
CCGCAATGACGACAACGAGAATGACTATAGCTCCAACAAGCAGTCTTCCGGTGGATATGGTAGCTCCCGC
AATGACGATACTTACGGATCTGGTAACCGTTACGGCGGGG
>Pg_Root8862_c0_seq1
GCATCATGAGGTGTAACCATACCTGTGGGATAATCATCGTCTGTAAAGGTAATAACATTGGCCATGGTAC
TCTTTGGCTATCCAGATACATGGTGTTGGTGTATAACTCTGACGAAGGCTTTCTTCTTCCTGTTAGACAT
GATGACATCCACAACTCCTCGAGGTGTCGGAGGAAGGAGGTGGTGCGATTTGGTCAAAAGCTGATTGTCT
ACCTTTGTTTGCTACGTAATAGTCAAAATTTCCTCTTTGTATTTGGTTTTCGAGGAAGCACTTCATCTGG
TAACCCTTCTCTTCATGGCAAGAACAATATTTACCATTTTTTTTCTCCGTGACGAAAACTTTGATCTTCG
GAGGCCTTTCAAAGAAGGGTTCACTCTTTGATTTCATTAATAATATTAAATCGGCTAGTGTTCAGGGGAG
TGTAGTCTTTCTCTGACGAGTCTTTATATTTGTTTTTTCCCCTTATCCCTGGAGCTATTGTCTTTACCTT
GCCGATCATCCTTGAAACCTCTTCAGTCATCATCTCTTCGAACGTCGCCTCTTTCGTCAGATCTATTAGT
TTTGGGGTCCCTTCTTTGATGATAATTATCACTGTGTTTCGAATGATGCCGAAGGCTAACGATGGCCTCT
TACATCTCTATAAAGTTTTCAACCTTGTTATAGGCCTGCGTGAGATTTTGAAGGGCTTTGGAGATGATTT
CCTCGATCAGTCGACTAGATTTGTTAACATTCAAACCTAGCATAAGAAATTAGACTGCCTTAGACCAGAT
CTAGGGTAGGGATCTCGACGACCGCCTCACGAATCGCTTTATAAATTGCAAAAAAGATTTGTTTGACGTT
TGCCTCACTTAGATTAGTGAAGTCATCTGTTTCCCACGTTTTCTATTGCTGCTGAAATGAGTATGGAATT
GTTCGTTAAGTTCATTCCAGGAGCCAATGGAACGGGAAAGGAAACGTGACCATCCATTCTCTTGCGGTTT
TCTTGAAGGTAAAAATAAAAAGATGACACTTTCCAGCTGCATTATGACCACAGAAGCGCATTAAACGTTC
ATAAG
>Pg_Root8863_c0_seq1
GGAAAAGAATGGCATAGAGTTTGTTATGAAAAAGCATTCCCCCCCAAAGGACCTGCTCCTCTTTTCGCTG
GTAATTTCACCCAATGCCCAGGTTGTAATCAAAAAATGATGACTGGAGAAGATACTGGTAATCGTGTTGT
GCAAGGTGGTAAAGAATGGCATAAAACATGTTATGAAGCTTCACTTGCACCTGAAGTGTTTTGTGGAAAT
TGTGGTAAAAAGGGAAGACAAGGAAC
>Pg_Root8894_c0_seq1
GATATGGTTCTACTACATCTGCCCGATGGCATGGACCCTTCGGGGTATCATTACCTCCCAACTTGGTGAT
GTTGAAACAATTATTGAAGGACCTGGGTTTAAGGGCAGTGTGAAAAAATACTTGGAAGTTAGTCTTGGCT
ATGGCCCGGGGATGGTTGGCGCCTCAGCTGGAGTGCTTATAGCATTCAGTGTCTTCTTCTTTACTATCTT
TGCTCTCTCTGTCAAAATCCTCAACTTCCAGAAAAGATAAAACTCAGTTCAACAGATCCAGAATCACCAT
GTCAATATTGCAATATCCAGCAGCCAGATTGCAAATTATATCATGGCAGGATATCTTGGGAGGAGTGATG
CAGGAAGGATATCGAGCTTGTTCATGTCACTTATCATACATTTCTTCCTGCTCTTGCACTGTTCACTAGA
AATTAAACTTTGTGCATTTGCGATACATGCTTTTTAGCTGGTATGGTCAATTGCACTTCAGCCCCATGTA
AACAAGTAACCAAAATACTGAAGGGTGTGAAGTTGTTTACTTAATAATGGATTGGATGTATACACTTTAC
CGACGAAATATAATCCAATACCTAATTATTTTGCCAAGAAGAAAAAAA
>Pg_Root8905_c0_seq1
GTTTTGAGCATGATATTGTCACTTTTTATGTCTCTGTGGATGATGCTTTTAGCGTGCAAGTGTCGAAGGC
CTTCAAGGACTTCTCGAGAGATAGTTGCAATGACAGGTTCTGGAAGAGGATGGCATCCATCTATCACACC
TGATAAATCGAGTCCATCCATAAACTCCAACACCACCCAAAGTGAGGATTTTAGGAGATAACTTGTAATA
TAGTTCACAATATTTTTGTGTCTGCATTCTTGAAG
>Pg_Root8942_c0_seq1
GCCGGAATGATGTCTGGACTCACACTGGGACTCGTGTCTATGAGCATCGTAGATCTTGAAGTTCTCAGAA
AGTCTGGAAAGCGCAGGGATCGCCTTCGTGCATGTATGTATCATATATATCACTTTATTTGTCTCTTTGC
ATACTCATTCCTTCGGATTTTTCTCTTCAGTGCTTATTTGATATGCTGATGTTAATGCATGTATCTTATG
CAATGTACTAGTTCTAGGTCTGCTGGATGTACATCTTAATTTCTTAATATCTCATATGAATGTTAACATA
TCCGTTGAAACCCTTATTTTTTTTGCTTGTTTAATGTATTTAGGATTTGACCCCTGAAATTTATGTACCA
TGCTACTATGTACTAGAAATCTCTGTGTGCTACAATCCAATGATAAGGGATGAAGCATCTTTTGTACAAA
T
>Pg_Root8956_c0_seq1
AGTTTTTTAAGAGTTTGCAGTCCATTGATCCTCACACCCGTGAGTACGTTGAGAGGCTGAGGGATGAGCC
CATGTTCTTGGCCCTTGCTCAGAACATCCAGGACTACTTTGAGCGGATGGGTGATTTTAAAGCTGCTGCA
AAGGTGGCCTTGAGACGTGTTGAGTCAATATATTACAAGCCCCAGGAAGTTTATGAAGCTATGAGCAACT
TGGATGAG
>Pg_Root8985_c0_seq1
GTTTGAGGGTTAAATCAAAGGAAAATGTCTCATCGTAAATTTTCTGCTCCCCGACATGGTTCTATGGGAT
TTACCCCTAAGAAACGCTCGAAGCGTCATCGTGGCAAGGTTAAGGCTTTCCCCAAGGACGATCCCTCAAA
GCCACCACATTTAACGGCATTCATCGCATACAAAGCTGGTATGACTCATATCGTGCGAGAAGTCGATAAG
CCTGGCTCGAAGGTGAACAAGAAGGAAGTTGTTGAGGCTGTTACGATTTTGGAAACACCACCCATGGTTA
TTGTCGGAATTGTCGGTTACATCGAGACTCCTCGTGGTCCACGTGCTTTCAAAACAGTGTTTGCCGAGCA
TCTCAGCGAAGATTGTAAACGTCGCTTCTACAAGAACTGGTATAAATCCAAGAAGAAGGCTTTCACGAAA
TACGCCAAGAAATGTACTGATGAAGAAG
>Pg_Root9015_c0_seq1
ATTTCACACGACAAGTGTGAGAAGCATCCACTCGACGGAGAAGAGAGGTCAGGCATGGAGACTGCGATAT
GTGGGAGATTAGCTCTCGCACCAACCACTCTCTTCAATTCTATCTCAGGGGACAAACACTCTGTCTCAAA
AGGACCATGCGTTAATAACCGTGGAGTTCTCATGACCATGTCTACGTACGCTGCATTGGGTAAAGGAGGT
GGTGTGTTGGACAAAC
>Pg_Root9019_c0_seq1
TACCGTGTGAGAGTTAGACGTGGAAACAGAAAGAGACCCGTCAGAAAGGGAAAGACCATGGGCAAGCCCA
AGAACCAAGGAGTTACTGGACTCAAATTCAGACGTAATTTGAGAAGTCTTGCAGAATCCAGAGTTGGCAA
GAAATGCGCCGCTTTGAGAGTTTTGAACTCTTACTGGCTCAACCAAGACGCTGCCTTCAAATACTACGAA
GTCATTCTCGTTGATCCATTCCACAAGGCTATCAGACAAGATCCAAGAATCAACTGGATTTGTGATCCAG
TCATGAAGCACAGAGAAATGCGTGGACTCACATCAGCTGGAAAGCAAGGAAGAGGACTTAGACACAAG
>Pg_Root9020_c0_seq1
CAAGACGGCGATCGAGGCGAACTTGCCGATGCTCTCGGTCGATCCTGTGCTGATGCAGCAGGTCTTCCTG
AATCTCTTCGAAAACGCGGTCAAGTACACCCCCGAGGACGGCCCCATCGAGATCGTGGCGCAGCGCGTGG
ACGGCGATATCTCGATAGACGGCTGTGACGAAGGTCCAGGCATTCCTCCTGGCGACGAGGAGCGCATCTT
CGAGAAGTTCTATCGAGGCAACCACGTAGGTGTAGGTGGTGTGGGCCTCGGG
>Pg_Root9036_c0_seq1
GTACAAGAAGAGGTCCACCATGACGTCCCAAGGCTGCCCTCTGATCATGGAGGGAGTGTTCCTCAGGTAC
AAGACCTCACGAGCCAAAAGCCACCACATGAGACCGATAGAGTGCTTCCCCTTGTTGTTGCAGGGGATGG
CGACGTCGACGTGCTTGAGGGGGGAGTCGGTGTGGCAAAGGGCGATGGCGGGGATGTTCACGTAGGAAGC
CTCACGGAGGGGCTGGTGGTCCAAGCGGGGGTCAGTCACGATCAAGAGACG
>Pg_Root9037_c0_seq1
TGCAGGACCACTAATAGTTAACTTACCACTATTAGCTCATTTATTACTATTCGACCCCTTCTTCGGACAG
TTCTTCGCCATGTGGTAAGTTGACCCAAATACGAAACATCCCTGGTTCTTTTTCGGACTCGGACAGGTGG
GTGAGATGTGCCCTTTCTACCCACAGTTATAGCAAACTGCCTTACCCTTGAGACAGACTCCTAAA
>Pg_Root9049_c0_seq1
TAAAACTTCATTTTCACTCCACTCCAACAAATATGCTTTTTTCTGTATATGCTGGTGGAGACGAAATAAT
ACTCCACTCGATCTTTTCTCTAGGACCATATGCATAGAGATTGACCTTTCTCCCGTTAAGTGGTTGCAAT
GGTCTTGCATTTTCCTCCGCAAAGTCATGACGGCTTGTTTAAGAAGTCCAACTTGTTCTCTTGAAACAGT
CCTTATCTTCTGTTGGACAATCCAAATGACAGGTTGAGAGCAAGGAGGAGTAGTGAGTGAACCCTGAGAG
AGGAAAGGGTCTGGTTCGCCAAATTCGTAGAGTACACCAATTACTACTACCTCACCGATGACCTCGTTTG
AATGAACCGTATGTCGTTCCAAGTCGTACCTCTCCCCATTGATGGTGTGCTCGGAAGGTGCGTGCCAGTG
AGCTTGCTGTAGAGTGTAGTTGATGCCGTTGATCTGAACTGATCCACCATCGGTCCATTTAAGCTCATAA
AATTGGTCGAATGACCAAAACGATAGTACTGCCGTACGTGAAGCTCTAACCTGCCGCCATGTGGTCATTC
CGAGCCAAGGTAGGGAGCGAGTGGATGGGAGGTAGCCAATGGAGTGGCGAACGAAGGTGAGGAGGTGGGG
AGGTGAACTGACCGTCCGGAAGCTTGAGGTGAATGGAATGGACAGAGAGAAAGCAATGAAATCTCATATG
TGGCGGCTGTTAAATGAAAATAGGATTTGTTTATTTCCAACGGAATTCCGTCGGAATTACCTCCGTCGAT
TATAAGGTATTTTCGACAGAATTTTCGTCAATAATCTATCCATTCCGTCGAGTTTACCTTTGGCGCTGGC
GGAAAGTTTTGGTGCCAAAACGAATATTTATTTTCGACGGACTTTCGTCGCAGATAGTATAATTTGAA
>Pg_Root9080_c0_seq1
ATCTTTTGGACACTTCGGTCTCAACTGTAGAATCGACTTTTGCCAATGGAATATTTTTTTTAGCTGTCCA
GCAGCTTTTGAATATTCTGGTGCTAATTGTTTGCAGTGACCACACCACGGAGCATAAAATTCAATCAAAG
TTGTAGGATTTTGCTCCAAAAACGCATCAAAATTCTTGTCCGTCAACACATAAACTCCTTCATCTTTTTC
AAACGTGA
>Pg_Root9118_c0_seq1
CAAATCTCATCACAGACTTGTCCGATCAGACGAACGTCATTACTTACCAGAACCAACCCTCCTTCGTAGG
TATTGATGGCTGCAGCGAGAGAATCAATGGTTTCAATGTCAAGATGATTGGTCGGCTCATCTAAGAGCAA
GATATGAGGATTTTTGTTCGCTAACCAAGCGAAAATCACTCGGCTCTTTTGGCCATCCGAGAGATATTTG
ATTGGGAGCGTTTG
>Pg_Root9128_c0_seq1
ACCGATACCAGTGTCAATGCATGCCGATACCAGTGTCAATGAGAGTTAAAGTCTTGTTTTCCTTGTCTGG
AATAAGTTGAATCTTAAGTTCTGGTTCAGTGTCCAACACAGATTTGTCAGTCAAGCTCATGTAGCGGATT
TTGTCGAGGGCATCGGAGGCGTTAGAAATCAACTCTCTCAAAAACACTTCCTTGTTGGAGTA
>Pg_Root9180_c0_seq1
CTTACAGAGAGCAGCGCTTGATTACAGCGGCTGAACGTTCTCTGCTTGCGGACCTTTCTGGCCCTGACCA
ACAGTGAACTGAACTTGTTGGCCTTCAGCGAGGGTTTTGAAACCGCTGCTGGAGATCGAGCTGAAATGAA
CGAAAAGATCGGGGCCGCTTTCCGGGGTGATGAAGCCGAAACCTTTAGCTTCGTTGAACCATTTAACGGT
GCCAGTGCTGGTGTTAGCCATTCGAGTTGCCTTTTGAAAGTAGTTGGTGTTCTGACGTCAGTGAAATCAG
ATTAGCTAGCGATGAGTTACTGAAGTGCAGAAGGAGCGATCGAACGCTACGGACCGGCGCAATAACGAGG

>Pg_Root9185_c0_seq1
CAATAATATTACAGCACAAAATTCCAGCACACTTCAGCTCGTTGAAGCTCATCGAAACGCCACCGTTCGT
GAGCTAAACATTCACCTAACCGAATTAATTAATCAGCTGCAGGTTGAGAAGAATCGAAGCGAGGAATTTA
CCAAAATGAGTAATGTTCGCAAAGAGATGTGCTGGTGGGAAGCTCCCATAAACGAGCTTGGGATTGAAGA
GCTGGAGCAGTTGAAAATGGCAATGGAGGGACTTAAAAGAAATGTTGACAAGCAAGCTGAGAAGATTACG
ATGGAGGCGGCGGCGTTTTTCCCAGCAGGTTCATCGAGTTCTAGAGGATTAGGGCATGGTGGGGGATCGG
TTGATACTTCTGGAATGGG
>Pg_Root9190_c0_seq1
TGTTGTCCTAGAAGATATCGAGAAAATTGATTTTGATATTCATACGGGAACTGATGAAAAAATGACAGAC
TGGAGATTGAACAAAGAGGTGGAATGGTGCGACATGAGAAATATGTATGCAGACAAGAAACTATGGCTAT
TGACTCATTTCAATTGTCAGATATTCGATGCTCCCGAACTAGTGGGCACTGGTGATGAGGACAAGTGGAT
GACAAAGTTTTGGCACCATCCTAA
>Pg_Root9202_c0_seq1
TTTGTGATGTTTGTTGGAGTATGCGTAGTAGGAAAGGGTTATAGAATTAGGGAATCAACAATAGGTTATT
ACTTAATTCAAGTGATTTTTTCTTTAGTCATACTTACATTTATTTTATTTTACATATTTAACTTAGGTTA
TATGTGTAGTTTTATTTTGACTCTGGGATTAATGGTTAAGATGGGTATATTTCCTTTTCATTTTTGGTTG
ATTTTAATCTGTG
>Pg_Root9249_c0_seq1
GGTAGATCAAAAGCATCTATAGCTTGTATTCCCATAGGAGGTCACATAGCACCTAATTCTAGTGCAGGAG
AAAGAGCACTATGGAAAAATGTTCAAAAAATGGCTAGGAAAAATAAGGCTTCAGATACTATAAATAATGC
TACACCTAGATTTAACCCTCTTTGAACGGCGAGAGTGTGATGACCTATGTAAGTACCCTCTGCTATTATA
TCTCTAAATCAAAATGACATAGATAATGTTAAGGTTATTAGACTTAAGAATATATTGTATTGTGCATAAG
CAAACCCATGAAATGATAAAACTGCAGATGTAGTAAGGCTTAATAAACTAACAGTTGTATATAAAGGTCA
AGGAGAAGGAGATACTAA
>Pg_Root9281_c0_seq1
AGCATTCGGTGCTCACGCCGGTAACTTGAACCTCAAGGCTGACAAGTTCCCTGCCTTTGCCATCCAAGAC
ACCGTCAACAACAAGAAATTCCCATTCGACCAAGATACCGAGATCACTGAGGCCGCTATTGCCAAGTTTG
TCGGAGACTTCGCTAGTGGAAAGGTTGAGCCCAGCATCAAGTCCGAGCCAATTCCAGAGACCCAAGAAGG
CCCTGTCACGATTGTCGTTGCCAAGAA
>Pg_Root9293_c0_seq1
CTTGGATCATGAATTGCTTGATGACGCGATGGAAGATCGATCCCTTGTACCAGAGAGGCTTGCCGGCTTT
GCCTTCGCCCTTCTCACCTGTGCAGAGAGCGCGGAAGTTTTCTGCGGTCTTGGGGACTACATCATCGTAG
AGTTCGAAGGTGACTCGGCCTTCGAGCTTCTTGCCAATGGAGATGTCGAAAAAGACTCGGCTGCGCTTCT
TTTGTTCGGCCATTGTGTATGGGTTGTTGTTTGAGAAAG
>Pg_Root9444_c0_seq1
TTTTTTAATTTAAACAAACTTTATTTTTTTAACAAATATATTTAAAAACAAAACAAATAGCCCCACAGAT
TCTTCAGTTTACGAGCGTGGACGTTCTTTCTTGCCACGGAAGAGGGCCTCGAGAGAGGTGTTGGCCACTT
TGACAATCTTAAAACGAACACCGGGAATATCACCGACGGCGTGACCGGATCGTCCAAAACCAGAAACGAG
AACTTCATCGTTTTCTTCGATAAAGTTGAGACAACCATCCTTTGGTACGAAGGCTGTGATCTTCTTAGAG
TTCTTAATCAATTGAACACGGACACATTTTCTAATAGCGGAGTTCGGCTGCTTGGCTTCAACACCAATTT
TTTCCAAAACAATTCCCTTAGCCATACAGGCACCTCCGAATGGATCGGCCTTCCAACGAGTTCCAAGATT
TGCCTTCTTATAACGCTTGTCGTTCCATCGTTGATCTTGACGATGTTTCTTCAATTTACGCGCAGTTTGA
ATACCTTTTGGCTTTCCCATTTTGTGGTTTAGCTCTCAAACTTG
>Pg_Root9449_c0_seq1
ATTATAGGAACAAAAATATGTCATTAACAAAAAGGGGGGGCAAGCACAATTAAGGAGGGGAAGCCCCCCT
TGGACCCTTATTCCTCTTCTTTGAATTCTGGAGAGGCTCTTTACCAAGCCTAGCCTTATGTTTCAACTCC
TTGCGCTCTATCTCATCAACTTGCTTCACCTTGTCCACCAGGGGGTTGTACGGAATAGGGGACTCAGACT
CCTCTCCAGGGGCTAAAGTGGAAGCAATGGGAGAGAAGAAATTCGCTTTCGCAACAAACAGAGGGGCGAC
GGAAGAAAGGGAAGTAGTTTTAGGTCCTTTAGAAACTGTGGTCCAAGCACCATCAGCTTCTGGGGGAGCC
AAGGAAGAAGGGGCCATGGCAGCCTTGGGAATAGTAACTACGGAAGCACTAGCGGAGGCCTTGGGAACCC
ACTGCATATTGGAATTAGGGCACTTAGCAAGAG
>Pg_Root9451_c0_seq1
GGCACGACAAGTGGTTCTTCGTCAAGGGCCTCGACCTCTAGCTCCTTCCTCACTTGGCTCAACCCGAGGA
TCCTATAGCCAAAGTATTCAAATTCCCGGAGGACCGTGCTGATGCCTTCAAAGACTTCTACAAAAGGTGG
AGCTGGACTTCATGGAATCCGGGAGTCTTGTCCAACGAGATCTGGCTATACAAACACGGGCGTAAGTATA
TCCCCTCTTGACTTCCTTTTTTTCTGATATTTTATGCCATAAGCCATTCTCTTCTGTTCAGTAACAATCT
TCAAGCCCGAGGGGACCGATGAGTCTGTAACCGCCCTACCAATTCCAGCTGGATCAATCTGTTTCCCCAT
TATCGATGATGGGGACAAAGGGGAAACCATCCCGATTGCTGAGCTCTCGACCGGTTCTAAGACGGGTCCT
GTCATCCCGGATGCTCCCGCTGCCGAACCCTTTGGCAAGTCAGTTTTGAAGATGGGTCGGGCTGAAAAGA
TGGCCATGTTGAAGAAGAC
>Pg_Root9454_c0_seq1
GGAACGTCTTATCGCTATTTTCAATATCCGATTTTGCAGTGTTAATTACCGTAACGTTTCATATCGTTTT
GCTTAAATTTACCGGCTCTATTGAGCTTCGACGATCCCTTCCAATGCCGGCGTTTTTAGGGTTCCTTCTC
GGAAGCTCATCGCCTTGCCACCCGACGCTTGGAGCTGGCGCATGAAGAAGAAGAAGATCACCAGCAGGAA
GACCATCGGCAGCCAATAAACGAGCAGGTTCGTCCACAGGCCGTTCTGGTCGTCCGGCGCGTACTCGACC
TTGACGTTGTTATCGACGAGCTCTTTGTTGATCTGCTCGCCGATGATGCCGGTCGAGACCTTCTTCTTGC
TGGCCTCTCCGTCGACGGTGACGACGTA
>Pg_Root9470_c0_seq1
AGTGATGATTGGGAAACTATTGAGATTAGTTCAGAAGAACTGCTAGCAAAGCATGTGCATTTTTGCGAAA
TTTGTGGGAAAGGATTTAAGAGCGATGCAAATCTCCAAATGCACATGGGAACCAGTTTAAACCGCTGGAA
GCGCTTGTCAAGCCGGAGAAATTAGTCGATCTGAGCCGGGAAAAGACAGGGTTTTCGTGTCCGCTTGTGG
GTTTAATAAGAACGAATCCCACAACAAGTTTAAGCCTTTAAAATCGGTTATTTGTGTGAAAAATCATTTC
AAGAGGAGTCGTTTGTGTCAAAATGTATTCGTGTAGATAATGGCAGATTTGAAGAGCCATTTGAAGCATT
GTGGTGA
>Pg_Root9475_c0_seq1
TGGTGGAGCTGGAGGTGTCAAAACCATCACAAATTATGGCCCGGTTCTGAAAGCTCAAGGCAGAGGATTC
TCTGATGTGTTGTACCTTGATTCAGAAAATAAGAGTATTATTGAAGAGGCCAGTTCTTGTAACATTTTTC
TTGTCAAGGTACGTACGTACGTACGTACTCATCTAATTTTTGGTTGATATATCACGGACGGACGGACGGA
CGGTCCACTTAACAGATGCAGAAATTAAGTGTACAGGGTAATGTGATTTCCACTCCAGCACCTACCGGAA

>Pg_Root9480_c0_seq1
CGGAAAAGAAACCGCTCGGCACCACGCGAGAGCCCAACTGACCATCCCAAACTCTGACACCGACGCGAAA
GCTGGGTCAGGGGGTCAAAGGCTCGAAACCTCGAGTGGGGCGGCAAGTCCCGGAGACGGGCGCCAAACCA
TCTCCCCCGTAAAACGCTGTAGGCGAGGGGACCAGAGCGACGAGTTGCGTTTCGGCGCAGCTCGAGGTCC
TGAGAACCAACGCCATGAGCGGACGGAATCGGCGACTTCGGTCGACCGATGCCAAGAGGGAGATTCGGGT
CCCAGAGGAGGACAAAACCTGAAGAGGGGAGCGAGATCCAAGAGTGGGTAACACCACCCGAGGAACCCTG
CATCTCCGCTGCGGAACAAGACCTCGAAGTCGAGGATCCGCGTCATGGCAGCCTGGGAAACCGGGTGAGT
GACGCAGACACCAACG
>Pg_Root9484_c0_seq1
GAAGGAATGAAATTTGCACTAGAGGAGCATTTTACTGCTTCTTGGTCTTCTCAGCCGGGGCGGCGGCGGC
GGCCGCCGCGACGGCCTCGACGTTGCGGGTGTAGATCTTCCACTTGGTGGACGACGAGACCAGCTTGATC
GCCTTCTTCTTGGCCAGGTACTTCAGGCCGGCGGCGGCCAGCGAGACGGTGATCTTCAGGCGCTCCGAGA
CGGCCGGGGCGGTGATGACCTTGTACTTCGGGACGTCGTTGTTCAGCTTGTCCATGGTGGCCTTGTCGAA
CATGACGGCGTTGTTCAGGGCCTCACGGGTCTTGCCCTTGGACCACTTCTTCTTCTGCTTCTTGCCTCCA
GTTGCTGCAGGTGCCATGTTGTCGGATGTGTGGTGG
>Pg_Root9509_c0_seq1
ATCAACATGCGCTCCTTCGCCGTCGTCGCTGGCTTCGCCGCCGCTGCCAATGCCTATGCTTATGGCTACC
CCCCTGCCTACAACACAACCAGCGTTGCTCCTCCTACCTACGAGACCTCGTCTGCTCCCGTCTACCCCAG
CTACCCCGAGAGCTCCAAGGCCCCTGAGTACCCCAGCTACCCTGAGAGCTCCAAGGCCCCCGCCTACCCC
GAGTACCCCAGCTACACCACCACTGAGGTCAAGTACGGTCTGACCACTGTCTGCCCTGAGCCCACCACCG
TCACCTATGGCACCAAGACCTACACTGTCAAGTCCAGCACCACCATCATCGATGATGACTGCGAGTACAC
CACCACCTATGAGGTCAAGCCTACTCCTTCCGCCGTCTACCCCACCTACACTCCTCCTGCCTATACCCCC
AAGGAGCCCGTCTATCCCACCAAGAACGCCACCACCCCCTACCCCACTGGCGTCAAGCCCAGCTCCACCA
AGCCCACTACTCCCGAGTTCACTGGCGCTGCTGCCCAGGCTGGTGTCGGCCTTTTGGCCGTCGTCGGCGC
CATGGCTGCTTTCTTGTAAGCGGTTCGCTCTTAGGTGATTCAACGAACTGTGACTTGTCATGGCTAGTTG
GGTTTCTTTCGAGTTTTGGAAGAGGTGGTAAAACGGCTTCACGGGTAATGACTTCGACTCTA
>Pg_Root9525_c0_seq1
GCTGATCGATCAGTGTTGGTCCGAAAAGTTTGATTTAGGTGTGGATCTGTTTGGTAGAACACAATATCCC
CGGCATCACTAACATAATGGTCTTGCTGAATGCTTTTCATTAGAACACTAATTAAGTGAAATGGAAATGG
CCCTGATTTTCTTGGCTCCCGGTAATATTTTCCGAGCACCGGCTTAGCTGCCTTGGTCGCTTCAATTAAA
TGGTAGTGTGGAATTTGAGG
>Pg_Root9529_c0_seq1
GTTTTGTCGTCCCAAACAAGCACAATCACTCGAAGTCCTTCTTCCGATTTGTACTTCAACAAGTCTCCGA
GGGTAAGCTCTCCTCCAGAAGGCAATGGCCTCGTCGGCTCCCTCACAAGCTTTATTTTGTGATATATGGA
CCAACCAACAATATAAATCAGGTTATGAGCTTCCAATAAGGCATGGCATATGTCCTCCCAACACTGGTTT
TGCTTAAAAACTTTTCCATCATCTAGCGAAATTTCAGGAATCATTCCATTAGGCATATGTGCATCTTGAT
AAAGAG
>Pg_Root9541_c0_seq1
CGTCGGTGGTCAACAGGAATACCAATAGTAAGTGCTTCTTTACGACGAATTCCAGCTTCCTTGAGCTCAT
CAAGAGTGAATCCACGACCAGCTCTTAATTTAGTATTATATTTAAGTGTGGGGCATCTTACTGCTGGTCT
CAAAAGTTCGACAGGGCGTGGAGCAATTCGCGCGGCCTTATTGATACGATTGAGTCTTCTTCTCTTTTTT
CGTCCAGGCTGATCGAACCAAGTCTTAACATGCAACTGCCAATCCTTGTGATAATGAACGTTCGGAATTC
GATTATTGTGCTTCATTTTCTCCTCAAG
>Pg_Root9552_c0_seq1
TCTTGAGCTTTTGACAGGGAGGAAACCTGTGGATCACACAATGCCACGTGGCCAACAGAGTCTTGTAACC
TGGGCTACACCGAGACTAAGTGAAGACAAAGTGAAGCAGTGTGTTGATCCAAAGCTAAAAGGAGAATATC
CTCCTAAATCAGTAGCTAAGCTAGCAGCGGTGGCAGCATTGTGTGTGCAATATGAATCAGAGTTTAGACC
GAATATGAGTATAGTTGTGAAAGCTTTTCAGCCACTTCTCAAAACTCCAG
>Pg_Root9571_c0_seq1
GACTTTGTTTTTTTTTATTCTTTGAGAGTTTTTATTTAGCAGCTGGCTTAGCAACCTTGTGTCTCTTGGC
AGTGGCTTTGTTGGCCTTAGCAGCTTGTTTCAAGACTCTCTTGACGATATAGTGCTCTTCAATCAGGAAA
GATCTCAAGATTCTTTGTGTGACGCAGTTACCGCATCTGCTTCCTCCATATGCGCGGTTAACAGTTCTTT
GGCCTTTAGGAATTCGACTGTATTCGATTGGGCGAAGATGAGGGATCCCAATTAAACCGGCTCCGCAGTC
CCCACATTTTGGTCCGTTGGCGACCTTCTTTTTGTAATGATACACCAATCGATTACCGGGCGTCTTTACA
ATTTTGGTTTTGTTGGAGCGAGTATTGTATGAGTGACGACGTCGATAAGTTAACCTTTGGGGCATTGGAC

>Pg_Root9576_c0_seq1
GTTAGCAGAACAGTAGACATGAAGCTAAGGTTGATAGTGCTTTTAGCCCTTTTGGGCTTGGCTATGTCCG
AGGTGTTCCAACATCAGATCACGAAGATCAAGAGTGCCAGGAGGAGAATGAGGGAACAAGGCACATGGAA
AGACCATCTAGCTCGCAAAGAACTCAAACGCCTCTACAAACAACAACACCCAAAAACCTTTGCCACAGTC
TCCCAAAATGTCAACGACTGGGAAGATATGGAATACGTTGGAAACATCACCATCGGTACCCCTGGCCAGC
CATTCGCTATCATCCTCGATACTGGTAGCTCCAACTTGTGGGTTCCTGATGTAACTTGTGGTAATGGTGG
TGGTAGTTGTACCGATCCTGGATGTGACCAAACAGGAGC
>Pg_Root9587_c0_seq1
GAGATTTCTCTCTATCTTTAAACTCGTTGAGTGAAAAGTGGGTTGCGATAACTCCCCAGTATGGCGCGCC
CGGCAGGATTCGAACCTGCGACCACCCGCTTAGAAGGCGGGTGCTCTATCCAGCTGAGCTACGGGCGCGT
ACTTCGGTCCCGTAGGTTGCTTTGAATGGTCGGGGCGGCGGGATTCGCACCCCCGCCCCTCTGCTCCCAA
AGCAGATGCGCTACCAGACTGCGCTATCCCCCGCCGCGGGTCCCGGCCTGGCGTCTGG
>Pg_Root9606_c0_seq1
GGTATGGTTTATGCATTGCCATCTGGAGGTCCACACCAGTTGGGGATTGAAGATGGCATGGCTTGTCTTA
GATGGAAAGCTTCCCAATCAAAAGCTCCTTCCTCCTCCTGCAGATCTCCCCAAATGCTGATCCATTCTCA
TTCATTTTATTCACTTTAGAAATTCAATTCCCACCAAGATTTCGCCATTTGGTTTAATTTTTAGTCTTTA
GCCTTTTCGGCCAGCACTGGCTTTAATTTACACAGTGAATTTGATTTACTTCCCAGCGAAGAGTCTGATT
ACTTTTTGTAACATTCTTAATTCGACATGTTTATGAATGAGGCATTAATAAT
>Pg_Root9617_c0_seq1
CATGATTGTCAAAAGCATGTCAGTCCGAGACCATTTAGATGACCTGAAAAGCTGCTTTGAAACGGTCAGA
AGACATAAGCTGCGTTTAAACCCGACCAAGTGTACCTTCGGATTGGGGTCCGGAAAGTTTCTGGGATATT
TGATCAGTAAAAGGGGCATCGAGGCGAATCCGGAGAAGATTCAAGCTATCTTAGACATGAAATCCCCGAA
GACATACAAAGATGTGCAA
>Pg_Root9642_c0_seq1
AGACTTTATCCGTAATACATATGGCTTCACTTTTGCAAATGCCACAAATTTGATTCTGACCTCTGGTACC
CTAGACCCTTGGTATTCGGGTTGTGTGAATCAATCTCGACCTGGGATGGATCCGAAGACCGCCAATCCTC
GAGGCCTATATGTTTTCAACATGGAAGGAAGCGCTCATCATTTGGACTTACGAAACCCCAACACATGTGA
TCCACCGAATGTTGTCAACGCTAGATTCCAAATCGCGAATATAATCAAATGTTGGTCATATCCGAATGAT
CCAAGCTGTGG
>Pg_Root9681_c0_seq1
TGAAGATATTTAAGTGCCTGGTTGTCAGAATATAAAAAAAATTCTTGAGGCAACTAGTAGTTCCTCCAAT
GCCAAAGGGATCGTACAACAACATGCAATTCCTTGTTATAGGTTGAGTATCATTGTTGCACTCATAGTTT
CGCACTAGAATATGCCACAGGGTGACCTTCTTGACTCAAGACTCCACCTATTCCTAAACCCGAAGAACCA
CAAGCAACCTCAAAAACTTTAGAAAAGCCTGGGTGTCTTAAAATAAGAGCATCAATCATTCATTTTTTGA
TATCCTCAAAAGCTCTAGCAGCAACATTAGACCATTGAAAACTCCCTTTCTTCATACAATCTATAATGGG
GGCCATGATGGAGCTAAACCCTTAATAAAGCGTCTATGAAAGGTGGCCAAACCATGAAAACTATGAACCT
CATAAATTGTTTTTGTCTCTGGCCATTCTCGAATAACTCTTATTTTTCAGGGTCAGCTGCAACCCCCTTT
GAAGATATAATAAGTCCCAAGAAAATCACTTGAGACTGCATAAAGGAGCACTTCTTGAGGTTAACATAAA
GTTTGGCCTCTCGAAGTGCGACAAGAACCTTGCGG
>Pg_Root9682_c0_seq1
GTCTTATTGAGGATAATATCCCTCACAGCATTGAACACGATGATGATGTTGTTAGTATCAGTAGCACAAG
TCATGTGGGCATAGATAGTCTTGGCCTTGTTCTCGTTAAGCTCTAGGAAGCGCTCGCGAATGAATGTGCT
TGTGGCTTCGAATGTTTGTGGGCCGCTGTACTCGGGAAAGCAAACATTGAGGGGTGATCGCTTGATCTTT
TCTTCAAAAATGTCCTTTTTGTTCAAGAATAGAATGAAAG
>Pg_Root9693_c0_seq1
GGCTGTTGCGCAGGTGTTTTCTTCGGTGTATTTTAGTGCATGGTCAAATAAATCATACATGAAACCTCTT
CTATTCAGCAGTGTTGTTCTTCTTGTGGGAAACACTTTATATGCCCTGGCGTATGATCTCAACTCCATAT
ATATTCTTATCATTGGTCGTCTATTCTGTGGGCTGGGTTCTGCAAGAGCTGTTAACCGGCGTTATATCAG
TGATTGTGTGCCTACTAAAATGCGAATGAAGGCTTCTGCAGGTTTCGTTAGTGCCAGTGCACTTGGGATG
GCATTTGGTCCTGCTCTTGCTTGCTTATTTCAAACCAAATTTAAGATCTTTAAGATCACATTTAGTCAAG
AGACTTTACCCGGATGGTCTATGGCTTTTGCATGGCTTGTGTATCTACTGTGGTTGTGGATTGCATTTAA
AGAGCCTCCGAATGAGGATAATAAAGACAATGTTGAGCAGCAGCAAGAAGCAAACACTGGACTGAAAAAT
GGTAGAGTACTAGAGAATGGGTTTACCGAACCATTGCTCTTAAGCTCGGGAGAGAAGCAAGAAGATGAAG
ATCATGAGGATCAGGAATGTGACCCTAGTGACGAAGAAGCCGAAGAGGATATCCACAAACCTGTCACTTC
GATTGTGTCTGCATAAAAGTTGCTTACACCATCTGTAAAGGCTCAGCTATTTATATATTTTATGCTCAAA
TATGCAATGGAGATTTTAGTTGCTGAATCAAGTGTCATCACCACATATTACTTTATATGGTCAACCACCA
ATGTTGCCATTTTCCTTGCTTGTCTCGGCCTCACAGTCCTTCCTGTTAATATTTTTGTTGGAAGCTACAT
CGGTAACTTTTTTGAAGAGAGACAAGTTTTACTGGCATCAGAAATAATGGTATGCTTAGGTATACTCTTG
AGCTTTCAGACAATAGTCCCTTACTCTGTCACGCAGTACATCGGCTCAGCTCTCATCACATTTGTATTTG
CCGAAGTTATTGAAGGTGTCAACCTATCACTCCTTTCTCGTGTCATGTCATCTCGGCTTTCACGAGGAAC
CTTCAACGGAGGCCTGCTATCGACCGAAGCCGGGACAATTGCTCGAGTAATTGCAGACGGAACAGTAACA
CTGTCCGGGGATCGGAAGCGCGTCGTGT
>Pg_Root9701_c0_seq1
GGATAATGAGTTGGGGTTATGGCGGGTGAGGAGCGTTGGCTTGAAAATGGGGGAGAGTTTTAGGGAGTTT
GCGGGAAGGTGGTTGATTGTTGCAACAGGGGAGAATGCGGAGGAGGTTGTACCCATTATTGAGGGTATGA
ATGAGTTTGTTGGTCCTGCGGTTCATACAAGCCTGTATAAGAGCGGGCATGGGTTTCGGGACAAGAGGGT
TTTGGTTGTTGGTTGTGGGAATTCGGGTATGGAGGTTTGTTTGGATCTTTGCAACCATAATGCTCGCCCT
T
>Pg_Root9725_c0_seq1
GTTTTTTTTTGTTTTTTGTTTACACTTAATATATCTTTATTATTTTTTTAACGGAAGTGTAAATAAAAAA
TATACATCTCCAATTTTTAAATTGGAGGGAGTATATATTAAGTAGCAGTATATATGTGTAAGTATTTAGG
TTATAATTATAACACTAAAAGTGTAAATACACAGGTGGTATACAGAATGCTGTAATCTTGAAGAGATTGG
GATAAGTCAGGAAAAACTTCTGATTGCTTATTTTTTTAGTCACCGCCAGCATATTTGAGCCAAAGAGATT
CATTGAACGGATTGCATGGGCCAAATCTGCAATCTTGGTTGATATGGTCAACTCTTACAAGTAATCATGC
TCTTCTTGTCAGACAGCAATTACAACAAAGAAGTTCGAGTTGTAGGAAGTTTTATCCAAAACACCCTGCG
CTAACTCTCACCGAATTCACACTGGAAAGATTACTTCCGCCAACACTTATATCAGGCTGTTAGTTTTGAT
ATTCCATTCACAATATTATGTCTCCTCTGGTCGTGTCAATTTTTTGTTTGGTTAATTCTTTGTAATTGCT
TCATCGATTCCTCTTTTCAGGTAATTGTAGTATT
>Pg_Root9767_c0_seq1
ATCACGACAACTTCGACCTGCGATTCAGTTCCCAGGCTCTTTTCTTTCTTTTCCCTATCGCCAACTTGAG
ACGCCTGTATCTCAAGAACCGCTCCGATGTCTCACAGAAAATTCGAAGCCCCCAGACATGGTTCACTAGC
CTATCTGCCCAGAAAGCGAGCTGCCCGCTACCGTGGTAAGGTCAAGAGCTTCCCCAAGGATGACCCCAAG
AAGCCCGTCCACCTCACGGCTGCCATGGGCTACAAGGCCGGCATGAGCACCATCA
>Pg_Root9803_c0_seq1
ATCTGTTTCGGCAAGAAAGGAAAATTGAGTCCAAGATTCATAGAACCGTTCGAGATACTGAAGCGAGTGG
GTGAAGTGGCATACAAAGTTGCGTTAGCACCCGAGTTGGAGCACATCCACAACGTGTTCCACATCTCCGT
GTTACGACCATAGAAGGCCGACTACAAGCACGTGATTTCTTACGAGCCCATTCAAGTGGAGAAAGAATTG
GCGTATGAAGAAATTCTTGTCCAGATATTAGATAGAAAAGAGCAAATCTTAAGAAATA
>Pg_Root9805_c0_seq1
GTCTCTGCCCGCGTCGAGCAGTTCAAGGATCAGGTTGAGCGGCGTCTTGCTGGCGAGCTGACTGAAGAGC
AGTTCCGCCCGCTGCGTTTGATGAATGGTGTCTATCTTCAGCTGCATGCCTATATGCTGCGTGTTGCGAT
CCCCTATGGCACATTGTCAGGTCGGCAGATGCATAAATTGGCTCATATTGCGCGCCGTTATGATCGCGGT
TATGGCCATTTCACCACACGACA
>Pg_Root9845_c0_seq1
GGCGTCCTTCACGGTCACTTTGATGATGTCGCCAATGTGCGCGTAACGGCGCTTGGAGCCGCCCAGCACT
TTGATACACATCAGTTCCTTGGCGCCGGAGTTGTCGGCCGCGTCAAGGTAGCTCTGCATCTGGATCATGA
TTCAGGTTTCCTTGTTAGACGGCCGCACGGGTGACGATTTCCACCACGCGCCAGTTCTTGGTCTTGGACA
GCGGGGCGATCTCGACCACACGGACCACGTCGCCTTCG
>Pg_Root9846_c0_seq1
ATCCACAACGGATACGCCCCTGTCTTGGATTGCCACACTGCTCACATTGCCTGCAAGTTCGAGGAGCTCC
TTGACAAACTCGACCGCCGCACTGGTGCCTCCCAGGAGTCTAACCCCAAGAACATCAAGAACGGTGACGC
CGCCATCGTCAAGCTCACCCCCTCCAAGCCCATGTGCGTTGAGGCTTTCACCACCTACCCCCCTCTTGGT
CGTTTTGCCGTCCGTGACATGAGGCAAACCGTTGCCGTCGGTGTGATCAAGTCCGTCGAGTACAAGGATC
TCACCAAGGCCAAGGGTGCCAAGGCTGCTGCTAAGGGTGGCGCTGCTCCCGCCAAGGCTGCTGCCAAGGG
AGGAAAGAAGTAAGCGGTTTGAGCTATTGGTTCTGTTCGCATTGCTTGCGTTGTACGTTTAGAAAAAAGA
GAGATGTAAAATGTGATTCGGCACATAAAAACAAAAAGCATCAAAA
>Pg_Root9854_c0_seq1
CGTCGTCGTCATCATAGGTTGATATCCACCGTTCCTCTTGTAGCATTTCTACTACTGCAAATGTGCCTTC
TGTTAGGAGATCGTATCGCGGATTTGGACTCCAAAATACGGCAATAGGCCTGTCCCCTTTTTCGAATGAA
CCACTTTTTGGTAACGTTATGTCTTGTTTTATGTCTCCGAAATTTATGCCTGGTGGAGGGGAGTCTCCAG
AAGGGTCTAGTAGGAAGCTGAGTTGGACGGAGGAGAGATCTGGCGGCACTACGTCGTTCTTTGCAGGCTT
TTCGCCTTGCGCCATTGCTTTTGCTAGTTTGTTGAATTCTTGAATGTATGCCGATAATGTGTGAGGCCCG
TAGAGGGTTGAAGCAGCCTCGTATCGTTGTTGTTTGTATTCTTCAAAAGTTG
>Pg_Root9876_c0_seq1
CCCCAACTCAGCTTCTTTTCTGTCTGGCTTTTCATCTTCAAACTCTTCCAACTCTTCAGGCTCACATCGG
GTTGTCTTGAGATTCTGACCGCTGGCCCAACACCTTGAACTTGACCGCTGGCTCAACTCTGAATCTGACC
ACTGGCCCAACCGTCTTGAACTTGTCCGCTGGCCCATCCTTGATCTTGTGTCCTGGAGCATCCTTTGTGA
GCCTTCCAAGCCTTCAGAGCAGGTGCTTTCTTCGATTAACTTTGTCTTGAATAATCTTGATTAAGCAGTG
ATGTGTCTTGAGTGAAGCCTAGCACGTTCATTTATTTGATTCGATTACTTGTCTTCAGGTGTTCTAATCC
TTCTTGAAGAGTTCTTGACTGAGTCTTGAAGATTTCTTCAGAGCAGTAACTTTAATAAGCATTGTATCCT
GTTTCCTTTTTAATTCCAATGGTATTGTGATTTGATTTTCTACTTTTTGAATTGAGTAGCAGTCTTGTCT
GTAGCATCTTGTGGCGTATAATGTCTTGATAAGGTCTTGATTGAATAGATTGATCAACCCCAAATTTGCC
TGAAATCGTAACGGTAGTCGCATTTTACTTGTGATTGTTTGATTCATAATGTAAAGTTTCTTCTTCAGAT
AGTCTTGATATGATCTGAATTCATCATCCTTTGAGCTTTCTGTCTTGAGAGGTCTTGAGATAAATAGCAG
TTCATAGCAGTTCATAGCATATTTTAATCGATTTTCTTCATTCTACGAAGCATAACTGGTCCAAAGGTAC
CTGTCTGATTGATAAGTTGATTGGTCAGTGCTTGGTTTTCTCAATAAATTCTTCTGGTTTCGGTATCAGA
TTTGATTGTTTGATTCATTCATCTACCAAGCATAACATTTCCAAAGGTACCTTTCTTCAGCAATTCATTT
TCCATATTTTCATTTCAGAATTCATGTTTTCCTTTGCGACTTTTTTCAGTAGCATCTTGATTCAAAG
>Pg_Root9878_c0_seq1
CAAGATCGACTGTGATGATTATGATGCTTGCACTGATGACTATTGCGATGAGGATGATGGATGCTGTAAA
GCTGAAGTTGTTGATTGTAGCGATTATAGTTTATGTACAATTGATTATTGTTGGAATGGTGAATGTCAAC
ATGAGCAAATTGAATGCGATGATTACAATTTGTGTACTACTGATAGTTGTGAACCCGCTTCTGGATGTAT
CTACACCACCACTCCTTGCGATGATCATAATGCTTGTACAGATGATTCTTGCCATTACTTATCTGGTTGT
ACAAATACCAAAATTAGCTGTGATGATAAAAAC
>Pg_Root9932_c0_seq1
GCTAAAACAAAGAAAGTATTTGGTGGTAGAAATAAAATCACACCTTACAATAAGTTTATGAAAACCGAAC
TCCCAAAAGTAAAGATTGACAACCCAAAGATTAGTCATAAAGAAGCCTTCAAATTAGTTGCTCAAAGATG
GAAAGATTCACCTGAAAATCCGAAGAACGTTCAAGAACCGCCGGCTGAATAACTTTGTCTTTACAAAATA
TTTCTTCTTTACGCTTAATATAATAATATTA
>Pg_Root9958_c0_seq1
TTCTACATCATGGCTGAAACCTCTCTCGTCACCCCAACCAAATGCTCAGCCCTCAGAAAAGGAGGATACG
TTATGCTTAATGGAAATCCTTGCAAGATTGTTGACATGACAACTTCCAAGACCGGAAAGCATGGGGGTGC
CAAAGCCCATCTTACTGGAGTCGACATTTTTAATGACAGAAAGCATGAAGAGTTGTGTATGTCCACCCAC
AACATGGACGTCCCAACTGTCACTCGTGAAGATTTTCAGCTCCTCGATATTGACGAAGATGGTGCTGTCA
GCTGG
>Pg_Root9959_c0_seq1
GACAACAAGCCGTCATATGGCAACAAAGACAATGGCAAATCAAATGGAGGTCATGGTGGTAATGGTTATG
GATCAAATGGAGGTCATGGTAATCATGGACTCGGAAGATATGGAAGTGCTCGATATTACAATGATTTTGA
TACCGTCTGCTACCAAGAGCCAACATGGAAATTGGAGATCAAAGGTGATGGCAAATCAGGAAAGGTTGAT
GCTAAATGTGATTCCAAAATTAGCACACGATGTGAAGGATGCTGCAAAGCTTGGGGATTCTCCCACGAAC
GCTATGAACACGAAGTCGTTGGCTTCCTTCTCCCAAATGCAGATCTTAGCTTAGGCAAATGCACATGCTG
CAAGGTAAAGCCAAGTAGCGGCAAGAAGCACAAGAAGAGCAAGAGTAAAAGCAAGAGTAAGAGCAAGAGC
AAGAGCA
>Pg_Root9988_c0_seq1
GTATTGTATAATTAACAACAGAAAGAACTTGTACAACTCATTCCAATCTGGACACCCTCTGGAGAAGATT
ATTCATTGTTACAGAGAAGGCATCCTGAAATTTCTCAAACTCTGAATTTGGATCTCCATAAACCAATCCA
GGCATCAATTCATACACTATATATCTCCTCATATCATCCCTTACACTAATAGGAACCTTCATTAGCCTCC
CCACCACATCCACCTTTGACTTTCTCACCTCTTCTTGATCTATAAATACTGAATATTTCTCATGATCCTC
TGGCAAATGCCATGGATATTGATAATAAGCTGTGAAAGGATCAAAAAGTACCGGAATACAACCGGATATT
AATGAATCAAATACTGATTTTCTTGTTGGGCTGTCACCTGGTGGCTGCAAACAGAATTCTGACTTCAAGA
AAAGGTCCATAATGGATTCAGGGTGACCACATTCCCCTGAACTACAATTCAAAAAGCTGCACTTTTCGCC
GCTTGTTGAGGTGCATTGGTTGATCAACACTGACCTTATGCTGTCCGGGGAATCGGGTCTTGCTCCCCCT
GCAAAACCAACGAGGCTTTTTCTATTTGATTGTATGATCTTGAGCTGCCATTGTATGATATCTTCGTCTG
AACGAGGATGAAAATTGGTAGGATGTGGAATGCCAATGTCATTGACATGCCACGGCTGTCGTTCGATTAA
TAGCTTTATGGGGTTTTGCATTTGATCAAGATTTAACAATGTACTCCCCCATGGAGAATCATTTCTCCTC
CTAAAATCCCAAGAAATTTTACCCAAAACAAAGATATGATCTTTACCTGAATTTAAAGCCCATGGTGTCT
GCAACTCGAGCCACTTGACCAAGTCTAGTGCCAAACTGTCCTTAATATCAATAGACACATTCTTGAAATG
CCATCTCAAAATGTCCAGACCACCATAAAATGGTACATAAAATAGTTTAGCATCATTCTCATTGTAAACC
CTACAAGGATGTTTTAAAGTCCGGGAATGGAATATTGGCTCCAATGAGTACTGATGAGTCTGGTACCAGC
CTTTGCCAAGCTTTGGTATCGGTTCTCCTAATGCATCATTTCTGAAATATTTGCAGAAATCCAACCATGT
GGACATATCACCACACTGGCCTAACAAATCTTCATTAAACTTTGGTGGCAAATCGTACACGTATATCCCC
CTCCCATCGCAGGTTGCAAGGCCTTTTGAAATAGAGGTCCATGATCTATGCACTTGTAGCTGCTGTTTCA
CTACCTTCACAGCATATTCAAACTCTG
>Pg_Root10018_c0_seq1
ATGATATATACGACCTCTGGGAAGCAATTCAGAAGTCAGCTTGGGGTTCGGAAGAGGTGATAGCGGCTTG
GGCAATGAAGTGGTGGAGGCTTGGGATTTCTTCTGTGTTTTTCAAGAAATGAAGGTCACTATTCGACCGA
GAGGACGTTAAATTTCTGGAGATGAGGAGAGAAAAGTGCTTGATCTTGGGCGGCCGTGAAGAGGAGATTG
TGGACGTGAGGTGATATGATTTTGAAGAAGAGAGAGAACTTCTAAAAGGGAATGCACAGCATCGCCTTTG
GAGTTTCATACGTATAACGGAGTGGGGTTGGTAGTTGAAAATTGAGGTAATGAGAGCTGAAGACGCCATG
GATGAGAGAGAAAACAGAGCTTGCTGGCAACAGCCGAAGTTGGATGGATAGGGGTTAGTTGGTTTGACTG
AAAATGAGCTGGGCGGGTCAAATTAAGGAATATTAATTACATACTAATTCCTTAAATTAAGGAATTTT
>Pg_Root10035_c0_seq1
AGTGTATTTATTCTTTTTCGCACCATGGGATCGAGTGTCAGTGCAAAAATTTTATTTATTGGGCTAGACG
GAGCTGGCAAAACAAGTCTTCTCACCTACTTGCAGCAAGGCCCAAACGATGTTGCACCTAAACCTAGCAT
TGGATTCGACACTAAAGAAGTGAAATACAAGAATGTGGATATGTCCATCTTTGATGTCGCAGGG
>Pg_Root10046_c0_seq1
GGAAGCTACACAAGGAGTTAAACAAAGTAAACAAGATCTAGAAGCTGCGTTAAACCGTGTAGAGATTGCT
AACGTGAAGCAACTCGCAGCTGAAAACGCTTTCCGCGGGTGGACAAAACACACACCTACGAGTCAAACCC
GACGCTCTTTTTTCAGACATCTGAATAGGCAGCATGAGCCAGTTCTAAAGTCTAATGTTTCGATGCGTGA
TGTTCTGAGGCGTAAGCAAGTTCCGAAGGAAG
>Pg_Root10073_c0_seq1
GGAATTTTTGGCCTAAAGAGGAAGAAGACCAGACAGAAGCGTATTGGTTAAGGAGAGACAGTTCAGCGGT
CTTCTCAACAACACAAGAAGCGAACAAGAACCCTGTGTTGTCAGGTGCAAGGGGTATATCAATAGCCAGA
TCCTCCAACATCTCGAACAAGTTTTGAAACCCATCCGAGAAGTGTTGAGGTGTAAAAACGTTTTGTTGTG
CGAGCAAAGAGAAGAGACAAGTCAAGTCCTTTTTAACACACTCTTTTCCTTCGACTAAGACGAATAATAT
CTTTTCAAAAGCAGTAGGAAGGAGGTGTTTAGGTATGTTAAGTTTCTTCACATACTCGACAGCGTCGTCT
CTTTCGCC
>Pg_Root10079_c0_seq1
GTAGAAATGTTCAAAAACGATGGAACCGTTCTAGTCCTCAAAAACCCAAAAATGCACGCCGCTACAGCAT
CAAACACGTTCATGGTTGTTGGTAACCCAGAAACTAAGAAGTATCAAGATGTAATGACAGATGCTGATTT
TATTTCTGCAATGACGGCAGCTCAAGCTGCTGCTGCTCAAGCTGGAGATGATGATATTCCGGATCTTGTT
AGTGGGGTGAATTTTGAAGCAACTGCAAAGGGAGAGCCAGCAAAGGAGGAGGAAAAGAAAGTGGAGGAAC
AGAAGGAAGGAGCTACTGAAACTCCTGCTGCCGGCACGCAATATAAAAG
>Pg_Root10086_c0_seq1
GGGAAAACCCAAACAGAAGCAGGCAAATCAATTTCGCTGGCAGAGAAATCGATCCATTGTTCAATTTGAG
CCGCTTCGAAAGGAGTTTTTCCATAAAGTGCATTCTTTCCTTGTCTAGCAACAAATCTTGCAATAGCATT
TCCTTCAGAGAGAACCCCATCACTTGTTTCGAGGTAAGGAATCTTACCGAAAGGGCTGTTCTTGATGGAT
TGTTCAGTTGCATTAACAACTTCGATTTGAAC
>Pg_Root10098_c0_seq1
TTCGTTTTTAGGTATTTCTTTAGTAATACAAGTTATTTCAGGTTTATTTTTATTATTAAATTATAATAGC
TTAGAGAGTTATTCAAGAATTATATATATTGTTATCGAGGTGAATTATGGTTGGTTCTTTAAGATTTTTC
ATAGTAATAATGCTAGAATTATTTTCTTAAATCTTTATTTACATTTGTATAAAAATATTATGATATTTAG
ATATCGTTAACATAAAACTTGAAATACAGGGTTATTGATAATAGTTCTTATTATAGGTGCTGGTTTTTCT
GGTTATGTATTAGTAGGATCACAAATGAGTTTTTGAGCTGCTATAGTGATTACTTCATTAATTAGAGTTA
TACCTATTAATGGAGAATCACTTATATATTTTGTCTGAGGTGGTTTTAGGATTAATTGAATAACTCTTCA
GTTGCTTTTTGTTGTTCATTTTATTTTACCTTTTTTAGTTTTAATTATTATAGTTTTTCATTTATTGTTT
TTACATAATAGAGGAAGAACAAGTGTACTTTATGTTCATAGAGGTGGG
>Pg_Root10126_c0_seq1
GTTCCGCTGGGCGAGGATCATCTGGTAGCCGATGCCGTTGGTCGACCCGACCAGCTCGGAGATGCCCATC
AGGATCAACGCGAGGGACAGGCTCACCCGCAGGCCGGCAAAGATTTTCGGCAACGCTGCCGGGAGTACCA
CGGTGGCGAGGAACCGGGTCTTCGACAACCGCATGCTCCTGGTCGTCTCGACCACCGTCTCGTCCAGCGT
ATGCGCACCGTCAATGGTGTTGAGCAGCACCGGCCAGATCACCCCGAAGATGATCGTGGCGAGCTGCATC
GGGGTGCCGATGGGGACCAGCACCAGGAACACCGGCAGCAGTGCCGGTGGTGGGATCGACCGCAGGAACG
AG
>Pg_Root10177_c0_seq2
GAGAATTGTTGCCGTTCTATGTAATATGCCACATTCTCTATACCTTCCTCACCTCCTTTTTTCTCTCTCT
TCTCCTTCCCATCCGCTATGCCTTGAGCCGATTCCAAGGACTAGCAGCATCGTCTCATGATGCCGGAATC
TCTCTCTATCAAGGCACTGTGCGGCATGAACGCCGCCACCCGGTCCACCATTCTTTTAGGTTTTCTGTCC
GATATGCCCTCATTGACCTGGACCAGACATCGTACGTGCCACCTAACCATCTCTCAGCCAATGAAGCTCG
CTCCATTGCTAAAACCAGCGGGCCGGTTTTGCTCCTAGCAATACCTCCAAGTGTGGGATATCAACGAAGT
CCTGTAACTTTGTACTACTGCTATGATCTTGATGCCTCTAATTCCCGGAATTTGAAGGAATGCATTGCTG
AGGTATCAAACACTCCATGGGGCGAAAAAGTACAATTTTTGTTCAATCCAAACTCCGATCTCGTTGCGAA
ATCACTTCATGTCAGCCCCTTTATGGACATGCTTGGTGACTGGCATATAAAAACAAGATCACCGGGGAGT
AATTTGTCGGTGACAGTATCAGTACAACACCCAGAGCTTGGTAACTATTTCACAGCTTCCTTGACAGCCA
AAAAAGTGTCCCCCACATTGAAAGTTGATCATACACTCTTCTTCTGGCTCATGCCCCATAAGGCTGCCAT
TTATACATATTGGCAATCTCTCAAGCTGCTGTTGAAAAATGTTCCATTTTTCGAACACCCGAAATATAAG
AATTCAGCCTATATAGATGAAGTTTTGGTGGCTTCAGAAAGACGTGGATGTTGTGTTGCATTTGCTGCTG
CGGATTCACAGAACCATCTGCAAATTCAAGGACGTGAACGCTGGCATGCATGGACAAAAGCCAAGTGGCC
CTGGGGCTAGCCGAATATATATATACGTACCACATGGGAGTGTTTGGACTTTGGATGCGTGTTTTTAAAA
ATCACTTATTGTATGTCTG
>Pg_Root10184_c0_seq1
ATAATACAATCCAAATATATTTCCCCAGTCCCCAATACAATGTGCTCTCCCGATTCCTCCACCTTCGTCG
TGACGAGAGGGTAACTTTTGTTGATTTTCCTCAGTCCGTCCAACATCTTAGGGAGCTCGGACGGGTTGAG
GGGCTCCACCGCAACCTTCATCACTGAATGTGTGTTGAAAGCGAACGGTCTGAATATGTAAGCATCATCG
TTA
>Pg_Root10201_c0_seq1
GTTTTGATAGTTCAGAGTGCTGAAATTGTGAGAGAGTTTTTTATTTGATATAACAAGTTCTGAGAAATGT
CTTCTTCTTCAACTTGTTCTTCTTCAGAGAAGGAGATTCAAGAGGAACTCAGAATTATTGGAAGTAGGCT
TTTAAATCCCCCCATCTCCACACAAGAGCTCCTAAATGTGCTTGATGAAAATGGGAAAATTGTTGATGCA
ATAATCAGGTCCCAACCTGATATTGACAACACAGAAGGAGTGCAACATGAATCAGACTCCAAAGTTAAAC
GGAAGAGGAGGTGTGCTTTATGGAAGCAAGAGGGTTCTGAAATGGCTCTTATTATCAAAGACCACGGTGA
CAAATACATTGGTTGCAAGATTAAGGTTTGGTGGCCAAAAGACAAGATTCTTTTTCTGCAGGTATTACGA
AGGAGTTATTTCTTGCTTTGACTATTCAACAAAGAAGAACAAGGTAGTTTATGATGATGGTGAACATGAA
ATATTGGACCTGAGAAAGGGACACTGGGTCATGATTTGAGTCTTTCAATGTGCAAGATCACGAACCAGGC
GGTAATCCATCAACCGCTATGGTCTTCTTCCTCTACCACCAATGTTTTTATTAGAAGGTAAGATAAATGA
AGTACAAAGACAAGTGGAGCTGATCACAGAATTAGAAGTGTAGATTAAAGACTAGAATTGTTTTTAAAAT
ACCAAAACTTAATTTTTACCAGAAAATTAATAAAGAAAATATTAGTCTAAGCCTGAGGAGGACTCCTTAG
CAAGCTGGTTACATGAGCTTCCAAAGTTTTCTCTATGGTTATGTTCAACTACCAGCGTTAATATCATTTG
CAATGGTAGCCTTTATAGCGTTTAGTGCATTTGTTACATCATAAAAAACTGGTGTGGCGCATTTAAGCTC
CAACCACTACGATTTTGAGTTAAATAAGTTACATTTCGTTTAGAATATGGTGTTTGTAGATGAACACGAT
TCTCAAATGCGCTTGGAACTTTAAACACAAGAAAAAATTCATAAGTTGATAGACGAACAACCACTATGAG
TATTTGTAATACAGCTATGTTGAATTGGCTAACTCTACCGAGCAGTTCATACACATGAGATGACATCTTA
CGACTACCCATATTTTTCTTCTATCTCCACGAGGTTTGACCTTTTTATAGCTATTGCGCTGACCGACAAA
GTGAGGGCACTTGGCATGAGAGGAGG
>Pg_Root10211_c0_seq1
GGGCGGCGTACATCTGGGCAACGGGGCCACCACCGCGGACGGTGACGTCGACCTTGATGCGCGCGAACTT
GTTGGCACCGACGATGGTGACGGCCTCGGCGACCTTCGAGCGGAGGGTGGCCGGCTGGATCATGTTCAGC
GGGATGCCGTTGATCTTGATGTTCGACTGGGCGGCGTTGCTCACCTGGGCGACGGCGATCGCGGTCTTGC
GCTTGCCGAAGGTCTGGACGCGCTTGGCGGGCGCCTTCTGGGTCTGCTGGCCGGCCATTTTTGGACGGGA
GGCTAAAGCAATAAAGTACAGAAA
>Pg_Root10233_c0_seq1
GTTATATTCTTGATGAAGTCGTGCTCATTGCACTGTTCATAGCTCGTCTTGTTCACTTGATACACATTGT
AGAGGTGCTTGTCAAATACAAAATAAAGCCAATCGCCAACGTAGAAAGTCTCATGAAGGGCCCATTCGGT
GTAGTTGATGTTCTGTGTCCAACCAAGTTTCCCTCCAACCCTGTGAAGCACCTCTGCTTTGCCCTCCAAA
TTACTAGTTAGCATCACCACCACCACCATAAGCCACATGATCCTCACCATCACTCACTCTTTACTCTTCC
TCTTTCTCTCTCCCTCTCTCTCT
>Pg_Root10237_c0_seq1
GGACCGATCCGCGTACTCAGCCTTCGTACCGTTCGTGGTGACCGGTGAGAAGGTGTGAGCTACGGGGGAC
GAGGCACCATCATTGATGATGATAGCAGCAAGTGCAGGCATTGTTAAATGCTCCGTAATGGCGGTGTTAA
CCGCGGGTTAGAGTTGATAGATGGAGGAATTCCACCTACCTGCGACCACCAAACACCTGGCTGAGCAAAC
TCAGCGCATTTGCCATGTGGCCTAGCGACCGAGGGTCCTTAAGATAAGGATTCGGTATGGGCACGCCTGA
AACTGCATCGCGGTCTAGCCTGATATATTGGCCGTACGCTCTTCCTTCGGAGGTCCACTTTGTAAAAGTA
CCAAAGTAGTTCCGTCTTTCGCTCTTCTGCAGCTTGTGTCTCCACTCGACTCTTTCGATCCGAGTGGAAC
TGGTCCAAGAAGGACCATAACCAAGCATTGCGTCGAGAGACTCCAGAAATTTACCAACCGGAATAAACCA
GTCGGCAACAAAGGAGAAAGGCAGTAACTCCCACGCGAGAAGCGCGGGATTAGTAATACCCAAACTGGAG
AACGACATCAACAGATCGTTTTGAGGGATTGCGTCGATTCTTACGAAACAACCTCTCATTCCAGTGGCTT
TACCCGTACCAACATTGAAACCATACGGCGGACTAACATAGCTCCGATCGATGGCCTCCGTGATGGCACT
CTTAGCGGTGACGATCCAGT
>Pg_Root10251_c0_seq2
TTGGCTCTTCCTCTTATCTTTACCGAATAGTAAAACCGATGGAGCTCCTATTTCTGATCCAACTCTTTAT
CAACGCATTGTTGGGAGTTTAGTCTATCTCACTGTGACACATCCTGATATTGCTCATGCAGTTCATCTTG
TAAGTCAGATTGTCTCTGGTCCTCAAAGATTGCATTTAACAGCGGTTCATCGAATTATTCGTTATCTTTG
TTCTACTCCAACTCGAGGTTTATCATATTTGCATAAGAGCTCGTTAGAATTACGAGCTTTCTCTGATACT
AAACTATGCAGGCTTCCTAGACACATTAAGATCAACTACTGGATATTATACATTTTTGGGTAGCTCTCTT
CTTTCTTGGAAGTCTCAGAAACAAGCAACTGTGTCCAAATCGTCTACTGAAGCTGAATATTGAGCCATGT
CATCCACATTTAGTGAAGTTATTTGGCTTCAAAGACTCTTGACAGACTTTGGTATTCAACTTCCATCTCC
CACACCTTTATTTTGTGATAATGAAAGTGCAGACAAGATTGCAAGCAATCCAGTTTTTCATGAACAAACA
AAACATATTGAAGTTGATTGTCATTTTGTTCGTGAAAAATTTGAATAAGGCTTAATCACTCTTCCTCATG
TTTCCTCTAAGGAACAACTCGCTGATTTTTTTACCAAATCGCAGACGAAGAGGCGACATGATTATTTTAT
TAGCAAATTAATGGTTGACCCACCATCAATTTGAGGGGGAGTGTAAACCAAGTGTCATG
>Pg_Root10253_c0_seq1
GTTAACTGGTCCGGTTACTATGCTCCAATGGTCATTTGTTCGCGATGATCAGCCCCGTAAAGACACTACG
TTCCAATTGGCTCTTGCCATTCGAGAAGAAGTACATGATCTAGAGGCTGCTGGTATTTCTGTTATTCAGA
TTGATGAACCTGCTATCCGTGAAGGATTACCTCTCCGTAAAGAAGATTGGAATGAATATCTCAACTGGGC
GGTTGATGCCTTCCTTCTTTCTAGTACTGGCGTTGATTCTTCCACCCAAATTCATACTCATATGTGCTAT
TCCGACTTCAATGACATCATTG
>Pg_Root10276_c0_seq1
TGCAGCCTTGAGGAGATTCATGTCCAAATCAGCAGAAAGGTGTCTATCGTTTTTTGACACACTAAAGGGA
CCGAAGAACGAAAAAAGTTTTCGATGGACTTCGAAGTGCGAATATGTTTTACAGGGAATCAAAAAGTATT
TATCTTCAGCACCTCTGCTGATGAAACCGGTCCCTTCAGAATCTTTATATTTGTTCATGGCGGCAAGATC
ATTGGCAAAGTGAGCAATGTAGATTCGGGAGATCGAAGGAAAACAATTCCTTGTTTACTATGTTAACCAT
ACTCTTCGGGATGCAGAGACCAAATATCCGAATTTGGAGAAGTTTGCTTATGCTCTAACAATAGCCAGCA
GGAAGCTTCGACATTATTTTCAGGGTCGAATGATCGTGGTGTATACAGATCAATCGTTAAAGAAGATTAT
GAATAAACCCGACATATTGAGCCAACTTGCTGCTTGGGCTATGGAATTGACTCAATTTATTTTGGAGTAC
CATCCTCGGACGGCGATTAAAGGTTAGCCCTTAACCGACTTCGTAATGGAGTGTTCTTTTTCCGAAGCCG
ACTTTGCTGATGAACCAGAGGTAGTGGGTTCGGTCTCGGATATACAATCAGTTCAAGCCTCATGGACTTA
GTACATGGATGGATCGACGACCTCGGATGTCAGTGGTGCAGGGGTAATATTAACAAGTTCAGAGGGGTTT
AAGGTACAACATGTTATTCGCTTCGGGTTTAAAGCGACAAATAATGAAGCCAAATATGAAGCAATTTTGA
CGGGTTTACGGCTGGCAAAGAGTCTTTGAGGTACATTGGTTTGTCATCTTCAGTGACTCGCAGTCAGTGA
TCAAACAAATTTCAGGGGAGTTTAAGGCTCGGGGGACAATGATGACGAAGTACCTAGCCGAAGTCAGTAA
TGGGCTGCATTTCTTCAGTTTCTATACTTATCAAGGAGTTGAGAAGTCGAACAACACAGTTGCGAATGTA
TTGGCCAGGCTAGCTACGACGGATGCGAGCTTTTTCAGTGGGTCAATTTATTTGGAGGTTCTTAATGCTC
TGAGCGACCAGAAGTCAGAAGTCTTGGTATTAGAACGATCGAATTGCTGGCTCATGCCTTACTTGAATTA
TCTAGCAGATGGCATGTTACCTTTGGACCGG
>Pg_Root10320_c0_seq1
GGTGGACGAGGGTGTTGAACCATCGAACAACGTGGGTGAAAGGCTTTCTAAAACCAGTATCAAGGACGAG
TTTGAAGAGATAGACAAGAGAAGTTCCAACAACGATATCAGCAAGGCTGAGTCTCTCTCCAACAAGGTAA
GTGCGATTGGCGAGATGATCGTTGAGGATTTGAAGGACTTTTCTGATGTCTCCCTTGGCGAGGTTGGTAG
CCTCAGCGTTGAATTCAATGTATCCAAGGATGGGATATAACCAGACGCCAGCAGGAAGGTCAATTTCGCT
GGCAGCAAAGTCAATCCATTGGTTAACTAAGGCTTCTTCGTATTCGTTGCTTCCAAAGAGAGAAGTCTCA
GCAAGTCTGGCCAAGTGACGGGCAATGGCGTTACTTTCAAAGATGGCTCCATCATCAGTGACCAACACTG
GAACTTTGCCAAGAGGATTTTTAGCAAGGAATTCAGGGGTTTTGTTGTCAACACCCATTTTAAAGTCGGG
AGTAGTTTCAACTTCAACACCTGCATATTTGGCTGCAACAAGGCCCTTCCAGGCACGAGCACTCTGTGTG
GGGCTATAGAGTTTATAAG
>Pg_Root10322_c0_seq1
TGGTCACTCAAGGCGTGTAAATTATTAATCGCAGCAAGTCTGCGGCTTTTCTCTAGAGGAGAACCATGAA
GAAACTCAACAAAGTGGCAATGTTGTTTGCTTCCGCAGCGCTTGTTACCGCCGCTGGTGCACAAACTATC
GACAACTGGAAAAACGGCAACAACGAACTGGTCTGGAAAAACGGCACCAACGAACTGTGCTG
>Pg_Root10325_c0_seq1
AGAAGATGGATGCGCGCAGGGATAGTCCGATGATGGAGAATGGCTCTCCGAGCCTCACCTCCGCCATTGT
GACTGTTGTCGTTGGTCCTGACCAGCGACTGTTCGCTGCGCACGAAGACGTCCTATGTCACTCCCCGTAC
TTCTCTGAAGTCTTACGGGGCCAGTTCTTCGAATCCGCTAATCGACGCATCGATCTACCCATGGAGGAGC
CCGAGATCTTCTCTTGCATTCTTGAGTATCTGTACAAGGGTGACTACTACCCGCGCTTGGTCCACGACAA
GCGACGGCAAACCTGGATGCTCGAGGGCGCAATGACCTCGCCCGATCCAAACAAAAATGGCG
>Pg_Root10328_c0_seq1
GAGTAAAGTCATTCTTAATGTTGAAAGTTTTTCTAATTTCTTCTGGTGTCTTTCCTTTGATCATATTGGC
AACAGTCTTACAAGTAAGATCCAAAAGTGGTTTAATATCAAGATAATTGGCAGCAAAGATTAACTCAAAT
AAAGTGGCTTGATCAACTTCGCAGAACTTTTGATCCCAAGGAAGAATATCAGCGGTGTTCTTATCGTCTT
TCTTGTCATCAGATTTAACTGGATTTTCGACGTGGTAAGTACAATATTCAACAACTTTAGTTAAAACTTT
GGAAGTAACGTTGTGTAATGGAATGGCGATTCCAGAAGCTTCCTCACCCAAATCGTCTAACATATTTTTA
ATAGTGGTAGACATATGTGCGGCTTCAATTGGAACCTCCACAGTTGCCTTTTCGTCATCAGATGGCTGCA
ATTTCACTTT
>Pg_Root10331_c0_seq1
CTTCTGCATATTTCGCTTTGGGAAAATATAAACAAGCTGCCGCCAACTTCAAGAGAGTTCTCGATATTTC
AGGGGATAAAGACGCTGAAGAAAAATACAAATTGGCCACTAAAATGAACAAAGCCCAATTACTCGCTGAA
GCCATTAGTGTCCAAGATTCTCTCGATCAAGCCGCTCTCTCCAGCATTAACGATATGCAGGTTCCTGAAT
CTTACACTGGACCTAGACTCGAGG
>Pg_Root10338_c0_seq1
TTTTGGATGGACAGCGTTAAGGTTTGTGACCGATAACCCAGGAGTATGGGCCTTCCATTGTCATATAGAG
CCCCACTTACATATGGGAATGGGCGTGATATTTGCCGAAGCTGTGGAACACATCAAGAAGATGAAGGTAA
ATAAGGAGGCTCTTACCTGTGGGTTGACTGCCAAGATGTTTATGAACAGCCACAACTGAAGTTATAAATG
GGATGAGATAGAGAGTGGGACAAAAAATTAAAGCGGTGTGCGCCATATGTAGAGGATTCAAGACATCAAA
TCTAGTTATCCTCTCTTCACTAATCTCAAAAACTAAAGATATTGTATTTTTATGCATGAGAAATACCTCA
AGGAACAGGCG
>Pg_Root10339_c0_seq1
TGTGGGTAAGTGGTGGAATGGCTCTGATCTCTATCCTGATCCTTGTGGTTGGACCCCCATTCAGGGTGTT
TCTTGTGATATATTTGATGGCTATTGGTATGTGACAACCTTAAACATTGGCCCCATTCATGACAATTCTC
TTGGCTGTGCCTCAAATGTGGGATTCAATCCCCATTTATTTGCACTTAAGCACCTCAAATCTCTCGTATT
CTTCAACTGCATGGTGCACGAACGCCATCCGATCACAATTCCTACACACAAGTGGGGGGAACTTGCTGGC
AGCTTAGAGTCACTAGAGTTGAGATCAAACCCCGGCCTCAACGGACCACTTCCCTCCACTTTTGGTGGCC
TTAGAAAGCTTAAATCTCTGGTGCTACTAGAAAATGGATTAAGCGGTGAAATACCAACAAATGTTGGCAA
CCTAACCAACTTGAAGCGACTAGTCCTTTCTGGAAATCAATTTACGGGTCAAGTCCCAAGAAATTTTGGT
GGGTTGAGTGAACTATTAATCTTGGACTTGAGTAGAAATTCACTATCAGGGACTTTGCCTTCTACTTTTG
GTGGGTTGGGATCACTGTTGAAGCTAGATCTAAGCAATAACCAATTAGTGGGAAATATCCCCAGAGAAAT
TGCAAATCTGAAAAATCTTACTCTGTTGGACCTTAGCAACAACAAATTCTCAGGTGGATTGACCAAGTCA
TTTCAAGAAATGAGCTCCTTGGAAGAGTTGGTCTTATCGGGGAACCCTTTAGGTGGAGACCTTATGGGCC
TTGAG
>Pg_Root10365_c0_seq1
ATCGTATCGAGGAGCTTTGAGCAACTTAACCTTACGAATACCAACATCTCTCAATGGGAAGATATTCTTG
GTTTGCTTGCTGATAGATTTACCGATGCTTCCGAGGGCGAATTTCTTAACAAGGTCTTGTAACTCGCAGT
TGCTTTCCTTGGTAATAACGGAGGTCATCTTGGCTCGGATTTGACGGATTTGAGCGGTTTGAGCGTAACT
AGTCTTACTAGTTTGGTTCTTCTTGCGATCAGTGAAAGCAATGGCAAAAACTTTGAGTGTGTAACCATCG
GTAGTCTTAACATCCAAACTGGCTTCGATGAGACTTTGCCATTTGCGGACAAGACCCTTCAATTTATCAG
TGGTGT
>Pg_Root10380_c0_seq1
GCCGTTGTCTCTGGCGAGGACGGCGGAGTAGAATCTCTTCTCGTTGTAGTCTCTGTAGCTGTGTTGGTTC
TTGTTTTGTTGGAGGTATTGGTTGAAGTTGTTGTTGTAGTAGTTGTTTCTGTTCATGTAGGCCATGAGGA
CGTACCAGTTGTTTTGGAAGTGAGCGGGGAAAGTTCTGTTGTCAAAAGTGGTGGCGAATCCCTTGTCAGC
GACACAGGCAGCTTGGTATTTGGATCTGAAAGTTTCTTGCATGAAGAAGTCGAAGGCGGTGTAAGTTGGG
TGGGGAGCGAAGATGGCGGCGAAGTATGGGTTTACGGGGACATTGTCGAAGGCAGCGGATAAGGCGGGAG
AGGCGAAAGAGAAGTTGGCGTATCTGAAGCTGGGGGAGAACTTGAAGAATCCTTCAATTTCGTTGGGCTT
GTAGTGTGGGTTGACGACGTTTTCGCTTTGGTATTGGTATCCCATGTGACGGGCGAAGGCGAAGGCTTGG
TAGGGGTAGTTCTTGAAGTATTCAGGGATGTTTTGGAAGTTGAAGTTGTAGTAGTATTCGTTCATTCTGT
TGTCAGCAACGGTGAAGTTACGGCAAGCGGGGAGGAAGTATTGTCCACGTTCCATTTCGGATTCGCATTG
CTTGTAAAGGGCGTTGTTGCGGAGGAATTGACGGCGTTCAGAGCTCTGCTTCAAGTTAGCGTTGAAGTGA
ACCTTGGCGGCATTTTCGAAAGATTCTCCGAACTTGAAGTTAGCGTAGATCTTGGAAGCTGGCTCAGCCT
TCATGGCAGCAGCAGGGTTGGTCAATGGAACATTGGGCATCTCAGCGGAGGCGTGGAAAGCGCACTGTTG
TTTCTTGTTGTTGGCAGTGTTGTAGTGTCCGTAGAAGAGGAAACGAGATTTCTCAGCAACTGGGCTGCGG
GCGAAGGCAAAGGTGCAAACGTAGTCGGCTTCCTTTTGTCCCAGGAATTGGGCAGAGAAG
>Pg_Root10407_c0_seq1
GACGCTCTTCCGATCTCTCGCTTACACCATCCATTTCGTAAAGAACCTTGCCAGGGCGAATTTGCGCTAC
CCAGTATTCAACACCACCTTTACCGCTACCCATACGAACTTCGAGTGGTTTAGCTGTAATCGGCTTATCG
GGGAACACACGGATCCAGATTTTACCGCCACGCTTAACGTGACGAGTCATCGCACGACGTGCTGCTTCGA
TTTGACGCGCAGTAATGCGACCGCGACCAGTTGCTTTCAAGCCAAAATCACCAAAGCTAACTTTGGAGCC
ACGCTGGGCCAGACCGCGGTTGCGGCCTTTCATCTGCTTGCGAAACTTTGTACGCTTAGGTTGTAACATG
ATGCGTACCCCTTACTTGGACTTAGCGGCTTTTTTCTTGGACGCAGCTTCGGTTTCAACAACATCACCGA
TCACTTCGCCTTTGAAAATCCACACTTTCACACCAATGATACCGTAGGTGGTGCTCGCTTCTGCAGTTGC
ATAATCGATGTCTGCACGCAGAGTGTGCAGAGGCACACGACCTTCGCGATACCATTCACTACGAGCGATC
TCGGCACCACCCAAGCGGCCACCCACTTGAATTTTGATACCTTCAGCGCCTTGACGCATTGCGTTTTGTA
CCGCGCGCTTCATCGCACGACGGAACATTACACGACGCTCAAGTTGCTGAGCCACGCCTTGTGCCACTAA
AGCTGCATCCAAATCGGGCTTGCGAATCTCTTCAATATTAATATGAACAGGCACGCCCATTTGCTTGCTG
ACTTCAGCGCGCAACTTATCAACATCTTCACCTTTTTTACCGATCACAATGCCTGGACGGGCAGTGTGGA
TGGTAATGCGCGCAGTATTAGCGGGGCGTTCAATATCAACGCGGCTAACTGACGCACTAGCAAGTTTGTC
CTGAATGTACGCACGTACTTTCAAGTCGATGTTGAGTTTGTCTGCGTACTCGGTGCCATCGGCATACCAG
ATTGAAGTATGCTTTTTGATGATCCCAAGACGAATACCGTTTGGATGTACTTTCTGACCCATAACGCGCT
CTCTTACTTATCGGCTACTTTAACGGTGATATGACAAGTACGCTTGGTAATACGATCAGCACGGCCTTTG
GCACGTGGCTTAATGCGCTTCAGGCTTACACCTTCATCCACAAAAATCGTTTTTACTTTCAACTCATCAA
CATCAGCGCCTTCGTTATGCTCAGCATTTGCAATTGCAGATTCGAGCACTTTCTTGATAATCGCTGCACC
CTTTTTGGTACTGAATGCAAGGATATCAAGCGCGTCTTCAACGCCTTTACCGCGAATTTGATCAGCAACC
AAACGCGCTTTTTGCGCCGACAGACGAGCACCGCTTAATTTTGCTGCTACTTCCATCGTATACCTCGATT
AGCGTTTTTTCGCTTTCTTATCAGCGGCATGGCCACGATAAGTGCGGGTTGCGGCAAATTCGCCAAGCTT
ATGGCCAACCATTTCTTCGTTAACCAAAACCGGAACATGTTGGCGACCATTGTGTACAGCCAAAGTCAGA
CCAACCATTTCCGGCATAATCATTGAACGGCGTGACCAAGTCTTGATTGGACGACGATCATTGCTCGCGA
TCGCGGCCTCGACCTTCTTAATCAGGTGAAGGTCGATGAAAGGACCTTTTTTCAGTGAACGTGGCACTGT
CTCTTCCTCTATTCAGCTGTTAAGTCGGCGCTTATTTCTTATCGCGACGACGAACAATCATG
>Pg_Root10440_c0_seq1
AACAGTTTTTGTTATAGTGTCTTAAATTTTGACCGTTTCTGAGTATTGAATTGGCCATTATTTAAGAACT
TCAGTTTTTATTTCTATATACTATTTTAACATGCAGTAAATATTCAGGCGTATCAATTCGGATGTTTCAT
TGATACGCCTGATGTGTTATAGTTCTAGATTACTATTCTTTACATTCTACATCAAGTATTCTGAATTGTC
CAGTTACACCATCCAGAGTTTTGTCAGGCAATTCATTTTGTGTGCAAGGTGCTGGGTCTACTTTTTCAAG
TATTACGCAGCATACGGTTTCATCTCCTGCGCATTCGGTTTCAAGTTCACTCACAGGTATCTTATCTGAG
GCTGCGTCAGAAACACCAGTAAAAACAAGGGCCCCGAAAGCATTGATATATTCTGGGTCAGTTTCTTCAC
AGAAGTCACTTGTAGTTAAAGTCCTGTCGATTCCAGTACAATCATCGCCATAACCTATTCCTGGAGTGGG
AATAAAGCAGCTAGGAAGAGGAGCTCTTTGGGTTTCAAAAACACCTGCTTGAGCAGCGATAGTAACTGTT
ATAGCTAAGATAGCAATAATAGACGCAAAACCATTTTTTAAAAGTTTCATGATTTTTATTTTTATTTTTT
GTAATGT
>Pg_Root10462_c0_seq1
ACAACTCGAGTCCTACCCATATGCTGTAGTGGGGCCACTACTTAAAAACTGATCGGTATCATCGGTATCT
ACGGCTTGGTCGTGGCCATGGTCTTGCGTGGTCGTGTGAAGGCGGCTTCCGCTGGATATACTTTGAACTC
GGCGTTCTCCCACTTGGCCGCCGGACTCACATGTGGACTTTGTGGTCTTGGTGCTGGCTATGCTATTGGT
ATTGTTGGAGATGCTGGTGTTCGGGGTACTGCGCAACAACCACGTCTTTTCGTCGGCATGATCCTTATTC
TTATTTTCTCTGAA
>Pg_Root10486_c0_seq1
CTGTAGGCACCGGCGAAGTCACGCTTGGCCGGCCGCGGGATGGTGTGCTGGTTCCACGGGTGCTTCCGGT
CGACCGCGTTACCCAGCGGGTCCTTGTCGACGAAGATCTCCTGGCCGTCCCAGTCCTCGTAGAACGAGGA
ACCGAGCAGGATTCGCAACCCGAGGTTGATCTTCACCAAGTCATTGGTGACCAGCTTGCCGTCCACCACC
ACACCGGGGGTGACGAACATCTTCCGGCCCCAGTTGGTCATGTTGCGGTAGTTGAAGTCGCAGTGCTCCG
GGTCGTTGAGAGCGCCCCAGCAACCCAGCAGCACCCGGCGCCGACCAACTTCTTCATAACCAGGCATCGC
GTCATAGAAGAAGCTGAACAGATCGTCGTGCAGCGGAACGATCCGCTTGCAGAACTCCACATACCGCATG
AGGCGGGTGTAGTAGTCGGTGAACAGCTGATGGGTGGCAACG
>Pg_Root10497_c0_seq1
GAGGTTTTCGAGCATAAGAAATAACCATGACAAAGTCCTTCGCCGAGTCTCCCACCCTTGCCGATAATCT
TTCTGGCATTGGTGCCGTCTGTGACCACAATTCAATTAGAGTTTGAAGACGCAAGCTGGGAATAATAGGC
TCACCCCACAAGCTGATCTCCACCTCATCCTCACTATCAAGAGCTAGTTTTTGCACAAGATACTTTTTGA
TGAACAAGACTGGTAGCTTAACATTCTTGATCATCAAGTAGCAGCTACGTAGCTGTGGCAATGGTGCATC
TCCTTCCTGGTTATCAGATGAAACTAAAGAAATCCAAATTGGAGCGACTCTTTTCGCTTGTTGGCTGCGT
GCTGCATCAATGATTGCTTGTGCTGGAATATTCAATTCCTCAGGGGCACGTGCTTTTCTTGGCCGACCAC
GAGTCATCCTTTTAGCTTTTACTTGAACTGATGGAGTAGAACCAATTGCATTATCAGCATCATCATTAAA
GATCGGAAGAGCACCGTC
>Pg_Root10500_c0_seq1
GTTCGATCTCTTTTTCAAAATTATTTGGATTTTAGCTTTTTGGGTCTGACGATCAGGAAGAGCGATAGTT
GAAGTATAGATTTTTTTCACATCAGCCTGAGCAAAAGTTCGGAGCTTTTCAGAAATAGTCACGACACTAG
TGATGGCAGACCCAAGACCACTCAATTCAATCTCATCATGTTGTTTCAAAAGTTGAATCGCAAGTTCTGT
GTAAAACTGGTTAGGTCGGTTGACAGAGACTTGGATCTTGTTTTTAGCGCGCTCAGTGACAGCGGCAGCA
GGAGTAGTGGTAGAGGTAGGGGCCTGATCTGTTTCCATCGGGTCGGTCGGGTGATGAG
>Pg_Root10521_c0_seq1
TGATTTCCATCTCCAGAGGTCTTTGCATTCATTAGCTGAAAGTTATATTCTTTCAGTTGCTTCTCAAGAA
AATGCAATGTTTCCCTCAAAGTGAAGGCCTCGAACTCAACGACGACTAACTTATCTTCTGCTTCTATGAG
ACTGGCTTTTACGGTGTTTGTCTGTGATAACAGAAACTCATTAAGTTCTGTGTTGCTGCTTTCAAACTTC
TGCAAAGTAGTATATTTGCCTTTAAATTGTTCAATGGAATCTTGAAGCTTTGATCTCAGCTCCCCTTCTC
GCATAGTTGAACAATTCAAGTTAAATTGAAATATCTGGAGTCTACCCAATAGTTCTTTTGAAATTCCCAT
TAG
>Pg_Root10562_c1_seq1
ATTCTCAGTTGAGGAGTGTGAAAGATGAGAATCAAATAGATGCGTGCAAGCCTGAGGATGATGTTAATGG
GCGGCCTATTGTGCCATGTGGTCTAATTGCTTGGAGTCTCTTTAATGACACATACGCTTTATCTAAAAAC
AACCAGCCTTTAACTGTAAACAAGAGAGGGATTGCTTGGAAGAGTGACAGGGAACACAAGTTCGGCAAAA
ATGTATTCCCCAAGAACTTTCAGGAGGGCAATATCACCGGTGGTGGCAGGCTAGATGCAAATAA
>Pg_Root10569_c0_seq1
CTCAGATCCGTCGAGGAATCATGGCGCCGGTATCGGCACTCGCCAAGTATAAGCTCGTGTTTCTGGGAGA
TCAATCCGTGGGGAAGACGAGTATCATCACTCGGTTCATGTACGACAAATTCGATAACACTTACCAGGCC
ACGATTGGTATTGATTTTCTGTCAAAGACAATGTACCTCGAAGATCGGACTGTTAGACTGCAGTTGTGGG
ATACGGCAGGG
>Pg_Root10578_c0_seq1
TTCGAAAGTTCGACTGAGCAAAAATGGGTAACGCCAATACCATCCTTAAACAAGAAGACATCGATGATCT
TCAATTAACTACCAACTTTACTGAGGAAGAGCTGAAACGTCTTCATAGAAGATTTAAGAAACTTGACAAA
GACGGATCTGGTACTTTAACAACAGACGAATTCTTGTCAGTGCCAGAATTAGCAGGAAATCCTCTCTTGG
AACGAGTGTTTGCCATTTTTGACACGAACAAAGACGAGGAAATCGAATTCAAAGAGTTTATCTCTGCACT
TGCAACTTTCAGTGACAAAGGAAACAAAGAAGGAAAACTGAGATTTGCCTTCCAGGTGTATGATATTGAT
GGAGATGGCTTTATCTCGAACGGAGAGTTGTTTCAAGTGTTAAAGATGATGGTCGGAAACAACTTGACTG
AGGTTCAACTCCAACAAATTGTGGACAAAACGATATTAGAAGCCGATCAAGACAAAG
>Pg_Root10588_c0_seq1
CAAGAAGAAAAACAAAAGCAAGAACAAGAACTTCTATCATCTGACAAGACTTCAGCTCCTTGACTTCTCA
GAGAGCCAAATAGAGCGGCTACCGATATTCCAGGACTCTGCGGTAGGCGACAAGGTTCACTCCGTCAAGC
GGCTCTTGTTGCGCGACTGTAGCAAGCTGAGAAGGTTGCCTAGTTTGAAGCCCTTGTCAGGTCTGCAAAT
TCTCGATCTTTCGGGTACTACAAGCTTAGTGGAGATGCTTGAAGTGTGCTTTGAAGATAAGAAGGTACTC
AAAACTCTTGATCTCTCGGGAG
>Pg_Root10595_c0_seq1
AATGTCAAGAGTTTGTGACCTTACGGGTAAAAGAGCGATGGTTGGAAACAATGTTTCCCACGCGATGAAC
AAGACTAAGAGAAAATTTTCTGTAAACTTAGTTAAAAAACGTTTTTATCTTCCTGAAGAAGACAGATGGA
TTACTCTTAGAGTAGCTGCATCTACAATAAAAACTATCAACAAAAACGGAATTGCTGCAGTTTTGAAAGA
AGCTAAAGCTAACGGATTTATTAAATAATCCTTCCTAAATAATATATAGCAAGATGGCAAAGAA
>Pg_Root10618_c0_seq1
TGGAAAAGGACCAATTGGTGGAGATTTATACGAAATGCCTTTGGAAAGAAAAGCACCTGGTGTAATTTTC
CGGCAGCCGGTAACTGAGCCATTACAAACTGGAGTTAAAGCAGTAGATGCTATGATCCCGGTTGGACGTG
GTCAGCGTGAGCTTGTAATCGGTGACCGTCAAACAGGTAAATCAACTGTTTGTATCGATACAATCTTAAA
TCAAAAAGAATTTA
>Pg_Root10630_c0_seq1
CCTCGATTTTACCGACAAGATCAGCTCCGACATCAGCTGCTTTTGTATAGATCCCACCACCAACACGTCC
AAAGAGAGCCATGGAAGATCCACCAAGCCCGTAGCCAGTGATAGCCTCAAAAAGACCTTCCCAGTCATCT
CCGTAATAGATCTTAAACACGTTAATGGTAATGTACAGCACCAAGAGACCACTAGCGGCGAGAAGGAAAC
CCATCACAGCCCCTGACCTGAACGCAACGATGAAGGCCTTTCCGACACCTTTCCTGGCCTCCAAGGTGGT
TCTAGCGTTAGCGTAGGTAGCAATCTTCATGCCGAGGAAGCCAGAGAGAACGGAGGTGACCGCACCGAGG
ATGAAAGCAATGGTGCTGAAAGCTGCGGTGGCCAACGCAGGCTTGCAGGTTTTGGTGGAGTCGTAGGTGC
AAG
>Pg_Root10639_c0_seq1
TGGTGATGGTGATCTGGTTCTTCTTGCCCGTGCCCTTCTCCTCGGCCGTCACGTTCAGGATGCCGTTGGC
GTCAATGTCGAACGTCACCTCGATCTGCGGCACGCCGCGCGGCGCCGGCGGGATGCCCGACAGGTCGAAG
GTGCCCAGCAGGTGGTTGTCCTTGGTCATCGCGCGCTCGCCCTCGAAGACCTGGATGTGCACGCCCGGCT
GGTTGTCGCTGTACGTCGAGAAGACCTGCGACTTCTTCGTCGGGATCGTCGTGTTGCGCTTGATCAGCGC
CGTCATCACGCCGCCGGCGGTCTCGATGCCGAGCGTCAGCGGGGCAACGTCCAGCAGCAGCGGG
>Pg_Root10641_c0_seq1
AGGTGAGAGAAATCAACCATGGCGAGAGGGGAAGAGAGACGGAGGAGAATGGAGGAGGAAGGGAGAGGTA
CGAAGGAGGGTGAAAGAGAGGGGATGGACCTAAAAGAAGAAAACAGAAAAGTTTGGTAAAGACAGATAAG
TTTGGTGAGGATAGGCGGGAGACCAGAAAAGGAAAGATGGAGATAACGGAAATAAATGGAAGAAAACGGA
AAGTTTAGAGAGAAGGGAGAGAACACATCCTAGAGAGAGAATCTAACCCATTTTCCTTGCTTTTCTGGTG
GTTTTGTAAAGTAATTCACTTGGTTTCTTCTTTCTGTCCCAAATGTTGTTAAGGAGAGTATCAGCCAGTT
GCTGGGTATACCGCCTGAAGTTCTACCAATTAGATTTCTCGGAGTTCATCTCATCTCTTCTAAACTATCC
CAATCCGACTGCCAACCTCTGATCCAAAGAATTACTGAGAGAGTAACATCATGGACTTCCCGCTTCCTCT
CTTATTCTGGTAGAGTGCAATTGATAAAATCAGTACTTTTGCCATTCAGTCTTACTGGGCGGCCCACTTT
ATCCTTCCTAAATCTGGTGGAGTAGCTTTCTTTGGAAGGGTTCCTCCCTACTTCGAAATGGTTCTAAAGT
CTCTTGGAAGGACTTGTCCCTTCCCCTTTGTGAGGGAGGTCTTGCTATAAAAAATCTTACTGATTGGAAT
TCGGCCCTCATTATTCTTCATCTTCTCAAGGTCATTTCTCCTTCCTCTCCTTCCTTGTGGGCAAAAATGG
GTCCAATACTCAATGCTTACTAAGACTAATTTCTGGCATTTTTTTTTTGCTAAATTTAGACT
>Pg_Root10643_c0_seq1
AACGACGGTGAACTCGGCGAGAGAAGTAAGCTTACCAATAGCAGGAGCAAGGCGGCCAGCTAAACCAGGA
GAACCAGCTCTTGGGTCACCGAGGTTCAAAGCAATCACCCTATCGCCGGAGCAATAAACACCGGCGAAAT
TGCAGGGGTCGGCGGTGAAATCCCAAGAGGTAAAATAATTAGAGCCGGGAATGTCTTCGAGGGATTTCCG
AATGGATTGAAGAGCGAGAAAATCAATTGGGTGTAACATTGCAAATGGTAGTAAACTTTGCTGAAGAAAA
ATTAACAGATAACATAGAAAAATCCCCATTTTTATCTGTATTTACAATGGAAAATAGATGGAGCAATTAC
CTCTATATATACAGAGAGAAGGAGAAAATAAGGAAACTTTTCCGTGAAGGGGAACTGGGTTTCTCGTGGG
GATTTGGAAAACTGTGAATCCTTTAATGGAGCAGCTAGCTAGACACAGCTATCATGCAAGGAAAAAGTTT
CAGAGGTGAGAGAAAATGAAATCTTGGGAGTCAAGTAATGGCGGATATTTCTATTATCTTGATGATTCTT
CTTCTACACATGTTAAATTTAGCTTCTCAGAGAAGGATGAATGAGTACAATCACCAGTCTTACTGGTTTC
TTCTTTCTCTCTCCTTTTTCTTCTGTTTTTGGCTGCAAGGCGAGTGTTTTAG
>Pg_Root10660_c0_seq1
TGGTGTCACAGTCGACGATTTCTTGAGGGGAGCCATTTGGGACTTGTTGTCCGGCAATCAAGTTGGCGGA
TTCAACAGTTTCGGTGGCGGAGAAGGCCCAGCATGATCCGCATTGTCCTTGATCTTTAACGGCAGTTGTC
ATTCCTTTGGCGACCCAGTCGATGGCACCAGATGGAGCAGTGAGACGCCCTTGGGTGGTCTTGACGATTG
GGTTCTTTGGTTTGAATCCTTGGATGGCTTTGAATTCTTCAACGGACCAGTCGGAGAATTTTGTGAAGCC
GAAAGTGGCTCCAACTCCAGTG
>Pg_Root10683_c0_seq1
AAAATATGAAGTGAACTTTATAATATGACATTAACAAAACATAAAGAGGGGCACCAAAGATCTTCAAGAT
GTCGAACACTAAGGATCAAACAATTGACCAACTGTAATAACATTTAGCGAGTTTTGAAGTGGAGGCATTT
GCTTTGTTAATCTGACGGAAACTTGTTTCATGCTGGGTCTAGACTGTGGATTTAGATGTAGACAAGAAAA
AGCAAGCTTCGCGACAATGATTACTTCTTCAGCCACTTGATCCAACGGAGGTGAGAGGCGTTGGTCCAAC
AAG
>Pg_Root10692_c0_seq1
GAGGGGGTGAGGGCCCGGTGTTACCGGTCCACGCGGGTACGCCATACCTGCCCTGGCAAGACCCTTGTGA
AGCAACACGTTTACTGCGTTACGCGTTGCCTCGCCAGGGACTCAGCAACACCTACCAGAGCAACGGCAGT
GGCATGTCCGTTTTATCCGTGTTGACCGAGGTAACTGTGTGGAGCAAAGACGGTTCCTTCATCTGGAATG
AGGAGGGTGCCACCGTCTCACATCCCATCGATGACCCCCTCGGTGCGGCCCAACGCATCGCAGACCACTA
CCGACATCCGGAGTCCTCGAAAGAGGGTCGCTCCCCCATGAACTCCGTT
>Pg_Root10718_c0_seq1
CGCATTCAAAGATCCTTCGGCACAAGTCCGTCGCGTTCGGCCAATCGCAAAAGGCAATCATCGGACTCGC
CATTTCGGCGCAAATCACCACAGATTGCGTAACGTGTCGTTTTTCCTGGAATCAATCGTCCGGTTTGGGG
ATCCACCTCAACAAAGTCGATTGAAATTGCTGCATGATCCTTGGCAGAGATTATACGAGACGATGAAGAG
CACTTTCGTGGCACATACATCTCAACATAGTCACCTTGATCGTTTTGCATGATTTCTGCTTCAAATCACA
ATAAACAAAAAACCTTG
>Pg_Root10719_c0_seq1
TCCTTCTTCTCGACCGCCGCCTGGCGACGCAGGAACGGCACTTTCTCTTCCAACTGTGTAGTGATATTGT
CGATGTGTCCCTTGACAATGCCGAGATGGTGATCAATCGGCTCCTGGTATGTCTCGTAGAATTTTGGGAT
CGAGAAAATGCCGAGAATCGTCAGCAGCGCCAATGTGAACCCAGAGAACCATGAGGCGATATAAGTCAG
>Pg_Root10728_c0_seq1
GCGCATGTAAAATTAGGCCTATATGACGAAGCCGTAGCAGACTTTACAAAAGCTATAGAATTGAAACCCT
CGTGTGCTTTACTTTATAACAATAGAGGAACTGTGCAAGCGGAATTGGGCAAGTATAACGAAGCAATTGC
TGATTATACAAAGGCTATTGAATTAGATTCTACTCTTGCACAAGTTTATTACAACAGAGGAATTGCACAA
GACAGCTTAGGAAAACATAACGAAGCTATAGCAGATTATACAAAGGCTATTGAATTGGATCCAACCAATG
CATATATTATAACAATAGAGGAGATGCACAAAACAGGCTAGGAAAATATAATGAAGCTATA
>Pg_Root10742_c0_seq1
GCGAATTAATAGCTTTTCCAAAACATCTAGTTCTTGTTCTACCCCAGTTGCTCTTGCTTCCCCCACTCCC
TCCTTTCCACATTTAGACAACAAACTTGAAGAAGAGAATACAACTGGAGTTAGGGTCAGGGATGAACTTA
CGTCGGAGTATATATGAGATACTTAAGAAGTGGAAAAGTATCAAAGAATTGATGAGGAATGATCTCAATA
TTGGTATGTCCCAAACATCTGAGGAAATCAAACACCAAAATATAGCTGTAGAACATGCTTATTGAACCAT
AGCCAATTAAAGTAGTTCCAAGAGTTGGAACTCCAACTATTACACAGAGTATTAGATGTTCCAAGAATGT
TGAATGCCCAGCTGTAAAGGGATGCGGCACTTTAGAGTCATGGTGTAGCCAATGGTAATGTGGAAAAATA
TTGGGGGAATGCGATAATCTATGTAGCCAATAATATAGTGGCTCTGAAAGCATTATGTGGAGGATTATAG
AGTAGACGATTCCCCTTGTGTCCCAAATTGGAAGCTTAGCTAGAGAAGGAAAGGTCAGAAATGCTATGGA
AGCCACAAATGCTTGAAGAATAATGAAATTATCCCAATGCCATTCGCTATCAATTTGCTTGAAATCTATG
CCACTTTGAGATAGACGACGATCACGATTAAGGAAGAGTATATTATCAAAAGAACTCCATAACTGATGAA
TAAGGCTTCTTAGCGCGCATAATATTAAAATATGCATGCACCAACTATGCCACCGTCTCTCGTCCAAAAA
TCTTGAATAAATGAATTCCGCAACCAACGGCCCATATAGCAAATACTTGTAACTGCCCAAATTGTCCCAT
GGCCAGGCAAACAAAGGAGCACCCTTTTTCCCAGGAAAACAAACTCTTTCATCTTTTAAGGTTTTCCACT
TTTCATTATCTCTCTCCATCCTGTTGTATATATATATATATATA
>Pg_Root10768_c0_seq1
GCAACGAAGTTCAGTTCATGAGACTGCAGCAGATGTTATGCCATCAAGTTCCTCAAGATCTTTAACAAGA
GCAGATGCGCAGAACAGTGAAAAAAAACTAGTTTCCCATAGTGATTTTGAGAACTATATTTAGCATGAAT
AGGGCCAACTCATACCATTACCAATTGGTTTTGGGCTAAAAAACTTGATATCTTTATATGAAGATTAGCA
CTCATTTTATAATCTAGTATGGTGTCAGAGCAAGCATTCATTAATGTTTAAGACTAACGACCCACATGCT
CCATGTCAGCTAATCAAAATTATCCAAATGTTTGGCTTAAAATTACAACACTTATTCAGTCTAGACCAAG
GAATCTCTTAGATATGATACAAAAGGTATCTTGTTCTCCTTGACTAGAGATCTCTTTATGGAAAATACGA
ATCCGAGTTTGAAGAAGGAGAAAGAGCCCTCAATTTTCCATATAGTT
>Pg_Root10777_c0_seq1
GACAGAGATGGTGGTTGTACAAGGTGAGGAGAAAGGTTCGACCATAGTTAAGGAGGCACGAGAACGTGGA
GCGTCCTTACTAGTTCTAGGCCAGAAGAAACAGCATGCCACTTGGCGACTACTAATGATATGGGCCTCAC
AGACCCGACCCTTGACCAAAACCGACACCGTAGAGTATTGCATTAACAACGCTCCTTGTATGGCTATTGC
CGTTCGCAAGAGAGGCAAGAAAGT
>Pg_Root10785_c0_seq1
GCCTCCAGTGGCACCACAACTCAGAGGCCTCCACCGACGACATCATCGCCGTCTCCCACTTGGGTCCCGT
CATCGTCTACCTCGCCAAGTCCGACACTGGCGCTGGTAACGTGTGGTTCAAGATCTACGAGGATGGCTAC
ACTGCCTCCGATGGTCAATGGGCTGTGAACAGGTTGGTCAACAACAAGGGCCGCGTCGACGTCACCATTC
CTTCTGACATCGCCCCCGGAAACTACTTGCTTCGAGGGGAGGTCCTCGCGCTCCACAACGGATACGCCCT
CGACGGAGTGCAACCCTACGTCGGATGCGTTGAGCTCACCATCTCCGGATCCGGCTCGGCCAACCCCGCT
GGCGTTGCTTTCCCCGGCGCGTACGTCGACACCGACCCCGGCCTCCTCTTCAACATCTACCAAGCTTTCA
CCTCCTACCCCATTCCAGGTCCCGCTCTCTACAAGTCTGGTTCATCGTCCTCCTCATCCTCTTCTTCTGG
GTCCTCCGCCACCTCCGCCCCCACTTCCAAGCCCACCCAGGCTCCCTCCACCACCTCTGCTCCCTCTACC
CCAGCTCCCACAACTGCACCCACCACCAAGCCCACCTCTACCACCGGCTCGTCCTCGAGCTCCGGTAGCA
ACATCAAGGTGCAGCTGAACCAGGGTACCAGCGAGTGGTGGCTCGGAGTGGCGGTCCTCGGCGGTTCGGA
GACTACCGTGAAGGTGGAGATGACCGACTCTGGCTCCGTTTCTTCCTGGACATCCCTTGTTGATATGTCC
TACGCTTACGTGTTCGATGGACACTCGCAGATCAAGGCGCCCATCTCCCTGCGCCTCACATCTTCCTCAG
GCAAGCAGGTGACGTTGACCAACGTCTTCACCTCCTTCACCTCCGCGCTCGTCGACACCGGCATGAACTA
CGGATCCTCTTCCTCGGCCCCCGCCTCCACTACCTCCGCTCCCACCGCAGCCCCTACCACCAAGCCCACC
ACCAAGCCCTCCACCACAGGCACTCCTGCGCAGCCCACCAACGCCCCCGCAGCCTCGACCACCGGA
>Pg_Root10794_c0_seq1
GGTCGAACCAATTTTGGTTTTATTGTCCAAGTGTTTCGAACTATAACCATTAGGAGTTACATAACATCAT
GAGTAGCATTGAAGAACGCGTAAAAAAGATCGTTGCTGAGCAACTGGGTGTGAAAGAAGAAGAAGTGAAA
AACGAAGCTTCTTTCGTCGAAGATCTGGGCGCTGATTCTTTGGATACCGTAGAGTTAGTAATGGCTCTCG
AAGAAGAATTCGAAACTGAAATTCCGGATGAAGAAGCCGAGAAAATCACTACTGTTCAATTGGCTATCGA
TTACATCAATGCCAACCTGGCGTAATTTGATTATTCGCTGATTTCAGTTCAAGAAAGGCCG
>Pg_Root10805_c0_seq1
TCGGAATCAGCTTCGTAGACGACGTTGCGCTCCTCGTCGAAGAAAGCCCTAACCCACACCTGAGAAACGC
ATCCTTCCACTTTATTCTCCCTCGTCTTGAACCTCGAATCGAGCGGTTTGAGATTCTTCCCGTAGAAGAG
GAGCTGCTCGTACTTGGCCTTTGGCTCCTGCACCGATTGGAATAGCTTGACGATCTCTTGTAGCTTCGGA
GGAAGCTCCTCGATCGGTTGAAGGTCGACGGAGCTCGAAGGAGATGATGATGAAGCCGATAAGGGAGGGA
CGATAACGGTTGGTATTTTCTGGAACGTGACGATCGTTCGGAGGAAAGAGGGGATTGGCCGGAGAATTAG
GTTTTTGGATGG
>Pg_Root10828_c0_seq1
CGCCGGGATTTGTTCTTTTGTATGTCAGTCAATTTTCAAACGGGGGTGTAGACTAAGGGGGTATTCTCTT
TTTTTTTATACTCGCGAAAAAAATTGATTTTTTTTCTTCTTCCACCTTTTTTTCTCGCTCGCGAGACGTG
GGGCCGTGCGCGCGCGCGCGCCGTGCCCCCGCCCGCCCCGTCCGCGGCCGCCCGTTAAAATTTAGACTCG
TGAAAACACAAAAAGAAAAAGAAAATTGGAAAAAAAGTGTCCCAAAAATTGAAATAAGGCCCTGTCCCCT
CTCATGTTCGCGTGTAGAATCCGGTGAAAGATTTCTTGTCGTGCGCGCGGAAGACGGTGAGTTGCAGGAG
GTTCTCCGAGATAGGCTTTAGCGTGTACACGAAGGCCCACCCGCTGTCCCCACCCTCCAAGTGAAACGAC
ATCGACTCGCCGTCGAAATTCAGAAACTTCGCGGAGAATTTGTTCTTCTTGTACGTGACGAGAAATGACG
TTCCGTCGGTCTCGATTTGCGTTGACTGCACAACGTGCACGTCGCACCATTTCTCACTCCACAGCCCCAC
GAATTTGGAGATGTCTGTTAAACGTTGACGTTCTGTCTTGAACGTATCTTTCCATTGCCCTGAGGAAATT
ATAGGGTGCTGCGCGGGATCACGCAACACTTTGCTCCAGTCACCCTCAAGGGCTCTGCAGCGACTCCGCC
ACACAATTTCGTCGTCTGCATAGTCACGAGCGCTCTGTGAAACGCGCCCAAGACGCCCCAGCTCTTGTAC
TGATAGGTGTGAGAGCACCTCCAGCATGGCGTCGTAGGTGAGTGCATTCAATAATGTTCCGTTCTGAGAC
ATCATTGTGTAGGGTATTAATATTATATTACAAAAAGTAAATGTACAACCCTAGTGTGGGAAATAACCAG
GGGGCAAAGCAGCAGAGCAAGCTCGTTGCTTTTGTGTGGAG
>Pg_Root10829_c0_seq1
GGGAGTGCCATTGAACTTCTTGCATATGTAGCCTTCATATTTCTTGAAGGCCACCGTGAAATCCGATGAC
AAAATCTGAGACAGAATCACCACCTCTTCATCTGGGAACCGTTTCAGACCATAGAAGGTGGCATCCAGGT
ATTTGATTGGTGCACGTTGGCGCCATTCCTTTCCCCATTCTTGTACCAAATAAGGTTGAGTCAATGGCTG
GAACACGAGACCAGCG
>Pg_Root10831_c0_seq1
GGAGTCGCAATTCCCGAGCCTGCGTATCAAACATCACAGTAAGTGATTCAGTGATGAAGCACTCGGCAAA
TGGTGTTCGAATCAAGACATGGCAAGGTGGGTCAGGGGCAGTGTCTAAAGTGAGTTTCAACAACATCCGC
ATGGACACCGTCCGAAACCCCATAATTATCGACCAATACTACTGCGAAACAAAGGGATGCATCAACCAAA
CTTCTGCGGTGTCGATTACTGATATAGTTTATGCAGGCATAAAGGGTACTTATGACGTGAAGAGCCCTCC
AATGCATTTGGCATGCAGCAGCAGCATGCCATGCACGAATCTCACGCTTTACGATGTCGAATTGCTTCCT
GCTCAGGGCCACACAATGTTGGATCCATTTTGTTGGAATGCCTATGGCAGCTATGGGGACTTGAAAATTC
CACCCCTTTTCTGCTTGTTGGATGGAAATCCTCAGTCGTTTCCGGATCATAATGAGGCTTATCTTTGTTG
ATG
>Pg_Root10834_c0_seq1
GTACATAAACACCTCAGAAGCCCCAACAAGAACATATTGCGGAATTTGCCATAATACGCTCAATTCGCTA
CAGTTTTTGCCCGGTTCGACCTTTTTGAGCCGGTTTATTTCGGTTAGACCGGCTGCAATCATCGCTAGCA
ATCCAATAATAAGCCCGATCCCCATGCGTTGGAGCTCCGATAAGCCCTTAGGGTTTCCGCTTAGTTTTCC
GGCAACCGGGACTAAGATCTGGCGGTAGATTCCCGTGCAGACGAGGACGCTGCAAATGTCGAATGCTGGC
GGCCAGGAGGCGGAAGTTGCCGACGGTGAGTTTCATGACCTCGCCTTGTTCGACGAAGAGGGAAGCCATT
TGAGTGAATACAACGGAGTATATGATTGTGCAGAGCCAAATTGGGAGCATTCGAATTACACACTTGGCTT
CTTCAATTTGGGAAACGGTGCATAGCCTCCATGGGTTTGTAGTTGGACCGGTTCGATCTTCTTCTGTTAT
TATTGCTGCTTTATCCAAACACTCAAATTCATCGGTGTGAAGAATTTTCCTACTTCCTTTAATTGCAGAC
TCTGCTCCATCAACCTCATATAACTCAGTACCATCAGCCAATTTCACTTTCCTTTTTCGAGCCGCAGCAA
CAAACACTTTTGCGACACGTGGCAAGGGGTTGCCACATGGTTTAATATATCGATAACCCTTGGATCCCAT
CAAGAAAGATATCAAGGCCATAACAGCAGAAGCTGTGGAAACCCAAAACCCTAGTGTCCACATGCCTGTA
TCTTCATAATAAACAAGAATAGTGTTTGAGAAAAGTGCCTACGTTGAGTGCAAAGTAGAAGTAGCAAAAG
AAGGCCGCTTTGGATTTTTTCTGCTTAGGGTTTGATTCCTCGAATTGACTGCTCCAAAGGTGGCTAGACT
AGGCTGATGCCCGCCGTATCCGAAGGCAACTAAGTAAATCGCTAGGTAAAATACGGCAACTCCGGTCGAA
GAAGTTGACAGGCAAGATTTTACTCCGTCACCACAACCGCTAGGTTTTACCAAGAAAAGCCAAGAAGATA
GGGATACAAACACCAAACCCATAACAAAAATGAGCTGAAAGATTGTACAGGTCAAGTATCGTCCCCAGTA
CGAATCGCTAAGAAAAGCTCCGATCAATGAGCAAAGATAAACTGTTCCAGTCCATTTGCTGACACTATTG
GCTGCAGAAGCATTGTCTTGATCAAGAACCCTAGTCAAGAACAATACCAAGTTCACACCAACGCCGAAAA
AGGCTAGTGTTGCAAGCCCCTGATTAGCTGCACAATATATGTATGAAAATTAAGTTATAAATAAAAACTA
TAATTAATTAGCAACTACTGATAAAATT
>Pg_Root10843_c0_seq1
GTTTGAGAGAACTTGTCATAATGCCTCAAAAGAAGCAAGAGCGAAAATCTAAAAGCGCGCTGAATAAAGT
TGTAACTCGTGAGTATACAGTCAATATTCATAAGCGAATTCATGGCATTGGTTTCAAGAAGCGTGCTCCT
CGAGCAATTAAAGAAGTTCGCAAATTTGCAGAAAAACAAATGGGAACTCCAGATGTGCGCATTGACACTC
GTTTGAACAAGTTTTTGTGGTCTCAAGGAGTTCGAAACGTTCCTTTCCGCGTCCGTGTGCGTCTTTCTCG
CCGTCGCAATGATGATGAAGACTCGCCACACAAGCTTTATACATTGGTGACTCATGTCCCCGTTACGAGT
TTCAAGAAGCTTACCACCGTCAATGTTGACACAGAAGAGTAAAAGGAATAAATTAAAGCTGTTTTGTTAT
TCCGTTTTGTTATTATTTGGGATTACATAAATTTGTTTTTATTTAAAAAAAA
>Pg_Root10845_c0_seq1
AAATTTATTAAGTTATGTCCTAAGTGTACGTCTATTATTCTAAGTATTAACAGAGAAAATTTTTAAACAA
ATTATAATAATTAATATTCTTTCTCGTAACCACCGCCATAACCGTACTCCTCAGTTTTGAAAATTTTGAA
CTTTTCACTAAATCCTTTGCATTCTTCATTATCTTTGAGGTATACAACGGCAATAAATTCATGCTTAACG
TTCCAGTCTTCACTAATTTCGAAATTAATGGTTCCAGTTCCGCATTTGCTTTTATCCTCGAAGACAACTT
TATCAGTACTCTTGTCTATAACTTTAACTATAACTATGGAATCGGATGGAATGTTTAAAGACCACCAGTT
GATAGCTTGAGTAGATTTGACAGCCCATGGGCCACTTCCCGGGCTAGAAACATGAATTTCTTTGCTACCG
CTTTCGTTTGGAACTGGAGAAGCAACAGCAAATGTTGCAATTAAAGCGATAGTAATTAATAAAAGAGAAA
AAAATTTCATTTTGATTATTAGATTTTAAATGTAAAAAGTAGACTTGAAAGTG
>Pg_Root10849_c0_seq1
GGTCATGGTCTTCGGCGAGATCACGACCTCTGCTAAAGTAGATTACGAGAAGATCGTCAGATCCACTTGT
CGCGAGATCGGTTTCATCTCCGCTGATGTCGGCCTCGACGCCGACAAATGCAACGTCTTGGTTAACATCG
AGCAGCAGAGCCCCGACATTGCTCAGGGAGTTCACGGTCATTTAACCAAGAAGCCTGAAGACATCGGAGC
CGGTGATCAGGGACATATGTTCGGTTACGCTACCGACGAGACTCCCGAGCTGATGCCTTTGACTCATGTT
CTTGCGACCAAGCTTGGCGCGAAGCTTACCGAAGTGAGGAAGAACAAGACTTGTCCTTGGCTGAGGCCTG
ATGGGAAGACGCAGGTCACCGTTGAGTACAAGAACGACGGTGGAGCGATGATTCCGATTCGTGTCCACAC
CGTTCTGATCTCGACTCAGCATGATGAGACTGTGACCAACGATGAGATCGCTGCTGACTTGAAGGAGCAT
GTGATCAAGCCGGTGATTCCCGCTAAGTACCTTGACGACAACACCATCTTTCACTTGAACCCCTCTGGTC
GTTTCGTCATCGGAGGGCCTCACGGTGATGCTGGACTCACGGGGAGGAAGATCATCATCGATACTTACGG
TGGTTGGGGTGCTCACGGTGGTGGTGCTTTCTCAGGGAAGGATCCAACCAAGGTTGACAGAAGCGGTGCT
TACATCGTCAGGCAAGCTGCGAAGAGTGTGGTGGCTGCTGGACTCGCTCGACGCTGTATTGTCCAGGTTT
CGTACGCTATTGGTGTCCCTGAGCCTCTCTCTGTGTTTGTTGACACCTACAAGACCGGGACTATCCCGGA
TAAGGATATCCTTGTGTTGATCAAGGAGGCGTTTGACTTTAGGCCAGGGATGATGGCTATTAACCTTGAT
TTGAAGAGAGGAGGTAACTTCAGGTTCCAGAAGACTGCTGCTTATGGGCATTTTGGGCGTGATGATCCTG
ATTTCACTTGGGAGGTGGTGAAGCCACTCAAGCCAAAGGCTTAAACGAAAAGGTGGTAGTTGCAAGAACT
CTTGAGTTGCTGAGACACTCTCTCTCCCTCTCCACTATTGGGGACTTATCCATTATACCATTGTTATTGG
GAAAGATTTGAATAATGCTATACATTTTACATTTTGCTTTTGCTGCTATTGGAGTTCGTACACAAGGCCA
TGTGTGTTAGTGAACG
>Pg_Root10861_c0_seq1
AGCTTTGTTGAATTTTACGACTTGGACTGTAATATTATCGGTTGTTCCCCGATCTAAAGCTTCTTCTGTT
AGGTCTTTAACGACAACTTCCAATGGATTCGAAATTCTTCTTGTTTTAATAAAACTGATAATCTCCTCGT
TAGAAAAGTGCTCGAATAATCCATCACTTCCTATCACTAAAAATTCAGCATCACTGCCTAAGGTAACATG
TT
>Pg_Root10874_c0_seq1
GAGGGTGAGACGATTGACCAGGCTGTCCAGGTCCACCAGGGTGACCAGGTGGGCCAGGAGGGCCAGGTGG
ACCTTGGCCGCCATCAGATTGGATGACTTGTCCGGGTGCTCCGGGTTGTCCAGGTTGGCCGGGACCGCCA
GGTTGTACTGGTCCTCCGGGTGGTCCAGGTGGGCCTGGAGGTCCGGCTTGAGAGTAGGCATCGGATGATG
GTCCAGGTTGGCCAGGGTTTCCGGGTTGACCAGGTGGTCCACCAGGTCCAGGTGGTCCAGGGGGTCCGGG
ATTGCAGCTTGATTGGCATGCTGGGGCTTGTGGACATTCGGAGAAGGCTGGAGCTCCATCTTGTCCAGGT
CCTCCTGGTTGTCCGTCTTGTCCAGGTCCTCCAGGTTGGCCAGGTTGACCAGGTGGGCCGGGTGGTCCAG
ATTGGCATGAGCAACTGCCTCCAGAAACAGCAGCAGGTGCAGTACCATAGCCACCACCACCTCCTCCAGC
AGCTTGGCCACCTCCATAGCCTCCAGCAGCTTGGCCACCGCCATAGGATGGTTGAGGGGCAGGGTGAGCA
GCTTGGTAGCCTCCTC
>Pg_Root10896_c0_seq1
AGGGTTTCATTGAGAAATTGGGAGGAACCAAGAAGAAGGGTGAAAAGACAATCTCATTAGAAGAATTCCT
GCCAATCTACAGCCAAGTCAAGAAAGACAAGGACCAAGGAGTGTACGAAGATTTTATTGAATGTTTGAAA
TTATACGACAAGGCAGAAAACGGACTTATGTCATACGCTGAATTACATCACATTCTATTGACCCTTGGTG
AGAAATTAGAA
>Pg_Root10896_c1_seq1
ACCGTGTCATTTACAAGTTCTAGTGGTTAAGTTAATTTACTCTGCAAAATGGCCGATCTTTCAGACGAGG
ATGTCGCAAAGGTAAAATTCGCGTTCGAAATCTATGACGTAGACGGTATCGGTGCAATTGACGGCACCAT
GTTGGGAGCTCTCCTGAGGGCGCTCAACCTTAACCCAACTGAGGGTTTCATTGAGAAATTGGG
>Pg_Root10899_c0_seq1
AGTACCCTGATGAATGGGAACCTTGATCAGGTGCTTCTTAGCATCATCGATACCTTTTGTGATGGCTTCC
TGCACTTCCTTGGCTTTGCCAAGACCGTGACCTACCACGCCGTTTTCGTTACCTACCACAACCAGTGCGG
AGAAACTGAAAGTACGCCCGCCTTTGGTAGTTTTGGTAACACTGTTGATCGTTACAACCTTTTCTTTCAG
TTCCAGATCACCAGCTTTTACTTTATTGAATGAATTCTTTGCCATTTTTATTTAAT
>Pg_Root10906_c0_seq1
GTTTCTGTACTTTATTGTCGGTGGATCCCAAACTAAAACCACAAAATGGGCAAGGACGCTGCTTCCGTTC
GTGGCAACAAGTTCCGCATCTCGCTGGCCCTGCCGGTCGGCGCCGTCATCAACTGCGCTGACAACACTGG
CGCCAAGAACCTGTACCTGATCTCGACCTGGGGCTACCACGGCCGCCTGAACCGCCTGCCCGCCGCCGCC
GTCGGTGACATCGTCATGGCCACCGTCAAGAAGGGCAACTCCGAGCTGCGCAAGAAGGTCACCCCGGCCG
TCGTCATCCGCCAGCGCAAGTCGTTCCGCCGCAAGGACGGCATCGTCATCTACTTCGAGGACAACGCGGG
CGTCATCGTCAACCCGAAGGGTGAGATGAAGGGCTCCGGCATCTCGGGCCCCGTCGCCAAGGAGGCCGCC
GACCTGTGGCCCAAGATCTCGACCCACGCCCCGG
>Pg_Root10935_c0_seq1
GGACCCTCAATGTAGTTCTGGTTACCATGTGGCTGGTGTGGTAAAGGGAGTCCATTAGGCCCTTGTGGTG
GCTGCTGCATCTTTCTAGGCTTTGTTCTCACCCCAAGCATACGCAATACAAACCTTGCTAACTCTCCATA
TAACATACCACCACGATCAAATAGCTGGAGAAGGGCAGACATGAACATATGAAAAGCCTGTGTGTTTTGG
TCTATCAGCATCGCTACACGGCCAAAGAAATTCACAGCACCTTGCATCACACGGAGAAATGATATCCAGA
AGCCTGGAGGAGATGGAGGCTGATTAAAAG
>Pg_Root10946_c0_seq1
GGCGGTGCAGCGCTTGCGCTGAGAGACGCGCTCGCCGCGGCGGCCCAGGACGACGAAGAAGTCCATGCCG
TAGATACCGGTCGACGGGTCGTACTTGATGCCGAGGTCAATGTGCTCGTTGATGCCGAAGCCGAACGAGC
CCTTCTCCGAGAAGTTGAACGAGCGCAGCTCGAACTCCTTGACCTTCAGGCCCTTCTCCAGCAGCTCCAG
GGCCTTGGCGCCACGGATGGTGCAGTGGGCGGCGATCTTCTCGTTACGGCGGATGCCGAAGGTGCGGACG
GTCAGGCGGGCGCGCGACATGACGGGGGTCTGGCCGCACAGCTGCTCGAGCACCTTGGCGGCACGGGTCA
GACGATCACCAGACTCGCCGACGCAAATGTTGATGCACAGCTTCTTGACGACGATCTCGCGCATCGGGTT
GGCGTCCTTCTTCGACGACGCGTTGGCGGAGGCGGAGGCGACCATTTTGGAAGGAGTGCGGTTGCAATAA
AGTACAG
>Pg_Root10972_c0_seq1
ATCCATTCTCATCCCTCCGATTCTCTCCGCTTCCATCAGCCGTCGCAACCTCCTCCTCTCCACCACAATC
GCCACCGTATCCCCGTCCCCTCAGATTCCTTCCCCAGACGTAACAATCACCGATCGAATCTTCCTCGATT
TCTCCCTCTGTCCATCTTACTTCCGCTCCGATCCCTCAGCCACACTCTCCTCCACCACACCTTGCTCCGA
CTCCACTCCTCTTGGCCGCGTCGTTCTCGGTCTGTACGGCCG
>Pg_Root10975_c0_seq1
GTCAGACATTTCTAAATATACGGAGCTGTCGAACGATGCTCATGTTAATCAATTGAATTTTCCGGGCAAT
ATCAAAACATATCAATTTAACATAAACGATCTACAGCGTGGAGATACTATTTTTAAGAACAGTAATGCAG
TTATCAAGCATTACGTATTTCGTCCACTAAAATTCTCACTAACTGTGAAAATTCGACAACTCCCAATATA
TCGGAGACAAATTAATGAAGAGAGATTAAAAGCATTAATCCAAGAAGTGAAAATACTGACGCAAATGCTT
ATGACAACAGAGGAAATGCACAAGAAGGACTAGGAAAATATGAAGAACCCATCAAAGACTGTACAAAGGC
CATTGAATTGAATCCAACCGA
>Pg_Root11000_c0_seq1
ATAGCCTCTGATCTTATTTAAAGTGACTCCAGATCGAACTGCTAGTTCATCCAAGCTTGACCCATGCATC
ATCGGGTTACTGTTGTTGTCAACTTGGAATGTGGAGTCCACAAATAGATAAACCGTGCTGCCGATCTGAC
TATGAACATTGATGTTGTAATTTTTGGCGGTGGTGTTAACGTTGCTGGTAATGTTATACATAGGATTAGG
AAGCGGAGCAGCCACTTGATGATGACCATTCGGAAGGAAATTATTAGGAGCAGTAGTGCTTGGCTGTTGC
GGAGAATTTCTGTGCTTCAGAGGGTATGAAGATAAGGTGGAATTGATTGATTGAATGTCATTAATGCTTG
GCCTGCGCTTGTCAGCCGGTGTAGTGCTAGTTCTGCGGCTGAAGAACTTTTGGGCATGACTTGCCACCTG
TGTTGGGGTTTTTGAGGTGACAAAGTACCGTGCTATGCTCTTCCAATCTCCTTTTCCAAATTTCTCTAGT
CCCATCAAGAACAACTTGTGGTGTTGTGCAGTCCATGGAGTCGCTTTTTTCTATTGATGGTTGGGATTGG
ATCTAGTAGCTTGTGAAGAAGAAGAAGACCCCTTCTCATTCTTAG
>Pg_Root11001_c0_seq1
GTTCTTCCAGATCCAAAGTTCAAAGATACATTGGTGACAAAATTTGTAAACAGTCTAATGTACGATTGTA
AAAAAAGTACTGCTTACGAGATATTCTATTCAGCTATTGAGCTTGTAGAAAAAAAGACCAGTGAAAATGG
TTTAGAAATTTGGCAAAAAGGTCTTAACAATGTTATGCCATCTGTCGAAGTTAAAAGTAGAAGAGTTGGT
GGTGCGAACTTCCAAGTTCCTACAGAAGTTAGACCTGGTAGAAAGGTAGCATTGGGTATCAAATGGATGA
TCCAATATGCAAGAACCAGAGGTGACAAAACTATGGTGGAGAAACTCGCTAATGAGATCATATCTGCATC
GAAAGGTGAAGGTGCTGCTGTTAAGAAGAAGGACGATACTCATAGGATGGCTGAAGCTAACAAGGCATTC
TCTCACTTTAAAATATAATTAAGAAGACATTACAATGGCTCGCGATTTAAAATATACAAGAAATATAGGT
ATTGCTGCGCACATTGATGCTGGTAAAACCACCACTACAGAGCGTATCCTGTTTTACTCTGGTGTGTCGC
ACAAAATAGGTGAGGTGCATGACGGT
>Pg_Root11022_c0_seq1
GGATCTTCTTGAGATCCTTTTTTTCTGCGCGTAATCTGCTGCTTGCAAACAAAAAAACCACCGCTACCAG
CGGTGGTTTGTTTGCCGGATCAAGAGCTACCAACTCTTTTTCCGAAGGTAACTGGCTTCAGCAGAGCGCA
GATACCAAATACTGTTCTTCTAGTGTAGCCGTAGTTAGGCCACCACTTCAAGAACTCTGTAGCACCGCCT
ACATACCTCGCTCT
>Pg_Root11022_c1_seq1
GCCGGATTGGGCGGGTGATGAACGCAACGTGGTGCTGACCCTGAGCCGTATTTGGTATAGCGCGGTGACC
GGCAAAATTGCGCCGAAAGATGTGGCGGCGGATTGGGCCATGGAACGTCTGCCGGCGCAGTATCAGCCGG
TGATTCTGGAAGCGCGTCAGGCGTATCTGGGCCAGGAAGAAGATCGTCTGGCCAGCCGTGCGGATCAGCT
GGAAGAATTTGTGCATTACGTGAAAGGCGAAATTACCAAAGTGGTGGGTAAATAATAACTGTCAGACCAA
GTTTACTCATATATACTTTAGATTGATTTAAAA
>Pg_Root11052_c0_seq1
TCTCCTCTCTTCTTTTCTCTCTCTCCTCGCTTGCTCAAATGGCCGGCCTGAGATGGAGAGAGTGGTGGAA
CACGATGGCGTTCCCTACCCGGCGAATCTGGAATCGTTTTACCGTTCGCGTCGGATTACGCCACAGTGGA
CTCTTGTGGTTACAAAACGACGTGAGTTCTTGCGAGTACGAAGACATACACATCATGTGGAATCTGTTAC
ACAAGATTGAAGATCCGACACCAACACCAACACGTGTTGCACGAATCAAACAAAGGAAG
>Pg_Root11075_c0_seq1
GGTAACGCACACCTGGCAAGTCTTAAACACGACCGCCACGATTCAGCACCACGCTGTGCTCTTGCAAGTT
ATGGCCTTCACCGCCGATATAGGAAGACACTTCGAAGCCATTGGTCAAACGAACACGGCACACTTTACGC
AATGCTGAGTTTGGCTTTTTAGGTGTAGTCGTATAAACGCGAGTGCAAACACCGCGGCGTTGCGGATTGC
CTTGCAGAGCTGGAACGTCGCTCTTATCTACGATGGGTTTTCTCGGCTTACGAATCAATTGATTGATC
>Pg_Root11082_c0_seq1
ATCGCCTTCGAGCGCGTCTTCAAAGGCATGTTTGGCATGACCACCGATCCTGCCGCTGTCCAAGATCTCG
AAGGCAAGCTCGTCAGGGTCTTGGATATCTACGAGGCGAGGCTCTCCAAATCCGAGTTCCTCGCTTGTGA
TTGCTTCACTTTGGCTGATCTCCACCACCTCCCTGTCATCCACTACTTGATGGGTACCGACTCCAAGGCC
CTCTTTGAGTCTCGCCCTAAGGTTTGCAAG
>Pg_Root11092_c0_seq1
GGGCGACAAGGTCCTGATGGCCGCCTACTCGCACGAGCTGCCCGCCTTCGGCATGTCGCTGGGCCTGACC
AACTACGCCGCCGCGTACGCCACCGGCCTGCTGCTGGCCCGCCGCACCCTGGCCAAGCTGGGCATCGCTG
AGAAGTTCGCCGGCGTCGCTGCCACCGGTGACTTCAAGGCCGTCCGCACCAAGAAGGACGACGAGGAGGG
CTCCGAGGAGCAGTTCCCGTTCAAGGCCATCCTGGACATCGGCCTGGCCCGCACCACGACCGGTGCCCGC
ATCTTCGGTGTCATGAAGGGTGCCGTCGACGGTGGCATCGCCGTGCCGCACAAGCCCAACCGCTTCCCGG
GCTTCAAGAAGGGCAAGTACGACGCCAAGGTCCACCGCGAGCGCATCTTCGGCAACCACGTCGCCAACTA
CATGAAGAAGGTCACCGAGGGCAAGGACGCCGACAGCAAGTCGACCCAGTTCTCGCGCTTCGTCAAGGCC
GGCATCAAGCCCGCCGACGTTGAGGCCATGTACAAGAAGGTGCACGAGGCCATCAAGAAGAACCCGAGCG
CCCGCGTCGCCCGCAAGACCGACCCGAAGAAGGCCGTTCACAAGTCGTACAAGGTCGCCAAGATCTCGCA
CGCCGCCAAGAAGGCCGCCGTCGAGAAGAAGGTCAAGGCCCTGCGCGCCACCATCAAGGCGTAAATTTTA
CACAAATCTTGCGCTCCATTTTCTCGCACTCTCG
>Pg_Root11094_c0_seq1
ATCGGCTTTACATTCTCATATTTAGGCTGTAAAATTCTTATATTAGATGGGTTGAGTGCTATATTGTCAC
CGATATGCATTTAGTAACTATTAAGAATAAATTGGAATATAAAAAATAAATCTGTGAAGTTGTTTTAGAA
ATGCATGCATGCGTCTTTATTTTTACTTGGACTGGGTATAGGAGTTGGTAAAGCAGTAGCATATGGTTGG
GCTAAAAATCCATTTGTAGCAAGTAGTACGAGTAGTATATATAGTTGTAAACAACTGGCGTGTGACGTGA
CTAAAAAGGAGTAGCAATGTATGTGTGTAATAGAATAAGAATACTCACAAGGAAGAAGACTGTCTGTCTG
TCGTCGGATAGTTTGGACTGTGTTTTGAAGGTCAAAAAACCTGACTGACGAACGTGCCTGCCTGCAAATG
TGCCTTATAAGGTGGGTGGGTATCTTAGCTGGCCGCATGCTTTCACGAGAGAAAGAGAGAGAGATTCACT
AAATTCATAATTTGTAAAAAG
>Pg_Root11141_c0_seq1
GTCGCAGCTCTCCATTCGGACCCAGACATATGTCTTCAACATTGTCAACCCTATACTATAATACTTGTGT
GGGAAGATTGCGGTGTTAGGAGGATTGAGCAGGGCTTTGCATGGTTCATCATCAATTAACAGTGTGTTTG
ATGCACAGTATCGTCTTTTTTCTTTCCATACTTTATCGAGTTCCTTCAAGAAAATGGGCTTTTCCTTCTT
CTCCAGGCTCATAAACACAGAATGACTACAATTTTCTTGATCCCATACAAATAATAATTTGCTTTTGTAT
TTTCCCATGACAGAGCTTACTATACCATCTATATTATGCTCCATTGCAGAGGACCATAGCCCCACTTCAA
ATCTTTCAAAGCAAAACTTCATGAAATCATCAAAGTAAGGCCTCTTGAAAACTCGAAATCTTCCATAAAC
CACAT
>Pg_Root11183_c0_seq1
AAGGGAGGAGGAGGGGGTGGTGAAAGATCGTTGAATCGAGGATGAAGAATAACAAAGACTACGTGCAATC
GTATGTGGATACTCTGCTCGATCTTGAGCTTCCGGAAGAGAAGAGAAAGCTAAACGAAGAAGAAATCGTG
AGCTTATGCTCCGAGTTTCTCAACGGTGGGACCGACACGACAGCTACGGCGTTGCAGTGGATCATGGCGA
ATTTGGTGAAAAAGCCGGAAATCCAAGAGAGACTATACGAGGAGATCAAAAGCGTTGTTGCCGGAGATGA
AGCAAAGGAGATTGAGGAAGAAGAGGCACACAAGATGCCCTACCTCAAGGCCGTGGTGTTGGAG
>Pg_Root11187_c0_seq1
TGATGTCTTGTGAAATTTCCCTCACCAAACGCTGAAATGGCGCCTTAGGAAGTAGCGAAGCGGTTGACTT
CTGGAATTTTCGAATCTCTCGCAACGCAACAGTTCCTGGACGATAACGATGTGGCTTCTTGACACCACCA
TCTTTGGGCAGTCTCGCAGATGATAATTGCTTCTTCGCTGCTTTCGTCGCCAGCAACTTTTTAGCCG
>Pg_Root11196_c0_seq1
CATTTAGTTGTTCTTTGAACACATCATATCTAACTTTCGAGGCTTCAGGATTTACATCGGTTGCTCGTAC
TTCAATGGGCGACATGTTCTTGGCTGCGCGTTCTTTGTTCAAGGCCATAGTCACCTTACCGCGCTCTTGC
TGTCTTCTTATGCTTGCATCCTCGTCTACATGGAGCATGACAAACGACACCTGAGGAGACACAGGCGAGT
CATTGTGGTAGTGGTCCGCAAGGAATTGAGCCTGTTTCGCGGTACGAGGAAAGCCGTCTACAACAACACC
ATTCCTGTAGATTGGCTTTTCTAGCTCTTTCAAGAGCACATTGAAAACGAACTCGTCATTTACCATGACA
CCCTGATCTTTCATCAGTTTGCAAGCAGGAGTGTTCAGCAATTCGCTGACAACAATAGGAGGCGCGTCGA
AGCCGCGCAAATTTGACACCAACACAGAGTTGGTGCCCTTCCCCGCTCCAGGAGCTCCTCCCAAG
>Pg_Root11201_c0_seq1
GTTGAAATTAACTTTCTGGCCCGACGCCTCCTCGTATAAACGCAGACATGTTTTGATAGCAGTACATTCC
TCCAAAGTTGCACGGAAAAATAGGAAACTATCATCCGCAAAGAATAAATGAGAAACAATTGGGGCAGTCT
CAGTTACCTTGCATCCATGAATTTTTCCTTCACGCTCATACCAGGTAAGGATAGATGAAAGCCCCTCCGC
ACAAAGTAAAAACAAATACGGAGAAATTGG
>Pg_Root11229_c0_seq1
GTTTTAATAATTCAGTTAAATGAGATCCCCGATTTAATAAATCTAAAGTTTCTTCATCTAAATCACCAGA
AAATTGTGAAAAGGCAGCTATTTCTCTAAAAATTGCTAATTCCAATTTTAAAGATCCTGCTACCATTTTC
ATTAATTTTAACTGAGCAGCTGAGCCTACTCGACTAACTGATAGACCAACATTTATTGCTGGACGTATAC
CTTTATAAAATAATTCAGATTCTAAAAAAATTTGACCATCTGTAATACTAATAACATTAGTAGGAATATA
TGCAGATACATCTCCGGCTTGAGTTTCAACAATAGGTAAAGCTGTTATTGATCCTCCATTTTTTAAATTT
GCTGCTCTTTCTAATAAACGTGAATGTAAATAAAACACATCACCTGGATAACCTTCACGTCCTGGTGGTC
TTCTTAATAATAAAGATAATTGTCTATAAGAAACTGCATGTTTACTTAAATCATCAAAA
>Pg_Root11234_c0_seq1
GAAAGTTGAGGATGTTGAGTTCCAGCGTTGAACAAAGTAGGTGAAGCATGAATGAACCATTTATCAGACA
TAAGTTCGTAGGTGTTGAATGCGTCTTCGAGATTGGCACCGTGGATCCCGAGACTGATCCTCATCAACAT
ATATTGAGGACGTTCAATGATTTTTCCATCCAAGCGAAGAAGGTAAGAGCGCGAAAGTGTTTTCCAGCCA
AAATAGTCGAATACGAAATCCCGATCCATTTTCAGTTTTGATTCGATTAAGGGCCCATGTTCT
>Pg_Root11238_c0_seq1
GTCATGTCTAAGCTAACTCTTATTGGAGCCTTAGCGGCTCTAAGCTGTGTTCTTATCAATGCAGCACCCA
GTGCAGATCAAGTCACAAGCCTTCCTGGTATCAATTTCCAACCTAATTTTATTCACTATTCTGGCTATTT
AAAAGCATCTAGCACGCACCAGTTGCATTATTGGTTCGTACGACACCAATATGCCACTTCGACTAGCCCA
GTGCTTTTATGGTTGAATGGCGGTCCAGGATGCAGTAGCTTAGGCGGACTTATTGAAGAAAATGGTCCAT
TCCATATTAAGGATAATGGAAATACCGTGTTTGAAAATGTCTATTCATGGAATAAAGTCGGACATGTCAT
TTATCTCGAATCCCCGGCTGGTGTAGGATTCAGTTATTCATCAAATGGTGATATTACGACCGACGATGAC
AAAACTGCCACGGAAAATTACAATGCTTTGGTTGATTTCTTCACCAACAAATTCCCAGAACTTAAAAGTA
ATGACTTTTACATCACTGGGGAATCATATGGAGGCGTTTATATTCCAACTTTGGCTGTTTTGGTGGCTAA
TGACAAGACTAATTTCCCCGGTTTTAAGGGTGTTGCGATTGGAAATGGAATTCTTCATGATCAATTCAAC
TGGAACACGCAGCCAGCACTCTTCTTCTACCATGCTATTATGAGACAAGGCCTTTATGATCAAGTAGCCA
AACAATGCTGTAATGGCAACCCTTACACTTGTGATTATGCTAATCTGGGTGGAGCATGTGGTGATTTGGT
TGATGTAATGCTCAACCAAGCCGACGATCAAGACCCCTACAATTTGTATGCTGTTTGCTATTTGGATGGT
GGCAGTACCAAGAAAACGTTGATTCGAGATTTCTTGTTCAGAAGGAAGGA
>Pg_Root11254_c0_seq1
TGATGACTTATGTAAACAAATCAAAGAAATTCTTGGAGACAAAGTCGAAAAGGTTCTTGTTTCAAATCGT
ATCTCAGAATCACCTTGTGTTCTCGTTACAGGTCAATATGGCTGGTCTGCCAACTTTGAACGTATTATGA
AAGCACAAGCCTTAAGAGATTCCAGCATGGCTTCTTATATGGCGTCCAAAAAAATTATGGAAATTAATCC
AAATCATCCAATTGTTAAATCTCTCAAGAGTAAAGTGGAAGCTGATAAAAATGATAAGACAGTAAAAGAT
CTTACATGTTTACTTTTTGAAACTTCACTTTTGCAATCTGGTTTCACTTTGGAGGAACCATCATCCTTCG
CTGGTAGAATCTTCAAGATGATTAAGCTTGGTCTTGATATCGGTGGGGACGAACCCGAAGAAATGGAAAC
TGAAGAGTTGCCAGCTCTCGTTGATCCTGCTGCTGCAGAAGCTTCTCAAATGGAAGAAGTTGATTAAATT
TAATGATAACAGTCCACTTTAACATAAATAA
>Pg_Root11261_c0_seq2
GATCAAATAATGGGAATCTCATATGCAGACCATATGAGGTGTCAACTACTTAACAAAACAATACTAGACA
TCCCAAATTAGTAGAGAGTTATCAACAAGTTTAGCTTTGTGGAATTTAACACTTGAAATTAGTCTACATT
TTACTCTATTGAGGATAGTAGTAACCAGCTGCTGGGTTGGGACTTGGGATGGCAGGAATATCATGCAAAC
GGGAGTTGCGCTCGACCTAAATCGAGTAAAGAGTAGTTGCAATGATTAGTTTAAGAATTTGCTTACGGAT
GCCTTTCGCAGGATTGAGGAGGGTCCAATTCATCACGGCAACCCAATTTGTAGGCACATGGGTCCAAACC
CCATAGGCGAGAGAAGTACGGAGAACAGTACTAGATAACTCACAGTAAAAAAATAAGTGTTCATGACTTT
CAGTTTGGTTAGAGCATAGGCAACACCTAGGATCAACAGAATGGTTGTAATGTGCTATGCGATCAAAGGT
TTTGCAGCCTATGAAGAATTGCTAGCCACGTGATGAAAGAGTATCTGGGAACATGCAATTTATGCCATAG
CAGATCAGAATGCCACCTGACATGAACTTTTTTTGATCGGATAGAGTTCCAAACTAGTGGATGGAGTCTT
CGAAATTAAGATTAAAACTGGTGTTGAGGTTAAAAGCAGCCCAGAATTGTATTTTGACAGCGCGATTGCT
CTTTGGGAGATTCCAGTCATTTGTAGAGAGAATAGAATGTCACTAACTTTAGCCTTGGGTCCAAGACGAG
AGAGCATCATAACAAGGGCGTTAAGGGAAGTAGCTAGCTACAGTTGCACCATTATGCAAGGGTCAAACCA
CAAGCTTGTATTCTCCCCATTTCCAATCCGATATCTAATGTAATGTTTAGCAAGAGAACGCTTCTTCAAT
ACTTTAAGCCAAATCCAGGAACAATCATTGGAATTTTAACACACCAAAAATTCTGTGGGCCTAGGCTGGA
TCAACTGCCAGAGATGGAGAAAGATTTGGGAGTGATTCCAATCCACAAGGTTTTTAATTCCAAGTTCCCC
TTCTTTAGTAGGCAACGAAAGGCTATCCCATGTCACTTTTGATTCATGCTTCGCAAGAGTATGTCCTTTC
CATAAGAACCTACTCAAAACCTGCTGAATTGTGTTAATAACACCCTTTGTGAAAAAGAAATGGGCTACCC
AGTAGGATTTCATAGAAAAGAAAACAACTTTTATAAGTTGCAGCCGCCCAGAATAAGAAAGAGAACAATT
AGTCCAAGAGGCAACACGAGTAGTGATTCTATTAAGAAGGGGAATGCAGTCATGGAATGTCAACTTTGAA
GAGATAAGGGGGACCCCCAAAATTTTAACAAGAATATAGCCCAGAGGGTATCCCACATGTAACAAGATGG
CTTCTTTTTCCACATTCGGGACATTTGAAATGAAACAATGGCTTTTAGAAGAATTAGGCTGCAGACCAGA
GTATAAAGAGAACTCGGGCATGCATGAATAATTTTGACAGATTCCAGGTCCCCATTGCACAACACCAACA
AGTCATCGGCAAAACAAAGATGGGTGATGTTATTAGCCAATGATGTTTGAAGCTAGGGAGAGTAGTGCCT
TTTCTCAGGGTTAGAGACACAACTTCCATGGCCAAAACAAAAAGGTATAGTGAGAGGGGGTCACCTTGTC
GTAGGCCTCTGCCACTCTTAAAATAACCACACAGGCTTCCGTTGATTTTAACCGAGAACATTGTTGTAGT
TATGCAGGCTTTGATCCATTTGATAAAGGTAGGGGAAATTTGAAAAGGGAAAGGGATAGGAAAAGAAAAT
AACAGGAAATGGTATCAAAAGCCTTACGTAGGTCGATTTTGAAGGCACATCTTGCAGGACCATTTTTTCT
ATTGTAACCATGGAAGAGCTCCTGGGCAAGTAGGATATTGTCCCCAATTTTCCTGAAATCATTCATGGTT
TCTGGATTTGGGCCTTTGGGAACAAGGGCAATAGCAGTAGCATAAGTTTCCCTCGGCATGTTTCCTGAAG
CAAAAAAGAATTTGACAGCTTTAATGAAGTCATCCCCAATGATGTCCCAAGCAACGAAAAAATTGACATT
AAACCTGTCCAGCCCTGGGCTCTTATTTTGCTTCATTACTTTGAGAGTGCACAGGATTTCCTCATTTTCC
ACAGGATTCATTTGCTGGCTAGATTGAGCAGGAGAAACAGTATTGGTCCAGTCAAGATTTGCATTTAAAA
GGTTCGTGGTGAAGGAATCAGCAGTGAACAAAATTTTTTATCTTTAAACTTTTTAAATTTTACTTTAATA
AATGTCAGAATTTCAGTGCTACACTCAACTTGGTGACTGGAGTGTTGTATTGCG
>Pg_Root11295_c0_seq1
AAAGGTGGATAAGTTTATATTCCCAGTTGACTTCGTCATTATCGATTGTGAAGAAGACCAGGAGGTCCAA
CTCATTCTGGATCATCCATTCTTAGCAACCGGAAGAGCTCTGATAGATGTTCGAAAAGGGGAACTCCCTA
TGAGAGTTGATGATCAAGAAATTAAGCTTAACGTATTCGACACAATTAGGTTTCCAAACGAGGTAGAGCA
TTGTTATTTGGCAAAAGAAAGTACATGAAATGAAGTAATGAAAGATAATGGAGATGATAAATGGACCCAA
AATGAAGGCAAAGAAGATGAGGAAGCAACAAGGCAAGATATGGAAGACATGGGATGCGCAACCGACGACA
TTCCATCAACTGAGCCTAAATAATTGAAAATAAGAAAGTCAAGCTGATGACTTAAAAACAAGCGCTACA
>Pg_Root11322_c0_seq1
AAGCACCACCACCGTGGGCACCATGACCACCGTACGTATCAACAATAATCTTACGTCCTGTCAAACCAGC
ATCACCTTGAGGTCCACCGATAATAAATTTTCCGGAAGGTTGCATATGATAAGTAGTTCTTTCCGTGAGG
TATTTTGCTGGTATAACTGCATTTACAACGTGTTCCTTTATTTGAGCTCGAAGTTCGGGTGTATCAATTT
CAGGAGAATGTTGTATAGAAATTACGATGGAATCAACTTCAATAGGGATTAATGCGCCATTTTCTTTCTT
ATAACGTACGGTAACTTGGGTCTTGGAATCTGGTCGAAGCCAGTTAAGAGTTTGATCTCTGCGAAGATCC
GCCATTTTTTTGTTTAACTTGTGAGCTAATACCAGGCTAAGTGGCATTAACTCAGGAGTTTCATCAGTAG
CATACCCGAGCATAATACCTTGATCACCAGCACCAATTTCTTCAAGGTCTTCGCCTTTTTGTACAAGACC
TTGTGCAATATCGG
>Pg_Root11329_c0_seq1
CTTGCTAATAGCATCACCTCCTTAAGCTTTGTCTGCCGAATAATCATCAAACACCAAAACTAGTCCCGCG
TAAAATATGGTCATTGGGGCAGTTTTAGGCTCCACTGCTACTGCTGCTGTAGTGCTGTTTATGCCATCTT
CTTGTATAGAACAATTGTAGGAACCCATCGGAACGAGATTCACATGCTGTGCTGATATTTGGCCCCCCGA
CTTGTCGGTGTCTGTTAAGGGTAATGTTGTGCCGGTAGATGTTTCTGGTCTCCCTGAAGCTTCAAGATTG
AGATCTCTTAGACTGCAGCTGCCCTTTTCTTTGAGGTACTGGCTCAAGAGAGTGCAAGTCTGCGCAAAAT
TCGATGATTTCCGGCTGTCCAAGAAATTTCTCGACATGTTTACTCAAATTAATTAATGGATCCACAAGTA
GCTACCTAGTACTAATCATATTAGTATAACTATATTGATTGATCAAAATATCTAATCGGATGGCAGTTAC
AAATCTGAGGCATTAATTAATTATTAGTAGTTGATAAAAAATTGTTGTCTTGCTTGTTTGTTCCTTCTTG
TGGTAAAGATCTAGGAAGAGGGGGTGGGACTTGGGAGGAGGAATCTGTATTAAGTAGTAGTACTAGACTA
GTATTCCCTTTCCTTCCCTTCTTATAGGAACCTGTATTATTTTGCGG
>Pg_Root11352_c0_seq1
ATTCCAACCAATGTGATCTCCATCACCGACGGACAAATTTTCCTTGAAACTGAGCTTTTCTACAAAGGTA
TTCGTCCAGCAATTAACGTCGGTCTTTCTGTCTCACGTGTAGGATCGGCTGCTCAAACCAAATCCATGAA
ACAAGTCGCTGGTTCGATGAAATTAGAATTGGCCCAATACCGAGAAGTCGCCGCATTCGCTCAATTCGGT
TCGGATTTGGATGCTGCCACTCAACAACTCTTGAATCGTGGTCAACGTCTAACGGAATTGCTCAAACAAG
GCCAATACGTTCCCATGGCTATCGAAGAACAAGTTGCTGTCATTTATGCTGGTGTAAGAGGACATCTCGA
CAAGATTGAGCCGTCGCAAATCACTCGCTTCGAGAAGGACTTCCTTCAACACGTTCGAACAAATGCTCAA
GATATATTGAAAACCATTCGTGAAGAAGGCAGTATCTCGCCGGCAACTGATGCCAAGCTCAAGGATTTGG
TGACCAATTTCTTGTCTGGATTCAAAG
>Pg_Root11353_c1_seq1
AAAAAATCAAAGTCTCAATCTTTACTTCTTCCTTCGATCCTAGAATCTCTACGAAGCTCAACCCAGAAAA
AAACTATGCTTTTACGAAGCGCGTCGACCCCACTTCTCACCTCATTGGTTCACGTCTCGAGCCCAAGGGA
ATCTCCAATCGAAGCCGTTGAATCTGTTCATCAGATCCAACGGCCCAGATCGCTGACGCTCTCTTCCTCT
TCATCTTGCTGTTACAGCCCGGTGTCCGTCCACTCCAGCGACGAATCCGCGAGGAGAATGAAACGGACGG
CGTCGGAGAGCGATCTACGTCACCTGACGTCGACGACGAAGCCGGCGAGTAAGTTCCTCAGCGGCGGCGG
TGCTCTGATGGAGGACGTGGAAG
>Pg_Root11390_c0_seq1
AGTGTTTTGACTCCCAAATTGGTACTGTGCAACTCGTGTTAGTTGAAGGGACCAATAAGAGAGCTCCGGA
CACAGAGCTCGTTGGGAAAAGTGACAGGGGACACCGAGTATCATTTGTCAAGATGCCAATCCCAGATTGG
ACTGATAATGATGGGGAGCGGAATCCAAGAATTGGTGATTATGTAGAAGTTAGTATATTGAAATCCACAA
GAGCATCACTCTTTGGAGA
>Pg_Root11399_c0_seq1
ACCCAAGGAGATGAATTTTCTCCATCTAACGAATGCAGCATGATGCATGAGTGTTCACCAGTAATCTCAT
TAGGAGTTTGGCGAAGATAGACAGGATGGAAGTCAGCACGTTTCCAAAACTTATAAAGAGAAGGAGTAAG
TCCGTAAGCGACACCAAGGTAGTTAAGGGCAGGAGGAGGGATCTCTTCAAGTTTAGATAACAAAGGGGGA
AGGTCTTTCCTAGG
>Pg_Root11419_c0_seq1
CGAAACAACAACCTTTTATTTTAATTATAACAAAAACAATATACTTTAAGCATGTAAAGATTAACGCTTT
CCAGTGACTCGCGGAGCGGCTGTCTTCACTGGTTTTGCAGCCTTGACTTTTGGAGCAGCAGGTTTCTTTT
CCTGTTTGGCCTTATTCTGCGATCTTCGTTCGGTTTTCTGCTGACGAACTGCATCCTTTGCTGCTTTAAT
TGCCTGTTCACGCTGGGCACGACGGAATTCCGGCTTTTGATTACGCTTAGCCAAAAGGGCCTCTACTGTA
ACATCACCAATAGGTCTTGAAGCAATTTGAACGGTTCGCTTTACACGCTTCTTTTGCAAATTTTCTTCAG
CGTGCACGCCCTTTTTGTGCTTACGACAATAAAG
>Pg_Root11436_c0_seq1
AGAGAGAGAGAGAAGAATAGAAAAACTGGCACAAGCCTCAAGTCTACCCAAGCACCTTCCTCTCTGGCTA
CTGCCGTTGAACACGAGAGAGGGACACAGGAGATAGGGAAGGAGGGGAGGTGGCATTGACAGCAAAAATG
GCTGATGGTGCTGTTCAATTCTTACTTGATAAACTGACAACAATCCTACATCAACAGGCATCATTGCTTG
GAGATGCTCAAAACAAAATCGAGGACATTAAGCTTGAACTAGAAAGTTTGAGATCTTTCCTAGGAGATGC
AGAGAGAAGGAAAGAAAAGAGTGAATTGGTGGAGACATGGGTGAGGCAAGTACGAGAAGTTGCGAATCAA
GTTGAGGATGTGGTTGATGAGTTCATGCATTATAAGGATACACAGCGAGATAGAAAGGGATTCAAGCATT
TTGTTCGAGACATTATTGACATCCCCCGGCACATAAGCTCTAAGCATCACATCTCTTCCAAGCTACAAAA
GATCAAAGCAAAAGTTCATGAGGTTTCTGAGAGGAGTAAGCGATATGCATTTGCTAATACAGTTGATGAG
GGGAGGGTTAGAAATCCACCAACTGACTGGTGGCAGCATCATGGCGAGTCATCAATCTTTGATGATGAAA
ATGAGATAGTGGGGATGGAAGAAAATAAAGACAAACTGTTAGCATGGTTAACGGAAGCTGATCCACGACG
GACAGTTATTTCTATTGTTGGCATGGGAGGTTTAGGGAAGACCACTCTGGTTACAAAAGTTTATAATGAC
AAGGTGATTCGAGACTTTGATTGTTGGGCATGGATATCTGCGTCCCGGACAGATGAAATTGATATTGAAG
AGCTGCTTAGAAGCATGATCAAAGAATTCCTCAAGCCAAAGCAAGTGATGATCCCGAGCAACTTGGGGTC
GATGAACTATAGGCAGCTTGTGGAGATGCTCATTGACCATTTGCGCCATAAAAGGTATGTTGTTGTCTTT
AGATGATGTCTGGAGCATAGTTCTTTGGAGCAGAATAAGAAGTGCATTTCCCGACAATGGTTGTGGAAGC
AGAATTATTTTTACAACAAGGAATGAGAATGTGGCGACGTCTGTAGGACCTGGAAGTCGTGTCCATCGCC
TTGAGCCTCTCCCAGAGGATGACGCCTGGGCTCTCTTTTGTAGGAAGGCGTTCTGGAGTTACCCAGATCG
CAG
>Pg_Root11454_c0_seq1
ATTATATCAACACGGGTATGTTTGATGGGGTCAAGACAAGATTCCCAAGTCTCCTTCCCATTTTGGAACC
TGAGTATGCCGTGGATCGGATCACAAACGCAATCTTAACTGATCAAGAAGTTCTTGTGATGCCCAGGCTG
TGCGCTTTCACGCCTGTACTTCGAGGGCTTCTGCCAACTATCGTCTTTGACGAAATTATGCAATTTTTGG
GCATTTCAGCGACGATGGACGAATTTCGA
>Pg_Root11454_c1_seq1
TATTGAGAAAGTCATGCAAGTCAACACACTATCTCACTTCTGGACCGTCAAGGCGTTCTTGCCAAATATG
ATCAAAAATAATCACGGACACATTGTCACAATCGCGAGCTCTGCAGCCTTTATCGGAGTAAATGGTCTCG
CTGATTATTGTGCCTCAAAATCTGCAGCTTTCGGATTCAATGAAAGCTTGAGATTCGAGCTCCGCATGAT
GGGAAAAACGAACGTCAA
>Pg_Root11458_c0_seq1
TGAAGCGAGAGAGTAGATCGTCGTGTCCCTGGGCTCCACTTTCTTGCTGAGTCATCAACTCCTGCTTACG
TGTACTTATAACCTTTGCTAAATATCCATCGATCTCTCCCAAGCTTCGGCTCAAGCTGACTTCTAAGCCG
AGTCCTAGCCATTTCTTTAGCTTCCACAGAAACTCAGGCATAATAAACCGTTGAAGCGAGGCTTCGGTGG

>Pg_Root11469_c0_seq2
GAAGAGATGGCATGACCGCAAGATTAAGGAATGGGTGTTTGAGCCAGAGCAAAAGTTTTATTGTTTAATT
CCAGACTCAAAACTCTTCCTAGGGAAGCTCAAGTCAAGGTGGTCAGGGTTGTTCACTGTGAAGAATGTAT
ATCCATATGGTGCAATAGAAATTTTTGACAAGTTCCCAGACAAGCCCTTCAAGGTCAATAGACAGCGGCT
TAAGCATTACTATAGTGGTGAGGTTGACAAGCAGAAGGTTGCCTCAATTCTTTCTACAACTTGATCAGAG
CAGAGATAGTCAAGCTA
>Pg_Root11474_c0_seq1
AAATTAAACGCATATGACCGCTATCTAATGTTTACGCAGGCAGGCAGGCCGGTCGGCGGTCGTATGATCA
AGAATTTCACGGCTTAATTGGGGGAGTTGTTTGAGAGTTTAGCTCTGAGATCTTTTCTTAAAATCTTTCC
AGAGGGAGACTTGGGAATGGCATTAACAAAGTACACCTTGTGCAGTTTCTTGTAAAATACCACCTGTTT
>Pg_Root11492_c0_seq1
ATATATATATATTTAGGGTTTCAGACTTGGTTAATTAATATCAACTTCGACTACAGATCCAATATGGAAG
TAATTAATCAAGGAGGGAAGGAGGCAGTTGAGAAGGAACATAAAAATAAGGGAAGGAGAGAGATAAAGTA
CCGTGGCATACGGCGGCGGCCTTGGGGTAAATATGCGGCGGAGATACGCGATCCCAATAGAAATGGCGCA
CGTATATGGCTAGGAACATTTTCAACCGGTGAAGAGGCGGCGCGTGCATATGATAGGGCAGCATATGCTT
TAAGGGGTCACCAAGCCATTCTCAACTTCCCAAATGACGGCCATTATAGGAGTGCAACCCTAGGGTTAAT
TTTGAAAACGACATCGTTACCATCGTCTTCGAATGTGAATATCAGTTGTACTTCTACTAGCATTGGTGCA
ACTCCTCCTAGAGAGAATTCAGAAGTGGGATTAAGTACTACATTTAAGAGACAACTAGGGCAAGTTATTG
AGTTTGAGTATTTTGATGATAATTTGTTGGAGGAACTTCTTGAGACACAAGTTTCTAATAAAAG
>Pg_Root11511_c0_seq1
GATTGATAAGAGGTACTTTAGGCCGTCTGAAGTGGATAACTTGAAAGGAGATGCTAGCAAGGCCAAGGAA
GTGTTGGGGTGGAAACCCAAAGTGGGGTTTGAGAAGCTGGTGAAGATGATGGTTGATGAAGATCTTGAGA
TTGCTAAGAGGGAGAAGTTGCTTGTTGATGCTGGTCACATGGATGCTCAGCAGCAACCTTGATTGTACTT
GAATTTGCTTCTATAATAGAGTTGCATGTCTTTTTATACTT
>Pg_Root11514_c0_seq1
GTTTATATCATTACTTCTAACAGTGGGAAAAGGAACCATATCAGAAATATGTATCTCAAAGGCTATTGGA
AATTCATGGCTTCCATGTGCTAGAAAGTTTGAAGAAGCAGCACAGAAAGATTACGATGAGAATCAGCAGC
ATAAAAGAAGGCTTCTTTCATTTCATCGTCGTTCTCTAGCCGCTGCAGCTTATGAAGACAAATGTGCTGC
CAAGGGTAAAGTTCCATTTCTATCTGAGGATGGTATGCACCAATTACACATATTCATCTTTGCGTTGGCA
GTTTTTCACGTACTGTATTGTATAATTACACTGGCTTTAGGCAGAGCTAAGATGCACAAGTGGAAGGCGT
GGGAACTGGAAACAAAAACGATGGAGTATCAATGTGCACAAGATCCAGAGAGATTTAGGTTTGCAAGAGA
TACAACCTTTGGGAGAAGGCACTTGAATTTCTGGTGTCGTTCGCCTATACTAATTTGGATGGTTTGTTTT
TTCAGACAATTTGGCAGATCAGTTCCAAAGATTGACTATCTGACATTGCGCCATGGATTTATCATCGCAC
ATTTAGCTCCACAAAGTCACACTAATTTTGATTTCCAGAAGTACATCAAGAGATCACTTGAAGAAGATTT
CAAAGTAGTTGTGGGGATCAGCCCACCAATCTGGTTTCTAGCGGTACTGTTCCTACTATTTAACACAAAT
AGTTGGCAATCTTATTTGTGGCTGCCCTTTGTCCCACTGATTATTGTACTAGTAGTGGGGACAAAGCTAC
AGGTGATCATAACCAAGATGGGAATAAGGATACAAGAGAGGGGAGAGGTGGTTCAGGGCAGCCCGGTAGT
TCAGCCAGCTGATAACCTCTTCTGGTTCAACCGTCCTGGCCTCCTCCTCTACCTCATCCACTTTGTTCTC
TTTCAGAATGCATTTCAGTTTGCCTTCTTTGCCTGGGCTTGGTACGAATTTGGATCAGGTTCTTGCTTCC
ATGAGAAAACAGAAGATGTAATCATCAGAATATCAATGGGGGTAATCGTACAGATACTTTGCAGCTATGT
TACCCTTCCTCTCTATGCTCTAGTGACACAGATGGGCTCAACCATGAAGCCAACAATCTTCAACGAGAGA
GTAGCTAAGGCTCTGCATAACTGGCAGCAAGGCGCAAAAAAGAACATAAAAAAGAATCGGCAGGCAGGTT
CAGTGATACCATCACCGAGTAAGCCAAGCACTCCAGCGCCCTATGGCGAAAGTGAAGTCGACAGTGTCCA
CTCATCCCCGAAGTTTGCTAACTTCAATAATGTTCATTTTCAAGCCAATGGCTCGGCATCATTCTCACTA
AACCATGAAAATTTGCACAAAGAAGTCCCTGAAGCACCTAGAGAGCAGAGAGAGGCTCAAGAAGCACACT
TAGGTACAGGTGCAGAAGCTCCTACTTTTCAGCATCAAATTGATATAGACTCTAAAGAGTTCTCATTCAA
CAGAAGTACAG
>Pg_Root11517_c0_seq1
TTCTCCTCCTACTTGTTTCTCTCCAATCCCACCCCCAAGGCCACTTACCCAACCACCCGCCACCGTCCTC
CACAAATGCCGACATTCGAATCCGACCCGGATACTCATCCTACGACGCCTACATCCAGCGCCAGCTCAAC
AAGACCCTTAACCCCAAACTCCGCCAAATATGGACCACCCGTGACTGGAACCGAAAGATTAATGTCTTCT
CCAGCTTCTTCTCCGACTTGAGGGAAAAACATCTCCTCTCCAACTCCTCCAAAGCTCTCTGCGTCGGAGC
CCGGGTCGGACAGGAGGTTGAGGCTCTTAGACGAATCGGAGTATCCGACTCGGTCGGTATTGACTTGGTT
CCGTACCCGCCCCTCGTTATTCGGGGCGACTTCCACAACCAACCATTCGAAAACGGGACTTTCGACTTTG
AGTTCTCGAATGTGTTCGACCACACGCTATACCCGGACAAATTCGTTGGAGAGATCGAACGGACGTTAAA
GCCGGGAGGGATCTGTGTTCTACACGTGGCGATATCTAGACGGTCGGATAAATACTCGGCCAATGACTTG
TACAACGTTAGAGGCCTGAAATCTTTGTTTCGCCGGTCGGAGTGTCTTCATGTCCGGAAAGTTGACGGGT
TCGGGTTGGATACGGAAGTGGTTTTCAGGAAAATGAAGTTAAAACAAAGGTGATTATTAATTTGATTTTT
TTTTTATTTTACTGTTGTTGTTGTTAGTCTTTGGTTGGTGGACATATAATCATGATGATCGTCATCAGCT
TTACCTGTTTATTGGATTGGAGTAGTAAATTTTTTTTTAATGATAGTATTTTGGTTTGTGCGAGTGTAAA
TAATTATTATAATAAAATAAGAGGCAAATAATTTAATGATGTTGTTGTGTTGGTG
>Pg_Root11518_c0_seq1
GGATTTGGCAGGGTCATAGGACAATAGTGGAGGGAAGGTCAGCAGATAAACAAGTGAACAAAGGTCTCTG
GTTTTCCTAGGCAGAGGACCCTGCGGCCTTCCGCAGTGTTTGTGTCCCTGGGTACTTGAGATTAGGGAGT
GGTGATGACTCTTAACGAGCATGCTGCCTTCAAGCATCTGTTTAACAAAGCACATCTTGCACCGCCCTTA
ATCCATTTAACCCTGAGTGGACACAGCACATGTTTCAGAGAGCACAGGGTTGGGGGTAAGGTCACAGATC
AACAGGATCCCAAGGCAGAGGAATTTTTCTTAGTGCAGAACAAAATGAAAAGTCTCCCATGTCTACTTCT
TTCTACACAGACACGGCAACCATCCGATTTCTCAATCTTTTCCCCACCTTTCCCCGCTTTCTATTCCACA
AAACCGCCATTGTCATCATGGCCCGTTCTCAATGAGCTGTTGGGTACACCTCCCAGACGGGGTGGTGGCC
GGGCAGAGGGGCTCCTCACTTCCCAGTAGGGGCGGCCGGGCAGAGGTGCCCCTCACCTCCCGGACGGGGC
GGCTGGCCGGGCGGGGGGCTGACCCCCCCCCCACCCCCCAGGACGG
>Pg_Root11519_c0_seq1
AAAAGATTGAAAGAAAACAACTTGGTTTGACTGACAGAGAAATGGTTGCATTGGCTGCAAGACCAAGATC
TCCATCACAAATGGCAAGATTAGGATTTTATGGATCTTGGACTTCCAACCCAACTCTTCTCTCAAATGAT
TACTTTAATGTTTTGTTGAATGAAACTTGGGATAGTTTTACTGTTCCTTCAAGTGGATTGAAACAATACA
AAGCAAGAGGAAAGGAGG
>Pg_Root11575_c1_seq1
AGTGGGTACGCTAAAGCCGATGATCCAGCTGACTTGGTCTTGGATATACACAACAACGGTCTGTGTAATA
ATCAGAACCACAGTGAAAGTCATGTAATACCAGTTGAAGAAACTTGCCACTCCTTTAATCCCTTCCTCGG
TTCGTTGGTCGAATTGGTCAACACCAAAAGGGATGCTACATGGTCGTATTCCTCCACTCCCTATGGAGAG
GAAACCTAGACCTAATAGCAAAATCCCGAACTGGAGTTTGTTCGGACCGCCGCAACTAACGGGATCTTTG
CTGTTGCATGTTTCTGGGTGGAGTTGAGGAAGCGATGCCGTGAGTGTCAATGTCACTAGTCCGAGGAGGG
TGGCGAATGAGGCGAAAGCGATGGTCTTGAAACGGCCGACGTAAGCGTCCGAGATAAACGCACCCACTAG
AGGAGTGAGATTGCTGAAGCCAGACCAAATGTTGATGACATTTGAAGCGTCGACTTGTTCTAAGTGGAAC
ACTCTGGTTAGATACACCATGAAGTTTGACAACAACCCAATTGTTCCCAGTCTCTCCAACGTCTCATTTC
CTAAAATGAACGTGACGGCTCTCCATCCTCCAGGCTTTTTCTCAACCTTCTCAGCATCCAAGATAGAATG
CGG
>Pg_Root11578_c0_seq1
GCAAGCGCAAGCGGAGTGGCAAGATACCTCCATTCATGAGTTCAGAGCACTGGGGTGCTTTGCAAACATA
TTGGGGTACTGAACCTGCTAGAAAGAAAAGCAAGTCTGCTTCTGAAAGCCGCTGCTCAGATCAAGGAGGT
CTAGGTCAACACATCCACACTGCTGGTTCGACACGATTTATGAAGATCAAATATGATACTAAGTCTGAAC
TTGTCTGAACTTGCTAAAGATGTGCTTGCGGTTCAAGTTTCTTCTGTTGCTTCTGAATCGGCGTTTAGCA
CTAGTGGGAGAATTTTGGATCCTTATAGGAGTTCTTTGACTCCTTATATGATCGAGGCTTTGATATGCAC
ACAACAATGGATGCGGTCTTCAAATCAGTCTCAGCCAGTAGTTGCAAACTTGGCTCAAATGTTGGAAGAA
GTTGACTTTTTTGAGTCATTGGATTCTCGAAACTCACAGGCATGACCAAGTGAGGTTTAGGTGAAGCTAA
GGAAGTTGTGAAGAAATGGAGATGTTCGTTTTTGGTTTTAAGAGAAACAAATGGG
>Pg_Root11579_c0_seq1
CTATAATATATGCCTTGCAACAATCAAAAAGAACACACAAACAACCACAAAGAAGAGAGAAAGATGAGTT
TCTTGCAATTACTACACCAAGAAGCACCCAAAATTATGTTGCAATTAAAACCTTGTCTTCTCTCTTCCAC
CATTATTCATTCCTCACCAAATGGCTGCTCTTCCCTACCACTGCCACAACCACAACCACTATCAACAAAA
ACTTACCACCTTCACCATCAAAGCTCCCCATTCTAGGCAACTTCCACCAAATGGGATTACTCCCTCACCG
CAAACTCCAACATTTGTCAAAAAAACATGGCCCTATCATGCTCCTTCATCTCGGCAGTGTTCCTACTCTG
GTACTCTCCTCCGCGGACGCAGCCCGTGAGGTCATGAAAACTAATATATCTCATCTTCTCCAACAGGCCC
GAATCAAGTGTCGCAAGGCGGCTGCTGTACGACATGATTTGATGATTACATGAAGGACGTGTCGGTGGCA
CCTTACGGAGAGTACTGGAGGCAGCTCAAAAGCATTTATGTGCTGCAACTCCTCAGCAACAAAAGATGAA
AAGAGTGCAGTCTTTTCGTGTCCTTAAAGAAGAAGAAACTAGCCTTATGGTTAACAAGATTAGGGACTTG
TCTTCTTCCTCATTGCCCGTAGATCTGAGCGACTTGTTTGTGAACCTTACTAATGATGTGGTCTGTAGGT
CTGCATTTGGGAGGAAGTACAATGATGGGAAAAATGGGAAGAGGTTTTTAAAGCTTTTGAGGGAGTTTTT
AGACTTACTGGCCGGTCTTAATTCTGG
>Pg_Root11583_c0_seq1
TTTTTTTAAGTTGAAATTCGAATGCTACATTTATTATATTAAGCAGTGATTCGAGGGACTCTCTTTTCAG
CCTTTTGGTTGGCAAGGAACTCGCTATAAGCTTCATAAGGAGAAGGAGTGAAAGGTTTAGATTTCCACAA
GTCGGGAGAGAGATAAGCATAAGTCAAGGAAATGGCTTCGAAGGTAGCTTTGACGAAGTTGCCAAGGGTT
TTGGTGCTACCTTTAGTTTGTGTGTAAACATCATCAATACCAGCATATTGGATGAGTTTCTTGGGGGTCT
TAGCAGCGACGATGCCAGTTCCTCTGGGGGCGGGAACAAGACGGACACGGACGGAACCGCATTTTCCAGT
AACCTTGGTAGGGACAGTGTGAGGGTTACCGATTTTGTTACCCCAGTATCCTCGTCTCACGGGAACAAGG
GATAGTTTGGCGTTAATGATAGCTCCGTGAATAGCAGTGGCGACTTCTTTAGAGCATTTAACACCGAGAC
CGACATGTCCATCAAAATCTCCAACAACAACAAAAGCCTTGAATCGAGTTCTTTGACCGGCACGAGTTTG
TTTCTGGACGGGAGTGATCTTCATAACTTCATCTTTAAGTTTTTGAACAGGGGGCAAGAAGAAGTCGATG
ACTTGGTATTCTTTGACAGGAAGAGAAAAGAGGTAAATCTCTTCAAGATTCTTGATTTTTCCGTCTTTCA
CGAGTCGTCCGAGTTTAGTAACAGGAACCCAGGCAGTTTCTTCCTTGCCTTTGGGACCAGCACGTCCACG
ACCACGTCCACGACCACGTCCTTCACCACCGCGGCCACGTCCTCGTCCACCGAAACCTCCTCGTCCTCCT
CTAGATTGTGATTCTGAATCTGCCATGTTCGTGGACCACTATAG
>Pg_Root11597_c0_seq1
CTGGGAAAAGATCACGTTGGCTGCTCGTATGATTGTTGCCGTCGAGAACCCAGCTGACATCTGTGCTTTC
TCTGCCAGACCATTCGGTCAGAGAGCAGTTCTCAAGTACGCACACTACACTGGTGCTCAAGCCATTGCTG
GCAGATTCACCCCCGGTACCTTCACGAATCAGATCCAAAAGAAGTTCATGGAGCCAAGACTTTTGATCGT
CACTGACCCAAGAACTGACCACCAGCCAATCAAGGAAGCTTCTTACGTGAACATCCCTGTGATTGCTTTC
ACCCACACCGACTCTCCACTCAACTACGTCGATGTTGCTATCCCATGCG
>Pg_Root11599_c0_seq1
AAGCAACTTGTGGGAAAGCGAAGAAGATGCACGCAATAGTCTGGAGAGGTCCGAACGAAGTCCGATATGA
TGAAGTCGACCGCCCTTCTATCACCGATCCAAGAGACATCCTCTTAAAAGTGACTGCTACGACAATTTGT
GGTACTGACCTACATCTGTATTCTGGTGCAATGCCAGGGATGAAAGAGGGGATGAGATTAGGTCATGAAT
TCATGGGGATAGTCGAAGAGGTTGGCAGTGAAGTAACTAAATTATCCTCTGGGCAGCGAGTTGTAGTTGC
CTTTGATATCGCCTGTGGAAAATGCCAGCATTGTCTTCGAGGGGAACACTCTGGTTGTGAAACAACTAAC
CCAAGAATTCTGGTGAATAAGTTGTATCCGAATCTCCCAGCGATGTATGGAGGAGAATTTGATGGAGGGC
AAGCCGAATATGTTCGAGTTCGGTTGGCAGAA
>Pg_Root11610_c0_seq1
GGCGCAATCGCCGCATTGGCGGCGTTGAACCGGCGGTCCTTGACCGGTGTTGGTCAGCACGTCGATGTTC
CGATGGCTGCCACGATGCTCGCAACGAGTGAGCGTGCACATTTCGATCTGAATCCGGAGGAACTTAACGA
CGAACCACCCATTCTCGGCGCGGCGGATTGTCCTTTCTTTGAAGGACCGAACGGTGAGCAGATCGTGTTG
AGTGCGAGCTTGGTTGGCTCTCTTACGTTTCCATTCTTTCTTAAAGCGATGCGTCGACCTGACCTAGCGT
CTGACGTGCGCTTTGCAACGGCGACCGCTCGAAAACAGAATGTGGCCGACTTGCATCGGATAGTGCAGAC
ATGGTTCTACACATTTCAAAGCCTTGCAGCTCTCGATTGCCAATTGGACGAAGCGAAAATCGCGATGGGT
GTGATCCGTACGGCGTCTGCCTTGACTACCTCAGTGTGGGCTGAACATTGGCGCGCAGTAGAGCG
>Pg_Root11621_c0_seq1
CATTGATACACCGGCTCAAGTTTCGGCTCACACTGGTCCTGGTGAACTTATTTCAGCTTTAGAAGGAGCC
GATATTGTTGTAATTCCTGCTGGAGTCCCACGAAAACCAGGCATGACTCGAGATGATTTATTCAATACAA
ATGCTGGAATTGTTCGTGATTTGGCAGAAGCGGCGGCGAAAACCTGTCCAAAGGCTTTTCTTGCGATCAT
TACGAATCCAGTCAATTCAACAGTACCAATTGCATGCGAAGTTTATAAGAACAACGATATCAAGGATCTT
AAACGCATTTTTGGCGTTACAACACTTGATGTTGTTCGTGCTCAAGCATTCGTAGCTGAAAAAAAGGGCT
TGGATGTCACTAAAACTACTGTACCAGTTATCGGAGGTCATGCGGGTGTGACGATTATTCCTCTTCTTTC
ACAAGTCAAACCGTCAGTTAAATTTACCGATGAAGAAATTAAAGCACTAACAGAGCGTATTCAAGAAGCA
GGTACTGAAGTTGTCAAGGCCAAGGCTGGAGCGGGCTCTGCCACTTTATCTATGGCATTAGCTGGTGCTC
GTTTCGTCGAAAATCTTCTTGTTGCTCTTAAGGGTCAGAAAGTCGTACAATGTTCGTATGTGAAGTCGGA
TGTAATTAAAGGCGTGGACTACTTTTCTACTCCGATAGAAATTGGTCCAAATGGAGTTGAGAAGATTCAT
GGTACTGGTCCTTTGAGCAGCTATGAGCAGTCTTTGGTCGAGAAATCGGTACCTGAACTTAAGGCCAGTA
TCGAAAAGGGTGTCAAATTCATTCGCGGTTAATCAAGACATAGACCTAGAAAATAATTGCTAGTCGTCAT
AGCACTAAAGATATCGTTGAATTATAGTATTGTAG
>Pg_Root11624_c0_seq1
AAAGGGTAAACCTGTAAGCTCAAATCCTAATACTAGTTCTTGAAACTGATCTTTTTTAAGCATACATTCA
CTTCCAAATGCACAGAAAATCACTGTATTTGGTTTGAATCCTTCAAGCCATTTTGCCCATTGTTCTTCTA
GTGTTGTAGTTGGTGGCTCTGGCACAACTGGCCCTGCCAGTAGAATAGGCCTTTTGAAATGATTCTCAAG
ATAATCACAGTATAAACCTTCCATCTCTCGACATGTTTTGAAAGCAATGGCATCACAGTCACTAAAGGCG
ATAAAAAGGCGCTCTGAGAATGATATGTCTTTACCATATTCTTTTGCACTTGCACCAACTAGGTGGCGAG
CTTCATGTGCGTAAATCTTGATCATTGATGAAGGAGGAAATCCATGAGGAGGTTCCATCAAATCAGCTTC
TGTCAACTTCTTGTTCTGGTATTTATCTCCGTCCCTTATCAAGTATCCAGTGGCTGCAGAGCTTATGGTG
CAATAATGAATGGACTTAATACCCAAAGGGCGTGCCAGGGATGGTACCCAATGTGCAAAATCAAAGAAGA
TGAAATGGGGTTTGAGT
>Pg_Root11635_c0_seq1
TGAATGTCAAATTTCAAATTCTTCCACAAATTTTCTAGCCGTTACCCACTCTCATCTCTCACAAAATTCT
TCCAGGTCTAGACTCTACAGAGCAAAACAGCAAAGATTTCCTGAAAAACTACTCTATCAACCCATTTCAC
TCTCAAATTATATCCCTTTAAGCCTCCCTGCGTCACTGCTCTATCAATCAGATTTCCTGAAAGAATAATG
AAGGGAATGAAGGGGAAGTTACTGAAAAAATTGAAGTCAATAAAACCAATTGGGTATCTCAAGCCTGACC
GAATTCTTCAAGTTAGCGCAGCAGATGGGTTTGTTGAGACTTTACTGGGCAAATCGAATTTCAAGATTCA
AACACAGTTTGCCCGTAAAGGAGAAGAGCCAGAAAAAACCAACCAGAGCAGTGTAGCAGTTCAAGAGCCT
AAGATTATTGATGTATCGGACCTTATGAAAGATCTTGAAGATGATGAAAAAGAAGTGATAGCGCGAGATG
AGCTAATTGATGACAAAGAGAACATCACGCCCGAAAAGAAGGCCAAAAACCCAGTTGATTTGAACCACAA
CTTGAATATTTGGAGCTCATCAAAGCTAAAGAATTCAGAATCAGATGCCCCTTTATCAGAAATTAACAAC
TTTGCTTTCCGGCCACCGGACTTGGAATCCGGCTCCCTTTTCGACCCAAACCTTCTTGCAGCATTTGAGC
AGGCAGTAATGGAAGTTAAAGCCCAAGAAGCAGAGAGGAGAGCCAGAGTTGAAGAACCAATAGGACAAAG
TATCGAAGAAGAGAGGCCCGTGAAGGCCCGTAAAATCGAAGAAATCAAGAATCCTTTACTAGATTTTGAG
GAAAAGTGTCCTCCAGGCGGTGAAGATTCAGTGGTTCTATACACAACAGGGGTTAGAGGAATAAGAAAAA
CGTTTGAAGACTGTACTAGCATTCGTTTTTTGATACAAAGTTTTCGGGTTTTATATTTTGAGAGAGATGT
GTCGATGCATTCGGAGTTTAAGGAAGAGTTATGGAGGATTTTGGGTGAAAAAGTAGTGCCACCAAAGTTG
TTTATAAAGGGGAGGTACATCGGAGGAGCAGAGGTGGTTTTGGTGTTACATGAGCAAGGGAAGCTCCGTT
GTCTTTTCGATGGAATTCCACTAGATCATTTGGAGGGACCGTGCGAAGGGTGTGCCGGAGTTAGGTTTGT
GATGTGTTTTAGCTGCAATGGAAGCCGGAAGGTTGTGAGTGATGATAATGAGGTAGTGATACAATGTCTG
GAATGTAATGAGAATGGGCTGATTATTTGCCCCATGTGCTGCTGAACTAATTGGTTTGATTGTTTGTTGT
TTATGTCCAATTGGTTATGGG
>Pg_Root11636_c0_seq1
CGAATATGCTCTTGGTTTAGTCGTCGCTCGTTGCATCAGACCGTATTTCCCTCGCTAGTTAAGCTCTCCG
CCCCCAAATCAAATGTGATGAAGGATAAGAATCCGCAACGACTGTCAAAGGAAGAAATTGAGAGGATGAT
TCGGGATGCTGAGAAGAAGATTAAGGCGATGGAGAATTACATATGGGATGAGAATGTTGGCTCCAAGCTG
AATTCAGCAGCTGACAAGAAGAAAATGGAGGATGCTATATATAATTCAGTGGTTGGATAGGGTTCATTTT
GAATTGTCTTCTTCTTCAGTTGTGTACTATTTATCTGATATCAAGGTCTTTTTGAAGTGGAAACTATAAT
TGGCATTGGCAGTCGTCATAGAGTATAGTAGATTTTGCTTGGAG
>Pg_Root11644_c0_seq1
GAAAAGAACACTACCAAATCTTCCTCTTCCTTCCTCGCTGACTTTTTGATGGGTGGCGTTTCTGCTGCTG
TCTCAAAGACTGCTGCTGCCCCAATTGAACGTGTCAAGCTTCTTATCCAGAATCAAGATGAGATGCTCAA
GTCCGGTCGTCTTGCTACACCCTACAAAGGCATTGGTGAATGTTTCACCCGAACAATAAAAGAAGAAGGC
TTTATCTCCCTTTGGCGTGGTAACACTGCCAATGTTATTCGATATTTCCCTACTCAAGCCTTGAATTTTG
CGTTTAAGGACAAGTTTAAGCGAATGTTTAATTATAAAAAAGATAAAGATGGCTATGCTAAAGTCTTTCT
CGGTAACATCGCATCTGGTGGTGCTGCTGGTGCTGTTTCTTTGACTTTTGTATACTCGCTTGATTATGCT
AGAACTCGTCTTGCTAACGATGCTAAGAATGCTAAAAAGGGAGGTGAACGTCAATTTAATGGTCTTATCG
ATGTCTATCGCAAGACACTTAAGTCAGATGGTCTCATCGGTCTTTACAGAGGTTTCAACATTTCATGCGT
CGGCATTATAATTTAT
>Pg_Root11664_c0_seq1
AGAAAATGGACTGCAAAAGATACGTCACACCAAAAGACATTGTTGAGGGCTCAACAAATTTAAATATAGC
ATTTGTTGCTCAAATATTCCAGCACAGGAATGGCCTATCAACGGACAACTCAAAACATTCGTATGCAGAA
ATGATGACAGATGATGCTGAAACTTCTAGAGAAGAGAGATGCTTTCGGTTGTGGATCAACAGTCTTGGAA
TTG
>Pg_Root11673_c0_seq1
GTTTTATTAGTTTTAGTTGAAGCCTTTTTATTTTTCTCGGCCACATGGAGTGCTTATGATGAAAATTTTT
GCCGGTATAAAACTTGGCCTATGGCATCTGCAACTTTTGGGGCAACACCAAATTTATGTGTGAAAGATAA
TTTTGCCAATAGTTCATTTATCCGACAAATAACAGTGCCATGTGACCAAGTAAAAGAAGATACCTGCTCT
GGATTTACCGCTGTATCATACTCTGACAAAGCCATTATTTTAGCTTTAAGGGGCTCATCAGGCTTTTCAC
AATTCGA
>Pg_Root11713_c0_seq1
CAACCAACCCGGAAAGATGGTGTCTCGCCGTATAGCACGTCTCTCTAAGGCTTCGGCCGTCGCTCCCCGC
CCAGTCGATACGCTCCGCCCAGTTGTACGATGCCCAACAATCAAGTACAACAGACTCAGCCGTGCAGGAC
GTGGATTCACAATTGAGGAATTGAAGGCCGCTGGTATTTCCAAGAAGTTGGCCCCAACGATCGGTATCTC
CGTCGACCCTCGCCGCCAGAACCTTTCCGAGGAGGGCCTCAAGGCCAACGTCGAGCGTCTCCAGGAGTAC
AGGAAGCGCCTCATCCTCTTCCCCCGCCGCAGCGGCAAGAGCAAGAACGGTG
>Pg_Root11735_c0_seq1
ATTTCTACATATCATATATCATCATCTTTTTTTACCATTCACATATTTCCTTCAGAATTAAGTAAACTGG
TTCTAGCATAGCAACAAACTGCAGCTACCTAAATTTTGTAGAGCTAGCAAGCAAGCAGCAACAAATTAAT
TAGCTGAATATATATATTGTTGAGGGGAATTCAATTAAGGGATAAATTAAGAATTAAGTGGAGGAGTAAC
TCGATCAACAGGATGCCTCGAGTATACGCGTTACGGAGGGCGGAGGATGTTGAGCACGTGGACACGATGC
GAGCCACCTTGGCGGAGTTTCTGTCTACCTTCATCTTTGTCTTCGCCGGCGAAGGCTCCGTTCTTGCTCT
TGATAAGATGTACAGTGTGAAAGGTCTAGGAGCATCAAGTCTGGTGGTGATTGCCCTCGCTCATGCATTC
TCGCTTTTCGCGGCGGTGGCTTCCGCCATGATCGTATCTG
>Pg_Root11743_c0_seq1
GTGATTTTGTATAAATGCTTATTGTTGCGAACGAACGTACGTTTCAATGCTTACTTTATCTGACTTGTCA
TCATACGTTTCAACAACTAAATTTCCGTTAGTGTCGAAATAGCCTACTGAAGTCTGGCTTTTTCCTCTAT
AGATATAACTGTTTGTAGTCGTTGCTCTCAAGATTCCCAATCGTTTTTTTGTCTTGCGTAGAAATCACAT
ATCCGGCAGGATCTAGAGTCAATTGATATGTTTTTCCGTTTGAAGTATAATAAGAAGAACGGTCAATATC
TACAGTTCTTGTGCTTCCGTCAGGATTCATTACTTTGGTTTTTGAAACTACTTCAACAGGCGTTTCTTTC
ATGTCCTTGTTTAAGGCTTTAGAATCTGCATTTTGGAACTCGATATTTTGAACTTCCTGTACCTCTTGAG
TTTTTAAATATTTTTTCTCTCCATCTGAATCCTTCACCGTGGTTACAGTAGTTTTGGAAACATCAGTAAC
ATTTTTATTCTGTGCCTGAAGGCTGATTGTAGCTAATAAGGCTACACTGCTTAATAAGATCGTTTTCATA
GTGATTTGAATTAGA
>Pg_Root11755_c0_seq1
ATCTATATTATAAAGCGGGAGGAATATGTTGGCAGTTAGTTTTGGTGTAAACACCAAAGGGAAGCTTTTT
TGTTTCATTTCTTACCCTTTAAAGTTGGTTATCTATTAAGGAAATAGGAGTGGTGAATCTTGGATTCTTG
AAGATAAACTGTACTAAACGTGGACTAAAACTAATGAGAAAAAATTGAGGAGAGAAAATAGGATGGTAGG
ATAAATGAAATTTGTGTGATAAATTTCCCAGCAAAATTTTATGGTAACACCCCTTTTTTTGTATTTTATA
TATTTTTTCACACACAAAAGTGTGTGTCCCGGATACTAGTTCATATAATGCATGCAGTTCAGCACATTCC
CGTAAGATCTTATAAGTAAAGCACATAGTTAACAGAAAAAGAAAAACATAACACATACATATACAAAGAG
AAAAAGAGAGCATACATAAAATAGCAGCCACCCGACCCAACAACAAGAATTTTGACACATTGCACATATA
TGATATAGAGTAATGCTACAGACACAAAC
>Pg_Root11769_c0_seq1
AATGATTTTGTCTCACTCAACATAGTCCTTTCTATTATTTTTTGCATGGCCAACTCTATTAAATTTCTGA
AATCCCATAATATACATTACAGCCAATTCTAAAACAGGTACCCAACACCAGCAGCAGCTCCTCCGGTCAT
TCGCCGATCAACCCTTTTGACAGGCTGCCTCTCGGGCGATCATGGCGATGCAACGGAGTGGTATTGGTGT
CGAGGTAATGTAAGAGCAAAACCATAGCCACCGAGGTAGCCAACATAGGAATTGGACCAAAAAACCATAA
CAACAAACTAAGTGCAAAATAAAGTGCTCTAAGCCCAAATGACCAAAAATCACCTGCCCTTATAACAGCT
GCCTCAACATTTTTGGCAGGAATGTTGCTATCAGGTGTGCTTATTAGATAGGTAGCATGGATAAAACCCC
TTGAGGATTGAATGAAGCATGAAAATGCCAAAAGGAAGCACATTAGGAGACTCGTGTACTTTATACACAT
GGTTGTTGCCCTTGTATCGCCGTATACCAATTCACTTTGGAAAATGTTTGAATTGTTTGACATCAAGGCT
GCAATGAGAGAGCTGAGAGTTAAAGAAACTGATGCTAAGAAAGTTGCCGCAGATACGTTAGACGAAATTA
CATTTAGAGCCATACTAGCATCTGTCTTGTCACCCTGCATAATTCTGTCTACCCAAGCTTTCTTGTCATT
GTTTTCAAAGCCAATGACAGTGGTGTGAGGAAGATTAAGGCATCTGTAGAGGAGATAGAGATGGTAGCCA
AACATAATGACCAAACCACTTGGGACAAGCACAAGATCAAGGCGTTCCTTTTGGAGGGTCATGCTTAACT
GACTGGAGGATTAATTGAAATCTCTTACCTGT
>Pg_Root11771_c0_seq1
GGAGATCAGGTCTGCGTTTTGTAAATTATAGATTTATCAAAAAGAAATGATTTTTTTTTTATTGGGAAGT
GTTAGGTTGCTATACATTACTATGGGAGATTAGCTGCGAAGCAAGGATGGAGATTTGATTCAACGTATGA
TCATAAAGACAGTATTGGAGACTCTGTTCCTTTTACATTCATCCTTGGTTCTACCAATGTTATTCCGGGG
ATCGAAACAGCTGTGAGGTCGATGAAAGTAGGAG
>Pg_Root11791_c0_seq1
CCTATCGCCAATTAGTGATCATGATGACCAAGCACGCACTCGATTTCAGAGAATAGAGAAAACAAAAAAC
TAGAATTCAAGAATAAAAACCAAAAAAAATACAGATACTAATCAAACATGCCATAATGTTGGTGGCTGAA
AAGCCTCAGCACACCGGTACTTCTGTGGGGATGCTGGAACCATACACCCTATTTCTGGCCTTCAGTGCTT
GTTGGTCCCAATCTATGCCGTTGGTAATAACTAAAAGCATTATTACTTGAAGACCACTCCCGCCTATAAT
TCCCATCCAGAGTCCCTTTCCTCCAAAGTGGTATACAAAAGTTAAGATGATTGCCATAGGAATGCCAACC
AGGTAGTAAGCTCCTAGATTCACATATGCACCAATCTTCTGCCACCCACATCCTCTTGCACCACCTGAGA
GTACGCCTTGAATTCCATCCATGAAGTTTGACAAAGCAAGCACCGGCATTATTGAAGCTAAATATCTTAC
AACATCCTCTTCATTGGTGTACAAATAGCCCCATGCGCCTCTCATTGCCACTAAAACTATACCTACCAAA
ACGCCTTCTATAACAGCCAAAAATATGACAATCCGTACAGCAACTTTTGCAGCATGGGGTTTCCCTGCAC
CTAATTCATTTGAAATTCTCGTGCTTCGAACCCGAGAGAGG
>Pg_Root11792_c0_seq1
CGCTCTTACGATCTTTCGTAGTTGCGTTACTTTTATTTTTTTCATTTATTATTATGTTGTATCGCAGTCC
TATAAAATTGAACATATTGAGATATATATTTTTAATAGGTTATTTTGTTATAGTTCTGAAATGGCACGCA
AATTGATTGCATCCGAGTTGACTAAGATCGAGCAATTGAATGGCAGCAACTATGACATGTGGAGCAGAAA
AATTAATTATGGACTTATCCATGATAATGTGGATTTTGTTTTAGAAGGCGCTGCTCCTACTCTAGGCAAC
ACTCCTACTGATGTGGAGAAAAGGGAGTACGAGCAGTGGAAAAACTGTGACAAAAAGGCGAAAAGCCTTA
TGTTGATGTTCATGGAAGACAACCTAATCAAAGTGTTCGAAGTGTATGAAACTGCAAAGAAACTTTGGGA
TGCACTCAAGAAAAAATATGACACCACTTCTGAAGTTAATGTGCAACTTTTGCTGCACAGGTATAACTCC
TGCCAAATGGAAGAAAGCAACTGTGTCATCGAACATTGCAACAAGATGAGTGTAATGGCAAAAGACTTGG
CAACAGCAGGAAATGAGTTTTCAGAGAGTATGCAGATTGAAACAATTTTGAACAGCTTGCCTCGTTCTCT
TGACATGGCCTCAACTTTTCTGAGATTGAATGGTAGCATCAAAAAGGTCACTGATCTTCCAGCAGCACTT
GCAGTGGAGCAATACATTGTCAAATGCCGAAAAGAAACCGAGTTAAACTTGGTTCAAGAAGAAG
>Pg_Root11833_c0_seq1
GGGATAAAACCTTGAGACTTTGGAATCTCGCCAGTGGTGCCACCACCAAAATTTTCGCTGGACACACCAA
CGATGTCCTCAGCGTTGCTTTCTCTTCTGATAACAGACAAATTGTTTCTGGTTCTCGTGATCGAAGCATC
CGTTTGTGGAACACCCTCGGTGAATGCAAACACACCATCAACGAAGCCGGTTCTCACCAAGACTGGGTTA
GTTGTGTCCGATTTTCTCCAAACACTGAAAATCCTCTT
>Pg_Root11887_c0_seq1
TCCTGCTGGGCCTTCTCCACCACTGAGAGCATTGAATCCATGAATTTCCTTGCTGGAAATACCTTAACTT
CTCTCTCCATGCAACAAATCGTCGATTGTGACACCACCGATGATGGATGCGATGGAGGAGATCCCCCAAC
GGCTTACAAATATGTTATTGACGCTGGAGGTCTTGAGACCTATAAAGAATATCCTTATACTGCTCGTGAT
GGAAAATGCAAATTCGAAAAATCTTTGGTTGCCCAAACTCTCCAAAG
>Pg_Root11998_c0_seq1
GAGGTGAGGCTTTGGAGTTAAAGTTCGTCGTCGTCAAGAAAGATGGCTCACTCTCATGGGAGTCTGGTGA
CAATCGTGTCCTTAAGCTTCCTGATTCCGGGAGCTTCTCCGTTGTTTGCCACTGGGATGCCACTGGAGAA
GCCCTTGATTTGCCTCTTGTTGATGATGATGCTGGTGGGGAGGAGAGCGGTGATAGCTACGACGTTGGTG
GTGATAATGGTGTGCAGCTTCG
>Pg_Root12031_c0_seq1
CGGAAGGATAAGTCTCGCCGGCGACGAAATCAGGGTTTCATCGAACAAGAAGATGGCTCACGCTTGCGTC
TACACATCGGCTTCTTCTCTCAGGTTTACAGCCGGATTCGTCTCCGCGAGTCCCAACGCCTCCTCTTTCG
ATTCTCAGAAGCTTTCCCTCCCTTTCGAGCCTCTTCGTTCAAGAAAGACGAAGAAGTTAGTTAGCGGCAT
AAAGAATTGGAAGAGCTCGTCTCCGAAGGCTGTGTACTCCGGCAATCTCTGGACGCCGGAGACTCCTTCG
CCTCAAGGAGTTTGGTCCATCAGAGATGATTTACAAGTCCCTTCTTCGCCGTATTTTCCTGCGTACGCTC
AAGGACAAG
>Pg_Root12046_c0_seq1
GAGAGGGTTTTCAACTTTGGGAATGTTCAGATTTGGTTGAACATTGACTTTTGTTTGTATGTTGACAGGA
GCCGGTTGGACATTCACAGGAGGGATTTGGAAATTGACAGCCTTGACAACTTGTGGGGGTTTTGGTTTTG
TTTGAGGAACGATGGGACTGCAATAGGACTTTGTGAATTCATCATTGAGATTTGAGCACAATTCAAACAA
GTTGTTGGCTTCATTCTTGATGACTGTTCCGATTTCTTTATTGATCTCTCGTGTTTGTGAGATGAATTGT
TCTGTCACATTTTTGAAAGCTTCAAGTGTTTCTTCACTCATCTTTTTTACAGTGGATGAGACTTCAGCGA
CTTGAGGACTAGCAAAGAATTGATTAATTTTCAATCCGATTTGTTGGGCATTTGTAAATGTCGAAAAGGC
TGTCTCAAAGCATTGGGAGACAGGAACTTTCATTCTCAAGAATGGATGATTTACATTGTGTTTGTCCCAT
GGTTCACAGAGTTCACAGAGATTGAGATTAGGACAAACAGAGCATTTCCATCTTGTTCCGACTATTTCGA
CTTTACAAGAATTACAGTTGATTTTATGCTTAGCCTGTTCTTCCTCTTCTGGGTTGGGATTTGTTTCTTG
TTCAGGGATCGGGATCGAGGGGGGTTGAATAGTGACTGGAG
>Pg_Root12048_c0_seq1
TGAGGAAGTCATTGAAGGCGAGGGCAGAACCTTGTTGAGGAGCATATCGAAGACAGTTTACCAAGTTACC
TCTCCAGAACGCTACCACTCCTTGTTCGGCCATCACACGTCTAAAACAATCACCGATACTCTTGTAACGC
TGTACCTTACCACTCAACACGTCTGGGTTAGAATCCTGGGTTTGCATTAACAATTTAACTCGTTCCACAG
GAGCCATAATGGTCTTAGAAATAGCACCAATCGTACCACCGATTAACAGATCGGAACCAAGCTGTTGGAG
TTTGGATTTAGGGACTTTTACTGGGGTTGTTGCTTTGTTATCGTGAG
>Pg_Root12068_c0_seq1
GGTGTACTGATGCACTTAAGGTTGAGCGGCGTCCGCTCGCGAGAGTGGCAGCCTTTAATACCAGAGCCTT
CGCACAAGGATGTCTGATCTCGACACCGTTGCTACGCCGATACTTTCTGGGCTTCGCCGCGCACGTCATG
CGCCATCCTATAGACGTTGAATCCTGTGTGGGAATAAATGTCTATGGAATGGCGTGGGACGCGCTTGCGC
GACGCCTTATGAGTAAAGGTGATGCAGTGGTGGCGGGAGACTTCTCCAACTACGACGGCTCACTCAGTGC
CACAATTCTGTGGAAGGTGTGCGACATCATCAATGCACACTACGACGACGAATATCAAGAGAAGCGGTAC
ATCCTTTGGCAAGATATCGTCAACAGCGTTCATGTCGACCGCGCGAACCTCTATCAGTGGACACATTCTC
AACCTTCTGGCTGTGCTCTCACAGTCATTCTAAATTCAGTTTACCACTCGATAGCGATTCGCTACGTCTA
CATCCTCGCAGCGAGGAAATACTGCCCCTCCAAGGCGAACATGCTTGATTTCAACCGGTATGTGGCCCAT
GTCAACTACGGTGATGACGATGTGACTAACATCCACAGCGACATCATCGATTGGTTCAACCAACACACGC
AAACAGAAATGTACGCGACGATTGGCATGACATACACCGACGAGACCAAGTGTGATTCACCCCCTGCGTT
CCGCTCGCTCGCAGAGGTGAAGTTTCTCAAACGCGCCTTCGTTTACGATCACAATCAGTCAAGATGGCGA
GCACCCCTGACACTGGATACCATCCTAGAGATGACTAACTGGGTTAAGGGCCCGGATGAGTATACTCTTT
TGGCTCTCGAGCTGGAATCTGCCATTTACGAACTGGCACAACATGACCGCTCAACCTACGAGCGTGTACT
CACCCGGTTCCTACCGGTTAAGAAGCTACTGGATTCAGTGCGCCCCGTCAATTTTCCAACCTACGACGAG
GCTCAGACGCTGGACGCGCAAAGGTACTGCGCTGTTTGGTGTCACGACAAGAACTACGAGAACCTCCGTG
ATCGGGGTGTCAGTGCAATTGCCGCACGTACTGGCACAGCAAATCCTGCTGGAGGTCGGCTGAATGCTCA
TTCAGCCGTAGGGAGAGAGTTGTTTAGCTCTAGTGGTGAGTGTGTGCTCCCTTGTACCCAAAATAGGCTA
CTCACCCGGCAAAAGAGTTGTAGAGTTGGGTTTGCCTACAACGCTCAATCAGGACCCGCCGACCAAGAAT
TAACATCTGAAGTGATGTCGTCCACTCTGACGGCACAAGCCCCAGCGATGGGGTCCCAACGTGTAGAAGA
ACAACAGACCGTGACTTTCTTTGAGGATGGACCCACAGCGACCGGCCCCTCCCCAGGCGCCGAGCTCGAG
GCCCCTCTTCGTGATCCTGCGATGGACCTGCTTAAAAACGAGATTTCAGATATCCTGCGCCGTCCAGTGC
AGATTGCTGATATCGACTGGCCAGCAACGCCCATCCAGTCATTGTATTTTGTTGACCTACCACGGAAAGT
CTTTGCCATCCCAATGTCCGCACAGACGCTTGATGGCTTC
>Pg_Root12082_c0_seq1
ATTTGCGGCGGGTTACGGGCTGACTAACTCTGCGGGCTGATAATCAATTTCCTTGAGGGTTTCGACGATC
TGTGCCCAGTTTGCCGGGGCTTCCCACTGCACAGTTACTTCTTTGGTGTTTTCGTCACCAGCGACAAACT
GTGCACCGCTGACATCATTCACAGCGTTCTTGATGCTGCGAACACAGCCATCACAACCGATATTCGGAAC
GATAAAAGTTTTCTTTTCCACGATTTTTGACTCCTG
>Pg_Root12110_c0_seq1
GAAGATTCAAGGGCGCTCTGCCTATGCCCAGCATTGGTTATGGCTCCAACAAGAAGACCAAGTTCTTGAT
GCCAGACGGATTCTACAAGTTTGTTGTGAAAAACGTCCAAGATCTTGAGCTCCTTTTGATGCACAACCGA
AAGTACGCTGCTGAGATCGCGCACAATGTGTCCACACGAAAGAGAAAGCAGATCATCGAGAGGGCCTTGC
AGCTTGACATCAAGGTCATCAATG
>Pg_Root12120_c0_seq1
AAGCGAGGAAGAAGCCTCCCTCCACTTGAATGCAATGAACCAATTGCCAGCTAAACTCCGTCCATGGAAC
CTCTCCTTCTCATACGGACGTGCTCTCCAAGCTAGCTGCTTGAAGGCATGGCAAGGAAAGGACGAAAACA
TCAAGGCTGGTCAAGATGCTTTCTTCCAAAGAGCCAAGGCTAACGGAGAGGCCACTCTCGG
>Pg_Root12127_c0_seq1
TACAAGCGATGACTAGTGCTGCTGGTAAGAGGCCAGTTGTACTTATTAATCCTCGCCTCAAGGACTTACC
CGCTTCAAGTGGCATAATGCAAACAATGGGCAGGGAAAAAAGGCTGGAATACGCCTTAACATTTGACAAC
TGCTATGTATTTCGGCTACTTTATTATGCTGGAACACAATACCCGATTATGGGCGCTCTAAGGATGTCTT
ATCCTTACCGGTATGAGCTTTACAAGAGGGTGACTGAGGAAAATGGAAAG
>Pg_Root12134_c0_seq1
GGAAGTTAGAAACAAATCAGTAACTAAATCTAATCTAGGAAAATTCATAAATCAAACTTCCTAAAGATAA
AAATACAAATTACAAGATATATACAAACTGAACAGATAACATTATCCTCTAATATGCCCCCGCAAGATGG
AGCGCCGAGAGGAGAGTCCAATCTTGGTCATAAGTTGTTGAAACCGCTGTCGAGGAAGGGCCTTGGTAAG
TGCATCTGCAAGCTGATCAGTAGAGGAGACATGGGTGACGCGGAGAGCACCGTTCTGAACCTGTTCACGG
ATGAAGTGGTAATCAAGAGCAACATGCTTCATGCGGGAGTGAAAGACGGGATTGGAGCACAAATTAGTTG
CGCCCACATTGTCACAATATATGACAGGTTTCTGAGAGGATGGAAAGCCAAGTTCACCAAGAACAGAAGT
TAGCCAAGAAAGTTCTGCCGCAGTGGCAGTGACTGATCGATATTCCGCCTCGGTAGATGAGCGTGCAACG
GTACATTGCTTCTTTGAGCTCCAAGAAATTGGATTCCGACCAAGGTATACAATATAAGCACCAGTAGAAG
TGTAATCATCTTTGTCACCTGCCCAGTCTGCATCAGAAAATGAATGTAAGGCAAGAGAAGATTGACGATG
AAGTAAGAGACCTTGATCAATAGTTCTACATAAGTAGCGAAGGATGCGTTTTGCAGCGTTCCAATGTTCA
GTGGTGGGA
>Pg_Root12137_c0_seq1
AAATCATAATCATCACAGATGGTACACTTGTAGCGGATACCAGCAATGAATTTGTCGCACAAGTCACACA
TAATATTGGGATGGACTTCTTTTTCTTGTTTTGGAAGATCTTTTGGCTTTTGCTCTTCTTCCTTTTTACT
CTCTGTGGATTTGATCCGGATCACTTTTTCATTTCGAGTTTTTGAAAGTTCCAACAGCTCGG
>Pg_Root12159_c0_seq1
[truncated: 71,889,052 more chars]
