# Supplementary material for: Comprehensive analysis of Panax ginseng root transcriptomes
Source: BMC Plant Biol. 2015 Jun 12;15:138. doi: 10.1186/s12870-015-0527-0 (PMC4464628; doi:10.1186/s12870-015-0527-0)
Supplement: Additional file 3: Dataset S1. — A compressed file containing all assembled root transcripts and their functional annotations from BLASTX search. [file 12870_2015_527_MOESM3_ESM.zip › Additional file 3/Nr_annot.txt]

ID	NCBI Description	E-value
Pg_Root0_c0_seq1	gi|590631789|ref|XP_007027661.1| Pleiotropic drug resistance 11 isoform 3 [Theobroma cacao] &gt;gnl|BL_ORD_ID|858578 Pleiotropic drug resistance 11 isoform 3 [Theobroma cacao]	1.18E-54
Pg_Root41_c0_seq1	gi|29839389|sp|Q96540.1|FRI1_BRANA RecName: Full=Ferritin-1, chloroplastic; Flags: Precursor &gt;gnl|BL_ORD_ID|1518518 ferritin [Brassica napus]	7.63E-89
Pg_Root45_c1_seq1	gi|3869251|gb|AAC78551.1| ferredoxin-dependent glutamate synthase precursor [Arabidopsis thaliana]	9.81E-110
Pg_Root49_c1_seq1	gi|595970108|ref|XP_007217491.1| hypothetical protein PRUPE_ppa027181mg, partial [Prunus persica] &gt;gnl|BL_ORD_ID|1371549 hypothetical protein PRUPE_ppa027181mg, partial [Prunus persica]	2.97E-17
Pg_Root54_c0_seq1	gi|567160692|ref|XP_006396247.1| hypothetical protein EUTSA_v10028560mg [Eutrema salsugineum] &gt;gnl|BL_ORD_ID|866538 hypothetical protein EUTSA_v10028560mg [Eutrema salsugineum]	0
Pg_Root117_c0_seq1	gi|224140289|ref|XP_002323515.1| lectin-like receptor kinase 7 family protein [Populus trichocarpa] &gt;gnl|BL_ORD_ID|1527685 lectin-like receptor kinase 7 family protein [Populus trichocarpa]	2.67E-22
Pg_Root121_c0_seq1	gi|563940444|ref|YP_008815263.1| hypothetical chloroplast RF19 (chloroplast) [Kalopanax septemlobus] &gt;gnl|BL_ORD_ID|1052278 hypothetical chloroplast RF19 (chloroplast) [Kalopanax septemlobus]	1.94E-12
Pg_Root124_c0_seq1	gi|290958273|ref|YP_003489455.1| cold shock protein [Streptomyces scabiei 87.22] &gt;gnl|BL_ORD_ID|2052252 MULTISPECIES: cold-shock protein [Streptomyces] &gt;gnl|BL_ORD_ID|2052252 cold shock protein [Streptomyces scabiei 87.22] &gt;gnl|BL_ORD_ID|2052252 cold shock protein [Streptomyces zinciresistens K42]	2.51E-12
Pg_Root130_c0_seq1	gi|15284028|dbj|BAB63442.1| ubiquitin 1 [Physarum polycephalum] &gt;gnl|BL_ORD_ID|1734135 ubiquitin/fusion protein [Physarum polycephalum]	3.58E-30
Pg_Root131_c0_seq1	gi|237843137|ref|XP_002370866.1| 60S ribosomal protein L10a, putative [Toxoplasma gondii ME49] &gt;gnl|BL_ORD_ID|58057 ribosomal protein RPL10A [Toxoplasma gondii GT1] &gt;gnl|BL_ORD_ID|58057 ribosomal protein RPL10A [Toxoplasma gondii ME49] &gt;gnl|BL_ORD_ID|58057 ribosomal protein RPL10A [Toxoplasma gondii VEG]	1.94E-65
Pg_Root147_c0_seq1	gi|567124492|ref|XP_006391194.1| hypothetical protein EUTSA_v10018534mg [Eutrema salsugineum] &gt;gnl|BL_ORD_ID|857880 hypothetical protein EUTSA_v10018534mg [Eutrema salsugineum]	3.92E-29
Pg_Root169_c0_seq1	gi|224120316|ref|XP_002318299.1| putative leucine-rich repeat transmembrane protein kinase [Populus trichocarpa] &gt;gnl|BL_ORD_ID|1524533 putative leucine-rich repeat transmembrane protein kinase [Populus trichocarpa]	1.09E-10
Pg_Root179_c0_seq1	gi|268619126|gb|ACZ13339.1| ATP synthase alpha chain [Bursaphelenchus xylophilus]	4.52E-70
Pg_Root193_c1_seq1	gi|89179368|gb|ABD63105.1| polyprotein-like, related [Asparagus officinalis]	2.80E-11
Pg_Root194_c0_seq1	gi|567211274|ref|XP_006410308.1| hypothetical protein EUTSA_v10016636mg [Eutrema salsugineum] &gt;gnl|BL_ORD_ID|879674 hypothetical protein EUTSA_v10016636mg [Eutrema salsugineum]	9.63E-150
Pg_Root194_c1_seq1	gi|567211274|ref|XP_006410308.1| hypothetical protein EUTSA_v10016636mg [Eutrema salsugineum] &gt;gnl|BL_ORD_ID|879674 hypothetical protein EUTSA_v10016636mg [Eutrema salsugineum]	9.80E-89
Pg_Root215_c0_seq1	gi|566202143|ref|XP_006374946.1| hypothetical protein POPTR_0014s02980g [Populus trichocarpa] &gt;gnl|BL_ORD_ID|2290997 hypothetical protein POPTR_0014s02980g [Populus trichocarpa]	1.92E-52
Pg_Root223_c0_seq1	gi|147792513|emb|CAN65627.1| hypothetical protein VITISV_032735 [Vitis vinifera]	6.86E-18
Pg_Root236_c0_seq1	gi|359491007|ref|XP_003634198.1| PREDICTED: protein MOTHER of FT and TF 1-like [Vitis vinifera] &gt;gnl|BL_ORD_ID|103621 unnamed protein product [Vitis vinifera]	1.35E-66
Pg_Root258_c0_seq1	gi|312069661|ref|XP_003137786.1| 40S ribosomal protein S20 [Loa loa] &gt;gnl|BL_ORD_ID|464841 40S ribosomal protein S20 [Loa loa]	2.49E-44
Pg_Root261_c0_seq1	gi|495085251|ref|WP_007810075.1| Por secretion system C-terminal sorting domain-containing protein, partial [Flavobacterium sp. CF136] &gt;gnl|BL_ORD_ID|2220563 Por secretion system C-terminal sorting domain-containing protein, partial [Flavobacterium sp. CF136]	9.38E-29
Pg_Root276_c1_seq1	gi|12321503|gb|AAG50806.1|AC079281_8 unknown protein [Arabidopsis thaliana]	2.85E-18
Pg_Root303_c0_seq1	gi|312067233|ref|XP_003136646.1| hypothetical protein LOAG_01058 [Loa loa] &gt;gnl|BL_ORD_ID|465973 hypothetical protein LOAG_01058 [Loa loa]	3.97E-34
Pg_Root303_c1_seq1	gi|402590718|gb|EJW84648.1| polyadenylate-binding protein 4, partial [Wuchereria bancrofti]	2.47E-108
Pg_Root315_c0_seq1	gi|297812157|ref|XP_002873962.1| dicarboxylate/tricarboxylate carrier [Arabidopsis lyrata subsp. lyrata] &gt;gnl|BL_ORD_ID|2651385 dicarboxylate/tricarboxylate carrier [Arabidopsis lyrata subsp. lyrata]	1.30E-40
Pg_Root323_c1_seq1	gi|3114705|gb|AAC15842.1| superoxide dismutase [Raphanus sativus]	3.63E-35
Pg_Root324_c0_seq1	gi|567165169|ref|XP_006397468.1| hypothetical protein EUTSA_v10001835mg [Eutrema salsugineum] &gt;gnl|BL_ORD_ID|867681 hypothetical protein EUTSA_v10001835mg [Eutrema salsugineum]	7.06E-71
Pg_Root324_c1_seq1	gi|567165169|ref|XP_006397468.1| hypothetical protein EUTSA_v10001835mg [Eutrema salsugineum] &gt;gnl|BL_ORD_ID|867681 hypothetical protein EUTSA_v10001835mg [Eutrema salsugineum]	9.92E-09
Pg_Root329_c0_seq1	gi|495784664|ref|WP_008509243.1| elongation factor Tu [Mucilaginibacter paludis] &gt;gnl|BL_ORD_ID|2178217 translation elongation factor Tu [Mucilaginibacter paludis DSM 18603]	6.59E-61
Pg_Root332_c0_seq1	gi|470450829|ref|XP_004340430.1| elongation factor 1alpha, somatic form, putative, partial [Acanthamoeba castellanii str. Neff] &gt;gnl|BL_ORD_ID|62785 elongation factor 1alpha, somatic form, putative, partial [Acanthamoeba castellanii str. Neff]	1.32E-69
Pg_Root345_c0_seq1	gi|552918194|gb|ESA03143.1| hypothetical protein GLOINDRAFT_86003 [Rhizophagus irregularis DAOM 181602] &gt;gnl|BL_ORD_ID|315064 ribosomal 60S subunit protein L3 [Rhizophagus irregularis DAOM 197198w]	6.39E-86
Pg_Root352_c0_seq1	gi|255580545|ref|XP_002531097.1| hypothetical protein RCOM_1417730 [Ricinus communis] &gt;gnl|BL_ORD_ID|1546784 hypothetical protein RCOM_1417730 [Ricinus communis]	4.54E-39
Pg_Root378_c0_seq2	gi|290989942|ref|XP_002677596.1| predicted protein [Naegleria gruberi] &gt;gnl|BL_ORD_ID|2588019 predicted protein [Naegleria gruberi]	1.22E-14
Pg_Root408_c0_seq1	gi|157849664|gb|ABV89615.1| bet v I allergen family protein [Brassica rapa]	1.38E-78
Pg_Root436_c0_seq2	gi|388508496|gb|AFK42314.1| unknown [Lotus japonicus]	3.05E-10
Pg_Root455_c0_seq1	gi|297826125|ref|XP_002880945.1| copper/zinc superoxide dismutase [Arabidopsis lyrata subsp. lyrata] &gt;gnl|BL_ORD_ID|2658201 copper/zinc superoxide dismutase [Arabidopsis lyrata subsp. lyrata]	2.87E-32
Pg_Root455_c1_seq1	gi|312837922|gb|ADR01108.1| copper/zinc superoxide dismutase [Brassica rapa]	6.58E-45
Pg_Root458_c1_seq1	gi|568827895|ref|XP_006468283.1| PREDICTED: cationic amino acid transporter 1-like isoform X1 [Citrus sinensis] &gt;gnl|BL_ORD_ID|2297241 PREDICTED: cationic amino acid transporter 1-like isoform X2 [Citrus sinensis]	1.36E-34
Pg_Root460_c0_seq1	gi|494290895|ref|WP_007166408.1| cold-shock protein [Mycobacterium parascrofulaceum] &gt;gnl|BL_ORD_ID|294329 cold-shock DNA-binding domain protein [Mycobacterium parascrofulaceum ATCC BAA-614]	1.55E-25
Pg_Root474_c0_seq2	gi|470126001|ref|XP_004298984.1| PREDICTED: protein LATERAL ORGAN BOUNDARIES-like [Fragaria vesca subsp. vesca]	4.24E-62
Pg_Root508_c0_seq1	gi|256709153|gb|ACV20956.1| large subunit ribosomal protein 29 [Oigolaimella attenuata]	2.11E-22
Pg_Root511_c1_seq1	gi|25986821|gb|AAM93746.1| heat shock protein 90, partial [Dimastigella trypaniformis]	6.65E-80
Pg_Root588_c1_seq1	gi|147854311|emb|CAN79113.1| hypothetical protein VITISV_007009 [Vitis vinifera]	1.65E-46
Pg_Root605_c0_seq1	gi|604305217|gb|EYU24396.1| hypothetical protein MIMGU_mgv1a018583mg [Mimulus guttatus]	8.62E-13
Pg_Root616_c0_seq1	gi|147769978|emb|CAN61139.1| hypothetical protein VITISV_009489 [Vitis vinifera]	7.22E-36
Pg_Root626_c0_seq1	gi|359484390|ref|XP_002281719.2| PREDICTED: pentatricopeptide repeat-containing protein At1g31430-like [Vitis vinifera]	2.89E-28
Pg_Root666_c0_seq1	gi|552819164|ref|XP_005845356.1| hypothetical protein CHLNCDRAFT_32281 [Chlorella variabilis] &gt;gnl|BL_ORD_ID|350227 hypothetical protein CHLNCDRAFT_32281 [Chlorella variabilis]	6.30E-67
Pg_Root737_c0_seq1	gi|357127918|ref|XP_003565624.1| PREDICTED: geranylgeranyl diphosphate reductase, chloroplastic-like [Brachypodium distachyon]	2.05E-06
Pg_Root747_c0_seq1	gi|449491446|ref|XP_004158898.1| PREDICTED: LOW QUALITY PROTEIN: ammonium transporter 3 member 1-like [Cucumis sativus]	6.10E-10
Pg_Root754_c0_seq1	gi|357503799|ref|XP_003622188.1| hypothetical protein MTR_7g030010 [Medicago truncatula] &gt;gnl|BL_ORD_ID|1564407 hypothetical protein MTR_7g030010 [Medicago truncatula]	2.29E-21
Pg_Root844_c0_seq1	gi|147797325|emb|CAN73734.1| hypothetical protein VITISV_032119 [Vitis vinifera]	1.57E-22
Pg_Root858_c1_seq1	gi|567909583|ref|XP_006447105.1| hypothetical protein CICLE_v10018267mg [Citrus clementina] &gt;gnl|BL_ORD_ID|1021390 PREDICTED: calcium-binding protein CML38-like [Citrus sinensis] &gt;gnl|BL_ORD_ID|1021390 hypothetical protein CICLE_v10018267mg [Citrus clementina]	4.42E-43
Pg_Root890_c0_seq2	gi|298205179|emb|CBI17238.3| unnamed protein product [Vitis vinifera]	7.38E-21
Pg_Root895_c0_seq1	gi|147815925|emb|CAN77149.1| hypothetical protein VITISV_019364 [Vitis vinifera]	1.21E-55
Pg_Root909_c0_seq1	gi|480313125|gb|AGJ81362.1| vacuolar H+ pyrophosphatase 1 [Brassica napus]	2.46E-23
Pg_Root909_c0_seq2	gi|480313125|gb|AGJ81362.1| vacuolar H+ pyrophosphatase 1 [Brassica napus]	1.21E-38
Pg_Root962_c0_seq1	gi|225439168|ref|XP_002268382.1| PREDICTED: xylogalacturonan beta-1,3-xylosyltransferase [Vitis vinifera]	3.93E-16
Pg_Root967_c0_seq1	gi|514808156|ref|XP_004978922.1| PREDICTED: uncharacterized protein LOC101776990, partial [Setaria italica]	1.29E-21
Pg_Root1029_c0_seq1	gi|375145697|ref|YP_005008138.1| family 2 glycosyl transferase [Niastella koreensis GR20-10] &gt;gnl|BL_ORD_ID|2163051 glycosyl transferase [Niastella koreensis] &gt;gnl|BL_ORD_ID|2163051 glycosyl transferase family 2 [Niastella koreensis GR20-10]	9.28E-55
Pg_Root1097_c0_seq1	gi|8778610|gb|AAF79618.1|AC027665_19 F5M15.26 [Arabidopsis thaliana]	1.66E-29
Pg_Root1145_c0_seq2	gi|10185719|gb|AAG14416.1|AF248538_1 NTS1 protein [Nicotiana tabacum]	4.87E-69
Pg_Root1201_c0_seq1	gi|590688635|ref|XP_007043005.1| Peroxidase N1 [Theobroma cacao] &gt;gnl|BL_ORD_ID|850033 Peroxidase N1 [Theobroma cacao]	3.77E-32
Pg_Root1232_c1_seq1	gi|357128917|ref|XP_003566116.1| PREDICTED: uncharacterized protein LOC100833674 [Brachypodium distachyon]	7.05E-43
Pg_Root1239_c0_seq1	gi|156368518|ref|XP_001627740.1| predicted protein [Nematostella vectensis] &gt;gnl|BL_ORD_ID|2418854 predicted protein [Nematostella vectensis]	1.85E-23
Pg_Root1246_c0_seq1	gi|48209914|gb|AAT40508.1| Glycosyl hydrolases family 17 protein [Solanum demissum]	5.63E-20
Pg_Root1258_c0_seq1	gi|255554807|ref|XP_002518441.1| Pectate lyase precursor, putative [Ricinus communis] &gt;gnl|BL_ORD_ID|1559250 Pectate lyase precursor, putative [Ricinus communis]	6.74E-153
Pg_Root1306_c0_seq1	gi|413953376|gb|AFW86025.1| hypothetical protein ZEAMMB73_388634 [Zea mays]	1.58E-06
Pg_Root1325_c0_seq1	gi|604345912|gb|EYU44409.1| hypothetical protein MIMGU_mgv1a008588mg [Mimulus guttatus]	5.29E-34
Pg_Root1372_c0_seq1	gi|630362793|ref|XP_007870671.1| ribosomal protein L34e [Gloeophyllum trabeum ATCC 11539] &gt;gnl|BL_ORD_ID|2360941 ribosomal protein L34e [Gloeophyllum trabeum ATCC 11539]	1.28E-19
Pg_Root1380_c1_seq1	gi|460379646|ref|XP_004235572.1| PREDICTED: phospholipid:diacylglycerol acyltransferase 1-like [Solanum lycopersicum]	2.24E-16
Pg_Root1386_c0_seq1	gi|567187514|ref|XP_006403832.1| hypothetical protein EUTSA_v10010456mg [Eutrema salsugineum] &gt;gnl|BL_ORD_ID|873610 hypothetical protein EUTSA_v10010456mg [Eutrema salsugineum]	8.82E-42
Pg_Root1393_c1_seq1	gi|122098434|sp|Q2HJN8.1|EF1A2_OSCTI RecName: Full=Elongation factor 1-alpha 2; Short=EF-1-alpha-2 &gt;gnl|BL_ORD_ID|2221056 eukaryotic translation elongation factor 1A [Oscheius tipulae]	1.38E-42
Pg_Root1400_c0_seq1	gi|224082306|ref|XP_002306641.1| the aldehyde dehydrogenase cp-ADH from C.plantagineum family protein [Populus trichocarpa] &gt;gnl|BL_ORD_ID|1523524 the aldehyde dehydrogenase cp-ADH from C.plantagineum family protein [Populus trichocarpa]	1.51E-17
Pg_Root1420_c0_seq1	gi|590667284|ref|XP_007037195.1| H(+)-transporting atpase plant/fungi plasma membrane type [Theobroma cacao] &gt;gnl|BL_ORD_ID|881179 H(+)-transporting atpase plant/fungi plasma membrane type [Theobroma cacao]	6.26E-06
Pg_Root1453_c0_seq1	gi|589913243|gb|AHL24755.1| ferulate monolignol transferase [Angelica sinensis]	6.84E-57
Pg_Root1459_c0_seq1	gi|2586082|gb|AAB82754.1| retrofit [Oryza longistaminata]	1.65E-18
Pg_Root1462_c0_seq1	gi|593794153|ref|XP_007160115.1| hypothetical protein PHAVU_002G293700g [Phaseolus vulgaris] &gt;gnl|BL_ORD_ID|1470099 hypothetical protein PHAVU_002G293700g [Phaseolus vulgaris]	8.06E-35
Pg_Root1464_c0_seq1	gi|359472715|ref|XP_003631190.1| PREDICTED: LOW QUALITY PROTEIN: ABC transporter G family member 21-like [Vitis vinifera]	2.17E-38
Pg_Root1478_c0_seq1	gi|588318273|emb|CCW62460.1| unnamed protein product [Phytomonas sp. isolate EM1]	1.55E-41
Pg_Root1478_c1_seq1	gi|154338095|ref|XP_001565272.1| putative 60S ribosomal protein L17 [Leishmania braziliensis MHOM/BR/75/M2904] &gt;gnl|BL_ORD_ID|1787856 putative 60S ribosomal protein L17 [Leishmania braziliensis MHOM/BR/75/M2904] &gt;gnl|BL_ORD_ID|1787856 putative 60S ribosomal protein L17 [Leishmania braziliensis MHOM/BR/75/M2904] &gt;gnl|BL_ORD_ID|1787856 putative 60S ribosomal protein L17 [Leishmania brazili…	5.07E-21
Pg_Root1495_c0_seq1	gi|147791774|emb|CAN66051.1| hypothetical protein VITISV_018870 [Vitis vinifera]	5.81E-17
Pg_Root1499_c0_seq1	gi|514786298|ref|XP_004971051.1| PREDICTED: glycine-rich RNA-binding protein 2, mitochondrial-like [Setaria italica]	4.07E-18
Pg_Root1500_c0_seq1	gi|224053282|ref|XP_002297746.1| Uridine 5&apos;-monophosphate synthase family protein [Populus trichocarpa] &gt;gnl|BL_ORD_ID|1519370 Uridine 5&apos;-monophosphate synthase family protein [Populus trichocarpa]	1.24E-06
Pg_Root1517_c0_seq2	gi|551548843|ref|XP_005762064.1| hypothetical protein EMIHUDRAFT_414756 [Emiliania huxleyi CCMP1516] &gt;gnl|BL_ORD_ID|2793353 hypothetical protein EMIHUDRAFT_414756 [Emiliania huxleyi CCMP1516]	1.12E-44
Pg_Root1536_c0_seq1	gi|552546120|ref|YP_008592670.1| cytochrome b6 (chloroplast) [Berberis bealei] &gt;gnl|BL_ORD_ID|1400604 cytochrome b6 (chloroplast) [Berberis bealei] &gt;gnl|BL_ORD_ID|1400604 cytochrome b6 (chloroplast) [Berberis bealei] &gt;gnl|BL_ORD_ID|1400604 cytochrome b6 (chloroplast) [Berberis bealei]	1.07E-34
Pg_Root1541_c0_seq1	gi|225452136|ref|XP_002263070.1| PREDICTED: uncharacterized protein LOC100264694 [Vitis vinifera]	2.70E-72
Pg_Root1542_c1_seq1	gi|470119957|ref|XP_004296076.1| PREDICTED: uncharacterized protein LOC101299658 [Fragaria vesca subsp. vesca]	7.88E-49
Pg_Root1558_c0_seq1	gi|541044220|gb|ERG83155.1| 40s ribosomal protein s4 [Ascaris suum]	1.63E-59
Pg_Root1558_c1_seq1	gi|541044220|gb|ERG83155.1| 40s ribosomal protein s4 [Ascaris suum]	1.26E-51
Pg_Root1568_c0_seq1	gi|560121411|emb|CDJ93958.1| Saposin type B domain containing protein [Haemonchus contortus]	7.06E-76
Pg_Root1571_c0_seq1	gi|565481710|ref|XP_006298495.1| hypothetical protein CARUB_v10014571mg [Capsella rubella] &gt;gnl|BL_ORD_ID|2656643 hypothetical protein CARUB_v10014571mg [Capsella rubella]	9.61E-52
Pg_Root1585_c0_seq1	gi|443935311|gb|AGD81123.1| replicase protein, partial [Enterobacteria phage Qbeta]	8.15E-51
Pg_Root1600_c0_seq1	gi|296089333|emb|CBI39105.3| unnamed protein product [Vitis vinifera]	1.87E-44
Pg_Root1632_c0_seq1	gi|77554634|gb|ABA97430.1| retrotransposon protein, putative, Ty3-gypsy subclass [Oryza sativa Japonica Group]	2.83E-48
Pg_Root1660_c0_seq1	gi|147853522|emb|CAN78534.1| hypothetical protein VITISV_006311 [Vitis vinifera]	1.78E-31
Pg_Root1668_c0_seq1	gi|565343797|ref|XP_006339013.1| PREDICTED: uncharacterized protein LOC102589929 [Solanum tuberosum]	7.53E-51
Pg_Root1673_c0_seq1	gi|77550889|gb|ABA93686.1| retrotransposon protein, putative, Ty1-copia subclass [Oryza sativa Japonica Group]	1.39E-18
Pg_Root1720_c0_seq1	gi|147779458|emb|CAN69925.1| hypothetical protein VITISV_027208 [Vitis vinifera]	1.49E-37
Pg_Root1722_c0_seq1	gi|218190359|gb|EEC72786.1| hypothetical protein OsI_06465 [Oryza sativa Indica Group]	8.54E-24
Pg_Root1723_c0_seq1	gi|147826574|emb|CAN72912.1| hypothetical protein VITISV_007434 [Vitis vinifera]	3.62E-06
Pg_Root1758_c0_seq1	gi|393910487|gb|EFO24694.2| 60S ribosomal protein L7a [Loa loa]	1.62E-104
Pg_Root1760_c0_seq1	gi|567190174|ref|XP_006404572.1| hypothetical protein EUTSA_v10000191mg [Eutrema salsugineum] &gt;gnl|BL_ORD_ID|805704 unnamed protein product [Thellungiella halophila] &gt;gnl|BL_ORD_ID|805704 hypothetical protein EUTSA_v10000191mg [Eutrema salsugineum]	5.28E-42
Pg_Root1760_c1_seq1	gi|79322651|ref|NP_001031387.1| fructose-bisphosphate aldolase 1 [Arabidopsis thaliana] &gt;gnl|BL_ORD_ID|2373359 fructose-bisphosphate aldolase 1 [Arabidopsis thaliana]	1.57E-14
Pg_Root1782_c0_seq1	gi|357469233|ref|XP_003604901.1| Ribulose bisphosphate carboxylase/oxygenase activase [Medicago truncatula] &gt;gnl|BL_ORD_ID|72809 Ribulose bisphosphate carboxylase/oxygenase activase [Medicago truncatula]	1.47E-20
Pg_Root1804_c0_seq1	gi|629098646|gb|KCW64411.1| hypothetical protein EUGRSUZ_G02032 [Eucalyptus grandis]	4.69E-71
Pg_Root1818_c0_seq1	gi|586751055|ref|XP_006851914.1| hypothetical protein AMTR_s00041p00164900 [Amborella trichopoda] &gt;gnl|BL_ORD_ID|2164364 hypothetical protein AMTR_s00041p00164900 [Amborella trichopoda]	1.67E-27
Pg_Root1818_c1_seq1	gi|587949143|gb|EXC35345.1| hypothetical protein L484_026669 [Morus notabilis]	4.95E-69
Pg_Root1889_c0_seq1	gi|255578507|ref|XP_002530117.1| UDP-glucuronosyltransferase, putative [Ricinus communis] &gt;gnl|BL_ORD_ID|1547731 UDP-glucuronosyltransferase, putative [Ricinus communis]	1.26E-09
Pg_Root1904_c1_seq1	gi|359496981|ref|XP_003635389.1| PREDICTED: uncharacterized protein LOC100854561 [Vitis vinifera]	2.01E-47
Pg_Root1937_c0_seq1	gi|18265379|dbj|BAB84008.1| ascorbate peroxidase [Brassica oleracea] &gt;gnl|BL_ORD_ID|1553507 ascorbate peroxidase [Brassica oleracea var. italica]	1.64E-75
Pg_Root1966_c0_seq1	gi|4006833|gb|AAC95175.1| putative non-LTR retroelement reverse transcriptase [Arabidopsis thaliana]	9.14E-46
Pg_Root1984_c0_seq1	gi|567889250|ref|XP_006437147.1| hypothetical protein CICLE_v10030699mg [Citrus clementina] &gt;gnl|BL_ORD_ID|1012429 hypothetical protein CICLE_v10030699mg [Citrus clementina]	4.39E-28
Pg_Root2004_c0_seq1	gi|590608204|ref|XP_007021205.1| S-locus lectin protein kinase family protein, putative [Theobroma cacao] &gt;gnl|BL_ORD_ID|862793 S-locus lectin protein kinase family protein, putative [Theobroma cacao]	1.94E-19
Pg_Root2053_c0_seq1	gi|587873830|gb|EXB62999.1| hypothetical protein L484_000626 [Morus notabilis] &gt;gnl|BL_ORD_ID|2476913 hypothetical protein L484_000099 [Morus notabilis]	1.12E-28
Pg_Root2076_c0_seq1	gi|595968376|ref|XP_007217379.1| hypothetical protein PRUPE_ppa023201mg [Prunus persica] &gt;gnl|BL_ORD_ID|1371446 hypothetical protein PRUPE_ppa023201mg [Prunus persica]	1.80E-26
Pg_Root2078_c0_seq1	gi|635133886|ref|XP_007988346.1| PREDICTED: histone H3.3, partial [Chlorocebus sabaeus]	6.39E-32
Pg_Root2082_c0_seq1	gi|590720075|ref|XP_007051231.1| Uncharacterized protein TCM_004901 [Theobroma cacao] &gt;gnl|BL_ORD_ID|846890 Uncharacterized protein TCM_004901 [Theobroma cacao]	3.73E-24
Pg_Root2105_c0_seq1	gi|147861248|emb|CAN79321.1| hypothetical protein VITISV_018984 [Vitis vinifera]	1.12E-12
Pg_Root2115_c1_seq1	gi|595818512|ref|XP_007204363.1| hypothetical protein PRUPE_ppa007271mg [Prunus persica] &gt;gnl|BL_ORD_ID|1358842 hypothetical protein PRUPE_ppa007271mg [Prunus persica]	3.86E-159
Pg_Root2159_c0_seq2	gi|351727797|ref|NP_001237173.1| uncharacterized protein LOC100305565 [Glycine max] &gt;gnl|BL_ORD_ID|2334224 unknown [Glycine max]	1.47E-20
Pg_Root2268_c0_seq1	gi|604334705|gb|EYU38777.1| hypothetical protein MIMGU_mgv1a009038mg [Mimulus guttatus]	1.11E-07
Pg_Root2271_c0_seq1	gi|147769019|emb|CAN62459.1| hypothetical protein VITISV_015168 [Vitis vinifera]	3.67E-29
Pg_Root2283_c0_seq1	gi|595471243|gb|EXX65927.1| hypothetical protein RirG_128600 [Rhizophagus irregularis DAOM 197198w]	1.11E-84
Pg_Root2304_c0_seq1	gi|147783182|emb|CAN68669.1| hypothetical protein VITISV_039388 [Vitis vinifera]	1.41E-55
Pg_Root2366_c0_seq1	gi|568857096|ref|XP_006482105.1| PREDICTED: sn1-specific diacylglycerol lipase alpha-like [Citrus sinensis]	3.91E-21
Pg_Root2373_c0_seq1	gi|9838386|ref|NP_063998.1| orf764 gene product (mitochondrion) [Beta vulgaris subsp. vulgaris] &gt;gnl|BL_ORD_ID|1764592 hypothetical protein BevumaM_p142 [Beta vulgaris subsp. maritima] &gt;gnl|BL_ORD_ID|1764592 hypothetical protein BemaM_p137 [Beta macrocarpa] &gt;gnl|BL_ORD_ID|1764592 orf764 [Beta vulgaris subsp. vulgaris] &gt;gnl|BL_ORD_ID|1764592 hypothetical protein [Beta vulgaris subsp. m…	5.89E-17
Pg_Root2378_c0_seq1	gi|516064438|ref|WP_017495021.1| elongation factor G [Flavobacterium sp. WG21]	2.45E-71
Pg_Root2381_c0_seq1	gi|494914928|ref|WP_007640966.1| 30S ribosomal protein S1 [Cellvibrio sp. BR] &gt;gnl|BL_ORD_ID|911175 30S ribosomal protein S1 [Cellvibrio sp. BR]	1.70E-32
Pg_Root2393_c0_seq1	gi|340053244|emb|CCC47532.1| putative ribosomal protein l35a [Trypanosoma vivax Y486]	6.58E-21
Pg_Root2479_c0_seq1	gi|308498585|ref|XP_003111479.1| CRE-RLA-1 protein [Caenorhabditis remanei] &gt;gnl|BL_ORD_ID|516367 CRE-RLA-1 protein [Caenorhabditis remanei]	6.92E-18
Pg_Root2571_c0_seq1	gi|557696367|gb|AHA15849.1| male sterility protein 2 [Petunia x hybrida]	0
Pg_Root2603_c0_seq1	gi|502100803|ref|XP_004491748.1| PREDICTED: myb-related protein 315-like [Cicer arietinum]	2.44E-24
Pg_Root2603_c0_seq2	gi|593702317|ref|XP_007151568.1| hypothetical protein PHAVU_004G057800g [Phaseolus vulgaris] &gt;gnl|BL_ORD_ID|1462227 hypothetical protein PHAVU_004G057800g [Phaseolus vulgaris]	2.91E-24
Pg_Root2614_c0_seq1	gi|407923484|gb|EKG16555.1| Galactose-binding domain-like protein [Macrophomina phaseolina MS6]	3.75E-24
Pg_Root2621_c0_seq1	gi|568828024|ref|XP_006468345.1| PREDICTED: reticuline oxidase-like protein-like [Citrus sinensis]	3.93E-76
Pg_Root2624_c0_seq1	gi|470391452|ref|XP_004334670.1| ATP:L-methionine S-Adenosyltransferase [Acanthamoeba castellanii str. Neff] &gt;gnl|BL_ORD_ID|57066 ATP:L-methionine S-Adenosyltransferase [Acanthamoeba castellanii str. Neff]	1.27E-27
Pg_Root2635_c0_seq2	gi|359474889|ref|XP_002276626.2| PREDICTED: COBRA-like protein 2-like [Vitis vinifera]	1.21E-09
Pg_Root2644_c0_seq1	gi|587866277|gb|EXB55755.1| hypothetical protein L484_007751 [Morus notabilis]	6.71E-87
Pg_Root2663_c0_seq1	gi|281209260|gb|EFA83433.1| eukaryotic release factor 3 [Polysphondylium pallidum PN500]	1.10E-15
Pg_Root2673_c0_seq1	gi|527303008|gb|EPT03788.1| hypothetical protein FOMPIDRAFT_1022332 [Fomitopsis pinicola FP-58527 SS1]	1.35E-35
Pg_Root2683_c0_seq1	gi|147784790|emb|CAN75225.1| hypothetical protein VITISV_035856 [Vitis vinifera]	2.73E-167
Pg_Root2701_c0_seq1	gi|433604980|ref|YP_007037349.1| Proteasome-associated ATPase [Saccharothrix espanaensis DSM 44229] &gt;gnl|BL_ORD_ID|737535 Proteasome-associated ATPase [Saccharothrix espanaensis] &gt;gnl|BL_ORD_ID|737535 Proteasome-associated ATPase [Saccharothrix espanaensis DSM 44229]	4.94E-40
Pg_Root2760_c0_seq1	gi|296203224|ref|XP_002748794.1| PREDICTED: peroxisomal acyl-coenzyme A oxidase 1 isoform 2 [Callithrix jacchus]	6.83E-18
Pg_Root2804_c0_seq1	gi|552937830|gb|ESA20967.1| hypothetical protein GLOINDRAFT_343364 [Rhizophagus irregularis DAOM 181602] &gt;gnl|BL_ORD_ID|332874 ribosomal 60S subunit protein L37A [Rhizophagus irregularis DAOM 197198w]	9.99E-33
Pg_Root2807_c0_seq1	gi|511371877|gb|AGN74493.1| NADH dehydrogenase subunit 5 (mitochondrion) [Glarea lozoyensis 74030]	1.27E-48
Pg_Root2810_c0_seq1	gi|255562556|ref|XP_002522284.1| conserved hypothetical protein [Ricinus communis] &gt;gnl|BL_ORD_ID|1555573 conserved hypothetical protein [Ricinus communis]	2.59E-103
Pg_Root2816_c0_seq1	gi|268536336|ref|XP_002633303.1| C. briggsae CBR-COL-125 protein [Caenorhabditis briggsae] &gt;gnl|BL_ORD_ID|1729116 Protein CBR-COL-125 [Caenorhabditis briggsae]	3.18E-31
Pg_Root2864_c0_seq1	gi|489060031|ref|WP_002970091.1| MULTISPECIES: 30S ribosomal protein S12 [Brucella] &gt;gnl|BL_ORD_ID|1758003 ribosomal protein S12 [Brucella ceti str. Cudo] &gt;gnl|BL_ORD_ID|1758003 ribosomal protein S12 [Brucella abortus str. 2308 A]	2.27E-13
Pg_Root2865_c0_seq1	gi|593693858|ref|XP_007147450.1| hypothetical protein PHAVU_006G125700g [Phaseolus vulgaris] &gt;gnl|BL_ORD_ID|1458437 hypothetical protein PHAVU_006G125700g [Phaseolus vulgaris]	3.90E-37
Pg_Root2903_c0_seq1	gi|66809497|ref|XP_638471.1| expansin-like protein [Dictyostelium discoideum AX4] &gt;gnl|BL_ORD_ID|1136106 RecName: Full=Expansin-like protein 2; Short=Ddexpl2; Flags: Precursor [Dictyostelium discoideum] &gt;gnl|BL_ORD_ID|1136106 expansin-like protein [Dictyostelium discoideum AX4]	7.43E-10
Pg_Root2907_c0_seq1	gi|470131554|ref|XP_004301658.1| PREDICTED: uncharacterized protein LOC101293311 [Fragaria vesca subsp. vesca]	3.83E-24
Pg_Root2909_c0_seq1	gi|118430430|ref|YP_874696.1| NADH-plastoquinone oxidoreductase subunit 2 [Hordeum vulgare subsp. vulgare] &gt;gnl|BL_ORD_ID|1758624 NADH-plastoquinone oxidoreductase subunit 2 [Hordeum vulgare subsp. vulgare] &gt;gnl|BL_ORD_ID|1758624 ndhB [Hordeum vulgare] &gt;gnl|BL_ORD_ID|1758624 NADH-plastoquinone oxidoreductase subunit 2 [Hordeum vulgare subsp. vulgare] &gt;gnl|BL_ORD_ID|1758624 NADH-plasto…	3.58E-08
Pg_Root2914_c0_seq1	gi|470489651|ref|XP_004344908.1| pyruvate kinase, barrel domain containing protein [Acanthamoeba castellanii str. Neff] &gt;gnl|BL_ORD_ID|65541 pyruvate kinase, barrel domain containing protein [Acanthamoeba castellanii str. Neff]	8.55E-16
Pg_Root2914_c1_seq1	gi|488645862|ref|WP_002582496.1| pyruvate kinase [Clostridium butyricum] &gt;gnl|BL_ORD_ID|735720 pyruvate kinase [Clostridium butyricum 5521] &gt;gnl|BL_ORD_ID|735720 pyruvate kinase [Clostridium butyricum E4 str. BoNT E BL5262] &gt;gnl|BL_ORD_ID|735720 pyruvate kinase [Clostridium butyricum DKU-01] &gt;gnl|BL_ORD_ID|735720 pyruvate kinase [Clostridium butyricum 60E.3]	7.08E-31
Pg_Root2915_c0_seq1	gi|359484826|ref|XP_002276238.2| PREDICTED: uncharacterized protein LOC100251960 [Vitis vinifera]	6.44E-32
Pg_Root2929_c0_seq1	gi|225441750|ref|XP_002283340.1| PREDICTED: 1-acyl-sn-glycerol-3-phosphate acyltransferase 2 [Vitis vinifera] &gt;gnl|BL_ORD_ID|105042 unnamed protein product [Vitis vinifera]	4.21E-60
Pg_Root2974_c0_seq1	gi|423291987|gb|AFX84515.1| actin, partial [Lesquereusia modesta]	1.08E-39
Pg_Root2975_c0_seq1	gi|460407693|ref|XP_004249285.1| PREDICTED: probable L-type lectin-domain containing receptor kinase S.5-like [Solanum lycopersicum]	2.92E-48
Pg_Root2985_c0_seq1	gi|71401957|ref|XP_803946.1| 40S ribosomal protein S15a [Trypanosoma cruzi strain CL Brener] &gt;gnl|BL_ORD_ID|1241957 40S ribosomal protein S15a, putative [Trypanosoma cruzi]	1.34E-45
Pg_Root3030_c0_seq1	gi|551343458|ref|WP_022962870.1| 30S ribosomal protein S10 [Pseudomonas pelagia]	6.97E-47
Pg_Root3031_c0_seq1	gi|516066289|ref|WP_017496872.1| F0F1 ATP synthase subunit alpha [Flavobacterium sp. WG21]	1.05E-50
Pg_Root3033_c0_seq1	gi|565400832|ref|XP_006365923.1| PREDICTED: probable carboxylesterase 18-like [Solanum tuberosum]	5.25E-124
Pg_Root3112_c1_seq1	gi|568297762|gb|ETN83925.1| nematode cuticle collagen domain protein [Necator americanus]	2.68E-06
Pg_Root3115_c0_seq1	gi|460393190|ref|XP_004242194.1| PREDICTED: uncharacterized protein LOC101265141 [Solanum lycopersicum]	1.89E-15
Pg_Root3130_c0_seq1	gi|255540621|ref|XP_002511375.1| conserved hypothetical protein [Ricinus communis] &gt;gnl|BL_ORD_ID|1567362 conserved hypothetical protein [Ricinus communis]	1.37E-34
Pg_Root3155_c0_seq1	gi|50355613|dbj|BAD29955.1| cysteine protease [Daucus carota]	3.77E-38
Pg_Root3188_c0_seq1	gi|595454651|gb|EXX60987.1| chitin deacetylase CDA2 [Rhizophagus irregularis DAOM 197198w]	3.27E-36
Pg_Root3188_c1_seq1	gi|595454651|gb|EXX60987.1| chitin deacetylase CDA2 [Rhizophagus irregularis DAOM 197198w]	1.26E-51
Pg_Root3265_c0_seq1	gi|146299306|ref|YP_001193897.1| 50S ribosomal protein L27 [Flavobacterium johnsoniae UW101] &gt;gnl|BL_ORD_ID|624566 50S ribosomal protein L27 [Flavobacterium johnsoniae] &gt;gnl|BL_ORD_ID|624566 RecName: Full=50S ribosomal protein L27 [Flavobacterium johnsoniae UW101] &gt;gnl|BL_ORD_ID|624566 50S ribosomal protein L27 [Flavobacterium johnsoniae UW101]	3.73E-40
Pg_Root3276_c0_seq1	gi|308492297|ref|XP_003108339.1| CRE-VIT-6 protein [Caenorhabditis remanei] &gt;gnl|BL_ORD_ID|524435 CRE-VIT-6 protein [Caenorhabditis remanei]	2.04E-31
Pg_Root3281_c0_seq1	gi|502151066|ref|XP_004508261.1| PREDICTED: outer envelope pore protein 16-2, chloroplastic-like [Cicer arietinum]	1.06E-10
Pg_Root3288_c0_seq1	gi|597583851|ref|XP_007294982.1| lactose permease [Marssonina brunnea f. sp. &apos;multigermtubi&apos; MB_m1] &gt;gnl|BL_ORD_ID|429884 lactose permease [Marssonina brunnea f. sp. &apos;multigermtubi&apos; MB_m1]	8.48E-105
Pg_Root3307_c0_seq1	gi|28558781|gb|AAO45752.1| pol protein [Cucumis melo subsp. melo]	2.18E-19
Pg_Root3313_c0_seq1	gi|225440346|ref|XP_002270206.1| PREDICTED: WD repeat-containing protein 44-like [Vitis vinifera]	1.31E-107
Pg_Root3317_c0_seq1	gi|397603477|gb|EJK58439.1| hypothetical protein THAOC_21441 [Thalassiosira oceanica]	7.17E-07
Pg_Root3344_c0_seq1	gi|566204694|ref|XP_002320538.2| hypothetical protein POPTR_0014s16920g [Populus trichocarpa] &gt;gnl|BL_ORD_ID|2291907 hypothetical protein POPTR_0014s16920g [Populus trichocarpa]	9.54E-172
Pg_Root3352_c0_seq1	gi|604314257|gb|EYU27144.1| hypothetical protein MIMGU_mgv1a019454mg [Mimulus guttatus]	2.24E-38
Pg_Root3361_c0_seq1	gi|255556784|ref|XP_002519425.1| Pectinesterase PPE8B precursor, putative [Ricinus communis] &gt;gnl|BL_ORD_ID|1558263 Pectinesterase PPE8B precursor, putative [Ricinus communis]	1.24E-33
Pg_Root3371_c0_seq1	gi|567149627|ref|XP_006416417.1| hypothetical protein EUTSA_v10007492mg [Eutrema salsugineum] &gt;gnl|BL_ORD_ID|863804 hypothetical protein EUTSA_v10007492mg [Eutrema salsugineum]	7.33E-52
Pg_Root3408_c0_seq1	gi|1350745|sp|P49149.2|RL3_TOXCA RecName: Full=60S ribosomal protein L3 &gt;gnl|BL_ORD_ID|1705200 ribosomal protein L3 [Toxocara canis]	1.54E-49
Pg_Root3413_c0_seq1	gi|326503984|dbj|BAK02778.1| predicted protein [Hordeum vulgare subsp. vulgare]	4.86E-32
Pg_Root3425_c0_seq1	gi|238816829|gb|ACR56785.1| aspartic protease 1 [Strongyloides ratti]	5.27E-44
Pg_Root3428_c0_seq1	gi|268619104|gb|ACZ13328.1| 40S ribosomal protein S2 [Bursaphelenchus xylophilus]	2.30E-66
Pg_Root3439_c0_seq1	gi|255588212|ref|XP_002534537.1| Homeobox-leucine zipper protein HAT14, putative [Ricinus communis] &gt;gnl|BL_ORD_ID|1543338 Homeobox-leucine zipper protein HAT14, putative [Ricinus communis]	2.72E-20
Pg_Root3445_c0_seq1	gi|566180922|ref|XP_006380747.1| PQ-loop repeat family protein [Populus trichocarpa] &gt;gnl|BL_ORD_ID|2300521 PQ-loop repeat family protein [Populus trichocarpa]	5.04E-82
Pg_Root3457_c0_seq1	gi|550962434|ref|WP_022710745.1| aldehyde dehydrogenase [Pseudochrobactrum sp. AO18b]	2.66E-17
Pg_Root3523_c0_seq1	gi|7242491|emb|CAA66484.2| 2-Cys peroxiredoxin [Arabidopsis thaliana]	3.09E-18
Pg_Root3525_c0_seq1	gi|495742341|ref|WP_008466920.1| 50S ribosomal protein L1 [Flavobacterium sp. F52] &gt;gnl|BL_ORD_ID|1911012 50S ribosomal protein L1 [Flavobacterium sp. F52]	2.69E-89
Pg_Root3532_c0_seq1	gi|470296818|ref|XP_004345456.1| phosphatidylinositol transfer protein/retinal degeneration b protein [Capsaspora owczarzaki ATCC 30864] &gt;gnl|BL_ORD_ID|1309411 phosphatidylinositol transfer protein/retinal degeneration b protein [Capsaspora owczarzaki ATCC 30864]	1.07E-18
Pg_Root3570_c0_seq1	gi|567217560|ref|XP_006412409.1| hypothetical protein EUTSA_v10025034mg [Eutrema salsugineum] &gt;gnl|BL_ORD_ID|881603 hypothetical protein EUTSA_v10025034mg [Eutrema salsugineum]	1.78E-50
Pg_Root3570_c1_seq1	gi|567217560|ref|XP_006412409.1| hypothetical protein EUTSA_v10025034mg [Eutrema salsugineum] &gt;gnl|BL_ORD_ID|881603 hypothetical protein EUTSA_v10025034mg [Eutrema salsugineum]	4.71E-43
Pg_Root3577_c0_seq1	gi|57925010|ref|XP_558148.1| AGAP010613-PA [Anopheles gambiae str. PEST] &gt;gnl|BL_ORD_ID|1111256 AGAP010612-PA [Anopheles gambiae str. PEST] &gt;gnl|BL_ORD_ID|1111256 AGAP010612-PA [Anopheles gambiae str. PEST] &gt;gnl|BL_ORD_ID|1111256 AGAP010613-PA [Anopheles gambiae str. PEST]	1.01E-11
Pg_Root3587_c0_seq2	gi|194760147|ref|XP_001962303.1| GF14507 [Drosophila ananassae] &gt;gnl|BL_ORD_ID|362169 GF14507 [Drosophila ananassae]	1.32E-12
Pg_Root3675_c0_seq1	gi|629123809|gb|KCW88234.1| hypothetical protein EUGRSUZ_A00625 [Eucalyptus grandis]	1.49E-20
Pg_Root3675_c1_seq1	gi|565396011|ref|XP_006363628.1| PREDICTED: probable protein phosphatase 2C 33-like [Solanum tuberosum]	2.49E-07
Pg_Root3677_c0_seq1	gi|374984290|ref|YP_004959785.1| 2-oxopent-4-enoate hydratase [Streptomyces bingchenggensis BCW-1] &gt;gnl|BL_ORD_ID|2605520 2-keto-4-pentenoate hydratase [Streptomyces bingchenggensis] &gt;gnl|BL_ORD_ID|2605520 2-oxopent-4-enoate hydratase [Streptomyces bingchenggensis BCW-1]	3.77E-16
Pg_Root3678_c0_seq1	gi|225443543|ref|XP_002277279.1| PREDICTED: GDSL esterase/lipase At5g45950-like isoform 1 [Vitis vinifera]	3.54E-73
Pg_Root3696_c0_seq1	gi|604328054|gb|EYU33722.1| hypothetical protein MIMGU_mgv1a008038mg [Mimulus guttatus]	2.16E-163
Pg_Root3708_c0_seq1	gi|567179403|ref|XP_006401588.1| hypothetical protein EUTSA_v10013940mg [Eutrema salsugineum] &gt;gnl|BL_ORD_ID|871523 hypothetical protein EUTSA_v10013940mg [Eutrema salsugineum]	9.30E-15
Pg_Root3708_c1_seq1	gi|15239604|ref|NP_200240.1| cytochrome c-type biogenesis ccda-like chloroplastic protein [Arabidopsis thaliana] &gt;gnl|BL_ORD_ID|1611158 RecName: Full=Cytochrome c-type biogenesis ccda-like chloroplastic protein; AltName: Full=Cytochrome b6f biogenesis protein CCDA [Arabidopsis thaliana] &gt;gnl|BL_ORD_ID|1611158 putative cytochrome c biogenesis protein precursor [Arabidopsis thaliana] &gt;gnl|…	4.69E-22
Pg_Root3718_c0_seq1	gi|629088968|gb|KCW55221.1| hypothetical protein EUGRSUZ_I01156 [Eucalyptus grandis]	3.53E-22
Pg_Root3732_c0_seq1	gi|297742194|emb|CBI33981.3| unnamed protein product [Vitis vinifera]	7.57E-41
Pg_Root3776_c0_seq1	gi|587896976|gb|EXB85454.1| Putative receptor protein kinase ZmPK1 [Morus notabilis]	3.94E-20
Pg_Root3872_c0_seq2	gi|452769201|gb|AGG11531.1| hypothetical protein, partial [Trypanosomatidae sp. TS-2013]	1.72E-91
Pg_Root3881_c0_seq1	gi|295885769|gb|ADG57791.1| S-adenosyl-l-methionine decarboxylase 3-1 [Brassica napus]	0
Pg_Root3886_c0_seq1	gi|470402222|ref|XP_004335644.1| Cyclindependent kinase [Acanthamoeba castellanii str. Neff] &gt;gnl|BL_ORD_ID|58038 Cyclindependent kinase [Acanthamoeba castellanii str. Neff]	1.44E-07
Pg_Root3914_c0_seq1	gi|255533631|ref|YP_003094003.1| hypothetical protein Phep_3750 [Pedobacter heparinus DSM 2366] &gt;gnl|BL_ORD_ID|2325194 hypothetical protein [Pedobacter heparinus] &gt;gnl|BL_ORD_ID|2325194 hypothetical protein Phep_3750 [Pedobacter heparinus DSM 2366]	2.58E-12
Pg_Root3917_c0_seq1	gi|15221444|ref|NP_174346.1| GTP-binding protein [Arabidopsis thaliana] &gt;gnl|BL_ORD_ID|1905365 Similar to WO8E3.3 gi|3880615 putative GTP-binding protein from C. elegans cosmid gb|Z92773. EST gb|AA597331 comes from this gene [Arabidopsis thaliana] &gt;gnl|BL_ORD_ID|1905365 At1g30580 [Arabidopsis thaliana] &gt;gnl|BL_ORD_ID|1905365 GTP-binding protein [Arabidopsis thaliana]	4.70E-59
Pg_Root3923_c0_seq1	gi|590612524|ref|XP_007022408.1| Uncharacterized protein TCM_032752 [Theobroma cacao] &gt;gnl|BL_ORD_ID|863932 Uncharacterized protein TCM_032752 [Theobroma cacao]	6.07E-19
Pg_Root3924_c0_seq1	gi|567153189|ref|XP_006417420.1| hypothetical protein EUTSA_v10006565mg [Eutrema salsugineum] &gt;gnl|BL_ORD_ID|864739 hypothetical protein EUTSA_v10006565mg [Eutrema salsugineum]	1.04E-29
Pg_Root3943_c0_seq1	gi|511093720|dbj|BAN37425.1| elongation factor 1-alpha [Cercozoa sp. DMV]	1.22E-54
Pg_Root3955_c0_seq1	gi|470439814|ref|XP_004339232.1| chaperone protein DnaK, putative [Acanthamoeba castellanii str. Neff] &gt;gnl|BL_ORD_ID|61609 chaperone protein DnaK, putative [Acanthamoeba castellanii str. Neff]	2.58E-25
Pg_Root3956_c0_seq1	gi|590618346|ref|XP_007024020.1| Uncharacterized protein TCM_028581 [Theobroma cacao] &gt;gnl|BL_ORD_ID|885713 Uncharacterized protein TCM_028581 [Theobroma cacao]	7.00E-43
Pg_Root3961_c0_seq1	gi|568861156|ref|XP_006484072.1| PREDICTED: pre-mRNA-splicing factor ATP-dependent RNA helicase PRP16-like [Citrus sinensis]	9.23E-15
Pg_Root3973_c0_seq1	gi|590563683|ref|XP_007009440.1| Uncharacterized protein isoform 9 [Theobroma cacao] &gt;gnl|BL_ORD_ID|867871 Uncharacterized protein isoform 9 [Theobroma cacao]	2.67E-14
Pg_Root3987_c0_seq1	gi|568294029|gb|ETN81009.1| lipoprotein amino terminal region [Necator americanus]	7.75E-49
Pg_Root3994_c0_seq1	gi|541042715|gb|ERG81803.1| s-phase kinase-associated protein 1 [Ascaris suum]	5.19E-29
Pg_Root4004_c0_seq1	gi|541044344|gb|ERG83269.1| 40s ribosomal protein s8 [Ascaris suum]	1.57E-92
Pg_Root4028_c0_seq1	gi|68685649|gb|AAY99339.1| pol-polyprotein [Silene latifolia]	1.27E-25
Pg_Root4090_c0_seq1	gi|537183942|gb|ERE76181.1| calcium-binding protein 1 [Cricetulus griseus]	3.12E-08
Pg_Root4092_c0_seq1	gi|568848174|ref|XP_006477894.1| PREDICTED: uncharacterized protein LOC102618244 [Citrus sinensis]	2.18E-24
Pg_Root4106_c0_seq1	gi|568299609|gb|ETN85431.1| UDP-glucoronosyl and UDP-glucosyl transferase [Necator americanus]	1.53E-25
Pg_Root4112_c0_seq1	gi|568267325|gb|ETN68975.1| protein disulfide-isomerase domain protein [Necator americanus]	2.21E-98
Pg_Root4114_c0_seq1	gi|559199263|ref|WP_023575477.1| pirin-like protein [Flavobacterium saliperosum] &gt;gnl|BL_ORD_ID|1267362 pirin-like protein [Flavobacterium saliperosum S13]	7.93E-22
Pg_Root4130_c0_seq1	gi|501751944|emb|CCG83977.1| protein of unknown function [Taphrina deformans PYCC 5710]	1.86E-31
Pg_Root4147_c0_seq1	gi|433608007|ref|YP_007040376.1| hypothetical protein BN6_62550 [Saccharothrix espanaensis DSM 44229] &gt;gnl|BL_ORD_ID|740557 hypothetical protein [Saccharothrix espanaensis] &gt;gnl|BL_ORD_ID|740557 hypothetical protein BN6_62550 [Saccharothrix espanaensis DSM 44229]	1.57E-14
Pg_Root4196_c0_seq1	gi|147770919|emb|CAN74172.1| hypothetical protein VITISV_013885 [Vitis vinifera]	7.64E-25
Pg_Root4218_c0_seq1	gi|388827897|gb|AFK79031.1| cytochrome P450 CYP736A54 [Bupleurum chinense]	6.61E-37
Pg_Root4230_c0_seq1	gi|95117783|gb|ABF57081.1| reverse transcriptase [Prunus mume]	1.72E-16
Pg_Root4260_c0_seq1	gi|631388496|ref|XP_007928628.1| hypothetical protein MYCFIDRAFT_166197 [Pseudocercospora fijiensis CIRAD86] &gt;gnl|BL_ORD_ID|943612 hypothetical protein MYCFIDRAFT_166197 [Pseudocercospora fijiensis CIRAD86]	1.96E-36
Pg_Root4270_c0_seq1	gi|1527219|gb|AAB53100.1| ATP sulphurylase [Brassica napus]	7.89E-38
Pg_Root4270_c1_seq1	gi|281426908|emb|CBI71382.1| ATP sulfurylase 1 [Brassica oleracea var. italica]	6.15E-35
Pg_Root4308_c0_seq1	gi|594145281|emb|CCW70740.1| unnamed protein product [Phytomonas sp. isolate Hart1]	2.70E-14
Pg_Root4315_c0_seq1	gi|224075499|ref|XP_002304655.1| hypothetical protein POPTR_0003s16360g [Populus trichocarpa] &gt;gnl|BL_ORD_ID|1518286 hypothetical protein POPTR_0003s16360g [Populus trichocarpa]	8.35E-134
Pg_Root4337_c0_seq1	gi|8778610|gb|AAF79618.1|AC027665_19 F5M15.26 [Arabidopsis thaliana]	2.30E-28
Pg_Root4339_c0_seq1	gi|590647587|ref|XP_007031942.1| Exocyst subunit exo70 family protein C2, putative [Theobroma cacao] &gt;gnl|BL_ORD_ID|853711 Exocyst subunit exo70 family protein C2, putative [Theobroma cacao]	5.35E-98
Pg_Root4347_c0_seq1	gi|78484345|ref|YP_392465.1| polyprotein [Schizochytrium single-stranded RNA virus] &gt;gnl|BL_ORD_ID|1998516 polyprotein [Aurantiochytrium single-stranded RNA virus 01]	1.80E-48
Pg_Root4355_c0_seq1	gi|587911941|gb|EXB99781.1| Nitrate transporter 1.5 [Morus notabilis]	5.61E-44
Pg_Root4392_c0_seq1	gi|281206185|gb|EFA80374.1| EGF-like domain-containing protein [Polysphondylium pallidum PN500]	1.42E-10
Pg_Root4397_c0_seq1	gi|395860951|ref|XP_003802765.1| PREDICTED: gamma-glutamyl hydrolase [Otolemur garnettii]	8.05E-14
Pg_Root4403_c0_seq1	gi|604335264|gb|EYU39206.1| hypothetical protein MIMGU_mgv1a003177mg [Mimulus guttatus]	1.84E-17
Pg_Root4407_c0_seq1	gi|595453434|gb|EXX60185.1| ribosomal 60S subunit protein L23B [Rhizophagus irregularis DAOM 197198w]	3.39E-57
Pg_Root4409_c0_seq1	gi|590670477|ref|XP_007038067.1| Tapetum determinant 1 [Theobroma cacao] &gt;gnl|BL_ORD_ID|882000 Tapetum determinant 1 [Theobroma cacao]	1.81E-52
Pg_Root4416_c0_seq1	gi|170584661|ref|XP_001897113.1| elongation factor 1-beta/1-delta [Brugia malayi] &gt;gnl|BL_ORD_ID|210915 elongation factor 1-beta/1-delta, putative [Brugia malayi]	5.88E-17
Pg_Root4445_c0_seq2	gi|460370721|ref|XP_004231198.1| PREDICTED: uncharacterized protein LOC101266876 [Solanum lycopersicum]	4.91E-31
Pg_Root4447_c0_seq1	gi|494918432|ref|WP_007644469.1| 30S ribosomal protein S17 [Cellvibrio sp. BR] &gt;gnl|BL_ORD_ID|908776 30S ribosomal protein S17 [Cellvibrio sp. BR]	4.22E-35
Pg_Root4453_c0_seq1	gi|460403720|ref|XP_004247336.1| PREDICTED: F-box/LRR-repeat protein 17-like [Solanum lycopersicum]	5.28E-18
Pg_Root4500_c0_seq1	gi|567161536|ref|XP_006396488.1| hypothetical protein EUTSA_v10029065mg [Eutrema salsugineum] &gt;gnl|BL_ORD_ID|866760 hypothetical protein EUTSA_v10029065mg [Eutrema salsugineum]	1.19E-17
Pg_Root4502_c0_seq1	gi|627799799|ref|XP_007673247.1| hypothetical protein BAUCODRAFT_145020 [Baudoinia compniacensis UAMH 10762] &gt;gnl|BL_ORD_ID|696183 hypothetical protein BAUCODRAFT_145020 [Baudoinia compniacensis UAMH 10762]	2.90E-08
Pg_Root4504_c0_seq2	gi|565474250|ref|XP_006294766.1| hypothetical protein CARUB_v10023818mg, partial [Capsella rubella] &gt;gnl|BL_ORD_ID|2653041 hypothetical protein CARUB_v10023818mg, partial [Capsella rubella]	1.30E-40
Pg_Root4524_c0_seq1	gi|66803989|ref|XP_635806.1| hypothetical protein DDB_G0290333 [Dictyostelium discoideum AX4] &gt;gnl|BL_ORD_ID|1126819 hypothetical protein DDB_G0290333 [Dictyostelium discoideum AX4]	2.88E-21
Pg_Root4543_c0_seq1	gi|567175972|ref|XP_006400595.1| hypothetical protein EUTSA_v10012540mg [Eutrema salsugineum] &gt;gnl|BL_ORD_ID|870601 hypothetical protein EUTSA_v10012540mg [Eutrema salsugineum] &gt;gnl|BL_ORD_ID|870601 hypothetical protein EUTSA_v10012540mg [Eutrema salsugineum] &gt;gnl|BL_ORD_ID|870601 hypothetical protein EUTSA_v10012540mg [Eutrema salsugineum]	2.19E-32
Pg_Root4591_c0_seq1	gi|315307980|gb|ADU04393.1| vitellogenin [Bemisia tabaci]	1.62E-107
Pg_Root4615_c0_seq1	gi|147860532|emb|CAN81876.1| hypothetical protein VITISV_034528 [Vitis vinifera]	3.84E-29
Pg_Root4681_c0_seq1	gi|122050162|sp|Q4KTI3.1|RL5_SUBDO RecName: Full=60S ribosomal protein L5 &gt;gnl|BL_ORD_ID|2204798 L5 [Suberites domuncula]	3.28E-44
Pg_Root4696_c0_seq1	gi|375146265|ref|YP_005008706.1| putative signal transduction protein with CBS domains [Niastella koreensis GR20-10] &gt;gnl|BL_ORD_ID|2163619 inosine-5-monophosphate dehydrogenase [Niastella koreensis] &gt;gnl|BL_ORD_ID|2163619 putative signal transduction protein with CBS domains [Niastella koreensis GR20-10]	2.60E-41
Pg_Root4700_c0_seq1	gi|568866086|ref|XP_006486395.1| PREDICTED: L-type lectin-domain containing receptor kinase S.4-like isoform X1 [Citrus sinensis]	1.21E-06
Pg_Root4709_c0_seq1	gi|261363609|gb|ACX71871.1| ACC synthase 1 [Lithospermum erythrorhizon]	1.20E-30
Pg_Root4741_c0_seq1	gi|629694999|ref|XP_007812791.1| 60S ribosomal protein L12 [Metarhizium acridum CQMa 102] &gt;gnl|BL_ORD_ID|1453963 60S ribosomal protein L12 [Metarhizium acridum CQMa 102]	1.26E-27
Pg_Root4749_c0_seq1	gi|168014976|ref|XP_001760027.1| predicted protein [Physcomitrella patens] &gt;gnl|BL_ORD_ID|410964 predicted protein [Physcomitrella patens]	1.73E-76
Pg_Root4767_c0_seq1	gi|9755374|gb|AAF98181.1|AC000107_4 F17F8.5 [Arabidopsis thaliana]	1.32E-18
Pg_Root4777_c1_seq1	gi|567130436|ref|XP_006392536.1| hypothetical protein EUTSA_v10023702mg [Eutrema salsugineum] &gt;gnl|BL_ORD_ID|859166 hypothetical protein EUTSA_v10023702mg [Eutrema salsugineum]	9.46E-31
Pg_Root4787_c0_seq2	gi|566162226|ref|XP_002303551.2| hypothetical protein POPTR_0003s11870g [Populus trichocarpa] &gt;gnl|BL_ORD_ID|2306731 hypothetical protein POPTR_0003s11870g [Populus trichocarpa]	4.84E-82
Pg_Root4794_c0_seq1	gi|595857535|ref|XP_007210563.1| hypothetical protein PRUPE_ppa014749mg [Prunus persica] &gt;gnl|BL_ORD_ID|1364839 hypothetical protein PRUPE_ppa014749mg [Prunus persica]	2.51E-12
Pg_Root4798_c0_seq1	gi|571480108|ref|XP_006588112.1| PREDICTED: uncharacterized mitochondrial protein AtMg00860-like [Glycine max]	1.00E-08
Pg_Root4901_c0_seq1	gi|470391148|ref|XP_004334642.1| Ras family GTPase [Acanthamoeba castellanii str. Neff] &gt;gnl|BL_ORD_ID|57038 Ras family GTPase [Acanthamoeba castellanii str. Neff]	3.26E-44
Pg_Root4903_c0_seq1	gi|66825911|ref|XP_646310.1| major vault protein [Dictyostelium discoideum AX4] &gt;gnl|BL_ORD_ID|1763984 RecName: Full=Major vault protein alpha; Short=MVP-alpha [Dictyostelium discoideum] &gt;gnl|BL_ORD_ID|1763984 major vault protein-alpha [Dictyostelium discoideum] &gt;gnl|BL_ORD_ID|1763984 major vault protein [Dictyostelium discoideum AX4]	1.66E-27
Pg_Root4905_c0_seq1	gi|375333687|gb|AFA53083.1| extracellular matrix protein [Dictyostelium lacteum]	1.21E-122
Pg_Root4921_c0_seq1	gi|587889730|gb|EXB78394.1| 60S acidic ribosomal protein P1-1 [Morus notabilis]	4.27E-12
Pg_Root4923_c0_seq2	gi|583003452|gb|EWC62922.1| Bacterial proteasome-activating AAA-ATPase (PAN) [Actinokineospora sp. EG49]	6.85E-42
Pg_Root4932_c0_seq2	gi|358030884|dbj|BAL15351.1| translation elongation factor 2, partial [Olpidium bornovanus]	2.15E-59
Pg_Root4946_c0_seq1	gi|596048477|ref|XP_007220384.1| hypothetical protein PRUPE_ppa021778mg [Prunus persica] &gt;gnl|BL_ORD_ID|1374331 hypothetical protein PRUPE_ppa021778mg [Prunus persica]	1.39E-18
Pg_Root4957_c0_seq1	gi|330805727|ref|XP_003290830.1| cell division cycle protein 48 [Dictyostelium purpureum] &gt;gnl|BL_ORD_ID|1694301 cell division cycle protein 48 [Dictyostelium purpureum]	4.91E-40
Pg_Root4971_c0_seq1	gi|587848237|gb|EXB38519.1| hypothetical protein L484_003095 [Morus notabilis]	9.70E-20
Pg_Root4986_c0_seq1	gi|296090038|emb|CBI39857.3| unnamed protein product [Vitis vinifera]	3.84E-08
Pg_Root4990_c0_seq1	gi|567166212|ref|XP_006397755.1| hypothetical protein EUTSA_v10001566mg [Eutrema salsugineum] &gt;gnl|BL_ORD_ID|867956 hypothetical protein EUTSA_v10001566mg [Eutrema salsugineum]	1.88E-31
Pg_Root4990_c1_seq1	gi|565474560|ref|XP_006294921.1| hypothetical protein CARUB_v10023974mg [Capsella rubella] &gt;gnl|BL_ORD_ID|2653191 hypothetical protein CARUB_v10023974mg [Capsella rubella]	1.15E-81
Pg_Root5002_c0_seq1	gi|567139491|ref|XP_006394799.1| hypothetical protein EUTSA_v10004442mg [Eutrema salsugineum] &gt;gnl|BL_ORD_ID|861278 hypothetical protein EUTSA_v10004442mg [Eutrema salsugineum]	1.31E-32
Pg_Root5035_c1_seq1	gi|565458808|ref|XP_006287403.1| hypothetical protein CARUB_v10000609mg [Capsella rubella] &gt;gnl|BL_ORD_ID|2645918 hypothetical protein CARUB_v10000609mg [Capsella rubella]	8.01E-35
Pg_Root5066_c0_seq1	gi|308511183|ref|XP_003117774.1| hypothetical protein CRE_00508 [Caenorhabditis remanei] &gt;gnl|BL_ORD_ID|513783 hypothetical protein CRE_00508 [Caenorhabditis remanei]	4.81E-11
Pg_Root5081_c0_seq1	gi|406697611|gb|EKD00868.1| 40S ribosomal protein S8 [Trichosporon asahii var. asahii CBS 8904]	4.44E-17
Pg_Root5081_c1_seq1	gi|545711674|ref|XP_005708143.1| 40S ribosomal protein S8 [Galdieria sulphuraria] &gt;gnl|BL_ORD_ID|897120 40S ribosomal protein S8 [Galdieria sulphuraria]	2.28E-21
Pg_Root5090_c0_seq1	gi|147781355|emb|CAN64963.1| hypothetical protein VITISV_002891 [Vitis vinifera]	2.42E-07
Pg_Root5105_c1_seq1	gi|340059518|emb|CCC53905.1| putative calmodulin [Trypanosoma vivax Y486]	1.25E-19
Pg_Root5119_c0_seq1	gi|199600268|tpg|DAA05871.1| TPA_inf: eukaryotic translation elongation factor 1A [Heterodera glycines]	2.22E-40
Pg_Root5134_c0_seq1	gi|332027063|gb|EGI67159.1| Elongation factor 1-alpha [Acromyrmex echinatior]	2.16E-19
Pg_Root5141_c0_seq1	gi|604334716|gb|EYU38788.1| hypothetical protein MIMGU_mgv1a004211mg [Mimulus guttatus]	4.70E-06
Pg_Root5152_c0_seq1	gi|595811090|ref|XP_007203180.1| hypothetical protein PRUPE_ppa025103mg [Prunus persica] &gt;gnl|BL_ORD_ID|1357685 hypothetical protein PRUPE_ppa025103mg [Prunus persica]	1.66E-55
Pg_Root5162_c0_seq1	gi|529495908|gb|AGT02552.1| methionine adenosyltransferase [Herpetomonas muscarum]	5.87E-41
Pg_Root5166_c0_seq1	gi|552912316|gb|ERZ97802.1| hypothetical protein GLOINDRAFT_339934 [Rhizophagus irregularis DAOM 181602] &gt;gnl|BL_ORD_ID|309726 hypothetical protein RirG_030040 [Rhizophagus irregularis DAOM 197198w] &gt;gnl|BL_ORD_ID|309726 hypothetical protein RirG_030040 [Rhizophagus irregularis DAOM 197198w]	2.18E-56
Pg_Root5166_c1_seq1	gi|552912316|gb|ERZ97802.1| hypothetical protein GLOINDRAFT_339934 [Rhizophagus irregularis DAOM 181602] &gt;gnl|BL_ORD_ID|309726 hypothetical protein RirG_030040 [Rhizophagus irregularis DAOM 197198w] &gt;gnl|BL_ORD_ID|309726 hypothetical protein RirG_030040 [Rhizophagus irregularis DAOM 197198w]	2.27E-29
Pg_Root5181_c0_seq1	gi|15222494|ref|NP_174468.1| putative methyltransferase PMT20 [Arabidopsis thaliana] &gt;gnl|BL_ORD_ID|1943472 putative methyltransferase PMT20 [Arabidopsis thaliana] &gt;gnl|BL_ORD_ID|1943472 putative methyltransferase PMT20 [Arabidopsis thaliana] &gt;gnl|BL_ORD_ID|1943472 RecName: Full=Probable methyltransferase PMT20 [Arabidopsis thaliana] &gt;gnl|BL_ORD_ID|1943472 unknown protein [Arabidopsis…	3.25E-36
Pg_Root5193_c0_seq1	gi|375333687|gb|AFA53083.1| extracellular matrix protein [Dictyostelium lacteum]	1.09E-39
Pg_Root5211_c0_seq1	gi|565444007|ref|XP_006283981.1| hypothetical protein CARUB_v10005104mg [Capsella rubella] &gt;gnl|BL_ORD_ID|2642600 hypothetical protein CARUB_v10005104mg [Capsella rubella]	7.66E-62
Pg_Root5220_c0_seq1	gi|572938505|gb|AHF58595.1| delta 1-pyrroline-5-carboxylate synthetase 1 [Chrysanthemum lavandulifolium]	3.37E-33
Pg_Root5220_c0_seq2	gi|572938505|gb|AHF58595.1| delta 1-pyrroline-5-carboxylate synthetase 1 [Chrysanthemum lavandulifolium]	6.15E-29
Pg_Root5242_c0_seq1	gi|566178351|ref|XP_002309625.2| AP2 domain-containing transcription factor family protein [Populus trichocarpa] &gt;gnl|BL_ORD_ID|2302430 AP2 domain-containing transcription factor family protein [Populus trichocarpa]	1.95E-12
Pg_Root5249_c0_seq1	gi|396493288|ref|XP_003843997.1| hypothetical protein LEMA_P016480.1 [Leptosphaeria maculans JN3] &gt;gnl|BL_ORD_ID|797047 hypothetical protein LEMA_P016480.1 [Leptosphaeria maculans JN3]	4.78E-51
Pg_Root5253_c0_seq2	gi|595944315|ref|XP_007216008.1| hypothetical protein PRUPE_ppa014688mg [Prunus persica] &gt;gnl|BL_ORD_ID|1370118 hypothetical protein PRUPE_ppa014688mg [Prunus persica]	4.17E-92
Pg_Root5264_c0_seq1	gi|147862365|emb|CAN81916.1| hypothetical protein VITISV_038548 [Vitis vinifera]	1.53E-25
Pg_Root5265_c0_seq2	gi|225446351|ref|XP_002274051.1| PREDICTED: DNA-directed RNA polymerase II subunit RPB2 [Vitis vinifera] &gt;gnl|BL_ORD_ID|1983993 hypothetical protein VITISV_033708 [Vitis vinifera] &gt;gnl|BL_ORD_ID|1983993 unnamed protein product [Vitis vinifera]	2.92E-170
Pg_Root5287_c0_seq1	gi|604316647|gb|EYU28839.1| hypothetical protein MIMGU_mgv1a017967mg [Mimulus guttatus]	1.11E-09
Pg_Root5302_c0_seq1	gi|567186424|ref|XP_006403517.1| hypothetical protein EUTSA_v10010760mg [Eutrema salsugineum] &gt;gnl|BL_ORD_ID|873325 hypothetical protein EUTSA_v10010760mg [Eutrema salsugineum]	2.80E-19
Pg_Root5311_c0_seq1	gi|530926835|gb|AGT55876.1| RNA-dependent RNA polymerase [Ophiostoma mitovirus 1c]	8.68E-26
Pg_Root5316_c0_seq1	gi|375149718|ref|YP_005012159.1| hypothetical protein [Niastella koreensis GR20-10] &gt;gnl|BL_ORD_ID|2167069 hypothetical protein [Niastella koreensis] &gt;gnl|BL_ORD_ID|2167069 hypothetical protein Niako_6532 [Niastella koreensis GR20-10]	1.87E-23
Pg_Root5381_c0_seq1	gi|567150193|ref|XP_006416572.1| hypothetical protein EUTSA_v10008902mg [Eutrema salsugineum] &gt;gnl|BL_ORD_ID|863937 hypothetical protein EUTSA_v10008902mg [Eutrema salsugineum]	1.34E-45
Pg_Root5398_c0_seq1	gi|449459978|ref|XP_004147723.1| PREDICTED: uncharacterized protein LOC101207526 [Cucumis sativus]	3.51E-22
Pg_Root5401_c0_seq1	gi|523693106|ref|WP_020811793.1| membrane protein [Agrobacterium tumefaciens] &gt;gnl|BL_ORD_ID|2636203 membrane protein [Agrobacterium radiobacter DSM 30147]	7.05E-47
Pg_Root5424_c0_seq1	gi|567873755|ref|XP_006429467.1| hypothetical protein CICLE_v10011458mg [Citrus clementina] &gt;gnl|BL_ORD_ID|1005489 hypothetical protein CICLE_v10011458mg [Citrus clementina]	2.06E-22
Pg_Root5435_c0_seq1	gi|359484864|ref|XP_002273966.2| PREDICTED: probable LRR receptor-like serine/threonine-protein kinase At4g08850-like [Vitis vinifera]	6.35E-63
Pg_Root5466_c0_seq1	gi|146298163|ref|YP_001192754.1| elongation factor G [Flavobacterium johnsoniae UW101] &gt;gnl|BL_ORD_ID|623371 elongation factor G [Flavobacterium johnsoniae] &gt;gnl|BL_ORD_ID|623371 translation elongation factor G [Flavobacterium johnsoniae UW101]	1.05E-42
Pg_Root5524_c0_seq1	gi|587936320|gb|EXC23164.1| hypothetical protein L484_018295 [Morus notabilis]	1.47E-15
Pg_Root5529_c0_seq1	gi|516067572|ref|WP_017498155.1| membrane protein [Flavobacterium sp. WG21]	6.49E-32
Pg_Root5568_c0_seq1	gi|18767374|gb|AAL79340.1|AC099402_4 Putative 22 kDa kafirin cluster; Ty3-Gypsy type [Oryza sativa] &gt;gnl|BL_ORD_ID|1896722 Putative 22 kDa kafirin cluster; Ty3-Gypsy type [Oryza sativa Japonica Group] &gt;gnl|BL_ORD_ID|1896722 retrotransposon protein, putative, Ty3-gypsy subclass [Oryza sativa Japonica Group]	6.48E-24
Pg_Root5575_c0_seq1	gi|552911786|gb|ERZ97396.1| hypothetical protein GLOINDRAFT_340160 [Rhizophagus irregularis DAOM 181602] &gt;gnl|BL_ORD_ID|309320 stearoyl-CoA 9-desaturase [Rhizophagus irregularis DAOM 197198w]	0
Pg_Root5594_c0_seq1	gi|495126326|ref|WP_007851137.1| MULTISPECIES: 30S ribosomal protein S12 [Comamonadaceae] &gt;gnl|BL_ORD_ID|1293124 ribosomal protein S12, bacterial/organelle [Acidovorax sp. CF316] &gt;gnl|BL_ORD_ID|1293124 ribosomal protein S12, bacterial/organelle [Polaromonas sp. CF318]	1.42E-31
Pg_Root5603_c0_seq1	gi|567142410|ref|XP_006395611.1| hypothetical protein EUTSA_v10004759mg [Eutrema salsugineum] &gt;gnl|BL_ORD_ID|862037 hypothetical protein EUTSA_v10004759mg [Eutrema salsugineum]	7.15E-86
Pg_Root5619_c0_seq1	gi|470113948|ref|XP_004293181.1| PREDICTED: uncharacterized protein LOC101298394 [Fragaria vesca subsp. vesca]	1.08E-38
Pg_Root5636_c0_seq1	gi|565478982|ref|XP_006297131.1| hypothetical protein CARUB_v10013132mg, partial [Capsella rubella] &gt;gnl|BL_ORD_ID|2655328 hypothetical protein CARUB_v10013132mg, partial [Capsella rubella]	1.66E-27
Pg_Root5636_c1_seq1	gi|567199900|ref|XP_006407268.1| hypothetical protein EUTSA_v10020281mg [Eutrema salsugineum] &gt;gnl|BL_ORD_ID|876855 hypothetical protein EUTSA_v10020281mg [Eutrema salsugineum] &gt;gnl|BL_ORD_ID|876855 hypothetical protein EUTSA_v10020281mg [Eutrema salsugineum] &gt;gnl|BL_ORD_ID|876855 hypothetical protein EUTSA_v10020281mg [Eutrema salsugineum]	9.51E-28
Pg_Root5642_c0_seq1	gi|565442019|ref|XP_006283354.1| hypothetical protein CARUB_v10004397mg [Capsella rubella] &gt;gnl|BL_ORD_ID|2642003 hypothetical protein CARUB_v10004397mg [Capsella rubella]	6.20E-51
Pg_Root5652_c0_seq1	gi|635575464|pdb|4N7R|C Chain C, Crystal Structure Of Arabidopsis Glutamyl-trna Reductase In Complex With Its Binding Protein &gt;gnl|BL_ORD_ID|866653 Chain D, Crystal Structure Of Arabidopsis Glutamyl-trna Reductase In Complex With Its Binding Protein	4.68E-59
Pg_Root5669_c0_seq1	gi|470444878|ref|XP_004339805.1| profilin II, putative [Acanthamoeba castellanii str. Neff] &gt;gnl|BL_ORD_ID|1560487 RecName: Full=Profilin-2; AltName: Full=Basic profilin; AltName: Full=Profilin II &gt;gnl|BL_ORD_ID|1560487 profilin II [Acanthamoeba castellanii] &gt;gnl|BL_ORD_ID|1560487 profilin II, putative [Acanthamoeba castellanii str. Neff]	3.06E-26
Pg_Root5678_c0_seq1	gi|145351130|ref|XP_001419938.1| Heat Shock Protein 90, cytosolic [Ostreococcus lucimarinus CCE9901] &gt;gnl|BL_ORD_ID|1844294 Heat Shock Protein 90, cytosolic [Ostreococcus lucimarinus CCE9901]	2.47E-23
Pg_Root5681_c0_seq1	gi|168060915|ref|XP_001782438.1| predicted protein [Physcomitrella patens] &gt;gnl|BL_ORD_ID|388903 predicted protein [Physcomitrella patens]	4.01E-26
Pg_Root5694_c0_seq1	gi|221118502|ref|XP_002161687.1| PREDICTED: zinc finger protein 593-like [Hydra vulgaris]	7.74E-09
Pg_Root5698_c0_seq2	gi|452769298|gb|AGG11562.1| hypothetical protein, partial [Trypanosomatidae sp. TS-2013]	4.31E-20
Pg_Root5719_c0_seq1	gi|470378921|ref|XP_004333525.1| Actobindin, putative [Acanthamoeba castellanii str. Neff] &gt;gnl|BL_ORD_ID|1623758 RecName: Full=Actobindin &gt;gnl|BL_ORD_ID|1623758 Actobindin, putative [Acanthamoeba castellanii str. Neff]	8.52E-16
Pg_Root5722_c0_seq1	gi|541039947|gb|ERG79555.1| putative inorganic pyrophosphatase 1 [Ascaris suum]	3.70E-39
Pg_Root5741_c0_seq1	gi|629085594|gb|KCW51951.1| hypothetical protein EUGRSUZ_J01395 [Eucalyptus grandis]	1.64E-51
Pg_Root5746_c0_seq1	gi|2317906|gb|AAC24370.1| ARA-5 [Arabidopsis thaliana]	1.16E-41
Pg_Root5781_c0_seq1	gi|470431857|ref|XP_004338439.1| protein phosphatase 6, catalytic subunit isoform a, putative [Acanthamoeba castellanii str. Neff] &gt;gnl|BL_ORD_ID|60821 protein phosphatase 6, catalytic subunit isoform a, putative [Acanthamoeba castellanii str. Neff]	1.19E-41
Pg_Root5785_c0_seq1	gi|565474228|ref|XP_006294755.1| hypothetical protein CARUB_v10023800mg [Capsella rubella] &gt;gnl|BL_ORD_ID|2653030 hypothetical protein CARUB_v10023800mg [Capsella rubella]	9.69E-36
Pg_Root5791_c0_seq1	gi|590632497|ref|XP_007027856.1| F-box family protein, putative [Theobroma cacao] &gt;gnl|BL_ORD_ID|858755 F-box family protein, putative [Theobroma cacao]	5.03E-21
Pg_Root5803_c0_seq1	gi|567151584|ref|XP_006416969.1| hypothetical protein EUTSA_v10006629mg [Eutrema salsugineum] &gt;gnl|BL_ORD_ID|864305 hypothetical protein EUTSA_v10006629mg [Eutrema salsugineum]	2.72E-30
Pg_Root5807_c0_seq1	gi|218189239|gb|EEC71666.1| hypothetical protein OsI_04129 [Oryza sativa Indica Group]	1.25E-19
Pg_Root5829_c0_seq1	gi|119580095|gb|EAW59691.1| hCG1777113, isoform CRA_a [Homo sapiens]	2.06E-17
Pg_Root5840_c0_seq1	gi|356558773|ref|XP_003547677.1| PREDICTED: U4/U6 small nuclear ribonucleoprotein Prp31-like [Glycine max]	7.82E-18
Pg_Root5842_c0_seq1	gi|345543|pir||JC1348 hypothetical 18K protein - goldfish mitochondrion	2.16E-08
Pg_Root5845_c0_seq1	gi|224087552|ref|XP_002308188.1| hypothetical protein POPTR_0006s09330g [Populus trichocarpa] &gt;gnl|BL_ORD_ID|1522773 hypothetical protein POPTR_0006s09330g [Populus trichocarpa]	6.72E-13
Pg_Root5847_c0_seq1	gi|567198022|ref|XP_006406731.1| hypothetical protein EUTSA_v10020956mg [Eutrema salsugineum] &gt;gnl|BL_ORD_ID|876363 hypothetical protein EUTSA_v10020956mg [Eutrema salsugineum]	4.27E-15
Pg_Root5848_c0_seq1	gi|541043068|gb|ERG82114.1| troponin isoform 2 [Ascaris suum]	3.16E-31
Pg_Root5848_c1_seq1	gi|189313778|gb|ACD88888.1| troponin C [Caenorhabditis brenneri]	3.47E-33
Pg_Root5849_c0_seq1	gi|595851814|ref|XP_007210190.1| hypothetical protein PRUPE_ppa017790mg [Prunus persica] &gt;gnl|BL_ORD_ID|1364477 hypothetical protein PRUPE_ppa017790mg [Prunus persica]	3.88E-53
Pg_Root5869_c0_seq1	gi|604344175|gb|EYU42974.1| hypothetical protein MIMGU_mgv1a000650mg [Mimulus guttatus]	3.36E-49
Pg_Root5889_c0_seq1	gi|15217924|ref|NP_176125.1| glutamyl-tRNA reductase 1 [Arabidopsis thaliana] &gt;gnl|BL_ORD_ID|1603629 RecName: Full=Glutamyl-tRNA reductase 1, chloroplastic; Short=GluTR; Flags: Precursor [Arabidopsis thaliana] &gt;gnl|BL_ORD_ID|1603629 Identical to glutamyl-tRNA reductase (hemA) from Arabidopsis thaliana gb|U03774 and contains a Glutaminyl-tRNA reductase PF|00745 domain. ESTs gb|H37325, gb|R90…	2.79E-11
Pg_Root5890_c0_seq1	gi|470131734|ref|XP_004301746.1| PREDICTED: phospholipase A1-IIgamma-like [Fragaria vesca subsp. vesca]	3.86E-32
Pg_Root5891_c0_seq1	gi|552926836|gb|ESA10737.1| hypothetical protein GLOINDRAFT_348079 [Rhizophagus irregularis DAOM 181602]	2.28E-53
Pg_Root5919_c0_seq1	gi|565403405|ref|XP_006367151.1| PREDICTED: high affinity nitrate transporter 2.5-like [Solanum tuberosum]	4.67E-113
Pg_Root5948_c0_seq1	gi|375144250|ref|YP_005006691.1| RpoD subfamily RNA polymerase sigma-70 subunit [Niastella koreensis GR20-10] &gt;gnl|BL_ORD_ID|2161604 RNA polymerase sigma factor rpoD [Niastella koreensis] &gt;gnl|BL_ORD_ID|2161604 RNA polymerase, sigma 70 subunit, RpoD subfamily [Niastella koreensis GR20-10]	1.16E-41
Pg_Root5954_c0_seq1	gi|590642936|ref|XP_007030661.1| O-acetylserine lyase isoform 5 [Theobroma cacao] &gt;gnl|BL_ORD_ID|861360 O-acetylserine lyase isoform 5 [Theobroma cacao]	4.44E-33
Pg_Root5954_c1_seq1	gi|21593263|gb|AAM65212.1| putative cysteine synthase [Arabidopsis thaliana]	1.58E-38
Pg_Root5958_c0_seq1	gi|567204384|ref|XP_006408522.1| hypothetical protein EUTSA_v10020294mg [Eutrema salsugineum] &gt;gnl|BL_ORD_ID|878002 hypothetical protein EUTSA_v10020294mg [Eutrema salsugineum]	1.37E-42
Pg_Root5976_c0_seq1	gi|34556075|emb|CAE46657.1| Nd169 protein [Paramecium tetraurelia]	5.31E-10
Pg_Root5977_c0_seq1	gi|565391605|ref|XP_006361512.1| PREDICTED: metalloendoproteinase 1-like [Solanum tuberosum]	5.29E-55
Pg_Root6000_c0_seq2	gi|405965382|gb|EKC30759.1| Soma ferritin [Crassostrea gigas]	1.19E-30
Pg_Root6016_c0_seq1	gi|590619640|ref|XP_007024352.1| Poly(A) binding protein 6, putative isoform 3 [Theobroma cacao] &gt;gnl|BL_ORD_ID|886017 Poly(A) binding protein 6, putative isoform 3 [Theobroma cacao]	2.76E-43
Pg_Root6029_c0_seq1	gi|567189520|ref|XP_006404417.1| hypothetical protein EUTSA_v10010831mg [Eutrema salsugineum] &gt;gnl|BL_ORD_ID|874158 hypothetical protein EUTSA_v10010831mg [Eutrema salsugineum]	1.34E-13
Pg_Root6033_c0_seq1	gi|470108466|ref|XP_004290538.1| PREDICTED: histidine decarboxylase-like [Fragaria vesca subsp. vesca]	1.19E-33
Pg_Root6038_c0_seq1	gi|593331894|ref|XP_007139373.1| hypothetical protein PHAVU_008G024000g [Phaseolus vulgaris] &gt;gnl|BL_ORD_ID|1450961 hypothetical protein PHAVU_008G024000g [Phaseolus vulgaris] &gt;gnl|BL_ORD_ID|1450961 hypothetical protein PHAVU_008G024000g [Phaseolus vulgaris] &gt;gnl|BL_ORD_ID|1450961 hypothetical protein PHAVU_008G024000g [Phaseolus vulgaris]	1.90E-07
Pg_Root6062_c0_seq1	gi|375148139|ref|YP_005010580.1| 50S ribosomal protein L10 [Niastella koreensis GR20-10] &gt;gnl|BL_ORD_ID|2165491 50S ribosomal protein L10 [Niastella koreensis] &gt;gnl|BL_ORD_ID|2165491 LSU ribosomal protein L10P [Niastella koreensis GR20-10]	1.74E-21
Pg_Root6073_c0_seq1	gi|567135081|ref|XP_006393673.1| hypothetical protein EUTSA_v10011265mg [Eutrema salsugineum] &gt;gnl|BL_ORD_ID|860238 hypothetical protein EUTSA_v10011265mg [Eutrema salsugineum]	1.09E-31
Pg_Root6075_c0_seq1	gi|567187532|ref|XP_006403837.1| hypothetical protein EUTSA_v10010649mg [Eutrema salsugineum] &gt;gnl|BL_ORD_ID|873615 hypothetical protein EUTSA_v10010649mg [Eutrema salsugineum]	1.29E-48
Pg_Root6086_c0_seq1	gi|375143564|ref|YP_005006005.1| anti-FecI sigma factor FecR [Niastella koreensis GR20-10] &gt;gnl|BL_ORD_ID|2160918 anti-FecI sigma factor FecR [Niastella koreensis] &gt;gnl|BL_ORD_ID|2160918 anti-FecI sigma factor, FecR [Niastella koreensis GR20-10]	5.93E-33
Pg_Root6105_c0_seq1	gi|568878921|ref|XP_006492432.1| PREDICTED: uncharacterized protein LOC102607618 [Citrus sinensis]	5.55E-15
Pg_Root6116_c0_seq1	gi|563292093|gb|ESZ92546.1| hypothetical protein SBOR_7072 [Sclerotinia borealis F-4157]	1.09E-98
Pg_Root6126_c0_seq1	gi|568268605|gb|ETN70086.1| Ribosomal protein S27 [Necator americanus]	2.78E-26
Pg_Root6127_c0_seq1	gi|212536364|ref|XP_002148338.1| plasma membrane H+-ATPase Pma1 [Talaromyces marneffei ATCC 18224] &gt;gnl|BL_ORD_ID|953043 plasma membrane H+-ATPase Pma1 [Talaromyces marneffei ATCC 18224]	3.74E-40
Pg_Root6131_c0_seq1	gi|224118802|ref|XP_002317910.1| basic helix-loop-helix family protein [Populus trichocarpa] &gt;gnl|BL_ORD_ID|1524411 basic helix-loop-helix family protein [Populus trichocarpa]	3.71E-32
Pg_Root6146_c0_seq1	gi|268561274|ref|XP_002646404.1| C. briggsae CBR-ASAH-1 protein [Caenorhabditis briggsae] &gt;gnl|BL_ORD_ID|1725921 Protein CBR-ASAH-1 [Caenorhabditis briggsae]	9.28E-31
Pg_Root6193_c0_seq1	gi|147822139|emb|CAN77045.1| hypothetical protein VITISV_035256 [Vitis vinifera]	2.37E-22
Pg_Root6202_c0_seq1	gi|470443163|ref|XP_004339619.1| Vacuolarsorting protein SNF7, putative [Acanthamoeba castellanii str. Neff] &gt;gnl|BL_ORD_ID|61996 Vacuolarsorting protein SNF7, putative [Acanthamoeba castellanii str. Neff]	1.93E-28
Pg_Root6223_c0_seq1	gi|567127580|ref|XP_006391827.1| hypothetical protein EUTSA_v10023290mg [Eutrema salsugineum] &gt;gnl|BL_ORD_ID|858482 hypothetical protein EUTSA_v10023290mg [Eutrema salsugineum]	2.92E-137
Pg_Root6230_c0_seq1	gi|290974039|ref|XP_002669754.1| calponin homology domain-containing protein [Naegleria gruberi] &gt;gnl|BL_ORD_ID|2580217 calponin homology domain-containing protein [Naegleria gruberi]	2.07E-14
Pg_Root6246_c0_seq1	gi|255578629|ref|XP_002530176.1| short chain alcohol dehydrogenase, putative [Ricinus communis] &gt;gnl|BL_ORD_ID|1547701 short chain alcohol dehydrogenase, putative [Ricinus communis]	1.39E-26
Pg_Root6253_c0_seq1	gi|596288409|ref|XP_007225932.1| hypothetical protein PRUPE_ppa012174mg [Prunus persica] &gt;gnl|BL_ORD_ID|1379691 hypothetical protein PRUPE_ppa012174mg [Prunus persica]	3.35E-19
Pg_Root6271_c0_seq1	gi|375144250|ref|YP_005006691.1| RpoD subfamily RNA polymerase sigma-70 subunit [Niastella koreensis GR20-10] &gt;gnl|BL_ORD_ID|2161604 RNA polymerase sigma factor rpoD [Niastella koreensis] &gt;gnl|BL_ORD_ID|2161604 RNA polymerase, sigma 70 subunit, RpoD subfamily [Niastella koreensis GR20-10]	1.46E-52
Pg_Root6283_c0_seq1	gi|470375883|ref|XP_004333233.1| ubiquitin domain containing protein [Acanthamoeba castellanii str. Neff] &gt;gnl|BL_ORD_ID|55632 ubiquitin domain containing protein [Acanthamoeba castellanii str. Neff]	1.81E-28
Pg_Root6295_c0_seq1	gi|268562215|ref|XP_002638535.1| C. briggsae CBR-SBT-1 protein [Caenorhabditis briggsae] &gt;gnl|BL_ORD_ID|1726541 Protein CBR-SBT-1 [Caenorhabditis briggsae]	2.62E-64
Pg_Root6296_c0_seq1	gi|146302710|ref|YP_001197301.1| 50S ribosomal protein L28 [Flavobacterium johnsoniae UW101] &gt;gnl|BL_ORD_ID|621008 MULTISPECIES: 50S ribosomal protein L28 [Flavobacterium] &gt;gnl|BL_ORD_ID|621008 RecName: Full=50S ribosomal protein L28 [Flavobacterium johnsoniae UW101] &gt;gnl|BL_ORD_ID|621008 LSU ribosomal protein L28P [Flavobacterium johnsoniae UW101] &gt;gnl|BL_ORD_ID|621008 50S ribosomal …	9.60E-36
Pg_Root6313_c0_seq1	gi|599395680|ref|XP_007411417.1| hypothetical protein MELLADRAFT_87975 [Melampsora larici-populina 98AG31] &gt;gnl|BL_ORD_ID|2211968 hypothetical protein MELLADRAFT_87975 [Melampsora larici-populina 98AG31]	5.58E-28
Pg_Root6318_c0_seq1	gi|340054583|emb|CCC48883.1| putative 40S ribosomal protein S15 [Trypanosoma vivax Y486]	8.32E-32
Pg_Root6392_c0_seq1	gi|568883575|ref|XP_006494539.1| PREDICTED: uncharacterized protein LOC102621950 [Citrus sinensis]	2.62E-56
Pg_Root6403_c0_seq1	gi|90654235|gb|ABD95987.1| dehydrin [Brassica juncea]	8.80E-21
Pg_Root6418_c0_seq3	gi|489060031|ref|WP_002970091.1| MULTISPECIES: 30S ribosomal protein S12 [Brucella] &gt;gnl|BL_ORD_ID|1758003 ribosomal protein S12 [Brucella ceti str. Cudo] &gt;gnl|BL_ORD_ID|1758003 ribosomal protein S12 [Brucella abortus str. 2308 A]	7.39E-27
Pg_Root6419_c0_seq2	gi|347441870|emb|CCD34791.1| hypothetical protein BofuT4_P098500.1 [Botrytis cinerea T4] &gt;gnl|BL_ORD_ID|997004 putative 60s ribosomal protein l15 protein [Botrytis cinerea BcDW1]	1.98E-25
Pg_Root6448_c0_seq1	gi|147783627|emb|CAN68148.1| hypothetical protein VITISV_035665 [Vitis vinifera]	1.46E-27
Pg_Root6470_c0_seq1	gi|403332301|gb|EJY65156.1| Glycosyl hydrolases family 25 protein [Oxytricha trifallax]	7.73E-30
Pg_Root6474_c0_seq1	gi|4006833|gb|AAC95175.1| putative non-LTR retroelement reverse transcriptase [Arabidopsis thaliana]	1.23E-14
Pg_Root6500_c0_seq1	gi|255586913|ref|XP_002534059.1| 60S ribosomal protein L34, putative [Ricinus communis] &gt;gnl|BL_ORD_ID|1543815 60S ribosomal protein L34, putative [Ricinus communis]	5.08E-29
Pg_Root6526_c0_seq1	gi|14764532|gb|AAK72107.1| monodehydroascorbate reductase [Brassica rapa subsp. pekinensis]	5.42E-23
Pg_Root6527_c0_seq1	gi|89179409|gb|ABD63145.1| F7F22.17, putative [Asparagus officinalis]	2.97E-70
Pg_Root6531_c0_seq1	gi|118488348|gb|ABK95992.1| unknown [Populus trichocarpa]	6.96E-17
Pg_Root6567_c0_seq1	gi|566202295|ref|XP_006375021.1| hypothetical protein POPTR_0014s03650g [Populus trichocarpa] &gt;gnl|BL_ORD_ID|2291042 hypothetical protein POPTR_0014s03650g [Populus trichocarpa]	1.93E-12
Pg_Root6579_c0_seq1	gi|457867035|emb|CCQ18628.1| 40S ribosomal protein S2 [Sycon ciliatum]	2.16E-43
Pg_Root6594_c1_seq1	gi|567187664|ref|XP_006403878.1| hypothetical protein EUTSA_v10010408mg [Eutrema salsugineum] &gt;gnl|BL_ORD_ID|873648 hypothetical protein EUTSA_v10010408mg [Eutrema salsugineum]	5.09E-29
Pg_Root6640_c0_seq1	gi|565461428|ref|XP_006288713.1| hypothetical protein CARUB_v10002023mg [Capsella rubella] &gt;gnl|BL_ORD_ID|2647182 hypothetical protein CARUB_v10002023mg [Capsella rubella]	4.54E-54
Pg_Root6689_c0_seq1	gi|295656253|gb|ADG26667.1| homogentisate geranylgeranyl transferase [Coriandrum sativum]	1.07E-63
Pg_Root6716_c0_seq1	gi|528996261|ref|XP_005220853.1| PREDICTED: keratin-associated protein 9-7-like isoform X1 [Bos taurus]	5.41E-07
Pg_Root6746_c0_seq1	gi|375150045|ref|YP_005012486.1| ECF subfamily RNA polymerase sigma-24 subunit [Niastella koreensis GR20-10] &gt;gnl|BL_ORD_ID|2167396 ECF subfamily RNA polymerase sigma-24 subunit [Niastella koreensis] &gt;gnl|BL_ORD_ID|2167396 RNA polymerase, sigma-24 subunit, ECF subfamily [Niastella koreensis GR20-10]	1.28E-48
Pg_Root6748_c0_seq1	gi|567882077|ref|XP_006433597.1| hypothetical protein CICLE_v10002979mg [Citrus clementina] &gt;gnl|BL_ORD_ID|1009265 hypothetical protein CICLE_v10002979mg [Citrus clementina]	6.13E-35
Pg_Root6748_c0_seq2	gi|567882077|ref|XP_006433597.1| hypothetical protein CICLE_v10002979mg [Citrus clementina] &gt;gnl|BL_ORD_ID|1009265 hypothetical protein CICLE_v10002979mg [Citrus clementina]	2.30E-34
Pg_Root6749_c0_seq1	gi|587942796|gb|EXC29332.1| Protein TIFY 5A [Morus notabilis]	7.10E-28
Pg_Root6757_c0_seq1	gi|410664660|ref|YP_006917031.1| methylmalonate-semialdehyde dehydrogenase [Simiduia agarivorans SA1 = DSM 21679] &gt;gnl|BL_ORD_ID|933905 methylmalonate-semialdehyde dehydrogenase [Simiduia agarivorans] &gt;gnl|BL_ORD_ID|933905 methylmalonate-semialdehyde dehydrogenase [Simiduia agarivorans SA1 = DSM 21679]	3.06E-26
Pg_Root6783_c0_seq1	gi|793856|emb|CAA57847.1| globulin precursor [Magnolia salicifolia]	5.93E-127
Pg_Root6798_c0_seq1	gi|113195173|ref|YP_717668.1| maturation protein [Pseudomonas phage PRR1] &gt;gnl|BL_ORD_ID|934981 maturation protein [Pseudomonas phage PRR1]	9.43E-07
Pg_Root6801_c0_seq1	gi|13924728|gb|AAK49114.1|AF252414_1 receptor-like protein kinase [Nicotiana tabacum]	2.01E-62
Pg_Root6809_c0_seq1	gi|281205981|gb|EFA80170.1| NAD-dependent epimerase/dehydratase family protein [Polysphondylium pallidum PN500]	2.26E-16
Pg_Root6838_c0_seq1	gi|604304116|gb|EYU23466.1| hypothetical protein MIMGU_mgv1a001638mg [Mimulus guttatus]	1.20E-22
Pg_Root6851_c0_seq1	gi|541047900|gb|ERG86625.1| protein ndrg1 [Ascaris suum]	6.64E-45
Pg_Root6864_c0_seq1	gi|554760106|ref|WP_023188023.1| acyl-CoA synthetase (AMP-forming)/AMP-acid ligase II [Acinetobacter nosocomialis] &gt;gnl|BL_ORD_ID|351521 acyl-CoA synthetase (AMP-forming)/AMP-acid ligase II [Acinetobacter nosocomialis 28F] &gt;gnl|BL_ORD_ID|351521 AMP-binding enzyme family protein [Acinetobacter baumannii 694762] &gt;gnl|BL_ORD_ID|351521 AMP-binding enzyme family protein [Acinetobacter baumann…	1.86E-06
Pg_Root6878_c0_seq1	gi|146298199|ref|YP_001192790.1| hypothetical protein Fjoh_0435 [Flavobacterium johnsoniae UW101] &gt;gnl|BL_ORD_ID|622953 hypothetical protein [Flavobacterium johnsoniae] &gt;gnl|BL_ORD_ID|622953 hypothetical protein Fjoh_0435 [Flavobacterium johnsoniae UW101]	1.89E-69
Pg_Root6919_c0_seq1	gi|590614279|ref|XP_007022893.1| Uncharacterized protein TCM_026922 [Theobroma cacao] &gt;gnl|BL_ORD_ID|884655 Uncharacterized protein TCM_026922 [Theobroma cacao]	3.75E-13
Pg_Root6926_c0_seq1	gi|308485479|ref|XP_003104938.1| hypothetical protein CRE_24446 [Caenorhabditis remanei] &gt;gnl|BL_ORD_ID|532440 hypothetical protein CRE_24446 [Caenorhabditis remanei]	6.19E-35
Pg_Root6933_c0_seq1	gi|375150218|ref|YP_005012659.1| 30S ribosomal protein S16 [Niastella koreensis GR20-10] &gt;gnl|BL_ORD_ID|2167569 30S ribosomal protein S16 [Niastella koreensis] &gt;gnl|BL_ORD_ID|2167569 30S ribosomal protein S16 [Niastella koreensis GR20-10]	1.97E-28
Pg_Root6948_c0_seq1	gi|15231527|ref|NP_189253.1| cytochrome P450 71B3 [Arabidopsis thaliana] &gt;gnl|BL_ORD_ID|1502882 RecName: Full=Cytochrome P450 71B3 [Arabidopsis thaliana] &gt;gnl|BL_ORD_ID|1502882 cytochrome P450 [Arabidopsis thaliana] &gt;gnl|BL_ORD_ID|1502882 cytochrome P450 monooxygenase [Arabidopsis thaliana]	3.42E-25
Pg_Root6958_c0_seq1	gi|146299699|ref|YP_001194290.1| 50S ribosomal protein L11 [Flavobacterium johnsoniae UW101] &gt;gnl|BL_ORD_ID|624321 MULTISPECIES: 50S ribosomal protein L11 [Flavobacterium] &gt;gnl|BL_ORD_ID|624321 RecName: Full=50S ribosomal protein L11 [Flavobacterium johnsoniae UW101] &gt;gnl|BL_ORD_ID|624321 50S ribosomal protein L11 [Flavobacterium johnsoniae UW101] &gt;gnl|BL_ORD_ID|624321 50S ribosomal p…	1.10E-47
Pg_Root6961_c0_seq1	gi|567124625|ref|XP_006391231.1| hypothetical protein EUTSA_v10018191mg [Eutrema salsugineum] &gt;gnl|BL_ORD_ID|857913 hypothetical protein EUTSA_v10018191mg [Eutrema salsugineum]	2.34E-10
Pg_Root6962_c0_seq1	gi|225459629|ref|XP_002284561.1| PREDICTED: cyclin-A1-1-like [Vitis vinifera]	1.40E-10
Pg_Root6985_c0_seq1	gi|498091524|ref|WP_010405680.1| conjugal transfer protein TraL [Sphingomonas echinoides]	1.66E-43
Pg_Root6997_c0_seq1	gi|357456007|ref|XP_003598284.1| FAD-linked oxidoreductase [Medicago truncatula] &gt;gnl|BL_ORD_ID|1556274 FAD-linked oxidoreductase [Medicago truncatula]	5.74E-34
Pg_Root7007_c0_seq2	gi|470145141|ref|XP_004308201.1| PREDICTED: uncharacterized protein LOC101305990 [Fragaria vesca subsp. vesca]	2.67E-32
Pg_Root7018_c0_seq1	gi|296418581|ref|XP_002838909.1| hypothetical protein [Tuber melanosporum Mel28] &gt;gnl|BL_ORD_ID|268629 unnamed protein product [Tuber melanosporum]	9.00E-34
Pg_Root7025_c0_seq1	gi|516064086|ref|WP_017494669.1| 30S ribosomal protein S16 [Flavobacterium sp. WG21]	1.41E-63
Pg_Root7040_c0_seq1	gi|357447153|ref|XP_003593852.1| ABC transporter B family member [Medicago truncatula] &gt;gnl|BL_ORD_ID|1552760 ABC transporter B family member [Medicago truncatula]	3.28E-28
Pg_Root7059_c1_seq1	gi|91694371|gb|ABE41833.1| caffeoyl-CoA 3-O-methyltransferase [Brassica rapa subsp. pekinensis]	2.43E-47
Pg_Root7065_c0_seq1	gi|449458732|ref|XP_004147101.1| PREDICTED: protease 2-like [Cucumis sativus] &gt;gnl|BL_ORD_ID|732993 PREDICTED: protease 2-like [Cucumis sativus]	1.67E-48
Pg_Root7074_c0_seq1	gi|560139195|emb|CDJ82347.1| RNA recognition motif domain containing protein [Haemonchus contortus]	3.71E-27
Pg_Root7075_c0_seq2	gi|332156468|dbj|BAK20022.1| PgMADS protein7 [Panax ginseng]	7.62E-33
Pg_Root7106_c0_seq1	gi|15232844|ref|NP_186857.1| 40S ribosomal protein S19-1 [Arabidopsis thaliana] &gt;gnl|BL_ORD_ID|1993146 hypothetical protein CARUB_v10014866mg [Capsella rubella] &gt;gnl|BL_ORD_ID|1993146 RecName: Full=40S ribosomal protein S19-1 [Arabidopsis thaliana] &gt;gnl|BL_ORD_ID|1993146 putative 40S ribosomal protein S19 [Arabidopsis thaliana] &gt;gnl|BL_ORD_ID|1993146 putative 40S ribosomal protein S19…	1.63E-43
Pg_Root7106_c0_seq2	gi|15232844|ref|NP_186857.1| 40S ribosomal protein S19-1 [Arabidopsis thaliana] &gt;gnl|BL_ORD_ID|1993146 hypothetical protein CARUB_v10014866mg [Capsella rubella] &gt;gnl|BL_ORD_ID|1993146 RecName: Full=40S ribosomal protein S19-1 [Arabidopsis thaliana] &gt;gnl|BL_ORD_ID|1993146 putative 40S ribosomal protein S19 [Arabidopsis thaliana] &gt;gnl|BL_ORD_ID|1993146 putative 40S ribosomal protein S19…	1.55E-38
Pg_Root7108_c0_seq1	gi|567150784|ref|XP_006416742.1| hypothetical protein EUTSA_v10008655mg [Eutrema salsugineum] &gt;gnl|BL_ORD_ID|864096 hypothetical protein EUTSA_v10008655mg [Eutrema salsugineum]	3.68E-19
Pg_Root7108_c1_seq1	gi|567150784|ref|XP_006416742.1| hypothetical protein EUTSA_v10008655mg [Eutrema salsugineum] &gt;gnl|BL_ORD_ID|864096 hypothetical protein EUTSA_v10008655mg [Eutrema salsugineum]	1.11E-68
Pg_Root7117_c0_seq1	gi|566164177|ref|XP_006383849.1| hypothetical protein POPTR_0004s00540g [Populus trichocarpa] &gt;gnl|BL_ORD_ID|1529129 hypothetical protein POPTR_0004s00540g [Populus trichocarpa]	4.95E-32
Pg_Root7148_c0_seq1	gi|595444634|gb|EXX55638.1| F1F0 ATP synthase subunit alpha [Rhizophagus irregularis DAOM 197198w]	2.36E-50
Pg_Root7161_c0_seq1	gi|470380039|ref|XP_004333651.1| coronin3, putative [Acanthamoeba castellanii str. Neff] &gt;gnl|BL_ORD_ID|56049 coronin3, putative [Acanthamoeba castellanii str. Neff]	8.41E-63
Pg_Root7167_c0_seq1	gi|147863425|emb|CAN79780.1| hypothetical protein VITISV_041885 [Vitis vinifera]	6.69E-42
Pg_Root7171_c0_seq1	gi|495083335|ref|WP_007808159.1| F0F1 ATP synthase subunit beta [Flavobacterium sp. CF136] &gt;gnl|BL_ORD_ID|2222303 ATP synthase, F1 beta subunit [Flavobacterium sp. CF136]	1.12E-52
Pg_Root7174_c0_seq1	gi|470380149|ref|XP_004333661.1| actin bundling protein [Acanthamoeba castellanii str. Neff] &gt;gnl|BL_ORD_ID|56059 actin bundling protein [Acanthamoeba castellanii str. Neff]	1.68E-24
Pg_Root7181_c0_seq1	gi|151347320|gb|ABS01291.1| ubiquitin-fusion protein [Trypanosoma carassii]	2.28E-21
Pg_Root7200_c0_seq1	gi|448262574|pdb|4HL0|A Chain A, Crystal Structure Of Full-length Toxascaris Leonina Galectin &gt;gnl|BL_ORD_ID|600560 Chain B, Crystal Structure Of Full-length Toxascaris Leonina Galectin	1.40E-65
Pg_Root7203_c0_seq1	gi|260219596|emb|CBA26441.1| 50S ribosomal protein L35 [Curvibacter putative symbiont of Hydra magnipapillata]	3.27E-20
Pg_Root7242_c0_seq1	gi|495742354|ref|WP_008466933.1| 30S ribosomal protein S21 [Flavobacterium sp. F52] &gt;gnl|BL_ORD_ID|1911017 30S ribosomal protein S21 [Flavobacterium sp. F52]	2.33E-26
Pg_Root7247_c0_seq1	gi|66826861|ref|XP_646785.1| extracellular matrix protein ST310 [Dictyostelium discoideum AX4] &gt;gnl|BL_ORD_ID|1126191 RecName: Full=Prestalk protein; AltName: Full=Extracellular matrix protein ST310; Flags: Precursor [Dictyostelium discoideum] &gt;gnl|BL_ORD_ID|1126191 extracellular matrix protein ST310 [Dictyostelium discoideum AX4]	9.41E-52
Pg_Root7274_c0_seq1	gi|567134554|ref|XP_006393530.1| hypothetical protein EUTSA_v10011558mg [Eutrema salsugineum] &gt;gnl|BL_ORD_ID|860101 hypothetical protein EUTSA_v10011558mg [Eutrema salsugineum]	3.13E-34
Pg_Root7274_c1_seq1	gi|567134554|ref|XP_006393530.1| hypothetical protein EUTSA_v10011558mg [Eutrema salsugineum] &gt;gnl|BL_ORD_ID|860101 hypothetical protein EUTSA_v10011558mg [Eutrema salsugineum]	1.23E-27
Pg_Root7297_c0_seq2	gi|604329091|gb|EYU34459.1| hypothetical protein MIMGU_mgv1a003106mg [Mimulus guttatus]	6.22E-125
Pg_Root7347_c0_seq1	gi|629112016|gb|KCW76976.1| hypothetical protein EUGRSUZ_D01330, partial [Eucalyptus grandis]	8.00E-125
Pg_Root7366_c0_seq1	gi|29825611|gb|AAO92303.1| gibberellin 2-oxidase 1 [Nicotiana sylvestris]	8.44E-54
Pg_Root7369_c0_seq1	gi|66811040|ref|XP_639227.1| hypothetical protein DDB_G0283095 [Dictyostelium discoideum AX4] &gt;gnl|BL_ORD_ID|1134592 RecName: Full=Protein DD3-3; Flags: Precursor [Dictyostelium discoideum] &gt;gnl|BL_ORD_ID|1134592 hypothetical protein DDB_G0283095 [Dictyostelium discoideum AX4] &gt;gnl|BL_ORD_ID|1134592 hypothetical protein [Dictyostelium discoideum]	5.77E-17
Pg_Root7398_c0_seq1	gi|147811281|emb|CAN61230.1| hypothetical protein VITISV_010115 [Vitis vinifera]	2.46E-90
Pg_Root7419_c0_seq1	gi|567146594|ref|XP_006415558.1| hypothetical protein EUTSA_v10007994mg [Eutrema salsugineum] &gt;gnl|BL_ORD_ID|862983 hypothetical protein EUTSA_v10007994mg [Eutrema salsugineum]	3.87E-77
Pg_Root7429_c0_seq1	gi|386784140|gb|AFJ15099.1| peroxiredoxins [Ditylenchus destructor]	7.57E-33
Pg_Root7437_c0_seq1	gi|567130358|ref|XP_006392514.1| hypothetical protein EUTSA_v10023311mg [Eutrema salsugineum] &gt;gnl|BL_ORD_ID|859146 hypothetical protein EUTSA_v10023311mg [Eutrema salsugineum]	6.90E-26
Pg_Root7437_c1_seq1	gi|567130358|ref|XP_006392514.1| hypothetical protein EUTSA_v10023311mg [Eutrema salsugineum] &gt;gnl|BL_ORD_ID|859146 hypothetical protein EUTSA_v10023311mg [Eutrema salsugineum]	2.84E-35
Pg_Root7460_c0_seq1	gi|565478342|ref|XP_006296811.1| hypothetical protein CARUB_v10012794mg [Capsella rubella] &gt;gnl|BL_ORD_ID|2655029 hypothetical protein CARUB_v10012794mg [Capsella rubella]	5.09E-13
Pg_Root7475_c0_seq1	gi|51243142|gb|AAT99359.1| chloroplast ATP/ADP transporter protein [Helianthus tuberosus]	2.55E-23
Pg_Root7490_c0_seq1	gi|567124219|ref|XP_006391120.1| hypothetical protein EUTSA_v10019225mg [Eutrema salsugineum] &gt;gnl|BL_ORD_ID|857808 hypothetical protein EUTSA_v10019225mg [Eutrema salsugineum]	1.42E-31
Pg_Root7526_c0_seq1	gi|429837305|gb|AGA14207.1| GIYYIG endonuclease (mitochondrion) [Rhizophagus irregularis]	7.53E-66
Pg_Root7533_c0_seq1	gi|475560128|gb|EMT13488.1| Lysosomal beta glucosidase [Aegilops tauschii]	7.02E-47
Pg_Root7536_c0_seq1	gi|66815415|ref|XP_641724.1| S60 ribosomal protein L21 [Dictyostelium discoideum AX4] &gt;gnl|BL_ORD_ID|1133735 RecName: Full=60S ribosomal protein L21 [Dictyostelium discoideum] &gt;gnl|BL_ORD_ID|1133735 S60 ribosomal protein L21 [Dictyostelium discoideum AX4]	7.43E-36
Pg_Root7552_c0_seq1	gi|20453075|gb|AAM19782.1| AT3g23810/MYM9_15 [Arabidopsis thaliana]	1.43E-47
Pg_Root7584_c0_seq1	gi|587863739|gb|EXB53496.1| TBC1 domain family member 15 [Morus notabilis]	2.60E-10
Pg_Root7589_c0_seq1	gi|595884988|ref|XP_007213078.1| hypothetical protein PRUPE_ppa021199mg [Prunus persica] &gt;gnl|BL_ORD_ID|1367277 hypothetical protein PRUPE_ppa021199mg [Prunus persica]	6.20E-25
Pg_Root7618_c0_seq1	gi|565458586|ref|XP_006287292.1| hypothetical protein CARUB_v10000486mg [Capsella rubella] &gt;gnl|BL_ORD_ID|2645813 hypothetical protein CARUB_v10000486mg [Capsella rubella]	1.40E-26
Pg_Root7622_c0_seq1	gi|242794679|ref|XP_002482424.1| 40S ribosomal protein S1 [Talaromyces stipitatus ATCC 10500] &gt;gnl|BL_ORD_ID|1300389 RecName: Full=40S ribosomal protein S1 &gt;gnl|BL_ORD_ID|1300389 40S ribosomal protein S3Ae [Talaromyces stipitatus ATCC 10500]	1.73E-45
Pg_Root7624_c0_seq1	gi|530646070|ref|XP_005309681.1| PREDICTED: LIM domain-containing protein 2 [Chrysemys picta bellii]	2.15E-11
Pg_Root7624_c1_seq1	gi|470378921|ref|XP_004333525.1| Actobindin, putative [Acanthamoeba castellanii str. Neff] &gt;gnl|BL_ORD_ID|1623758 RecName: Full=Actobindin &gt;gnl|BL_ORD_ID|1623758 Actobindin, putative [Acanthamoeba castellanii str. Neff]	7.69E-09
Pg_Root7640_c0_seq1	gi|167525373|ref|XP_001747021.1| hypothetical protein [Monosiga brevicollis MX1] &gt;gnl|BL_ORD_ID|439217 predicted protein [Monosiga brevicollis MX1]	4.95E-24
Pg_Root7660_c0_seq1	gi|281207374|gb|EFA81557.1| hypothetical protein PPL_05546 [Polysphondylium pallidum PN500]	4.33E-20
Pg_Root7703_c0_seq1	gi|297793545|ref|XP_002864657.1| hypothetical protein ARALYDRAFT_332260 [Arabidopsis lyrata subsp. lyrata] &gt;gnl|BL_ORD_ID|2642262 hypothetical protein ARALYDRAFT_332260 [Arabidopsis lyrata subsp. lyrata]	1.92E-28
Pg_Root7703_c0_seq2	gi|297793545|ref|XP_002864657.1| hypothetical protein ARALYDRAFT_332260 [Arabidopsis lyrata subsp. lyrata] &gt;gnl|BL_ORD_ID|2642262 hypothetical protein ARALYDRAFT_332260 [Arabidopsis lyrata subsp. lyrata]	3.64E-35
Pg_Root7711_c0_seq1	gi|470261180|ref|XP_004360323.1| ARF-like protein [Dictyostelium fasciculatum] &gt;gnl|BL_ORD_ID|2228880 ARF-like protein [Dictyostelium fasciculatum]	5.52E-15
Pg_Root7713_c0_seq1	gi|66802640|ref|XP_635192.1| hypothetical protein DDB_G0291410 [Dictyostelium discoideum AX4] &gt;gnl|BL_ORD_ID|1129691 hypothetical protein DDB_G0291410 [Dictyostelium discoideum AX4]	1.89E-45
Pg_Root7721_c0_seq1	gi|494915954|ref|WP_007641992.1| L-aspartate oxidase [Cellvibrio sp. BR] &gt;gnl|BL_ORD_ID|910656 L-aspartate oxidase [Cellvibrio sp. BR]	3.60E-35
Pg_Root7722_c0_seq1	gi|604334510|gb|EYU38594.1| hypothetical protein MIMGU_mgv1a021350mg [Mimulus guttatus]	1.94E-120
Pg_Root7748_c0_seq1	gi|225456447|ref|XP_002280728.1| PREDICTED: vacuolar protein 8-like [Vitis vinifera]	6.12E-66
Pg_Root7761_c0_seq1	gi|590612524|ref|XP_007022408.1| Uncharacterized protein TCM_032752 [Theobroma cacao] &gt;gnl|BL_ORD_ID|863932 Uncharacterized protein TCM_032752 [Theobroma cacao]	3.00E-24
Pg_Root7775_c0_seq1	gi|565376790|ref|XP_006354879.1| PREDICTED: glutamate receptor 2.9-like [Solanum tuberosum]	1.31E-165
Pg_Root7786_c0_seq1	gi|281210604|gb|EFA84770.1| cytochrome c [Polysphondylium pallidum PN500]	1.37E-34
Pg_Root7788_c0_seq1	gi|302416907|ref|XP_003006285.1| glucose-repressible gene protein [Verticillium alfalfae VaMs.102] &gt;gnl|BL_ORD_ID|2101868 glucose-repressible gene protein [Verticillium alfalfae VaMs.102]	4.33E-28
Pg_Root7791_c0_seq1	gi|568871013|ref|XP_006488688.1| PREDICTED: uncharacterized protein LOC102623105 [Citrus sinensis]	8.07E-23
Pg_Root7799_c0_seq1	gi|628189123|ref|XP_007708168.1| hypothetical protein COCCADRAFT_33264 [Bipolaris zeicola 26-R-13] &gt;gnl|BL_ORD_ID|682223 hypothetical protein COCCADRAFT_33264 [Bipolaris zeicola 26-R-13] &gt;gnl|BL_ORD_ID|682223 hypothetical protein COCVIDRAFT_87683 [Bipolaris victoriae FI3]	3.69E-27
Pg_Root7807_c0_seq1	gi|526201711|gb|EPS42165.1| hypothetical protein H072_3813 [Dactylellina haptotyla CBS 200.50]	1.95E-20
Pg_Root7813_c0_seq1	gi|219111947|ref|XP_002177725.1| predicted protein [Phaeodactylum tricornutum CCAP 1055/1] &gt;gnl|BL_ORD_ID|1206533 predicted protein [Phaeodactylum tricornutum CCAP 1055/1]	2.10E-22
Pg_Root7838_c0_seq1	gi|544765403|ref|WP_021191168.1| polynucleotide phosphorylase [Sphingobacterium sp. IITKGP-BTPF85] &gt;gnl|BL_ORD_ID|890029 polynucleotide phosphorylase [Sphingobacterium sp. IITKGP-BTPF85]	1.65E-27
Pg_Root7901_c0_seq1	gi|567217384|ref|XP_006412321.1| hypothetical protein EUTSA_v10025294mg [Eutrema salsugineum] &gt;gnl|BL_ORD_ID|881520 hypothetical protein EUTSA_v10025294mg [Eutrema salsugineum]	7.06E-31
Pg_Root7902_c0_seq1	gi|507619888|ref|XP_004696438.1| PREDICTED: protein disulfide-isomerase A6 [Echinops telfairi]	2.61E-25
Pg_Root7907_c0_seq1	gi|154333854|ref|XP_001563182.1| putative 40S ribosomal protein S12 [Leishmania braziliensis MHOM/BR/75/M2904] &gt;gnl|BL_ORD_ID|1786198 putative 40S ribosomal protein S12 [Leishmania braziliensis MHOM/BR/75/M2904]	9.78E-41
Pg_Root7922_c0_seq1	gi|256419934|ref|YP_003120587.1| histone family protein DNA-binding protein [Chitinophaga pinensis DSM 2588] &gt;gnl|BL_ORD_ID|1612107 DNA-binding protein [Chitinophaga pinensis] &gt;gnl|BL_ORD_ID|1612107 histone family protein DNA-binding protein [Chitinophaga pinensis DSM 2588]	2.70E-30
Pg_Root7936_c0_seq1	gi|192358973|ref|YP_001982681.1| RNA polymerase sigma factor RpoS [Cellvibrio japonicus Ueda107] &gt;gnl|BL_ORD_ID|390136 RNA polymerase sigma factor [Cellvibrio japonicus] &gt;gnl|BL_ORD_ID|390136 RNA polymerase sigma factor RpoS [Cellvibrio japonicus Ueda107]	1.59E-30
Pg_Root7947_c0_seq1	gi|146298163|ref|YP_001192754.1| elongation factor G [Flavobacterium johnsoniae UW101] &gt;gnl|BL_ORD_ID|623371 elongation factor G [Flavobacterium johnsoniae] &gt;gnl|BL_ORD_ID|623371 translation elongation factor G [Flavobacterium johnsoniae UW101]	5.48E-163
Pg_Root7949_c0_seq1	gi|552922903|gb|ESA07043.1| hypothetical protein GLOINDRAFT_349608 [Rhizophagus irregularis DAOM 181602] &gt;gnl|BL_ORD_ID|318958 ribosomal 60S subunit protein L5 [Rhizophagus irregularis DAOM 197198w]	3.34E-137
Pg_Root7998_c0_seq1	gi|388827897|gb|AFK79031.1| cytochrome P450 CYP736A54 [Bupleurum chinense]	2.91E-24
Pg_Root8000_c0_seq1	gi|588315255|emb|CCW65663.1| unnamed protein product [Phytomonas sp. isolate EM1] &gt;gnl|BL_ORD_ID|2563313 unnamed protein product [Phytomonas sp. isolate EM1]	4.02E-18
Pg_Root8013_c0_seq1	gi|552919555|gb|ESA04328.1| hypothetical protein GLOINDRAFT_336325 [Rhizophagus irregularis DAOM 181602]	2.14E-42
Pg_Root8024_c0_seq1	gi|494918408|ref|WP_007644445.1| transcription antitermination protein NusG [Cellvibrio sp. BR] &gt;gnl|BL_ORD_ID|908756 transcription termination/antitermination factor NusG [Cellvibrio sp. BR]	9.05E-52
Pg_Root8065_c0_seq1	gi|255072859|ref|XP_002500104.1| predicted protein [Micromonas sp. RCC299] &gt;gnl|BL_ORD_ID|1195171 predicted protein [Micromonas sp. RCC299]	5.84E-55
Pg_Root8079_c0_seq1	gi|604299356|gb|EYU19268.1| hypothetical protein MIMGU_mgv1a024366mg [Mimulus guttatus]	3.02E-37
Pg_Root8090_c0_seq1	gi|393907783|gb|EJD74779.1| hypothetical protein LOAG_17945 [Loa loa]	4.19E-23
Pg_Root8117_c0_seq1	gi|604299597|gb|EYU19471.1| hypothetical protein MIMGU_mgv1a004169mg [Mimulus guttatus]	3.15E-55
Pg_Root8127_c0_seq1	gi|519056825|ref|WP_020212700.1| CsbD family protein [Flavobacterium rivuli]	4.27E-20
Pg_Root8146_c0_seq1	gi|470449342|ref|XP_004340264.1| eukaryotic translation initiation factor 3 subunit E, putative [Acanthamoeba castellanii str. Neff] &gt;gnl|BL_ORD_ID|62628 eukaryotic translation initiation factor 3 subunit E, putative [Acanthamoeba castellanii str. Neff]	2.86E-19
Pg_Root8148_c0_seq1	gi|593794269|ref|XP_007160173.1| hypothetical protein PHAVU_002G299000g [Phaseolus vulgaris] &gt;gnl|BL_ORD_ID|1470157 hypothetical protein PHAVU_002G299000g [Phaseolus vulgaris]	1.70E-25
Pg_Root8151_c0_seq1	gi|604318497|gb|EYU29989.1| hypothetical protein MIMGU_mgv1a010491mg [Mimulus guttatus]	2.29E-50
Pg_Root8175_c0_seq1	gi|302144099|emb|CBI23204.3| unnamed protein product [Vitis vinifera]	8.44E-45
Pg_Root8184_c0_seq1	gi|410923929|ref|XP_003975434.1| PREDICTED: calreticulin-like [Takifugu rubripes]	1.09E-55
Pg_Root8190_c0_seq1	gi|560137904|emb|CDJ83555.1| High mobility group domain containing protein [Haemonchus contortus]	1.10E-23
Pg_Root8214_c0_seq1	gi|68685648|gb|AAY99338.1| gag [Silene latifolia]	2.05E-17
Pg_Root8219_c0_seq1	gi|281207556|gb|EFA81739.1| t-SNARE family protein [Polysphondylium pallidum PN500]	6.83E-26
Pg_Root8227_c0_seq1	gi|7269721|emb|CAB81454.1| photosystem II protein W-like [Arabidopsis thaliana]	6.29E-11
Pg_Root8228_c0_seq1	gi|470465746|ref|XP_004341646.1| papain family cysteine protease containing protein [Acanthamoeba castellanii str. Neff] &gt;gnl|BL_ORD_ID|63938 papain family cysteine protease containing protein [Acanthamoeba castellanii str. Neff]	1.65E-19
Pg_Root8234_c0_seq1	gi|317125873|ref|YP_004099985.1| 30S ribosomal protein S10P [Intrasporangium calvum DSM 43043] &gt;gnl|BL_ORD_ID|1431042 MULTISPECIES: 30S ribosomal protein S10 [Intrasporangiaceae] &gt;gnl|BL_ORD_ID|1431042 30S ribosomal protein S10 [Janibacter sp. HTCC2649] &gt;gnl|BL_ORD_ID|1431042 SSU ribosomal protein S10P [Intrasporangium calvum DSM 43043] &gt;gnl|BL_ORD_ID|1431042 30S ribosomal protein S10…	5.09E-29
Pg_Root8243_c0_seq1	gi|515074511|ref|WP_016704336.1| hypothetical protein [Pseudomonas chlororaphis] &gt;gnl|BL_ORD_ID|1535670 hypothetical protein U724_06660 [Pseudomonas chlororaphis subsp. aurantiaca PB-St2]	2.70E-22
Pg_Root8245_c0_seq1	gi|567177012|ref|XP_006400896.1| hypothetical protein EUTSA_v10014531mg [Eutrema salsugineum] &gt;gnl|BL_ORD_ID|870879 hypothetical protein EUTSA_v10014531mg [Eutrema salsugineum]	1.90E-07
Pg_Root8280_c0_seq1	gi|145351029|ref|XP_001419890.1| chaperonin 60, mitochondrial [Ostreococcus lucimarinus CCE9901] &gt;gnl|BL_ORD_ID|1844015 chaperonin 60, mitochondrial [Ostreococcus lucimarinus CCE9901]	1.16E-12
Pg_Root8345_c0_seq1	gi|357412042|ref|YP_004923778.1| CarD family transcriptional regulator [Streptomyces pratensis ATCC 33331] &gt;gnl|BL_ORD_ID|1975575 CarD-like transcriptional regulator [Streptomyces sp. PAMC26508] &gt;gnl|BL_ORD_ID|1975575 Transcriptional regulator, CarD family [Streptomyces fulvissimus DSM 40593] &gt;gnl|BL_ORD_ID|1975575 MULTISPECIES: CarD family transcriptional regulator [Streptomyces] &gt;gn…	5.02E-29
Pg_Root8349_c0_seq1	gi|224108387|ref|XP_002314829.1| hypothetical protein POPTR_0010s12760g [Populus trichocarpa] &gt;gnl|BL_ORD_ID|1526174 hypothetical protein POPTR_0010s12760g [Populus trichocarpa]	1.05E-23
Pg_Root8407_c0_seq1	gi|597849594|gb|EYB99077.1| hypothetical protein Y032_0125g1275 [Ancylostoma ceylanicum]	2.61E-17
Pg_Root8412_c0_seq1	gi|470125535|ref|XP_004298757.1| PREDICTED: general transcription factor IIE subunit 2-like [Fragaria vesca subsp. vesca]	1.26E-11
Pg_Root8423_c0_seq1	gi|460380921|ref|XP_004236201.1| PREDICTED: aldose 1-epimerase-like [Solanum lycopersicum]	1.47E-57
Pg_Root8444_c0_seq1	gi|212539768|ref|XP_002150039.1| conserved hypothetical protein [Talaromyces marneffei ATCC 18224] &gt;gnl|BL_ORD_ID|949727 conserved hypothetical protein [Talaromyces marneffei ATCC 18224]	8.93E-48
Pg_Root8475_c0_seq1	gi|552932604|gb|ESA16051.1| hypothetical protein GLOINDRAFT_94646 [Rhizophagus irregularis DAOM 181602] &gt;gnl|BL_ORD_ID|327961 Tcb1p [Rhizophagus irregularis DAOM 197198w] &gt;gnl|BL_ORD_ID|327961 Tcb1p [Rhizophagus irregularis DAOM 197198w]	1.36E-39
Pg_Root8499_c0_seq1	gi|253998027|ref|YP_003050090.1| 50S ribosomal protein L5 [Methylovorus glucosetrophus SIP3-4] &gt;gnl|BL_ORD_ID|2201768 50S ribosomal protein L5 [Methylovorus sp. MP688] &gt;gnl|BL_ORD_ID|2201768 MULTISPECIES: 50S ribosomal protein L5 [Methylovorus] &gt;gnl|BL_ORD_ID|2201768 ribosomal protein L5 [Methylovorus glucosetrophus SIP3-4] &gt;gnl|BL_ORD_ID|2201768 ribosomal protein L5 [Methylovorus sp.…	1.26E-59
Pg_Root8500_c0_seq1	gi|470136834|ref|XP_004304187.1| PREDICTED: GDSL esterase/lipase 7-like [Fragaria vesca subsp. vesca]	1.17E-94
Pg_Root8521_c0_seq1	gi|528493534|ref|XP_005172878.1| PREDICTED: receptor accessory protein 6 isoform X3 [Danio rerio] &gt;gnl|BL_ORD_ID|592595 PREDICTED: receptor expression-enhancing protein 6-like isoform X3 [Danio rerio]	6.44E-16
Pg_Root8530_c0_seq1	gi|470105588|ref|XP_004289164.1| PREDICTED: glutamate receptor 3.4-like [Fragaria vesca subsp. vesca]	1.10E-23
Pg_Root8531_c0_seq1	gi|222839810|ref|YP_002587031.1| NADH dehydrogenase subunit 6 [Rhizophagus intraradices] &gt;gnl|BL_ORD_ID|1483975 NADH dehydrogenase subunit 6 [Rhizophagus irregularis] &gt;gnl|BL_ORD_ID|1483975 NADH dehydrogenase subunit 6 [Rhizophagus intraradices] &gt;gnl|BL_ORD_ID|1483975 NADH dehydrogenase subunit 6 [Rhizophagus irregularis] &gt;gnl|BL_ORD_ID|1483975 NADH dehydrogenase subunit 6 (mitochondr…	5.02E-48
Pg_Root8614_c0_seq1	gi|470270056|ref|XP_004362631.1| hypothetical protein DFA_03024 [Dictyostelium fasciculatum] &gt;gnl|BL_ORD_ID|2231184 hypothetical protein DFA_03024 [Dictyostelium fasciculatum]	4.09E-10
Pg_Root8635_c0_seq1	gi|168058984|ref|XP_001781485.1| predicted protein [Physcomitrella patens] &gt;gnl|BL_ORD_ID|389782 predicted protein [Physcomitrella patens]	9.93E-17
Pg_Root8656_c0_seq1	gi|147819082|emb|CAN65351.1| hypothetical protein VITISV_000641 [Vitis vinifera]	3.52E-55
Pg_Root8682_c0_seq1	gi|323526384|ref|YP_004228537.1| diaminopropionate ammonia-lyase [Burkholderia sp. CCGE1001] &gt;gnl|BL_ORD_ID|2427448 diaminopropionate ammonia-lyase [Burkholderia sp. CCGE1001] &gt;gnl|BL_ORD_ID|2427448 diaminopropionate ammonia-lyase [Burkholderia sp. CCGE1001]	2.48E-44
Pg_Root8721_c0_seq1	gi|255713160|ref|XP_002552862.1| KLTH0D03124p [Lachancea thermotolerans] &gt;gnl|BL_ORD_ID|1896554 KLTH0D03124p [Lachancea thermotolerans CBS 6340]	7.69E-09
Pg_Root8756_c0_seq1	gi|242769697|ref|XP_002341823.1| 40S ribosomal protein S6 [Talaromyces stipitatus ATCC 10500] &gt;gnl|BL_ORD_ID|1306255 40S ribosomal protein S6 [Talaromyces stipitatus ATCC 10500]	9.18E-15
Pg_Root8837_c0_seq1	gi|340368544|ref|XP_003382811.1| PREDICTED: thymidine kinase, cytosolic-like [Amphimedon queenslandica]	2.27E-29
Pg_Root8852_c0_seq1	gi|567222566|ref|XP_006414912.1| hypothetical protein EUTSA_v10024960mg [Eutrema salsugineum] &gt;gnl|BL_ORD_ID|883942 hypothetical protein EUTSA_v10024960mg [Eutrema salsugineum]	7.06E-31
Pg_Root8858_c0_seq1	gi|255725360|ref|XP_002547609.1| predicted protein [Candida tropicalis MYA-3404] &gt;gnl|BL_ORD_ID|2017640 predicted protein [Candida tropicalis MYA-3404]	3.64E-11
Pg_Root8863_c0_seq1	gi|470426641|ref|XP_004337919.1| hypothetical protein ACA1_188540 [Acanthamoeba castellanii str. Neff] &gt;gnl|BL_ORD_ID|60305 hypothetical protein ACA1_188540 [Acanthamoeba castellanii str. Neff]	4.67E-14
Pg_Root8894_c0_seq1	gi|224059296|ref|XP_002299812.1| ABC transporter family protein [Populus trichocarpa] &gt;gnl|BL_ORD_ID|1520153 ABC transporter family protein [Populus trichocarpa]	1.10E-30
Pg_Root8905_c0_seq1	gi|557999389|gb|EST08823.1| Protein kinase [Pseudozyma brasiliensis]	2.80E-19
Pg_Root8956_c0_seq1	gi|565465238|ref|XP_006290583.1| hypothetical protein CARUB_v10016672mg [Capsella rubella] &gt;gnl|BL_ORD_ID|2648998 hypothetical protein CARUB_v10016672mg [Capsella rubella]	4.56E-30
Pg_Root8985_c0_seq1	gi|402589180|gb|EJW83112.1| 50S ribosomal protein L3 [Wuchereria bancrofti]	1.72E-61
Pg_Root9015_c0_seq1	gi|297841589|ref|XP_002888676.1| hypothetical protein ARALYDRAFT_894639 [Arabidopsis lyrata subsp. lyrata] &gt;gnl|BL_ORD_ID|2665706 hypothetical protein ARALYDRAFT_894639 [Arabidopsis lyrata subsp. lyrata]	9.81E-20
Pg_Root9019_c0_seq1	gi|544212265|ref|XP_005534852.1| 60S ribosomal protein L15 [Cyanidioschyzon merolae strain 10D] &gt;gnl|BL_ORD_ID|629120 60S ribosomal protein L15 [Cyanidioschyzon merolae strain 10D]	3.25E-36
Pg_Root9020_c0_seq1	gi|392373506|ref|YP_003205339.1| sensory histidine kinase in two-component regulatory system wtih KdpE, regulation of potassium translocation [Candidatus Methylomirabilis oxyfera] &gt;gnl|BL_ORD_ID|5047 histidine kinase [Candidatus Methylomirabilis oxyfera] &gt;gnl|BL_ORD_ID|5047 sensory histidine kinase in two-component regulatory system wtih KdpE, regulation of potassium translocation [Candidat…	7.02E-18
Pg_Root9036_c0_seq1	gi|166952385|gb|ABZ04275.1| ribosomal protein rpsA [Lineus viridis]	2.25E-32
Pg_Root9037_c0_seq1	gi|631377162|ref|XP_007922961.1| hypothetical protein MYCFIDRAFT_101930, partial [Pseudocercospora fijiensis CIRAD86] &gt;gnl|BL_ORD_ID|947463 hypothetical protein MYCFIDRAFT_101930, partial [Pseudocercospora fijiensis CIRAD86]	7.94E-06
Pg_Root9049_c0_seq1	gi|571498249|ref|XP_006594167.1| PREDICTED: bifunctional monodehydroascorbate reductase and carbonic anhydrase nectarin-3-like [Glycine max]	2.50E-27
Pg_Root9080_c0_seq1	gi|341897386|gb|EGT53321.1| hypothetical protein CAEBREN_15726 [Caenorhabditis brenneri]	2.36E-20
Pg_Root9118_c0_seq1	gi|302850303|ref|XP_002956679.1| hypothetical protein VOLCADRAFT_67235 [Volvox carteri f. nagariensis] &gt;gnl|BL_ORD_ID|2940171 hypothetical protein VOLCADRAFT_67235 [Volvox carteri f. nagariensis]	1.37E-26
Pg_Root9128_c0_seq1	gi|323575410|dbj|BAJ78233.1| heat shock protein 90k Da [Tsukubamonas globosa]	1.04E-21
Pg_Root9180_c0_seq1	gi|494430266|ref|WP_007224698.1| RNA chaperone/anti-terminator [marine gamma proteobacterium HTCC2143] &gt;gnl|BL_ORD_ID|1345262 Cold shock protein [marine gamma proteobacterium HTCC2143]	1.68E-16
Pg_Root9185_c0_seq1	gi|224103797|ref|XP_002313197.1| hypothetical protein POPTR_0009s08750g [Populus trichocarpa] &gt;gnl|BL_ORD_ID|1521077 hypothetical protein POPTR_0009s08750g [Populus trichocarpa]	3.78E-24
Pg_Root9190_c0_seq1	gi|195453208|ref|XP_002073687.1| GK14239 [Drosophila willistoni] &gt;gnl|BL_ORD_ID|553613 GK14239 [Drosophila willistoni]	9.15E-10
Pg_Root9202_c0_seq1	gi|387861087|gb|AFK08571.1| NADH dehydrogenase subunit 2 (mitochondrion) [Bemisia tabaci]	9.76E-33
Pg_Root9249_c0_seq1	gi|156494381|ref|YP_001427407.1| cytochrome oxidase subunit 3 [Phaeosphaeria nodorum SN15] &gt;gnl|BL_ORD_ID|2405295 cytochrome oxidase subunit 3 (mitochondrion) [Phaeosphaeria nodorum SN15]	2.53E-28
Pg_Root9281_c0_seq1	gi|587703509|gb|EWZ50114.1| protein disulfide-isomerase [Fusarium oxysporum Fo47] &gt;gnl|BL_ORD_ID|2411561 protein disulfide-isomerase [Fusarium oxysporum f. sp. radicis-lycopersici 26381]	1.77E-29
Pg_Root9293_c0_seq1	gi|630037517|ref|XP_007839809.1| peptidyl-prolyl cis-trans isomerase [Pestalotiopsis fici W106-1] &gt;gnl|BL_ORD_ID|121387 peptidyl-prolyl cis-trans isomerase [Pestalotiopsis fici W106-1]	2.52E-28
Pg_Root9444_c0_seq1	gi|17542020|ref|NP_502365.1| Protein RPS-23 [Caenorhabditis elegans] &gt;gnl|BL_ORD_ID|1730752 C. briggsae CBR-RPS-23 protein [Caenorhabditis briggsae] &gt;gnl|BL_ORD_ID|1730752 hypothetical protein CRE_18329 [Caenorhabditis remanei] &gt;gnl|BL_ORD_ID|1730752 CRE-RPS-23 protein [Caenorhabditis remanei] &gt;gnl|BL_ORD_ID|1730752 RecName: Full=40S ribosomal protein S23 [Caenorhabditis elegans] &gt;…	1.18E-68
Pg_Root9470_c0_seq1	gi|224096167|ref|XP_002310559.1| hypothetical protein POPTR_0007s05340g [Populus trichocarpa] &gt;gnl|BL_ORD_ID|1522524 hypothetical protein POPTR_0007s05340g [Populus trichocarpa]	1.10E-24
Pg_Root9475_c0_seq1	gi|587935557|gb|EXC22427.1| Branched-chain-amino-acid aminotransferase 2 [Morus notabilis]	2.77E-13
Pg_Root9484_c0_seq1	gi|588320499|emb|CCW60499.1| unnamed protein product [Phytomonas sp. isolate EM1]	2.84E-11
Pg_Root9509_c0_seq1	gi|396466449|ref|XP_003837692.1| predicted protein [Leptosphaeria maculans JN3] &gt;gnl|BL_ORD_ID|790766 predicted protein [Leptosphaeria maculans JN3]	1.78E-10
Pg_Root9525_c0_seq1	gi|225434566|ref|XP_002277573.1| PREDICTED: temperature-sensitive omega-3 fatty acid desaturase, chloroplastic-like [Vitis vinifera]	4.10E-26
Pg_Root9529_c0_seq1	gi|566160200|ref|XP_002304050.2| hypothetical protein POPTR_0003s01070g, partial [Populus trichocarpa] &gt;gnl|BL_ORD_ID|2306002 hypothetical protein POPTR_0003s01070g, partial [Populus trichocarpa]	4.41E-41
Pg_Root9541_c0_seq1	gi|552918779|gb|ESA03652.1| hypothetical protein GLOINDRAFT_240136 [Rhizophagus irregularis DAOM 181602] &gt;gnl|BL_ORD_ID|315571 ribosomal 60S subunit protein L13A [Rhizophagus irregularis DAOM 197198w] &gt;gnl|BL_ORD_ID|315571 ribosomal 60S subunit protein L13A [Rhizophagus irregularis DAOM 197198w] &gt;gnl|BL_ORD_ID|315571 ribosomal 60S subunit protein L13A [Rhizophagus irregularis DAOM 197198…	1.69E-40
Pg_Root9552_c0_seq1	gi|593583993|ref|XP_007142635.1| hypothetical protein PHAVU_007G004200g [Phaseolus vulgaris] &gt;gnl|BL_ORD_ID|1453985 hypothetical protein PHAVU_007G004200g [Phaseolus vulgaris] &gt;gnl|BL_ORD_ID|1453985 hypothetical protein PHAVU_007G004200g [Phaseolus vulgaris] &gt;gnl|BL_ORD_ID|1453985 hypothetical protein PHAVU_007G004200g [Phaseolus vulgaris]	3.85E-32
Pg_Root9571_c0_seq1	gi|599096374|ref|XP_007379591.1| 60s ribosomal protein l34-b [Punctularia strigosozonata HHB-11173 SS5] &gt;gnl|BL_ORD_ID|1275456 60s ribosomal protein l34-b [Punctularia strigosozonata HHB-11173 SS5]	1.53E-33
Pg_Root9576_c0_seq1	gi|238816831|gb|ACR56786.1| aspartic protease 2B [Strongyloides ratti]	9.05E-26
Pg_Root9606_c0_seq1	gi|449462113|ref|XP_004148786.1| PREDICTED: laccase-17-like [Cucumis sativus] &gt;gnl|BL_ORD_ID|734620 PREDICTED: laccase-17-like [Cucumis sativus]	3.69E-19
Pg_Root9617_c0_seq1	gi|568849603|ref|XP_006478539.1| PREDICTED: uncharacterized protein LOC102614166 [Citrus sinensis]	6.77E-21
Pg_Root9642_c0_seq1	gi|541045709|gb|ERG84535.1| prolyl carboxy peptidase like protein 5 [Ascaris suum]	7.03E-23
Pg_Root9681_c0_seq1	gi|89179458|gb|ABD63193.1| gag-pol polyprotein, putative [Asparagus officinalis]	2.94E-40
Pg_Root9682_c0_seq1	gi|66810796|ref|XP_639105.1| G-protein subunit alpha 1 [Dictyostelium discoideum AX4] &gt;gnl|BL_ORD_ID|681 RecName: Full=Guanine nucleotide-binding protein alpha-1 subunit; Short=G alpha-1 [Dictyostelium discoideum] &gt;gnl|BL_ORD_ID|681 G protein alpha-subunit 1 [Dictyostelium discoideum] &gt;gnl|BL_ORD_ID|681 G-protein subunit alpha 1 [Dictyostelium discoideum AX4]	2.00E-25
Pg_Root9693_c0_seq1	gi|568875810|ref|XP_006490983.1| PREDICTED: SPX domain-containing membrane protein At4g22990-like isoform X4 [Citrus sinensis]	1.60E-140
Pg_Root9701_c0_seq1	gi|255546495|ref|XP_002514307.1| monooxygenase, putative [Ricinus communis] &gt;gnl|BL_ORD_ID|1563664 monooxygenase, putative [Ricinus communis]	1.21E-30
Pg_Root9767_c0_seq1	gi|558862281|gb|ESU12364.1| 60S ribosomal protein L3 [Fusarium graminearum PH-1] &gt;gnl|BL_ORD_ID|1251229 hypothetical protein FG05_06289 [Fusarium graminearum]	6.53E-24
Pg_Root9803_c0_seq1	gi|595793033|ref|XP_007200265.1| hypothetical protein PRUPE_ppa015000mg [Prunus persica] &gt;gnl|BL_ORD_ID|1354849 hypothetical protein PRUPE_ppa015000mg [Prunus persica]	4.22E-23
Pg_Root9805_c0_seq1	gi|495402937|ref|WP_008127636.1| sulfite reductase [Phyllobacterium sp. YR531] &gt;gnl|BL_ORD_ID|2344343 sulfite reductase, beta subunit (hemoprotein) [Phyllobacterium sp. YR531]	8.78E-37
Pg_Root9845_c0_seq1	gi|58427789|gb|AAW76826.1| hypothetical protein XOO3572 [Xanthomonas oryzae pv. oryzae KACC 10331]	5.29E-20
Pg_Root9846_c0_seq1	gi|550806261|gb|ERS98176.1| elongation factor 1-alpha [Sporothrix schenckii ATCC 58251]	2.69E-38
Pg_Root9854_c0_seq1	gi|302141682|emb|CBI18885.3| unnamed protein product [Vitis vinifera]	1.19E-54
Pg_Root9878_c0_seq1	gi|507105756|dbj|BAN28457.1| extracellular matrix protein A [Acytostelium subglobosum]	3.89E-21
Pg_Root9932_c0_seq1	gi|552938680|gb|ESA21776.1| hypothetical protein GLOINDRAFT_334763 [Rhizophagus irregularis DAOM 181602] &gt;gnl|BL_ORD_ID|333682 hypothetical protein RirG_077920 [Rhizophagus irregularis DAOM 197198w]	1.34E-29
Pg_Root9958_c0_seq1	gi|195402197|ref|XP_002059693.1| GJ13513 [Drosophila virilis] &gt;gnl|BL_ORD_ID|540207 GJ13513 [Drosophila virilis] &gt;gnl|BL_ORD_ID|540207 hypothetical protein DVIR88_6g0009 [Drosophila virilis]	3.27E-28
Pg_Root9988_c0_seq1	gi|590678089|ref|XP_007040203.1| Root hair specific 8 [Theobroma cacao] &gt;gnl|BL_ORD_ID|883940 Root hair specific 8 [Theobroma cacao]	0
Pg_Root10018_c0_seq1	gi|297735074|emb|CBI17436.3| unnamed protein product [Vitis vinifera]	3.65E-07
Pg_Root10035_c0_seq1	gi|241954244|ref|XP_002419843.1| ADP-ribosylation factor-like protein, putative; Arf-like GTPase, putative [Candida dubliniensis CD36] &gt;gnl|BL_ORD_ID|1578571 ADP-ribosylation factor-like protein, putative [Candida dubliniensis CD36]	3.22E-07
Pg_Root10046_c0_seq1	gi|567215112|ref|XP_006411312.1| hypothetical protein EUTSA_v10016518mg [Eutrema salsugineum] &gt;gnl|BL_ORD_ID|880596 hypothetical protein EUTSA_v10016518mg [Eutrema salsugineum]	6.67E-29
Pg_Root10073_c0_seq1	gi|1488693|gb|AAC53030.1| translation initiation factor [Mus musculus]	1.90E-07
Pg_Root10086_c0_seq1	gi|470465159|ref|XP_004341586.1| elongation factor 1-gamma family protein [Acanthamoeba castellanii str. Neff] &gt;gnl|BL_ORD_ID|63878 elongation factor 1-gamma family protein [Acanthamoeba castellanii str. Neff]	5.48E-15
Pg_Root10098_c0_seq1	gi|594448783|ref|YP_009019475.1| cytochrome b (mitochondrion) [Chabertia erschowi] &gt;gnl|BL_ORD_ID|338737 cytochrome b (mitochondrion) [Chabertia erschowi]	4.64E-20
Pg_Root10126_c0_seq1	gi|256379427|ref|YP_003103087.1| ABC transporter inner membrane protein [Actinosynnema mirum DSM 43827] &gt;gnl|BL_ORD_ID|1226150 nitrate ABC transporter permease [Actinosynnema mirum] &gt;gnl|BL_ORD_ID|1226150 binding-protein-dependent transport systems inner membrane component [Actinosynnema mirum DSM 43827]	1.46E-28
Pg_Root10177_c0_seq2	gi|225443886|ref|XP_002277705.1| PREDICTED: uncharacterized protein LOC100254825 [Vitis vinifera] &gt;gnl|BL_ORD_ID|1994938 hypothetical protein VITISV_002110 [Vitis vinifera] &gt;gnl|BL_ORD_ID|1994938 unnamed protein product [Vitis vinifera]	4.04E-94
Pg_Root10184_c0_seq1	gi|556112889|gb|ESP01541.1| hypothetical protein LOTGIDRAFT_200289 [Lottia gigantea]	5.61E-28
Pg_Root10201_c0_seq1	gi|565379670|ref|XP_006356243.1| PREDICTED: uncharacterized protein LOC102606228 isoform X1 [Solanum tuberosum] &gt;gnl|BL_ORD_ID|1921249 PREDICTED: uncharacterized protein LOC102606228 isoform X2 [Solanum tuberosum]	1.69E-11
Pg_Root10211_c0_seq1	gi|528232737|gb|EPY27065.1| small subunit ribosomal protein S16e [Strigomonas culicis]	2.30E-21
Pg_Root10233_c0_seq1	gi|449530917|ref|XP_004172438.1| PREDICTED: lamin-like protein-like, partial [Cucumis sativus]	5.88E-25
Pg_Root10237_c0_seq1	gi|113195173|ref|YP_717668.1| maturation protein [Pseudomonas phage PRR1] &gt;gnl|BL_ORD_ID|934981 maturation protein [Pseudomonas phage PRR1]	1.09E-13
Pg_Root10251_c0_seq2	gi|147780792|emb|CAN72652.1| hypothetical protein VITISV_027360 [Vitis vinifera]	1.90E-59
Pg_Root10253_c0_seq1	gi|552939952|gb|ESA23019.1| hypothetical protein GLOINDRAFT_342390 [Rhizophagus irregularis DAOM 181602] &gt;gnl|BL_ORD_ID|334925 5-methyltetrahydropteroyltriglutamate- homocysteine S-methyltransferase [Rhizophagus irregularis DAOM 197198w]	1.64E-51
Pg_Root10276_c0_seq1	gi|568866317|ref|XP_006486503.1| PREDICTED: uncharacterized protein LOC102607673 [Citrus sinensis]	3.04E-62
Pg_Root10320_c0_seq1	gi|470465159|ref|XP_004341586.1| elongation factor 1-gamma family protein [Acanthamoeba castellanii str. Neff] &gt;gnl|BL_ORD_ID|63878 elongation factor 1-gamma family protein [Acanthamoeba castellanii str. Neff]	5.18E-53
Pg_Root10322_c0_seq1	gi|91787678|ref|YP_548630.1| OmpA/MotB [Polaromonas sp. JS666] &gt;gnl|BL_ORD_ID|226659 membrane protein [Polaromonas sp. JS666] &gt;gnl|BL_ORD_ID|226659 OmpA/MotB [Polaromonas sp. JS666]	6.96E-18
Pg_Root10325_c0_seq1	gi|578489128|gb|EUN26564.1| hypothetical protein COCVIDRAFT_100424 [Bipolaris victoriae FI3]	5.05E-53
Pg_Root10328_c0_seq1	gi|426263322|emb|CCG34081.1| SCF ubiquitin ligase [uncultured eukaryote]	2.32E-50
Pg_Root10331_c0_seq1	gi|588319602|emb|CCW61277.1| unnamed protein product [Phytomonas sp. isolate EM1]	8.01E-06
Pg_Root10338_c0_seq1	gi|2493321|sp|Q40588.1|ASO_TOBAC RecName: Full=L-ascorbate oxidase; Short=ASO; Short=Ascorbase; Flags: Precursor &gt;gnl|BL_ORD_ID|1444945 ascorbate oxidase precursor [Nicotiana tabacum]	7.18E-23
Pg_Root10339_c0_seq1	gi|359473008|ref|XP_002278514.2| PREDICTED: piriformospora indica-insensitive protein 2-like [Vitis vinifera]	1.34E-95
Pg_Root10365_c0_seq1	gi|470121200|ref|XP_004296667.1| PREDICTED: 40S ribosomal protein S3a-like [Fragaria vesca subsp. vesca]	2.83E-35
Pg_Root10380_c0_seq1	gi|315307980|gb|ADU04393.1| vitellogenin [Bemisia tabaci]	1.61E-100
Pg_Root10407_c0_seq1	gi|459657652|gb|EMH73696.1| ribosomal protein S3, putative [Entamoeba histolytica HM-1:IMSS-B]	4.74E-135
Pg_Root10462_c0_seq1	gi|541047694|gb|ERG86426.1| v-type proton atpase 16 kda proteolipid subunit [Ascaris suum]	5.56E-15
Pg_Root10486_c0_seq1	gi|296034397|gb|ADG85070.1| [NiFe]-hydrogenase large subunit [uncultured bacterium]	5.41E-79
Pg_Root10497_c0_seq1	gi|590658842|ref|XP_007034965.1| DREB2A-interacting protein 2, putative [Theobroma cacao] &gt;gnl|BL_ORD_ID|856504 DREB2A-interacting protein 2, putative [Theobroma cacao]	5.09E-37
Pg_Root10500_c0_seq1	gi|255561871|ref|XP_002521944.1| conserved hypothetical protein [Ricinus communis] &gt;gnl|BL_ORD_ID|1555778 conserved hypothetical protein [Ricinus communis]	8.75E-13
Pg_Root10521_c0_seq1	gi|225451869|ref|XP_002278644.1| PREDICTED: WPP domain-interacting tail-anchored protein 1-like [Vitis vinifera]	2.40E-31
Pg_Root10562_c1_seq1	gi|565480794|ref|XP_006298037.1| hypothetical protein CARUB_v10014082mg [Capsella rubella] &gt;gnl|BL_ORD_ID|2656201 hypothetical protein CARUB_v10014082mg [Capsella rubella]	2.22E-40
Pg_Root10569_c0_seq1	gi|255571107|ref|XP_002526504.1| protein with unknown function [Ricinus communis] &gt;gnl|BL_ORD_ID|1551347 protein with unknown function [Ricinus communis]	3.48E-30
Pg_Root10578_c0_seq1	gi|330843358|ref|XP_003293623.1| protein phosphatase 2B [Dictyostelium purpureum] &gt;gnl|BL_ORD_ID|1691504 protein phosphatase 2B [Dictyostelium purpureum]	1.31E-53
Pg_Root10588_c0_seq1	gi|567167910|ref|XP_006398225.1| hypothetical protein EUTSA_v10000742mg [Eutrema salsugineum] &gt;gnl|BL_ORD_ID|868397 hypothetical protein EUTSA_v10000742mg [Eutrema salsugineum]	3.55E-38
Pg_Root10595_c0_seq1	gi|519056729|ref|WP_020212604.1| 50S ribosomal protein L28 [Flavobacterium rivuli]	2.80E-35
Pg_Root10618_c0_seq1	gi|516066289|ref|WP_017496872.1| F0F1 ATP synthase subunit alpha [Flavobacterium sp. WG21]	6.11E-35
Pg_Root10630_c0_seq1	gi|60476796|gb|AAR08913.2| pyrophosphate-energized vacuolar membrane proton pump [Eutrema salsugineum]	1.84E-71
Pg_Root10639_c0_seq1	gi|33694254|gb|AAQ24865.1| heat shock protein 70 [Rhynchomonas nasuta]	4.12E-55
Pg_Root10641_c0_seq1	gi|470113948|ref|XP_004293181.1| PREDICTED: uncharacterized protein LOC101298394 [Fragaria vesca subsp. vesca]	4.44E-24
Pg_Root10643_c0_seq1	gi|590717999|ref|XP_007050723.1| Leucine-rich repeat (LRR) family protein [Theobroma cacao] &gt;gnl|BL_ORD_ID|846429 Leucine-rich repeat (LRR) family protein [Theobroma cacao]	2.01E-35
Pg_Root10660_c0_seq1	gi|470272135|ref|XP_004363040.1| hypothetical protein DFA_03437 [Dictyostelium fasciculatum] &gt;gnl|BL_ORD_ID|2231591 hypothetical protein DFA_03437 [Dictyostelium fasciculatum]	1.40E-18
Pg_Root10683_c0_seq1	gi|359486293|ref|XP_003633427.1| PREDICTED: probable LRR receptor-like serine/threonine-protein kinase At4g08850-like [Vitis vinifera]	3.52E-14
Pg_Root10692_c0_seq1	gi|567780594|gb|ETK35726.1| hypothetical protein MPTA5024_12605 [Microbispora sp. ATCC PTA-5024]	1.04E-29
Pg_Root10718_c0_seq1	gi|541045550|gb|ERG84386.1| 40s ribosomal protein s21 [Ascaris suum]	3.24E-31
Pg_Root10719_c0_seq1	gi|568288768|gb|ETN77086.1| Reticulon, partial [Necator americanus]	1.30E-16
Pg_Root10728_c0_seq1	gi|384207675|ref|YP_005593395.1| hypothetical protein Bint_0181 [Brachyspira intermedia PWS/A] &gt;gnl|BL_ORD_ID|608454 hypothetical protein [Brachyspira intermedia] &gt;gnl|BL_ORD_ID|608454 TPR domain-containing protein [Brachyspira intermedia PWS/A]	1.25E-22
Pg_Root10742_c0_seq1	gi|565349424|ref|XP_006341693.1| PREDICTED: protein ECERIFERUM 3-like [Solanum tuberosum]	2.57E-103
Pg_Root10777_c0_seq1	gi|195970386|gb|ACG60675.1| hypothetical protein BoB028L01.090 [Brassica oleracea var. alboglabra]	2.55E-36
Pg_Root10785_c0_seq1	gi|67522290|ref|XP_659206.1| hypothetical protein AN1602.2 [Aspergillus nidulans FGSC A4] &gt;gnl|BL_ORD_ID|1828667 RecName: Full=Endo-beta-1,4-glucanase D; Short=Endoglucanase D; AltName: Full=Carboxymethylcellulase D; AltName: Full=Cellulase D; Flags: Precursor &gt;gnl|BL_ORD_ID|1828667 hypothetical protein AN1602.2 [Aspergillus nidulans FGSC A4] &gt;gnl|BL_ORD_ID|1828667 putative endo-beta-1,4…	2.34E-39
Pg_Root10794_c0_seq1	gi|192361508|ref|YP_001982156.1| acyl carrier protein [Cellvibrio japonicus Ueda107] &gt;gnl|BL_ORD_ID|392637 acyl carrier protein [Cellvibrio japonicus] &gt;gnl|BL_ORD_ID|392637 RecName: Full=Acyl carrier protein; Short=ACP [Cellvibrio japonicus Ueda107] &gt;gnl|BL_ORD_ID|392637 acyl carrier protein [Cellvibrio japonicus Ueda107]	8.40E-24
Pg_Root10805_c0_seq1	gi|567219088|ref|XP_006413173.1| hypothetical protein EUTSA_v10027252mg [Eutrema salsugineum] &gt;gnl|BL_ORD_ID|882311 hypothetical protein EUTSA_v10027252mg [Eutrema salsugineum]	4.93E-48
Pg_Root10828_c0_seq1	gi|281202132|gb|EFA76337.1| cyclin-like F-box containing protein [Polysphondylium pallidum PN500]	7.59E-31
Pg_Root10829_c0_seq1	gi|156386254|ref|XP_001633828.1| predicted protein [Nematostella vectensis] &gt;gnl|BL_ORD_ID|2424904 predicted protein [Nematostella vectensis]	2.59E-12
Pg_Root10831_c0_seq1	gi|225450488|ref|XP_002276945.1| PREDICTED: polygalacturonase At1g48100 [Vitis vinifera] &gt;gnl|BL_ORD_ID|104562 unnamed protein product [Vitis vinifera]	3.37E-65
Pg_Root10834_c0_seq1	gi|604348168|gb|EYU46323.1| hypothetical protein MIMGU_mgv1a022341mg [Mimulus guttatus]	8.48E-150
Pg_Root10843_c0_seq1	gi|541046230|gb|ERG85027.1| hypothetical protein ASU_04436 [Ascaris suum]	1.57E-46
Pg_Root10845_c0_seq1	gi|595492866|gb|EXX76106.1| hypothetical protein RirG_036170 [Rhizophagus irregularis DAOM 197198w]	2.41E-56
Pg_Root10849_c0_seq1	gi|297827187|ref|XP_002881476.1| hypothetical protein ARALYDRAFT_902809 [Arabidopsis lyrata subsp. lyrata] &gt;gnl|BL_ORD_ID|2658710 hypothetical protein CARUB_v10023389mg [Capsella rubella] &gt;gnl|BL_ORD_ID|2658710 hypothetical protein CARUB_v10023389mg [Capsella rubella] &gt;gnl|BL_ORD_ID|2658710 hypothetical protein ARALYDRAFT_902809 [Arabidopsis lyrata subsp. lyrata] &gt;gnl|BL_ORD_ID|265871…	0
Pg_Root10861_c0_seq1	gi|357125061|ref|XP_003564214.1| PREDICTED: probable protein phosphatase 2C 54-like [Brachypodium distachyon]	1.30E-08
Pg_Root10896_c0_seq1	gi|149898819|gb|ABR27875.1| myosin 2 light chain [Triatoma infestans]	2.12E-19
Pg_Root10896_c1_seq1	gi|149898819|gb|ABR27875.1| myosin 2 light chain [Triatoma infestans]	5.33E-10
Pg_Root10899_c0_seq1	gi|256420676|ref|YP_003121329.1| 30S ribosomal protein S5 [Chitinophaga pinensis DSM 2588] &gt;gnl|BL_ORD_ID|1611473 30S ribosomal protein S5 [Chitinophaga pinensis] &gt;gnl|BL_ORD_ID|1611473 ribosomal protein S5 [Chitinophaga pinensis DSM 2588]	2.93E-24
Pg_Root10906_c0_seq1	gi|71659842|ref|XP_821641.1| 60S ribosomal protein L23 [Trypanosoma cruzi strain CL Brener] &gt;gnl|BL_ORD_ID|1270189 60S ribosomal protein L23, putative [Trypanosoma cruzi]	7.18E-60
Pg_Root10935_c0_seq1	gi|565481148|ref|XP_006298214.1| hypothetical protein CARUB_v10014265mg [Capsella rubella] &gt;gnl|BL_ORD_ID|2656371 hypothetical protein CARUB_v10014265mg [Capsella rubella]	1.10E-39
Pg_Root10946_c0_seq1	gi|261331344|emb|CBH14338.1| 60S ribosomal protein L11, putative [Trypanosoma brucei gambiense DAL972] &gt;gnl|BL_ORD_ID|2093430 60S ribosomal protein L11, putative [Trypanosoma brucei gambiense DAL972]	2.65E-54
Pg_Root10972_c0_seq1	gi|567143750|ref|XP_006395974.1| hypothetical protein EUTSA_v10004727mg [Eutrema salsugineum] &gt;gnl|BL_ORD_ID|862364 hypothetical protein EUTSA_v10004727mg [Eutrema salsugineum]	5.98E-30
Pg_Root11000_c0_seq1	gi|604335519|gb|EYU39425.1| hypothetical protein MIMGU_mgv1a019982mg [Mimulus guttatus]	1.62E-26
Pg_Root11001_c0_seq1	gi|551202604|ref|WP_022830654.1| 30S ribosomal protein S7 [Cytophagales str. B6]	1.17E-63
Pg_Root11022_c0_seq1	gi|308465230|ref|XP_003094876.1| hypothetical protein CRE_01315 [Caenorhabditis remanei] &gt;gnl|BL_ORD_ID|2235170 hypothetical protein [Pseudoflavonifractor capillosus] &gt;gnl|BL_ORD_ID|2235170 hypothetical protein BACCAP_02838 [Pseudoflavonifractor capillosus ATCC 29799] &gt;gnl|BL_ORD_ID|2235170 hypothetical protein CRE_01315 [Caenorhabditis remanei]	5.18E-34
Pg_Root11022_c1_seq1	gi|635898354|gb|KDG78891.1| hypothetical protein AE16_04669 [Escherichia coli UCI 57]	8.05E-43
Pg_Root11052_c0_seq1	gi|567185604|ref|XP_006403287.1| hypothetical protein EUTSA_v10003296mg [Eutrema salsugineum] &gt;gnl|BL_ORD_ID|873113 hypothetical protein EUTSA_v10003296mg [Eutrema salsugineum]	9.06E-34
Pg_Root11075_c0_seq1	gi|192359064|ref|YP_001981203.1| 30S ribosomal protein S12 [Cellvibrio japonicus Ueda107] &gt;gnl|BL_ORD_ID|390225 30S ribosomal protein S12 [Cellvibrio japonicus] &gt;gnl|BL_ORD_ID|390225 ribosomal protein S12 [Cellvibrio japonicus Ueda107]	4.75E-43
Pg_Root11082_c0_seq1	gi|567166935|ref|XP_006397969.1| hypothetical protein EUTSA_v10001585mg [Eutrema salsugineum] &gt;gnl|BL_ORD_ID|868150 hypothetical protein EUTSA_v10001585mg [Eutrema salsugineum]	2.37E-34
Pg_Root11092_c0_seq1	gi|146101020|ref|XP_001469007.1| putative 60S ribosomal protein L5 [Leishmania infantum JPCM5] &gt;gnl|BL_ORD_ID|1795354 putative 60S ribosomal protein L5 [Leishmania infantum JPCM5] &gt;gnl|BL_ORD_ID|1795354 60S ribosomal protein L5, putative [Leishmania donovani] &gt;gnl|BL_ORD_ID|1795354 putative 60S ribosomal protein L5 [Leishmania infantum JPCM5] &gt;gnl|BL_ORD_ID|1795354 putative 60S riboso…	5.81E-58
Pg_Root11141_c0_seq1	gi|571562123|ref|XP_006605240.1| PREDICTED: uncharacterized protein LOC100809489 [Glycine max]	3.50E-38
Pg_Root11183_c0_seq1	gi|567159998|ref|XP_006419167.1| hypothetical protein EUTSA_v10002491mg [Eutrema salsugineum] &gt;gnl|BL_ORD_ID|866444 hypothetical protein EUTSA_v10002491mg [Eutrema salsugineum]	4.57E-38
Pg_Root11187_c0_seq1	gi|444518545|gb|ELV12221.1| Histone H3.3 type 2, partial [Tupaia chinensis]	1.60E-14
Pg_Root11196_c0_seq1	gi|66818881|ref|XP_643100.1| adenylate kinase [Dictyostelium discoideum AX4] &gt;gnl|BL_ORD_ID|1765519 adenylate kinase [Dictyostelium discoideum AX4]	3.21E-31
Pg_Root11201_c0_seq1	gi|470124435|ref|XP_004298219.1| PREDICTED: uncharacterized protein LOC101304768 [Fragaria vesca subsp. vesca]	3.00E-21
Pg_Root11229_c0_seq1	gi|406990225|gb|EKE09904.1| hypothetical protein ACD_16C00100G0066 [uncultured bacterium]	8.15E-67
Pg_Root11234_c0_seq1	gi|516340063|ref|WP_017730096.1| ribonucleotide reductase [Nafulsella turpanensis]	6.70E-29
Pg_Root11238_c0_seq1	gi|268531578|ref|XP_002630915.1| Hypothetical protein CBG02639 [Caenorhabditis briggsae]	1.44E-81
Pg_Root11254_c0_seq1	gi|552924846|gb|ESA08764.1| hypothetical protein GLOINDRAFT_348967 [Rhizophagus irregularis DAOM 181602]	1.13E-76
Pg_Root11261_c0_seq2	gi|470113948|ref|XP_004293181.1| PREDICTED: uncharacterized protein LOC101298394 [Fragaria vesca subsp. vesca]	9.69E-76
Pg_Root11295_c0_seq1	gi|568883982|ref|XP_006494715.1| PREDICTED: uncharacterized protein LOC102612045 [Citrus sinensis]	2.80E-19
Pg_Root11322_c0_seq1	gi|552932952|gb|ESA16352.1| hypothetical protein GLOINDRAFT_345617 [Rhizophagus irregularis DAOM 181602] &gt;gnl|BL_ORD_ID|328262 methionine adenosyltransferase SAM1 [Rhizophagus irregularis DAOM 197198w]	2.78E-83
Pg_Root11329_c0_seq1	gi|604301711|gb|EYU21297.1| hypothetical protein MIMGU_mgv1a011904mg [Mimulus guttatus]	9.83E-11
Pg_Root11352_c0_seq1	gi|268619126|gb|ACZ13339.1| ATP synthase alpha chain [Bursaphelenchus xylophilus]	5.30E-79
Pg_Root11353_c1_seq1	gi|565460702|ref|XP_006288350.1| hypothetical protein CARUB_v10001598mg [Capsella rubella] &gt;gnl|BL_ORD_ID|2646833 hypothetical protein CARUB_v10001598mg [Capsella rubella]	6.39E-24
Pg_Root11390_c0_seq1	gi|565347315|ref|XP_006340677.1| PREDICTED: CDK5RAP1-like protein-like [Solanum tuberosum]	9.79E-28
Pg_Root11399_c0_seq1	gi|395543655|ref|XP_003773730.1| PREDICTED: N-acetyltransferase 10 [Sarcophilus harrisii]	9.16E-23
Pg_Root11419_c0_seq1	gi|312106498|ref|XP_003150727.1| hypothetical protein LOAG_15187 [Loa loa] &gt;gnl|BL_ORD_ID|451938 hypothetical protein LOAG_15187 [Loa loa]	3.82E-24
Pg_Root11436_c0_seq1	gi|566159403|ref|XP_002301573.2| Disease resistance protein RPM1 [Populus trichocarpa] &gt;gnl|BL_ORD_ID|2308908 Disease resistance protein RPM1 [Populus trichocarpa]	1.15E-115
Pg_Root11454_c0_seq1	gi|443701420|gb|ELT99901.1| hypothetical protein CAPTEDRAFT_124216 [Capitella teleta]	1.71E-16
Pg_Root11454_c1_seq1	gi|556107961|gb|ESO96613.1| hypothetical protein LOTGIDRAFT_180616 [Lottia gigantea]	8.58E-24
Pg_Root11458_c0_seq1	gi|567156718|ref|XP_006418437.1| hypothetical protein EUTSA_v10007350mg [Eutrema salsugineum] &gt;gnl|BL_ORD_ID|865668 hypothetical protein EUTSA_v10007350mg [Eutrema salsugineum]	2.37E-18
Pg_Root11469_c0_seq2	gi|590649953|ref|XP_007032527.1| Retroelement pol polyprotein-like, putative [Theobroma cacao] &gt;gnl|BL_ORD_ID|854267 Retroelement pol polyprotein-like, putative [Theobroma cacao]	6.56E-16
Pg_Root11474_c0_seq1	gi|470144438|ref|XP_004307864.1| PREDICTED: LOW QUALITY PROTEIN: 4-coumarate--CoA ligase 2-like [Fragaria vesca subsp. vesca]	2.15E-11
Pg_Root11492_c0_seq1	gi|565370069|ref|XP_006351651.1| PREDICTED: ethylene-responsive transcription factor ERF098-like [Solanum tuberosum]	1.37E-25
Pg_Root11511_c0_seq1	gi|567187918|ref|XP_006403944.1| hypothetical protein EUTSA_v10010458mg [Eutrema salsugineum] &gt;gnl|BL_ORD_ID|873709 hypothetical protein EUTSA_v10010458mg [Eutrema salsugineum]	2.51E-28
Pg_Root11514_c0_seq1	gi|590585406|ref|XP_007015436.1| Seven transmembrane MLO family protein isoform 1 [Theobroma cacao] &gt;gnl|BL_ORD_ID|891545 Seven transmembrane MLO family protein isoform 1 [Theobroma cacao]	9.00E-161
Pg_Root11517_c0_seq1	gi|225424554|ref|XP_002282020.1| PREDICTED: uncharacterized protein LOC100261196 [Vitis vinifera]	6.69E-95
Pg_Root11518_c0_seq1	gi|34526647|dbj|BAC85254.1| unnamed protein product [Homo sapiens]	2.47E-59
Pg_Root11519_c0_seq1	gi|159462996|ref|XP_001689728.1| catalase/peroxidase [Chlamydomonas reinhardtii] &gt;gnl|BL_ORD_ID|168693 catalase/peroxidase [Chlamydomonas reinhardtii]	9.84E-12
Pg_Root11575_c1_seq1	gi|567123616|ref|XP_006390953.1| hypothetical protein EUTSA_v10018285mg [Eutrema salsugineum] &gt;gnl|BL_ORD_ID|857655 hypothetical protein EUTSA_v10018285mg [Eutrema salsugineum]	6.48E-80
Pg_Root11578_c0_seq1	gi|4753646|emb|CAB41922.1| putative protein (possibly fragment) [Arabidopsis thaliana] &gt;gnl|BL_ORD_ID|23553 putative protein (possibly fragment) [Arabidopsis thaliana]	7.82E-15
Pg_Root11579_c0_seq1	gi|604302647|gb|EYU22204.1| hypothetical protein MIMGU_mgv1a004806mg [Mimulus guttatus]	6.93E-38
Pg_Root11583_c0_seq1	gi|326503088|dbj|BAJ99169.1| predicted protein [Hordeum vulgare subsp. vulgare]	1.01E-87
Pg_Root11597_c0_seq1	gi|730683|sp|P38981.1|RSSA_URECA RecName: Full=40S ribosomal protein SA; AltName: Full=Laminin-binding protein p40; Short=LBP/p40 &gt;gnl|BL_ORD_ID|1675669 34/67 kD laminin binding protein [Urechis caupo]	1.76E-45
Pg_Root11599_c0_seq1	gi|302839503|ref|XP_002951308.1| hypothetical protein VOLCADRAFT_101983 [Volvox carteri f. nagariensis] &gt;gnl|BL_ORD_ID|2945326 hypothetical protein VOLCADRAFT_101983 [Volvox carteri f. nagariensis]	9.48E-36
Pg_Root11610_c0_seq1	gi|517386019|ref|WP_018559880.1| hypothetical protein [Streptomyces sp. BoleA5]	4.61E-46
Pg_Root11621_c0_seq1	gi|268619120|gb|ACZ13336.1| malate dehydrogenase [Bursaphelenchus xylophilus]	6.18E-114
Pg_Root11624_c0_seq1	gi|595890406|ref|XP_007213494.1| hypothetical protein PRUPE_ppa022356mg [Prunus persica] &gt;gnl|BL_ORD_ID|1367677 hypothetical protein PRUPE_ppa022356mg [Prunus persica]	8.52E-64
Pg_Root11635_c0_seq1	gi|296084437|emb|CBI24996.3| unnamed protein product [Vitis vinifera]	3.39E-103
Pg_Root11644_c0_seq1	gi|552933182|gb|ESA16560.1| hypothetical protein GLOINDRAFT_77245 [Rhizophagus irregularis DAOM 181602]	2.45E-103
Pg_Root11664_c0_seq1	gi|449453575|ref|XP_004144532.1| PREDICTED: fimbrin-like protein 2-like [Cucumis sativus] &gt;gnl|BL_ORD_ID|730508 PREDICTED: fimbrin-like protein 2-like [Cucumis sativus]	1.93E-28
Pg_Root11673_c0_seq1	gi|597884225|gb|EYC33585.1| hypothetical protein Y032_0002g881 [Ancylostoma ceylanicum]	5.60E-12
Pg_Root11713_c0_seq1	gi|578489052|gb|EUN26489.1| hypothetical protein COCVIDRAFT_38303 [Bipolaris victoriae FI3]	1.39E-42
Pg_Root11735_c0_seq1	gi|604302763|gb|EYU22320.1| hypothetical protein MIMGU_mgv1a012158mg [Mimulus guttatus]	2.23E-24
Pg_Root11743_c0_seq1	gi|551199020|ref|WP_022827085.1| hypothetical protein [Flavobacterium antarcticum]	1.14E-41
Pg_Root11769_c0_seq1	gi|225443578|ref|XP_002273374.1| PREDICTED: uncharacterized protein LOC100250378 [Vitis vinifera]	1.48E-75
Pg_Root11771_c0_seq1	gi|567220610|ref|XP_006413934.1| hypothetical protein EUTSA_v10026156mg [Eutrema salsugineum] &gt;gnl|BL_ORD_ID|883009 hypothetical protein EUTSA_v10026156mg [Eutrema salsugineum]	3.53E-22
Pg_Root11791_c0_seq1	gi|590664026|ref|XP_007036385.1| MATE efflux family protein, putative [Theobroma cacao] &gt;gnl|BL_ORD_ID|880417 MATE efflux family protein, putative [Theobroma cacao]	1.98E-48
Pg_Root11792_c0_seq1	gi|567164180|ref|XP_006397263.1| hypothetical protein EUTSA_v10029402mg, partial [Eutrema salsugineum] &gt;gnl|BL_ORD_ID|867495 hypothetical protein EUTSA_v10029402mg, partial [Eutrema salsugineum]	3.06E-20
Pg_Root11833_c0_seq1	gi|399167350|emb|CCE31756.1| probable CPC2 protein [Claviceps purpurea 20.1]	9.25E-31
Pg_Root11887_c0_seq1	gi|470399609|ref|XP_004335426.1| cathepsin L, putative [Acanthamoeba castellanii str. Neff] &gt;gnl|BL_ORD_ID|57820 cathepsin L, putative [Acanthamoeba castellanii str. Neff]	1.12E-12
Pg_Root11998_c0_seq1	gi|567139772|ref|XP_006394878.1| hypothetical protein EUTSA_v10003634mg [Eutrema salsugineum] &gt;gnl|BL_ORD_ID|861353 hypothetical protein EUTSA_v10003634mg [Eutrema salsugineum]	2.04E-17
Pg_Root12031_c0_seq1	gi|567156324|ref|XP_006418328.1| hypothetical protein EUTSA_v10008324mg [Eutrema salsugineum] &gt;gnl|BL_ORD_ID|865578 hypothetical protein EUTSA_v10008324mg [Eutrema salsugineum] &gt;gnl|BL_ORD_ID|865578 hypothetical protein EUTSA_v10008324mg [Eutrema salsugineum] &gt;gnl|BL_ORD_ID|865578 hypothetical protein EUTSA_v10008324mg [Eutrema salsugineum] &gt;gnl|BL_ORD_ID|865578 hypothetical protein E…	8.45E-48
Pg_Root12046_c0_seq1	gi|585717538|ref|XP_006901792.1| PREDICTED: next to BRCA1 gene 1 protein [Elephantulus edwardii]	4.93E-07
Pg_Root12048_c0_seq1	gi|294900931|ref|XP_002777185.1| ADP/ATP carrier, putative [Perkinsus marinus ATCC 50983] &gt;gnl|BL_ORD_ID|1959436 ADP/ATP carrier, putative [Perkinsus marinus ATCC 50983]	2.94E-24
Pg_Root12068_c0_seq1	gi|187234328|gb|ACD01403.1| polymerase polyprotein [Israeli acute paralysis virus]	3.73E-59
Pg_Root12082_c0_seq1	gi|527026017|ref|WP_020877697.1| Heavy metal transport/detoxification protein [Desulfococcus multivorans] &gt;gnl|BL_ORD_ID|2663950 Heavy metal transport/detoxification protein [Desulfococcus multivorans DSM 2059]	5.28E-10
Pg_Root12110_c0_seq1	gi|299473613|emb|CBN78007.1| conserved unknown protein [Ectocarpus siliculosus]	5.34E-26
Pg_Root12120_c0_seq1	gi|6746594|gb|AAF27640.1|AF217804_1 fructose-1,6-biphosphate aldolase [Galdieria sulphuraria]	9.72E-20
Pg_Root12127_c0_seq1	gi|79329010|ref|NP_001031966.1| adenylate kinase family protein [Arabidopsis thaliana] &gt;gnl|BL_ORD_ID|2373107 adenylate kinase family protein [Arabidopsis thaliana]	1.72E-40
Pg_Root12134_c0_seq1	gi|147811281|emb|CAN61230.1| hypothetical protein VITISV_010115 [Vitis vinifera]	2.24E-80
Pg_Root12159_c0_seq1	gi|253720705|gb|ACT33454.1| histone deacetylase 1 [Brassica rapa subsp. pekinensis]	4.54E-63
Pg_Root12188_c0_seq1	gi|567204308|ref|XP_006408500.1| hypothetical protein EUTSA_v10021278mg [Eutrema salsugineum] &gt;gnl|BL_ORD_ID|877982 hypothetical protein EUTSA_v10021278mg [Eutrema salsugineum]	2.08E-46
Pg_Root12218_c0_seq1	gi|541043877|gb|ERG82842.1| branched-chain-amino-acid cytosolic [Ascaris suum]	9.86E-17
Pg_Root12225_c0_seq1	gi|595439797|gb|EXX53004.1| Ptr2p [Rhizophagus irregularis DAOM 197198w]	1.66E-56
Pg_Root12253_c0_seq1	gi|189196662|ref|XP_001934669.1| acyl-coenzyme A oxidase 1 [Pyrenophora tritici-repentis Pt-1C-BFP] &gt;gnl|BL_ORD_ID|1086018 acyl-coenzyme A oxidase 1 [Pyrenophora tritici-repentis Pt-1C-BFP]	8.25E-48
Pg_Root12324_c0_seq1	gi|255578331|ref|XP_002530032.1| hypothetical protein RCOM_0793640 [Ricinus communis] &gt;gnl|BL_ORD_ID|1547802 hypothetical protein RCOM_0793640 [Ricinus communis]	1.25E-12
Pg_Root12366_c0_seq1	gi|514698344|ref|XP_004996741.1| elongation factor 1 alpha long form [Salpingoeca rosetta] &gt;gnl|BL_ORD_ID|1853287 elongation factor 1 alpha long form [Salpingoeca rosetta]	3.28E-36
Pg_Root12442_c0_seq1	gi|597845830|gb|EYB95350.1| hypothetical protein Y032_0161g3385 [Ancylostoma ceylanicum]	1.88E-39
Pg_Root12460_c0_seq1	gi|470448049|ref|XP_004340122.1| Brix domain containing protein [Acanthamoeba castellanii str. Neff] &gt;gnl|BL_ORD_ID|62486 Brix domain containing protein [Acanthamoeba castellanii str. Neff]	4.32E-12
Pg_Root12530_c0_seq1	gi|502176834|ref|XP_004515949.1| PREDICTED: uncharacterized protein LOC101504796 [Cicer arietinum]	8.09E-59
Pg_Root12534_c0_seq1	gi|212526786|ref|XP_002143550.1| conserved hypothetical protein [Talaromyces marneffei ATCC 18224] &gt;gnl|BL_ORD_ID|955190 conserved hypothetical protein [Talaromyces marneffei ATCC 18224]	1.22E-30
Pg_Root12560_c0_seq2	gi|255573740|ref|XP_002527791.1| conserved hypothetical protein [Ricinus communis] &gt;gnl|BL_ORD_ID|1550062 conserved hypothetical protein [Ricinus communis]	1.73E-37
Pg_Root12675_c0_seq1	gi|495554412|ref|WP_008278991.1| hypothetical protein, partial [Cyanothece sp. CCY0110] &gt;gnl|BL_ORD_ID|1724600 hypothetical protein CY0110_00950 [Cyanothece sp. CCY0110]	3.65E-51
Pg_Root12734_c0_seq1	gi|587839845|gb|EXB30493.1| hypothetical protein L484_006043 [Morus notabilis]	2.86E-17
Pg_Root12760_c0_seq1	gi|291231232|ref|XP_002735558.1| PREDICTED: 40S ribosomal protein S15-like [Saccoglossus kowalevskii]	1.27E-56
Pg_Root12785_c0_seq1	gi|2735112|gb|AAD13652.1| ABA-1 allergen, partial [Ascaris lumbricoides]	9.54E-28
Pg_Root12799_c0_seq1	gi|281205702|gb|EFA79891.1| ABC transporter-related protein [Polysphondylium pallidum PN500]	4.27E-28
Pg_Root12844_c0_seq1	gi|396460622|ref|XP_003834923.1| hypothetical protein LEMA_P070660.1 [Leptosphaeria maculans JN3] &gt;gnl|BL_ORD_ID|788010 hypothetical protein LEMA_P070660.1 [Leptosphaeria maculans JN3]	5.02E-32
Pg_Root12924_c0_seq1	gi|597851083|gb|EYC00556.1| hypothetical protein Y032_0114g415 [Ancylostoma ceylanicum]	1.07E-34
Pg_Root12935_c0_seq1	gi|170586572|ref|XP_001898053.1| Fatty acid-binding protein homolog 3. [Brugia malayi] &gt;gnl|BL_ORD_ID|209926 Fatty acid-binding protein homolog 3., putative [Brugia malayi]	5.52E-15
Pg_Root12943_c0_seq1	gi|597864160|gb|EYC13562.1| hypothetical protein Y032_0043g788 [Ancylostoma ceylanicum]	3.90E-70
Pg_Root12971_c0_seq1	gi|587864373|gb|EXB54035.1| Ethylene-responsive transcription factor 1B [Morus notabilis]	1.89E-23
Pg_Root12976_c0_seq1	gi|563925542|ref|WP_023809566.1| hypothetical protein [Mesorhizobium sp. L2C084A000] &gt;gnl|BL_ORD_ID|1654939 hypothetical protein X734_05865 [Mesorhizobium sp. L2C084A000]	2.11E-43
Pg_Root13007_c0_seq1	gi|544212237|ref|XP_005534838.1| similar to thioredoxin h [Cyanidioschyzon merolae strain 10D] &gt;gnl|BL_ORD_ID|629106 similar to thioredoxin h [Cyanidioschyzon merolae strain 10D]	1.57E-17
Pg_Root13027_c0_seq1	gi|341899760|gb|EGT55695.1| hypothetical protein CAEBREN_32088 [Caenorhabditis brenneri]	6.56E-16
Pg_Root13036_c0_seq1	gi|8954044|gb|AAF82218.1|AC067971_26 Contains similarity to serine-threonine protein phosphatase - fission yeast from Schizosaccharomyces pombe gb|AL031179. ESTs gb|T88261, gb|T04457, gb|AA585938, gb|AA650911 and gb|AA598061 come from this gene [Arabidopsis thaliana]	6.43E-32
Pg_Root13083_c1_seq1	gi|147799157|emb|CAN63702.1| hypothetical protein VITISV_025813 [Vitis vinifera]	1.31E-17
Pg_Root13095_c0_seq1	gi|42495380|gb|AAS17878.1| coronin [Acanthamoeba healyi]	2.18E-27
Pg_Root13146_c0_seq1	gi|291228717|ref|XP_002734329.1| PREDICTED: 60S acidic ribosomal protein P1-like [Saccoglossus kowalevskii]	2.38E-10
Pg_Root13173_c0_seq1	gi|268576829|ref|XP_002643394.1| Hypothetical protein CBG16008 [Caenorhabditis briggsae] &gt;gnl|BL_ORD_ID|1733734 Protein CBG16008 [Caenorhabditis briggsae]	1.06E-18
Pg_Root13262_c0_seq1	gi|470250630|ref|XP_004358412.1| hypothetical protein DFA_00423 [Dictyostelium fasciculatum] &gt;gnl|BL_ORD_ID|2226971 hypothetical protein DFA_00423 [Dictyostelium fasciculatum]	1.01E-08
Pg_Root13272_c0_seq1	gi|302026187|gb|ADK90077.1| HSP90 [Gymnophrys sp. ATCC 50923]	4.87E-32
Pg_Root13342_c0_seq1	gi|568883575|ref|XP_006494539.1| PREDICTED: uncharacterized protein LOC102621950 [Citrus sinensis]	6.18E-19
Pg_Root13372_c0_seq1	gi|567195500|ref|XP_006406022.1| hypothetical protein EUTSA_v10021585mg [Eutrema salsugineum] &gt;gnl|BL_ORD_ID|875693 hypothetical protein EUTSA_v10021585mg [Eutrema salsugineum]	5.01E-24
Pg_Root13455_c0_seq1	gi|121543621|gb|ABM55522.1| putative ADP/ATP translocase [Maconellicoccus hirsutus]	5.25E-34
Pg_Root13462_c0_seq1	gi|193587311|ref|XP_001950442.1| PREDICTED: troponin T-like isoform 1 [Acyrthosiphon pisum]	1.19E-17
Pg_Root13470_c0_seq1	gi|256420691|ref|YP_003121344.1| hypothetical protein Cpin_1647 [Chitinophaga pinensis DSM 2588] &gt;gnl|BL_ORD_ID|1611460 hypothetical protein [Chitinophaga pinensis] &gt;gnl|BL_ORD_ID|1611460 protein of unknown function DUF1573 [Chitinophaga pinensis DSM 2588]	5.84E-41
Pg_Root13517_c0_seq1	gi|519011670|ref|WP_020167545.1| MULTISPECIES: 30S ribosomal protein S21 [Methylotenera] &gt;gnl|BL_ORD_ID|2075071 SSU ribosomal protein S21P [Methylophilaceae bacterium 11]	2.79E-19
Pg_Root13558_c0_seq1	gi|187942166|emb|CAK18211.1| putative disulphide isomerase [Ascaris suum]	7.76E-55
Pg_Root13582_c0_seq1	gi|595812694|ref|XP_007203452.1| hypothetical protein PRUPE_ppa022115mg [Prunus persica] &gt;gnl|BL_ORD_ID|1357952 hypothetical protein PRUPE_ppa022115mg [Prunus persica]	1.44E-161
Pg_Root13601_c0_seq1	gi|560877772|ref|YP_008854736.1| hypothetical protein Gasi_Mp26, partial (mitochondrion) [Ganoderma sinense] &gt;gnl|BL_ORD_ID|1188694 hypothetical protein Gasi_Mp26, partial (mitochondrion) [Ganoderma sinense]	2.63E-29
Pg_Root13674_c0_seq1	gi|556111063|gb|ESO99714.1| hypothetical protein LOTGIDRAFT_173551 [Lottia gigantea]	3.66E-11
Pg_Root13703_c0_seq1	gi|578495847|gb|EUN33228.1| hypothetical protein COCVIDRAFT_11147 [Bipolaris victoriae FI3]	9.83E-41
Pg_Root13752_c0_seq1	gi|470171177|ref|YP_007552063.1| hypothetical protein AZKH_2781 [Azoarcus sp. KH32C] &gt;gnl|BL_ORD_ID|1995846 hypothetical protein [Azoarcus sp. KH32C] &gt;gnl|BL_ORD_ID|1995846 hypothetical protein AZKH_2781 [Azoarcus sp. KH32C]	8.25E-19
Pg_Root13769_c0_seq1	gi|527208418|gb|EPS73407.1| hypothetical protein M569_01352 [Genlisea aurea]	1.43E-15
Pg_Root13825_c0_seq1	gi|597863882|gb|EYC13285.1| hypothetical protein Y032_0044g1081 [Ancylostoma ceylanicum]	1.43E-23
Pg_Root13831_c0_seq1	gi|552917409|gb|ESA02472.1| hypothetical protein GLOINDRAFT_251041 [Rhizophagus irregularis DAOM 181602] &gt;gnl|BL_ORD_ID|314393 hypothetical protein RirG_208160 [Rhizophagus irregularis DAOM 197198w] &gt;gnl|BL_ORD_ID|314393 hypothetical protein RirG_098570 [Rhizophagus irregularis DAOM 197198w]	1.27E-72
Pg_Root13869_c0_seq1	gi|170596121|ref|XP_001902649.1| GTP-binding protein [Brugia malayi] &gt;gnl|BL_ORD_ID|205435 GTP-binding protein, putative [Brugia malayi]	2.90E-48
Pg_Root13879_c0_seq1	gi|567162076|ref|XP_006396647.1| hypothetical protein EUTSA_v10028578mg [Eutrema salsugineum] &gt;gnl|BL_ORD_ID|866900 hypothetical protein EUTSA_v10028578mg [Eutrema salsugineum]	5.85E-49
Pg_Root13903_c0_seq1	gi|255556774|ref|XP_002519420.1| UDP-glucosyltransferase, putative [Ricinus communis] &gt;gnl|BL_ORD_ID|1558258 UDP-glucosyltransferase, putative [Ricinus communis]	3.16E-15
Pg_Root13912_c0_seq1	gi|66828601|ref|XP_647654.1| hypothetical protein DDB_G0268220 [Dictyostelium discoideum AX4] &gt;gnl|BL_ORD_ID|1129490 hypothetical protein DDB_G0268220 [Dictyostelium discoideum AX4]	1.83E-10
Pg_Root13932_c0_seq1	gi|2995405|emb|CAA73042.1| polyprotein [Ananas comosus]	1.58E-18
Pg_Root13960_c0_seq1	gi|595484311|gb|EXX71371.1| Cdc55p [Rhizophagus irregularis DAOM 197198w]	5.57E-20
Pg_Root14012_c0_seq1	gi|567187323|ref|XP_006403776.1| hypothetical protein EUTSA_v10010889mg [Eutrema salsugineum] &gt;gnl|BL_ORD_ID|873560 hypothetical protein EUTSA_v10010889mg [Eutrema salsugineum]	8.29E-19
Pg_Root14037_c0_seq1	gi|470511178|ref|XP_004351625.1| Actinrelated protein 3, putative [Acanthamoeba castellanii str. Neff] &gt;gnl|BL_ORD_ID|67222 Actinrelated protein 3, putative [Acanthamoeba castellanii str. Neff]	1.62E-51
Pg_Root14059_c0_seq1	gi|470516300|ref|XP_004353060.1| Dual specificity protein kinase [Acanthamoeba castellanii str. Neff] &gt;gnl|BL_ORD_ID|67899 Dual specificity protein kinase [Acanthamoeba castellanii str. Neff]	1.42E-07
Pg_Root14103_c0_seq1	gi|555701706|gb|ESO04939.1| hypothetical protein HELRODRAFT_185530 [Helobdella robusta]	4.55E-09
Pg_Root14178_c0_seq1	gi|570700650|ref|YP_008994646.1| NADH dehydrogenase subunit 5 (mitochondrion) [Protostrongylus rufescens] &gt;gnl|BL_ORD_ID|2064509 NADH dehydrogenase subunit 5 (mitochondrion) [Protostrongylus rufescens]	4.63E-14
Pg_Root14180_c0_seq1	gi|261278032|gb|ACX61572.1| GTPase [Brassica juncea]	1.33E-45
Pg_Root14242_c0_seq1	gi|3859572|gb|AAC72849.1| activated protein kinase C receptor homolog [Trypanosoma congolense]	1.95E-62
Pg_Root14250_c0_seq1	gi|255530044|ref|YP_003090416.1| histone family protein DNA-binding protein [Pedobacter heparinus DSM 2366] &gt;gnl|BL_ORD_ID|1454325 DNA-binding protein [Pedobacter heparinus] &gt;gnl|BL_ORD_ID|1454325 histone family protein DNA-binding protein [Pedobacter heparinus DSM 2366]	3.08E-42
Pg_Root14326_c0_seq1	gi|567222648|ref|XP_006414953.1| hypothetical protein EUTSA_v10026263mg [Eutrema salsugineum] &gt;gnl|BL_ORD_ID|883982 hypothetical protein EUTSA_v10026263mg [Eutrema salsugineum]	7.10E-15
Pg_Root14351_c0_seq1	gi|573030717|gb|ETS63940.1| hypothetical protein PaG_02269 [Pseudozyma aphidis DSM 70725]	4.75E-19
Pg_Root14373_c0_seq1	gi|147815100|emb|CAN76892.1| hypothetical protein VITISV_005356 [Vitis vinifera]	1.81E-82
Pg_Root14429_c0_seq1	gi|345497701|ref|XP_003428048.1| PREDICTED: ATP-dependent RNA helicase eIF4A-like [Nasonia vitripennis]	8.13E-27
Pg_Root14438_c0_seq1	gi|297820462|ref|XP_002878114.1| hypothetical protein ARALYDRAFT_486125 [Arabidopsis lyrata subsp. lyrata] &gt;gnl|BL_ORD_ID|2655440 hypothetical protein ARALYDRAFT_486125 [Arabidopsis lyrata subsp. lyrata]	4.24E-07
Pg_Root14467_c0_seq1	gi|268565743|ref|XP_002639536.1| C. briggsae CBR-FBP-1 protein [Caenorhabditis briggsae]	9.91E-25
Pg_Root14470_c0_seq1	gi|212536963|ref|XP_002148637.1| O-methyltransferase, putative [Talaromyces marneffei ATCC 18224] &gt;gnl|BL_ORD_ID|950738 O-methyltransferase, putative [Talaromyces marneffei ATCC 18224]	1.53E-33
Pg_Root14476_c0_seq1	gi|168015893|ref|XP_001760484.1| predicted protein [Physcomitrella patens] &gt;gnl|BL_ORD_ID|410382 predicted protein [Physcomitrella patens]	4.50E-41
Pg_Root14512_c0_seq1	gi|313243157|emb|CBY39829.1| unnamed protein product [Oikopleura dioica]	2.04E-09
Pg_Root14641_c0_seq1	gi|516065438|ref|WP_017496021.1| transcription termination factor Rho [Flavobacterium sp. WG21]	6.25E-35
Pg_Root14680_c0_seq1	gi|545364732|ref|XP_005647408.1| elongation factor EF-3 [Coccomyxa subellipsoidea C-169] &gt;gnl|BL_ORD_ID|609413 elongation factor EF-3 [Coccomyxa subellipsoidea C-169]	2.01E-17
Pg_Root14709_c0_seq1	gi|567174550|ref|XP_006400166.1| hypothetical protein EUTSA_v10016107mg [Eutrema salsugineum] &gt;gnl|BL_ORD_ID|870199 hypothetical protein EUTSA_v10016107mg [Eutrema salsugineum]	5.94E-38
Pg_Root14717_c0_seq1	gi|567166615|ref|XP_006397874.1| hypothetical protein EUTSA_v10001663mg [Eutrema salsugineum] &gt;gnl|BL_ORD_ID|868066 hypothetical protein EUTSA_v10001663mg [Eutrema salsugineum] &gt;gnl|BL_ORD_ID|868066 hypothetical protein EUTSA_v10001663mg [Eutrema salsugineum] &gt;gnl|BL_ORD_ID|868066 hypothetical protein EUTSA_v10001663mg [Eutrema salsugineum]	7.96E-48
Pg_Root14730_c0_seq1	gi|330796220|ref|XP_003286166.1| hypothetical protein DICPUDRAFT_150121 [Dictyostelium purpureum] &gt;gnl|BL_ORD_ID|1698898 hypothetical protein DICPUDRAFT_150121 [Dictyostelium purpureum]	4.26E-12
Pg_Root14733_c0_seq1	gi|470482136|ref|XP_004367478.1| heat shock protein 90 alpha, putative [Acanthamoeba castellanii str. Neff] &gt;gnl|BL_ORD_ID|64829 heat shock protein 90 alpha, putative [Acanthamoeba castellanii str. Neff]	7.72E-46
Pg_Root14753_c0_seq1	gi|225874495|ref|YP_002755954.1| 50S ribosomal protein L13 [Acidobacterium capsulatum ATCC 51196] &gt;gnl|BL_ORD_ID|1121507 50S ribosomal protein L13 [Acidobacterium capsulatum] &gt;gnl|BL_ORD_ID|1121507 RecName: Full=50S ribosomal protein L13 [Acidobacterium capsulatum ATCC 51196] &gt;gnl|BL_ORD_ID|1121507 ribosomal protein L13 [Acidobacterium capsulatum ATCC 51196]	1.89E-23
Pg_Root14792_c0_seq1	gi|597876448|gb|EYC25817.1| hypothetical protein Y032_0011g1400 [Ancylostoma ceylanicum]	6.60E-21
Pg_Root14835_c0_seq1	gi|388854671|emb|CCF51828.1| probable CCT6-component of chaperonin-containing T-complex (zeta subunit) [Ustilago hordei]	2.56E-28
Pg_Root14853_c0_seq1	gi|470421330|ref|XP_004337378.1| Major Vault Protein repeatcontaining protein [Acanthamoeba castellanii str. Neff] &gt;gnl|BL_ORD_ID|59764 Major Vault Protein repeatcontaining protein [Acanthamoeba castellanii str. Neff]	5.10E-21
Pg_Root14874_c0_seq1	gi|224814580|gb|ACN65500.1| chloroplast carboxyltransferase alpha subunit isoform 2 [Brassica rapa]	4.09E-47
Pg_Root14910_c0_seq1	gi|356545108|ref|XP_003540987.1| PREDICTED: cysteine proteinase RD19a-like [Glycine max]	4.83E-11
Pg_Root14933_c0_seq1	gi|384496519|gb|EIE87010.1| methylmalonate-semialdehyde dehydrogenase (acylating) [Rhizopus delemar RA 99-880]	4.39E-28
Pg_Root14949_c0_seq1	gi|573962496|ref|XP_006663395.1| PREDICTED: serine carboxypeptidase-like 18-like [Oryza brachyantha]	3.38E-17
Pg_Root14969_c0_seq1	gi|567176041|ref|XP_006400614.1| hypothetical protein EUTSA_v10014993mg [Eutrema salsugineum] &gt;gnl|BL_ORD_ID|870618 hypothetical protein EUTSA_v10014993mg [Eutrema salsugineum]	1.99E-17
Pg_Root15037_c0_seq1	gi|195619548|gb|ACG31604.1| 60S acidic ribosomal protein P1 [Zea mays]	9.05E-10
Pg_Root15050_c0_seq1	gi|470294702|ref|XP_004344468.1| fragmin60 [Capsaspora owczarzaki ATCC 30864] &gt;gnl|BL_ORD_ID|1310391 fragmin60 [Capsaspora owczarzaki ATCC 30864]	2.82E-48
Pg_Root15064_c0_seq1	gi|388252715|gb|AFK24440.1| HSFA9 [Coffea arabica]	1.44E-31
Pg_Root15072_c0_seq1	gi|375147943|ref|YP_005010384.1| ATPase AAA-2 domain-containing protein [Niastella koreensis GR20-10] &gt;gnl|BL_ORD_ID|2165296 ATP-dependent Clp protease ClpC [Niastella koreensis] &gt;gnl|BL_ORD_ID|2165296 ATPase AAA-2 domain protein [Niastella koreensis GR20-10]	2.18E-19
Pg_Root15104_c0_seq1	gi|630347393|ref|XP_007862997.1| Ureohydrolase [Gloeophyllum trabeum ATCC 11539] &gt;gnl|BL_ORD_ID|2368054 Ureohydrolase [Gloeophyllum trabeum ATCC 11539]	2.76E-14
Pg_Root15117_c0_seq1	gi|62989809|emb|CAD91297.1| mitochondrial ribosomal protein RPS13 [Panisea tricallosa] &gt;gnl|BL_ORD_ID|539382 mitochondrial ribosomal protein RPS13 [Pholidota carnea]	9.54E-11
Pg_Root15180_c0_seq1	gi|237682454|gb|ACR10274.1| flavin-monooxygenase [Brassica rapa subsp. pekinensis]	3.56E-59
Pg_Root15189_c0_seq1	gi|239813338|ref|YP_002942248.1| RNP-1 like RNA-binding protein [Variovorax paradoxus S110] &gt;gnl|BL_ORD_ID|1389592 RNA-binding protein [Variovorax paradoxus] &gt;gnl|BL_ORD_ID|1389592 RNP-1 like RNA-binding protein [Variovorax paradoxus S110]	2.92E-24
Pg_Root15194_c0_seq2	gi|595492686|gb|EXX75948.1| ribosomal 60S subunit protein L26A [Rhizophagus irregularis DAOM 197198w]	2.97E-61
Pg_Root15195_c0_seq1	gi|552922021|gb|ESA06333.1| hypothetical protein GLOINDRAFT_335890 [Rhizophagus irregularis DAOM 181602] &gt;gnl|BL_ORD_ID|318249 ribosomal 60S subunit protein L2B [Rhizophagus irregularis DAOM 197198w] &gt;gnl|BL_ORD_ID|318249 ribosomal 60S subunit protein L2B [Rhizophagus irregularis DAOM 197198w]	2.71E-62
Pg_Root15222_c0_seq1	gi|567158786|ref|XP_006418833.1| hypothetical protein EUTSA_v10002521mg [Eutrema salsugineum] &gt;gnl|BL_ORD_ID|866129 hypothetical protein EUTSA_v10002521mg [Eutrema salsugineum]	1.21E-30
Pg_Root15222_c1_seq1	gi|15229524|ref|NP_189024.1| UDP-D-glucuronate 4-epimerase 6 [Arabidopsis thaliana] &gt;gnl|BL_ORD_ID|1621487 RecName: Full=UDP-glucuronate 4-epimerase 6; AltName: Full=UDP-glucuronic acid epimerase 6; Short=AtUGlcAE2 [Arabidopsis thaliana] &gt;gnl|BL_ORD_ID|1621487 putative NAD dependent epimerase [Arabidopsis thaliana] &gt;gnl|BL_ORD_ID|1621487 nucleotide sugar epimerase-like protein [Arabidops…	6.60E-45
Pg_Root15262_c0_seq1	gi|225442939|ref|XP_002265369.1| PREDICTED: SNF1-related protein kinase regulatory subunit gamma-like PV42a [Vitis vinifera] &gt;gnl|BL_ORD_ID|106884 unnamed protein product [Vitis vinifera]	4.72E-19
Pg_Root15276_c0_seq1	gi|384501244|gb|EIE91735.1| histone H2A [Rhizopus delemar RA 99-880]	6.79E-42
Pg_Root15299_c0_seq1	gi|225442470|ref|XP_002283686.1| PREDICTED: histidine-containing phosphotransfer protein 4 [Vitis vinifera] &gt;gnl|BL_ORD_ID|1737449 unnamed protein product [Vitis vinifera]	4.32E-36
Pg_Root15300_c0_seq1	gi|567220472|ref|XP_006413865.1| hypothetical protein EUTSA_v10026002mg [Eutrema salsugineum] &gt;gnl|BL_ORD_ID|882945 hypothetical protein EUTSA_v10026002mg [Eutrema salsugineum]	1.49E-28
Pg_Root15309_c0_seq1	gi|342183460|emb|CCC92940.1| putative polyadenylate-binding protein 1 [Trypanosoma congolense IL3000]	4.32E-20
Pg_Root15314_c0_seq1	gi|315307982|gb|ADU04394.1| vitellogenin [Bemisia tabaci]	2.85E-48
Pg_Root15345_c0_seq1	gi|511003188|gb|EPB84599.1| hypothetical protein HMPREF1544_08616 [Mucor circinelloides f. circinelloides 1006PhL]	6.66E-13
Pg_Root15350_c0_seq1	gi|595458535|gb|EXX62572.1| Ato2p [Rhizophagus irregularis DAOM 197198w]	2.12E-100
Pg_Root15381_c0_seq1	gi|567196805|ref|XP_006406391.1| hypothetical protein EUTSA_v10020926mg [Eutrema salsugineum] &gt;gnl|BL_ORD_ID|876047 hypothetical protein EUTSA_v10020926mg [Eutrema salsugineum]	2.38E-34
Pg_Root15403_c0_seq1	gi|356530231|ref|XP_003533686.1| PREDICTED: ammonium transporter 3 member 1-like [Glycine max]	1.55E-33
Pg_Root15411_c0_seq1	gi|597573437|ref|XP_007289775.1| alcohol oxidase p68 [Marssonina brunnea f. sp. &apos;multigermtubi&apos; MB_m1] &gt;gnl|BL_ORD_ID|434922 alcohol oxidase p68 [Marssonina brunnea f. sp. &apos;multigermtubi&apos; MB_m1]	1.68E-85
Pg_Root15420_c0_seq1	gi|597883902|gb|EYC33262.1| hypothetical protein Y032_0002g692 [Ancylostoma ceylanicum]	1.06E-50
Pg_Root15429_c0_seq1	gi|15224536|ref|NP_180620.1| histone H1.2 [Arabidopsis thaliana] &gt;gnl|BL_ORD_ID|1513168 RecName: Full=Histone H1.2 [Arabidopsis thaliana] &gt;gnl|BL_ORD_ID|1513168 putative histone H1 protein [Arabidopsis thaliana] &gt;gnl|BL_ORD_ID|1513168 Histone H1-2 [Arabidopsis thaliana] &gt;gnl|BL_ORD_ID|1513168 putative histone H1 protein [Arabidopsis thaliana] &gt;gnl|BL_ORD_ID|1513168 histone H1 [Arab…	1.01E-21
Pg_Root15439_c0_seq1	gi|566171280|ref|XP_002307253.2| hypothetical protein POPTR_0005s14230g, partial [Populus trichocarpa] &gt;gnl|BL_ORD_ID|2303530 hypothetical protein POPTR_0005s14230g, partial [Populus trichocarpa]	6.28E-23
Pg_Root15472_c0_seq1	gi|498910046|ref|WP_010845272.1| hypothetical protein [Xenorhabdus nematophila] &gt;gnl|BL_ORD_ID|2730338 hypothetical protein XNC3_150005 [Xenorhabdus nematophila F1]	1.11E-07
Pg_Root15474_c0_seq1	gi|222424801|dbj|BAH20353.1| AT1G78900 [Arabidopsis thaliana]	1.67E-32
Pg_Root15475_c0_seq1	gi|56693623|gb|AAW22622.1| porin-like protein [Brassica napus]	1.55E-70
Pg_Root15482_c0_seq1	gi|147769830|emb|CAN61277.1| hypothetical protein VITISV_002607 [Vitis vinifera]	7.88E-22
Pg_Root15487_c0_seq1	gi|470406901|ref|XP_004336000.1| ribosomal protein S4, putative, partial [Acanthamoeba castellanii str. Neff] &gt;gnl|BL_ORD_ID|58392 ribosomal protein S4, putative, partial [Acanthamoeba castellanii str. Neff]	1.93E-68
Pg_Root15490_c0_seq1	gi|81248477|gb|ABB69022.1| SKP1 [Brassica napus]	4.73E-11
Pg_Root15507_c0_seq1	gi|116235665|gb|ABJ88949.1| arginine kinase [Triatoma vitticeps]	1.94E-44
Pg_Root15511_c0_seq1	gi|525506945|ref|NP_001267518.1| uncharacterized protein LOC100797855 [Glycine max] &gt;gnl|BL_ORD_ID|1658908 3-ketoacyl-CoA synthase [Glycine max]	3.97E-26
Pg_Root15565_c0_seq1	gi|587933310|gb|EXC20285.1| hypothetical protein L484_020503 [Morus notabilis]	2.09E-31
Pg_Root15621_c0_seq1	gi|169603618|ref|XP_001795230.1| hypothetical protein SNOG_04817 [Phaeosphaeria nodorum SN15] &gt;gnl|BL_ORD_ID|924025 hypothetical protein SNOG_04817 [Phaeosphaeria nodorum SN15]	3.70E-56
Pg_Root15657_c0_seq1	gi|260804823|ref|XP_002597287.1| hypothetical protein BRAFLDRAFT_118167 [Branchiostoma floridae] &gt;gnl|BL_ORD_ID|999475 hypothetical protein BRAFLDRAFT_118167 [Branchiostoma floridae]	1.16E-17
Pg_Root15666_c0_seq1	gi|587889730|gb|EXB78394.1| 60S acidic ribosomal protein P1-1 [Morus notabilis]	7.30E-07
Pg_Root15695_c0_seq1	gi|308453876|ref|XP_003089621.1| hypothetical protein CRE_18315 [Caenorhabditis remanei] &gt;gnl|BL_ORD_ID|514609 hypothetical protein CRE_18315 [Caenorhabditis remanei]	4.02E-18
Pg_Root15699_c0_seq1	gi|590686482|ref|XP_007042393.1| AP2/B3-like transcriptional factor family protein, putative isoform 1 [Theobroma cacao] &gt;gnl|BL_ORD_ID|849466 AP2/B3-like transcriptional factor family protein, putative isoform 1 [Theobroma cacao] &gt;gnl|BL_ORD_ID|849466 AP2/B3-like transcriptional factor family protein, putative isoform 1 [Theobroma cacao] &gt;gnl|BL_ORD_ID|849466 AP2/B3-like transcriptional…	2.02E-25
Pg_Root15702_c0_seq1	gi|604314204|gb|EYU27091.1| hypothetical protein MIMGU_mgv1a026877mg, partial [Mimulus guttatus]	1.88E-31
Pg_Root15710_c0_seq1	gi|91786395|ref|YP_547347.1| 50S ribosomal protein L14 [Polaromonas sp. JS666] &gt;gnl|BL_ORD_ID|226994 50S ribosomal protein L14 [Polaromonas naphthalenivorans CJ2] &gt;gnl|BL_ORD_ID|226994 MULTISPECIES: 50S ribosomal protein L14 [Polaromonas] &gt;gnl|BL_ORD_ID|226994 RecName: Full=50S ribosomal protein L14 [Polaromonas sp. JS666] &gt;gnl|BL_ORD_ID|226994 RecName: Full=50S ribosomal protein L14 …	1.12E-23
Pg_Root15773_c0_seq1	gi|260801701|ref|XP_002595734.1| hypothetical protein BRAFLDRAFT_64862 [Branchiostoma floridae] &gt;gnl|BL_ORD_ID|981552 hypothetical protein BRAFLDRAFT_64862 [Branchiostoma floridae]	2.97E-37
Pg_Root15785_c0_seq1	gi|15231730|ref|NP_190870.1| 60S ribosomal protein L24-2 [Arabidopsis thaliana] &gt;gnl|BL_ORD_ID|1778258 RecName: Full=60S ribosomal protein L24-2; AltName: Full=Protein SHORT VALVE 1 [Arabidopsis thaliana] &gt;gnl|BL_ORD_ID|1778258 60S ribosomal protein-like [Arabidopsis thaliana] &gt;gnl|BL_ORD_ID|1778258 AT3g53020/F8J2_190 [Arabidopsis thaliana] &gt;gnl|BL_ORD_ID|1778258 60S ribosomal protein…	3.64E-51
Pg_Root15796_c0_seq1	gi|541040528|gb|ERG79984.1| fmrfamide-like neuropeptides 1 [Ascaris suum]	2.06E-22
Pg_Root15804_c0_seq1	gi|590719867|ref|XP_007051174.1| Glycerol-3-phosphate acyltransferase 3, putative [Theobroma cacao] &gt;gnl|BL_ORD_ID|846839 Glycerol-3-phosphate acyltransferase 3, putative [Theobroma cacao]	6.96E-47
Pg_Root15860_c0_seq2	gi|528214487|gb|EPY18934.1| cellular nucleic acid-binding protein [Angomonas deanei]	6.51E-08
Pg_Root15883_c0_seq1	gi|565461146|ref|XP_006288572.1| hypothetical protein CARUB_v10001862mg, partial [Capsella rubella] &gt;gnl|BL_ORD_ID|2647048 hypothetical protein CARUB_v10001862mg, partial [Capsella rubella]	1.57E-33
Pg_Root15894_c1_seq1	gi|567183670|ref|XP_006402753.1| hypothetical protein EUTSA_v10006181mg [Eutrema salsugineum] &gt;gnl|BL_ORD_ID|872622 hypothetical protein EUTSA_v10006181mg [Eutrema salsugineum] &gt;gnl|BL_ORD_ID|872622 hypothetical protein EUTSA_v10006181mg [Eutrema salsugineum] &gt;gnl|BL_ORD_ID|872622 hypothetical protein EUTSA_v10006181mg [Eutrema salsugineum] &gt;gnl|BL_ORD_ID|872622 hypothetical protein E…	1.78E-37
Pg_Root15915_c0_seq1	gi|1351030|sp|P21239.2|RUB1_BRANA RecName: Full=RuBisCO large subunit-binding protein subunit alpha, chloroplastic; AltName: Full=60 kDa chaperonin subunit alpha; AltName: Full=CPN-60 alpha; Flags: Precursor &gt;gnl|BL_ORD_ID|1622661 60-kDa chaperonin-60 alpha-polypeptide precursor, partial [Brassica napus]	2.98E-77
Pg_Root15935_c0_seq1	gi|567192789|ref|XP_006405281.1| hypothetical protein EUTSA_v10027878mg [Eutrema salsugineum] &gt;gnl|BL_ORD_ID|874986 hypothetical protein EUTSA_v10027878mg [Eutrema salsugineum]	1.15E-12
Pg_Root15976_c0_seq1	gi|590602501|ref|XP_007019770.1| Uncharacterized protein TCM_036100 [Theobroma cacao] &gt;gnl|BL_ORD_ID|866734 Uncharacterized protein TCM_036100 [Theobroma cacao]	2.37E-18
Pg_Root15981_c0_seq1	gi|156060255|ref|XP_001596050.1| hypothetical protein SS1G_02266 [Sclerotinia sclerotiorum 1980] &gt;gnl|BL_ORD_ID|2370347 hypothetical protein SS1G_02266 [Sclerotinia sclerotiorum 1980 UF-70]	1.25E-43
Pg_Root15995_c0_seq1	gi|595486946|gb|EXX72854.1| Dit2p [Rhizophagus irregularis DAOM 197198w]	1.26E-67
Pg_Root15995_c1_seq1	gi|552916114|gb|ESA01374.1| hypothetical protein GLOINDRAFT_68596 [Rhizophagus irregularis DAOM 181602]	1.74E-102
Pg_Root16017_c0_seq1	gi|565379864|ref|XP_006356337.1| PREDICTED: 40S ribosomal protein S2-3-like [Solanum tuberosum]	1.52E-33
Pg_Root16019_c0_seq1	gi|444790|prf||1908224A nucleotide translocator	9.10E-26
Pg_Root16023_c0_seq1	gi|567163602|ref|XP_006397097.1| hypothetical protein EUTSA_v10028384mg [Eutrema salsugineum] &gt;gnl|BL_ORD_ID|867335 hypothetical protein EUTSA_v10028384mg [Eutrema salsugineum]	6.12E-14
Pg_Root16024_c0_seq1	gi|567165481|ref|XP_006397550.1| hypothetical protein EUTSA_v10001481mg [Eutrema salsugineum] &gt;gnl|BL_ORD_ID|867758 hypothetical protein EUTSA_v10001481mg [Eutrema salsugineum]	1.99E-33
Pg_Root16042_c0_seq1	gi|192361599|ref|YP_001982391.1| flagellin [Cellvibrio japonicus Ueda107] &gt;gnl|BL_ORD_ID|392724 flagellin [Cellvibrio japonicus] &gt;gnl|BL_ORD_ID|392724 flagellin [Cellvibrio japonicus Ueda107]	3.02E-67
Pg_Root16046_c0_seq1	gi|567124612|ref|XP_006391227.1| hypothetical protein EUTSA_v10019165mg [Eutrema salsugineum] &gt;gnl|BL_ORD_ID|857910 hypothetical protein EUTSA_v10019165mg [Eutrema salsugineum]	3.60E-14
Pg_Root16053_c0_seq1	gi|470445581|ref|XP_004339862.1| protein kinase domain containing protein [Acanthamoeba castellanii str. Neff] &gt;gnl|BL_ORD_ID|62238 protein kinase domain containing protein [Acanthamoeba castellanii str. Neff]	5.04E-37
Pg_Root16067_c0_seq1	gi|595506595|gb|EXX79641.1| sulfate adenylyltransferase [Rhizophagus irregularis DAOM 197198w]	1.82E-79
Pg_Root16071_c0_seq2	gi|224139782|ref|XP_002323274.1| hypothetical protein POPTR_0016s04340g [Populus trichocarpa] &gt;gnl|BL_ORD_ID|1527597 hypothetical protein POPTR_0016s04340g [Populus trichocarpa]	3.47E-33
Pg_Root16077_c0_seq1	gi|460389838|ref|XP_004240555.1| PREDICTED: cation/H(+) antiporter 15-like [Solanum lycopersicum]	1.24E-58
Pg_Root16091_c0_seq1	gi|294979134|dbj|BAJ05813.1| cellulose synthase catalytic subunit [Oryza sativa Indica Group]	4.85E-39
Pg_Root16098_c0_seq1	gi|53983011|gb|AAV25874.1| 2-isopropylmalate synthase [Brassica oleracea]	3.71E-40
Pg_Root16099_c0_seq1	gi|512202506|gb|EPE31333.1| P-loop containing nucleoside triphosphate hydrolase [Glarea lozoyensis ATCC 20868]	3.37E-73
Pg_Root16104_c0_seq2	gi|565473721|ref|XP_006294538.1| hypothetical protein CARUB_v10023573mg [Capsella rubella] &gt;gnl|BL_ORD_ID|2652817 hypothetical protein CARUB_v10023573mg [Capsella rubella]	1.71E-16
Pg_Root16156_c0_seq1	gi|568872995|ref|XP_006489647.1| PREDICTED: peroxygenase 1-like [Citrus sinensis]	5.70E-44
Pg_Root16176_c0_seq1	gi|568291202|gb|ETN79000.1| malate dehydrogenase, NAD-dependent [Necator americanus]	3.49E-30
Pg_Root16178_c0_seq1	gi|15239123|ref|NP_201371.1| leucine-rich repeat receptor-like serine/threonine-protein kinase BAM1 [Arabidopsis thaliana] &gt;gnl|BL_ORD_ID|1647053 leucine-rich repeat receptor-like serine/threonine-protein kinase BAM1 [Arabidopsis thaliana] &gt;gnl|BL_ORD_ID|1647053 RecName: Full=Leucine-rich repeat receptor-like serine/threonine-protein kinase BAM1; AltName: Full=Protein BARELY ANY MERISTEM 1;…	3.10E-34
Pg_Root16190_c0_seq1	gi|470301089|ref|XP_004347262.1| cathepsin L2 [Capsaspora owczarzaki ATCC 30864] &gt;gnl|BL_ORD_ID|1315225 cathepsin L2 [Capsaspora owczarzaki ATCC 30864]	5.81E-57
Pg_Root16199_c0_seq1	gi|17554972|ref|NP_499285.1| Protein TTR-15 [Caenorhabditis elegans] &gt;gnl|BL_ORD_ID|1492253 RecName: Full=Transthyretin-like protein 15; Flags: Precursor &gt;gnl|BL_ORD_ID|1492253 Protein TTR-15 [Caenorhabditis elegans]	7.60E-09
Pg_Root16207_c0_seq1	gi|620691355|gb|KAK51464.1| RNA-directed DNA polymerase domain protein, partial [Bordetella bronchiseptica OSU054]	8.12E-11
Pg_Root16230_c0_seq2	gi|10197652|gb|AAG14962.1|AF214008_1 cytochrome p450-dependent monooxygenase [Brassica napus]	5.30E-86
Pg_Root16238_c0_seq1	gi|568866317|ref|XP_006486503.1| PREDICTED: uncharacterized protein LOC102607673 [Citrus sinensis]	2.21E-16
Pg_Root16246_c0_seq1	gi|565493570|ref|XP_006304424.1| hypothetical protein CARUB_v10011009mg [Capsella rubella] &gt;gnl|BL_ORD_ID|2662426 hypothetical protein CARUB_v10011009mg [Capsella rubella]	3.00E-45
Pg_Root16261_c0_seq1	gi|557121714|emb|CDI80752.1| hypothetical protein, conserved [Eimeria acervulina]	1.05E-34
Pg_Root16293_c0_seq1	gi|12003376|gb|AAG43545.1|AF211527_1 Avr9/Cf-9 rapidly elicited protein 1 [Nicotiana tabacum]	2.90E-16
Pg_Root16293_c0_seq2	gi|12003376|gb|AAG43545.1|AF211527_1 Avr9/Cf-9 rapidly elicited protein 1 [Nicotiana tabacum]	2.85E-16
Pg_Root16319_c0_seq1	gi|567209781|ref|XP_006409914.1| hypothetical protein EUTSA_v10016643mg [Eutrema salsugineum] &gt;gnl|BL_ORD_ID|879315 hypothetical protein EUTSA_v10016643mg [Eutrema salsugineum]	2.32E-74
Pg_Root16354_c1_seq1	gi|297853374|ref|XP_002894568.1| transferase family protein [Arabidopsis lyrata subsp. lyrata] &gt;gnl|BL_ORD_ID|2671468 transferase family protein [Arabidopsis lyrata subsp. lyrata]	2.31E-45
Pg_Root16360_c0_seq1	gi|147834092|emb|CAN64335.1| hypothetical protein VITISV_001808 [Vitis vinifera]	2.74E-29
Pg_Root16394_c0_seq1	gi|567908217|ref|XP_006446422.1| hypothetical protein CICLE_v10017790mg [Citrus clementina] &gt;gnl|BL_ORD_ID|1020769 hypothetical protein CICLE_v10017790mg [Citrus clementina]	2.39E-10
Pg_Root16408_c0_seq1	gi|496351971|ref|WP_009061147.1| molecular chaperone Hsp20 [Methylacidiphilum fumariolicum] &gt;gnl|BL_ORD_ID|658888 Molecular chaperone, HSP20 family [Methylacidiphilum fumariolicum SolV]	4.63E-22
Pg_Root16409_c0_seq1	gi|568849603|ref|XP_006478539.1| PREDICTED: uncharacterized protein LOC102614166 [Citrus sinensis]	1.16E-19
Pg_Root16414_c0_seq1	gi|297803442|ref|XP_002869605.1| hypothetical protein ARALYDRAFT_492157 [Arabidopsis lyrata subsp. lyrata] &gt;gnl|BL_ORD_ID|2647112 hypothetical protein ARALYDRAFT_492157 [Arabidopsis lyrata subsp. lyrata]	2.84E-56
Pg_Root16435_c0_seq1	gi|567209626|ref|XP_006409871.1| hypothetical protein EUTSA_v10016234mg [Eutrema salsugineum] &gt;gnl|BL_ORD_ID|879274 hypothetical protein EUTSA_v10016234mg [Eutrema salsugineum]	1.15E-12
Pg_Root16478_c0_seq1	gi|300023134|ref|YP_003755745.1| methanol/ethanol family PQQ-dependent dehydrogenase [Hyphomicrobium denitrificans ATCC 51888] &gt;gnl|BL_ORD_ID|2307273 methanol dehydrogenase [Hyphomicrobium denitrificans] &gt;gnl|BL_ORD_ID|2307273 PQQ-dependent dehydrogenase, methanol/ethanol family [Hyphomicrobium denitrificans ATCC 51888]	3.19E-39
Pg_Root16498_c0_seq1	gi|567125871|ref|XP_006391566.1| hypothetical protein EUTSA_v10019314mg [Eutrema salsugineum] &gt;gnl|BL_ORD_ID|858234 hypothetical protein EUTSA_v10019314mg [Eutrema salsugineum]	1.86E-23
Pg_Root16509_c0_seq1	gi|565459996|ref|XP_006287997.1| hypothetical protein CARUB_v10001230mg [Capsella rubella] &gt;gnl|BL_ORD_ID|2646486 hypothetical protein CARUB_v10001230mg [Capsella rubella]	1.11E-23
Pg_Root16541_c0_seq1	gi|629076529|gb|KCW44694.1| hypothetical protein EUGRSUZ_L01770 [Eucalyptus grandis]	6.77E-42
Pg_Root16547_c0_seq1	gi|393910971|gb|EFO28242.2| phosphate carrier protein [Loa loa]	1.13E-28
Pg_Root16553_c0_seq1	gi|470438077|ref|XP_004339051.1| protein tolA, putative [Acanthamoeba castellanii str. Neff] &gt;gnl|BL_ORD_ID|61428 protein tolA, putative [Acanthamoeba castellanii str. Neff]	6.20E-35
Pg_Root16586_c0_seq1	gi|332671829|ref|YP_004454837.1| hypothetical protein Celf_3337 [Cellulomonas fimi ATCC 484] &gt;gnl|BL_ORD_ID|2519098 hypothetical protein [Cellulomonas fimi] &gt;gnl|BL_ORD_ID|2519098 hypothetical protein containing MIR motif [Cellulomonas fimi ATCC 484]	1.62E-28
Pg_Root16591_c0_seq1	gi|567179021|ref|XP_006401475.1| hypothetical protein EUTSA_v10012896mg [Eutrema salsugineum] &gt;gnl|BL_ORD_ID|871417 hypothetical protein EUTSA_v10012896mg [Eutrema salsugineum]	3.98E-58
Pg_Root16597_c0_seq1	gi|567204529|ref|XP_006408564.1| hypothetical protein EUTSA_v10020441mg [Eutrema salsugineum] &gt;gnl|BL_ORD_ID|805701 hypothetical protein EUTSA_v10020441mg [Eutrema salsugineum] &gt;gnl|BL_ORD_ID|805701 hypothetical protein EUTSA_v10020441mg [Eutrema salsugineum] &gt;gnl|BL_ORD_ID|805701 unnamed protein product [Thellungiella halophila] &gt;gnl|BL_ORD_ID|805701 hypothetical protein EUTSA_v10020…	2.31E-45
Pg_Root16598_c0_seq1	gi|518482835|ref|WP_019653042.1| 50S ribosomal protein L31 [Variovorax paradoxus]	5.09E-37
Pg_Root16604_c0_seq1	gi|79313191|ref|NP_001030675.1| universal stress protein-like protein [Arabidopsis thaliana] &gt;gnl|BL_ORD_ID|2372965 universal stress protein-like protein [Arabidopsis thaliana]	6.12E-14
Pg_Root16609_c0_seq1	gi|634354081|gb|KDE09119.1| 40S ribosomal protein S28 [Microbotryum violaceum p1A1 Lamole]	1.43E-15
Pg_Root16615_c0_seq1	gi|45708616|gb|AAH34225.1| DNAH2 protein [Homo sapiens]	2.05E-17
Pg_Root16633_c0_seq1	gi|567166768|ref|XP_006397919.1| hypothetical protein EUTSA_v10001346mg [Eutrema salsugineum] &gt;gnl|BL_ORD_ID|868106 hypothetical protein EUTSA_v10001346mg [Eutrema salsugineum]	0
Pg_Root16633_c1_seq1	gi|567166768|ref|XP_006397919.1| hypothetical protein EUTSA_v10001346mg [Eutrema salsugineum] &gt;gnl|BL_ORD_ID|868106 hypothetical protein EUTSA_v10001346mg [Eutrema salsugineum]	4.72E-82
Pg_Root16639_c0_seq1	gi|71746448|ref|XP_822279.1| 40S ribosomal protein S6 [Trypanosoma brucei brucei strain 927/4 GUTat10.1] &gt;gnl|BL_ORD_ID|1232862 Chain 3, High-resolution Cryo-electron Microscopy Structure Of The Trypanosoma Brucei Ribosome &gt;gnl|BL_ORD_ID|1232862 40S ribosomal protein S6, putative [Trypanosoma brucei brucei strain 927/4 GUTat10.1]	5.50E-39
Pg_Root16639_c1_seq1	gi|157869182|ref|XP_001683143.1| putative 40S ribosomal protein S6 [Leishmania major strain Friedlin] &gt;gnl|BL_ORD_ID|1591438 putative 40S ribosomal protein S6 [Leishmania major strain Friedlin] &gt;gnl|BL_ORD_ID|1591438 RecName: Full=40S ribosomal protein S6 [Leishmania major] &gt;gnl|BL_ORD_ID|1591438 putative 40S ribosomal protein S6 [Leishmania major strain Friedlin] &gt;gnl|BL_ORD_ID|15914…	1.09E-31
Pg_Root16640_c0_seq1	gi|464547|sp|P34729.1|RAS1_PHYPO RecName: Full=Ras-like protein 1; Flags: Precursor &gt;gnl|BL_ORD_ID|1726109 ras1 protein [Physarum polycephalum] &gt;gnl|BL_ORD_ID|1726109 Ppras1 protein precursor [Physarum polycephalum]	2.86E-72
Pg_Root16640_c1_seq1	gi|464547|sp|P34729.1|RAS1_PHYPO RecName: Full=Ras-like protein 1; Flags: Precursor &gt;gnl|BL_ORD_ID|1726109 ras1 protein [Physarum polycephalum] &gt;gnl|BL_ORD_ID|1726109 Ppras1 protein precursor [Physarum polycephalum]	1.47E-20
Pg_Root16653_c0_seq2	gi|470509262|ref|XP_004349732.1| ribosomal protein S10p/S20e, putative [Acanthamoeba castellanii str. Neff] &gt;gnl|BL_ORD_ID|66985 ribosomal protein S10p/S20e, putative [Acanthamoeba castellanii str. Neff]	2.92E-24
Pg_Root16665_c0_seq1	gi|494853792|ref|WP_007579892.1| lipoprotein [Burkholderia terrae] &gt;gnl|BL_ORD_ID|1179111 lipoprotein [Burkholderia terrae BS001]	8.23E-11
Pg_Root16670_c0_seq1	gi|595490759|gb|EXX74523.1| Tcb1p [Rhizophagus irregularis DAOM 197198w]	4.73E-43
Pg_Root16682_c0_seq1	gi|545117224|ref|WP_021479867.1| DNA-directed RNA polymerase subunit beta [Bacillus sp. EGD-AK10] &gt;gnl|BL_ORD_ID|1591108 DNA-directed RNA polymerase subunit beta [Bacillus sp. EGD-AK10]	1.10E-39
Pg_Root16689_c0_seq1	gi|70909597|emb|CAJ17224.1| ribosomal protein L3e [Micromalthus debilis]	6.50E-32
Pg_Root16692_c0_seq1	gi|597834292|gb|EYB83976.1| hypothetical protein Y032_0325g2544 [Ancylostoma ceylanicum]	4.52E-25
Pg_Root16702_c0_seq2	gi|300121321|emb|CBK21701.2| unnamed protein product [Blastocystis hominis] &gt;gnl|BL_ORD_ID|2897237 unnamed protein product [Blastocystis hominis] &gt;gnl|BL_ORD_ID|2897237 unnamed protein product [Blastocystis hominis] &gt;gnl|BL_ORD_ID|2897237 unnamed protein product [Blastocystis hominis]	2.34E-34
Pg_Root16712_c0_seq1	gi|403371788|gb|EJY85778.1| 40S ribosomal protein rpS11e [Oxytricha trifallax]	3.49E-54
Pg_Root16717_c0_seq1	gi|470442907|ref|XP_004339588.1| 60S ribosomal protein, putative [Acanthamoeba castellanii str. Neff] &gt;gnl|BL_ORD_ID|61965 60S ribosomal protein, putative [Acanthamoeba castellanii str. Neff]	8.03E-43
Pg_Root16718_c0_seq1	gi|568192672|ref|YP_008965451.1| Nad5 (mitochondrion) [Rhynchosporium secalis] &gt;gnl|BL_ORD_ID|2003507 Nad5 (mitochondrion) [Rhynchosporium secalis]	2.91E-24
Pg_Root16732_c0_seq1	gi|170575808|ref|XP_001893392.1| T-complex protein 1, gamma subunit [Brugia malayi] &gt;gnl|BL_ORD_ID|214592 T-complex protein 1, gamma subunit, putative [Brugia malayi]	3.20E-31
Pg_Root16744_c0_seq1	gi|443684524|gb|ELT88445.1| hypothetical protein CAPTEDRAFT_149799 [Capitella teleta]	8.43E-16
Pg_Root16749_c0_seq1	gi|495082613|ref|WP_007807437.1| MULTISPECIES: 50S ribosomal protein L7/L12 [Flavobacterium] &gt;gnl|BL_ORD_ID|2222882 ribosomal protein L7/L12 [Flavobacterium sp. CF136]	3.26E-28
Pg_Root16754_c0_seq2	gi|586753359|ref|XP_006852527.1| hypothetical protein AMTR_s00021p00178980 [Amborella trichopoda] &gt;gnl|BL_ORD_ID|2164976 hypothetical protein AMTR_s00021p00178980 [Amborella trichopoda]	9.73E-20
Pg_Root16758_c0_seq1	gi|256419783|ref|YP_003120436.1| PfpI family intracellular protease [Chitinophaga pinensis DSM 2588] &gt;gnl|BL_ORD_ID|1612234 glutamine amidotransferase [Chitinophaga pinensis] &gt;gnl|BL_ORD_ID|1612234 intracellular protease, PfpI family [Chitinophaga pinensis DSM 2588]	7.65E-57
Pg_Root16767_c0_seq1	gi|567190776|ref|XP_006404736.1| hypothetical protein EUTSA_v10000365mg [Eutrema salsugineum] &gt;gnl|BL_ORD_ID|874460 hypothetical protein EUTSA_v10000365mg [Eutrema salsugineum]	9.15E-39
Pg_Root16772_c0_seq1	gi|567191441|ref|XP_006404921.1| hypothetical protein EUTSA_v10000127mg [Eutrema salsugineum] &gt;gnl|BL_ORD_ID|805576 unnamed protein product [Thellungiella halophila] &gt;gnl|BL_ORD_ID|805576 hypothetical protein EUTSA_v10000127mg [Eutrema salsugineum]	1.00E-53
Pg_Root16779_c0_seq1	gi|15242465|ref|NP_196527.1| soluble inorganic pyrophosphatase 1 [Arabidopsis thaliana] &gt;gnl|BL_ORD_ID|1637940 RecName: Full=Soluble inorganic pyrophosphatase 1, chloroplastic; AltName: Full=Inorganic pyrophosphatase 1; AltName: Full=Pyrophosphate phospho-hydrolase 1; Short=PPase 1; Flags: Precursor [Arabidopsis thaliana] &gt;gnl|BL_ORD_ID|1637940 inorganic pyrophosphatase-like protein [Arabid…	3.32E-44
Pg_Root16786_c0_seq1	gi|590685849|ref|XP_007042213.1| Coatomer gamma-2 subunit / gamma-2 coat protein / gamma-2 COP, putative isoform 1 [Theobroma cacao] &gt;gnl|BL_ORD_ID|849297 Coatomer gamma-2 subunit / gamma-2 coat protein / gamma-2 COP, putative isoform 1 [Theobroma cacao]	3.55E-06
Pg_Root16791_c0_seq1	gi|532014514|ref|XP_005351032.1| PREDICTED: 60S ribosomal protein L23a-like [Microtus ochrogaster]	5.36E-47
Pg_Root16803_c0_seq1	gi|494918086|ref|WP_007644123.1| peptidoglycan-associated lipoprotein [Cellvibrio sp. BR] &gt;gnl|BL_ORD_ID|909324 outer membrane protein [Cellvibrio sp. BR]	3.90E-70
Pg_Root16808_c0_seq1	gi|326503984|dbj|BAK02778.1| predicted protein [Hordeum vulgare subsp. vulgare]	1.93E-20
Pg_Root16824_c0_seq1	gi|312088575|ref|XP_003145913.1| 60S ribosomal protein L5 [Loa loa] &gt;gnl|BL_ORD_ID|456742 60S ribosomal protein L5 [Loa loa]	3.49E-30
Pg_Root16836_c0_seq1	gi|527072531|ref|WP_020896001.1| hypothetical protein [Winogradskyella psychrotolerans] &gt;gnl|BL_ORD_ID|2687810 hypothetical protein ADIWIN_3487 [Winogradskyella psychrotolerans RS-3]	5.05E-21
Pg_Root16842_c0_seq1	gi|71991097|ref|NP_001023276.1| Protein VIT-6, isoform c [Caenorhabditis elegans] &gt;gnl|BL_ORD_ID|1742393 RecName: Full=Vitellogenin-6; Flags: Precursor [Caenorhabditis elegans] &gt;gnl|BL_ORD_ID|1742393 Protein VIT-6, isoform c [Caenorhabditis elegans]	1.13E-12
Pg_Root16848_c0_seq1	gi|495143736|ref|WP_007868543.1| phasin family protein [Polaromonas sp. CF318] &gt;gnl|BL_ORD_ID|2241982 phasin family protein [Polaromonas sp. CF318]	6.18E-11
Pg_Root16863_c0_seq1	gi|502165839|ref|XP_004513706.1| PREDICTED: uncharacterized protein LOC101513458, partial [Cicer arietinum]	2.98E-45
Pg_Root16867_c0_seq1	gi|48100966|ref|XP_392639.1| PREDICTED: ATP synthase subunit alpha, mitochondrial isoform 1 [Apis mellifera]	9.71E-65
Pg_Root16867_c1_seq1	gi|124487982|gb|ABN12074.1| putative mitochondrial ATP synthase alpha subunit precursor [Maconellicoccus hirsutus]	2.90E-24
Pg_Root16870_c0_seq1	gi|331696469|ref|YP_004332708.1| carbon-monoxide dehydrogenase large subunit [Pseudonocardia dioxanivorans CB1190] &gt;gnl|BL_ORD_ID|1941480 carbon monoxide dehydrogenase [Pseudonocardia dioxanivorans] &gt;gnl|BL_ORD_ID|1941480 carbon-monoxide dehydrogenase, large subunit [Pseudonocardia dioxanivorans CB1190]	2.47E-31
Pg_Root16880_c1_seq1	gi|451927189|gb|AGF85067.1| hypothetical protein glt_00258 [Moumouvirus goulette]	2.50E-07
Pg_Root16883_c0_seq1	gi|146298410|ref|YP_001193001.1| 50S ribosomal protein L32 [Flavobacterium johnsoniae UW101] &gt;gnl|BL_ORD_ID|620800 MULTISPECIES: 50S ribosomal protein L32 [Flavobacterium] &gt;gnl|BL_ORD_ID|620800 RecName: Full=50S ribosomal protein L32 [Flavobacterium johnsoniae UW101] &gt;gnl|BL_ORD_ID|620800 LSU ribosomal protein L32P [Flavobacterium johnsoniae UW101] &gt;gnl|BL_ORD_ID|620800 50S ribosomal …	2.56E-20
Pg_Root16888_c0_seq1	gi|390355639|ref|XP_795665.3| PREDICTED: protein arginine N-methyltransferase 1-like [Strongylocentrotus purpuratus]	9.01E-18
Pg_Root16916_c0_seq1	gi|296087797|emb|CBI35053.3| unnamed protein product [Vitis vinifera]	3.42E-25
Pg_Root16917_c0_seq1	gi|502165839|ref|XP_004513706.1| PREDICTED: uncharacterized protein LOC101513458, partial [Cicer arietinum]	4.45E-68
Pg_Root16918_c0_seq1	gi|586752465|ref|XP_006852286.1| hypothetical protein AMTR_s00049p00184300 [Amborella trichopoda] &gt;gnl|BL_ORD_ID|2164736 hypothetical protein AMTR_s00049p00184300 [Amborella trichopoda]	1.16E-41
Pg_Root16931_c0_seq1	gi|71415246|ref|XP_809696.1| 40S ribosomal protein S4 [Trypanosoma cruzi strain CL Brener] &gt;gnl|BL_ORD_ID|1758799 40S ribosomal protein S4 [Trypanosoma cruzi strain CL Brener] &gt;gnl|BL_ORD_ID|1758799 40S ribosomal protein S4 [Trypanosoma cruzi strain CL Brener] &gt;gnl|BL_ORD_ID|1758799 ribosomal protein S4 homolog [Trypanosoma cruzi] &gt;gnl|BL_ORD_ID|1758799 ribosomal protein S4 homolog [T…	3.79E-48
Pg_Root16941_c0_seq1	gi|410994534|gb|AFV96153.1| glutathion-S-transferase tau a, partial [Brassica oleracea]	2.87E-32
Pg_Root16942_c0_seq1	gi|363990304|gb|AEW46252.1| salt tolerance protein [Brassica napus] &gt;gnl|BL_ORD_ID|2374770 salt tolerance protein [Brassica napus]	2.67E-78
Pg_Root16942_c1_seq1	gi|363990304|gb|AEW46252.1| salt tolerance protein [Brassica napus] &gt;gnl|BL_ORD_ID|2374770 salt tolerance protein [Brassica napus]	2.28E-21
Pg_Root16949_c0_seq1	gi|587850249|gb|EXB40435.1| hypothetical protein L484_013738 [Morus notabilis]	3.49E-33
Pg_Root16953_c0_seq1	gi|470113948|ref|XP_004293181.1| PREDICTED: uncharacterized protein LOC101298394 [Fragaria vesca subsp. vesca]	6.64E-29
Pg_Root16953_c0_seq2	gi|470113948|ref|XP_004293181.1| PREDICTED: uncharacterized protein LOC101298394 [Fragaria vesca subsp. vesca]	3.50E-22
Pg_Root16979_c0_seq1	gi|595451599|gb|EXX59346.1| Dur3p [Rhizophagus irregularis DAOM 197198w]	5.44E-31
Pg_Root16980_c0_seq1	gi|353227612|emb|CCA78113.1| ATP synthase subunit 9 [Piriformospora indica DSM 11827]	4.20E-07
Pg_Root16987_c0_seq1	gi|590574794|ref|XP_007012506.1| Pectinesterase [Theobroma cacao] &gt;gnl|BL_ORD_ID|888873 Pectinesterase [Theobroma cacao]	2.18E-26
Pg_Root16993_c0_seq1	gi|241740113|gb|ACS68192.1| cellulose synthase 3.1 catalytic subunit [Brassica napus]	4.03E-66
Pg_Root17033_c0_seq1	gi|552926066|gb|ESA09971.1| hypothetical protein GLOINDRAFT_348402 [Rhizophagus irregularis DAOM 181602] &gt;gnl|BL_ORD_ID|321883 hypothetical protein RirG_231610 [Rhizophagus irregularis DAOM 197198w]	2.65E-46
Pg_Root17034_c0_seq2	gi|470474971|ref|XP_004342115.1| hypothetical protein ACA1_113500 [Acanthamoeba castellanii str. Neff] &gt;gnl|BL_ORD_ID|64381 hypothetical protein ACA1_113500 [Acanthamoeba castellanii str. Neff]	1.61E-14
Pg_Root17036_c0_seq1	gi|587929501|gb|EXC16657.1| hypothetical protein L484_007702 [Morus notabilis]	4.14E-15
Pg_Root17051_c0_seq1	gi|552915781|gb|ESA01061.1| hypothetical protein GLOINDRAFT_7891 [Rhizophagus irregularis DAOM 181602] &gt;gnl|BL_ORD_ID|312983 H(+)-exporting P2-type ATPase PMA1 [Rhizophagus irregularis DAOM 197198w]	9.78E-65
Pg_Root17056_c0_seq1	gi|595491871|gb|EXX75268.1| F1F0 ATP synthase subunit beta [Rhizophagus irregularis DAOM 197198w]	2.12E-35
Pg_Root17070_c0_seq1	gi|268581165|ref|XP_002645565.1| C. briggsae CBR-ASP-4 protein [Caenorhabditis briggsae] &gt;gnl|BL_ORD_ID|1736649 Protein CBR-ASP-4 [Caenorhabditis briggsae]	1.85E-55
Pg_Root17078_c0_seq1	gi|308487884|ref|XP_003106137.1| hypothetical protein CRE_20182 [Caenorhabditis remanei] &gt;gnl|BL_ORD_ID|529911 hypothetical protein CRE_20182 [Caenorhabditis remanei]	1.57E-38
Pg_Root17084_c0_seq1	gi|440808119|gb|AGC24234.1| glutamine synthetase 1 [Brassica napus] &gt;gnl|BL_ORD_ID|230277 glutamine synthetase 1 [Brassica napus]	1.71E-45
Pg_Root17094_c0_seq1	gi|383772503|ref|YP_005451569.1| cold shock protein [Bradyrhizobium sp. S23321] &gt;gnl|BL_ORD_ID|412009 cold-shock protein [Bradyrhizobium sp. S23321] &gt;gnl|BL_ORD_ID|412009 cold shock protein [Bradyrhizobium sp. S23321] &gt;gnl|BL_ORD_ID|412009 probable cold shock protein Y4CH [Bradyrhizobium sp. DOA9]	4.07E-18
Pg_Root17108_c0_seq1	gi|565442700|ref|XP_006283571.1| hypothetical protein CARUB_v10004624mg [Capsella rubella] &gt;gnl|BL_ORD_ID|2642206 hypothetical protein CARUB_v10004624mg [Capsella rubella]	1.15E-66
Pg_Root17125_c0_seq1	gi|552932720|gb|ESA16158.1| hypothetical protein GLOINDRAFT_159725 [Rhizophagus irregularis DAOM 181602] &gt;gnl|BL_ORD_ID|328068 ribosomal 40S subunit protein S22A [Rhizophagus irregularis DAOM 197198w] &gt;gnl|BL_ORD_ID|328068 ribosomal 40S subunit protein S22A [Rhizophagus irregularis DAOM 197198w] &gt;gnl|BL_ORD_ID|328068 ribosomal 40S subunit protein S22A [Rhizophagus irregularis DAOM 197198…	1.03E-45
Pg_Root17128_c0_seq1	gi|100801746|emb|CAK24967.1| gamma-glutamylcysteine synthetase [Brassica napus]	3.67E-87
Pg_Root17156_c0_seq2	gi|470145348|ref|XP_004308303.1| PREDICTED: uncharacterized protein LOC101292460 [Fragaria vesca subsp. vesca]	5.55E-47
Pg_Root17164_c0_seq1	gi|560995464|ref|XP_006220148.1| PREDICTED: 60S ribosomal protein L44-like [Vicugna pacos] &gt;gnl|BL_ORD_ID|1341925 Ribosomal protein L44e domain containing protein [Haemonchus contortus]	1.29E-40
Pg_Root17180_c0_seq1	gi|315307980|gb|ADU04393.1| vitellogenin [Bemisia tabaci]	1.61E-91
Pg_Root17182_c0_seq1	gi|517912946|ref|WP_019083154.1| XaxA [Yersinia enterocolitica]	3.27E-20
Pg_Root17219_c0_seq1	gi|255541470|ref|XP_002511799.1| cop9 signalosome complex subunit, putative [Ricinus communis] &gt;gnl|BL_ORD_ID|1565860 cop9 signalosome complex subunit, putative [Ricinus communis]	2.70E-06
Pg_Root17253_c0_seq1	gi|512204690|gb|EPE33513.1| Nucleoside diphosphate kinase, NDK [Glarea lozoyensis ATCC 20868]	6.85E-18
Pg_Root17255_c0_seq1	gi|312068729|ref|XP_003137350.1| eukaryotic translation initiation factor 5A-2 [Loa loa] &gt;gnl|BL_ORD_ID|465268 translation initiation factor eIF-5A [Loa loa]	7.32E-60
Pg_Root17260_c0_seq1	gi|556947666|ref|XP_005986819.1| PREDICTED: adenosylhomocysteinase A-like [Latimeria chalumnae]	6.70E-66
Pg_Root17291_c0_seq1	gi|225463546|ref|XP_002265645.1| PREDICTED: scarecrow-like protein 18 [Vitis vinifera] &gt;gnl|BL_ORD_ID|1741091 unnamed protein product [Vitis vinifera]	6.26E-48
Pg_Root17324_c0_seq1	gi|590651278|ref|XP_007032856.1| GRAS family transcription factor [Theobroma cacao] &gt;gnl|BL_ORD_ID|854569 GRAS family transcription factor [Theobroma cacao]	2.94E-24
Pg_Root17343_c0_seq1	gi|568866317|ref|XP_006486503.1| PREDICTED: uncharacterized protein LOC102607673 [Citrus sinensis]	2.72E-34
Pg_Root17344_c0_seq1	gi|567147700|ref|XP_006415873.1| hypothetical protein EUTSA_v10007453mg [Eutrema salsugineum] &gt;gnl|BL_ORD_ID|863277 hypothetical protein EUTSA_v10007453mg [Eutrema salsugineum]	1.94E-104
Pg_Root17348_c0_seq1	gi|628828177|ref|XP_007764392.1| DEAD-domain-containing protein [Coniophora puteana RWD-64-598 SS2] &gt;gnl|BL_ORD_ID|1513410 DEAD-domain-containing protein [Coniophora puteana RWD-64-598 SS2]	1.44E-127
Pg_Root17362_c0_seq1	gi|595483275|gb|EXX70703.1| malate dehydrogenase MDH1 [Rhizophagus irregularis DAOM 197198w]	2.55E-36
Pg_Root17378_c0_seq1	gi|567165603|ref|XP_006397585.1| hypothetical protein EUTSA_v10001450mg [Eutrema salsugineum] &gt;gnl|BL_ORD_ID|867792 hypothetical protein EUTSA_v10001450mg [Eutrema salsugineum]	1.22E-38
Pg_Root17378_c1_seq1	gi|470439751|ref|XP_004339226.1| GDPassociated inhibitor, putative [Acanthamoeba castellanii str. Neff] &gt;gnl|BL_ORD_ID|61603 GDPassociated inhibitor, putative [Acanthamoeba castellanii str. Neff]	2.31E-29
Pg_Root17381_c0_seq1	gi|160550191|gb|ABX44800.1| ubiquinated putative 40S ribosomal protein RPS27A [Flustra foliacea]	1.24E-14
Pg_Root17386_c0_seq1	gi|147792776|emb|CAN62233.1| hypothetical protein VITISV_010121 [Vitis vinifera]	1.06E-09
Pg_Root17399_c0_seq1	gi|119617792|gb|EAW97386.1| hCG2014900 [Homo sapiens]	8.84E-13
Pg_Root17409_c0_seq1	gi|297811651|ref|XP_002873709.1| ATHB-3 [Arabidopsis lyrata subsp. lyrata] &gt;gnl|BL_ORD_ID|2651138 ATHB-3 [Arabidopsis lyrata subsp. lyrata]	1.02E-39
Pg_Root17434_c0_seq1	gi|225456920|ref|XP_002278063.1| PREDICTED: transcription factor MYB39 [Vitis vinifera]	3.86E-30
Pg_Root17460_c0_seq1	gi|571475182|ref|XP_006586508.1| PREDICTED: uncharacterized protein LOC102669990 [Glycine max]	1.63E-22
Pg_Root17469_c0_seq1	gi|122195062|sp|Q20BM9.1|CSPL1_PANGI RecName: Full=CASP-like protein 1 &gt;gnl|BL_ORD_ID|592579 unknown [Panax ginseng]	3.87E-08
Pg_Root17475_c0_seq1	gi|495400696|ref|WP_008125395.1| catalase [Phyllobacterium sp. YR531] &gt;gnl|BL_ORD_ID|2347268 catalase [Phyllobacterium sp. YR531]	7.41E-73
Pg_Root17480_c0_seq1	gi|565496906|ref|XP_006306092.1| hypothetical protein CARUB_v10011515mg [Capsella rubella] &gt;gnl|BL_ORD_ID|2664058 hypothetical protein CARUB_v10011515mg [Capsella rubella]	2.45E-10
Pg_Root17489_c0_seq1	gi|359475372|ref|XP_002282141.2| PREDICTED: probable LRR receptor-like serine/threonine-protein kinase At1g67720-like [Vitis vinifera]	3.05E-119
Pg_Root17520_c0_seq1	gi|470249753|ref|XP_004367108.1| Rab GTPase [Dictyostelium fasciculatum] &gt;gnl|BL_ORD_ID|2226534 Rab GTPase [Dictyostelium fasciculatum]	2.45E-31
Pg_Root17530_c0_seq1	gi|71666482|ref|XP_820199.1| 40S ribosomal protein S5 [Trypanosoma cruzi strain CL Brener] &gt;gnl|BL_ORD_ID|1250636 40S ribosomal protein S5 [Trypanosoma cruzi strain CL Brener] &gt;gnl|BL_ORD_ID|1250636 40S ribosomal protein S5, putative [Trypanosoma cruzi] &gt;gnl|BL_ORD_ID|1250636 40S ribosomal protein S5, putative [Trypanosoma cruzi] &gt;gnl|BL_ORD_ID|1250636 40S ribosomal protein S5 [Trypan…	1.18E-41
Pg_Root17537_c0_seq1	gi|518737421|ref|WP_019896989.1| hypothetical protein [Methylotenera mobilis]	8.93E-42
Pg_Root17546_c0_seq1	gi|218195150|gb|EEC77577.1| hypothetical protein OsI_16522 [Oryza sativa Indica Group]	6.92E-42
Pg_Root17554_c0_seq1	gi|568855475|ref|XP_006481330.1| PREDICTED: G-type lectin S-receptor-like serine/threonine-protein kinase At4g27290-like isoform X1 [Citrus sinensis]	2.71E-14
Pg_Root17566_c0_seq1	gi|604344141|gb|EYU42940.1| hypothetical protein MIMGU_mgv1a008358mg [Mimulus guttatus]	5.59E-26
Pg_Root17610_c0_seq1	gi|565479192|ref|XP_006297236.1| hypothetical protein CARUB_v10013241mg, partial [Capsella rubella] &gt;gnl|BL_ORD_ID|2655427 hypothetical protein CARUB_v10013241mg, partial [Capsella rubella]	2.06E-30
Pg_Root17623_c0_seq1	gi|1483570|emb|CAA68066.1| cathepsin l [Litopenaeus vannamei]	1.10E-07
Pg_Root17626_c0_seq1	gi|541049047|gb|ERG87740.1| 60s ribosomal protein l9 [Ascaris suum]	1.01E-61
Pg_Root17627_c0_seq1	gi|308484131|ref|XP_003104266.1| CRE-UNC-52 protein [Caenorhabditis remanei] &gt;gnl|BL_ORD_ID|533405 CRE-UNC-52 protein [Caenorhabditis remanei]	4.11E-18
Pg_Root17632_c0_seq1	gi|342184897|emb|CCC94379.1| putative 60S ribosomal protein L10a [Trypanosoma congolense IL3000] &gt;gnl|BL_ORD_ID|500698 unnamed protein product [Trypanosoma congolense IL3000] &gt;gnl|BL_ORD_ID|500698 unnamed protein product [Trypanosoma congolense IL3000]	2.51E-44
Pg_Root17651_c0_seq1	gi|565354000|ref|XP_006343906.1| PREDICTED: cation/H(+) antiporter 18-like [Solanum tuberosum]	1.17E-45
Pg_Root17654_c0_seq2	gi|356565670|ref|XP_003551061.1| PREDICTED: probable disease resistance protein At5g66900-like isoform X1 [Glycine max]	1.42E-15
Pg_Root17659_c0_seq1	gi|566166313|ref|XP_006384334.1| hypothetical protein POPTR_0004s13050g, partial [Populus trichocarpa] &gt;gnl|BL_ORD_ID|2305261 hypothetical protein POPTR_0004s13050g, partial [Populus trichocarpa]	3.54E-14
Pg_Root17663_c0_seq2	gi|284031585|ref|YP_003381516.1| cold-shock DNA-binding domain-containing protein [Kribbella flavida DSM 17836] &gt;gnl|BL_ORD_ID|1337545 MULTISPECIES: cold-shock protein [Kribbella] &gt;gnl|BL_ORD_ID|1337545 cold-shock DNA-binding domain protein [Kribbella flavida DSM 17836]	2.41E-31
Pg_Root17675_c0_seq1	gi|7523674|gb|AAF63114.1|AC006423_15 Hypothetical protein [Arabidopsis thaliana]	4.76E-75
Pg_Root17680_c0_seq1	gi|470104564|ref|XP_004288668.1| PREDICTED: expansin-A7-like [Fragaria vesca subsp. vesca]	6.96E-10
Pg_Root17685_c0_seq1	gi|628063386|ref|XP_007697168.1| hypothetical protein COCSADRAFT_136591 [Bipolaris sorokiniana ND90Pr] &gt;gnl|BL_ORD_ID|822705 hypothetical protein COCSADRAFT_136591 [Bipolaris sorokiniana ND90Pr]	1.03E-29
Pg_Root17686_c0_seq1	gi|470515729|ref|XP_004352966.1| chaperone protein DnaJ, putative [Acanthamoeba castellanii str. Neff] &gt;gnl|BL_ORD_ID|67805 chaperone protein DnaJ, putative [Acanthamoeba castellanii str. Neff]	4.03E-42
Pg_Root17695_c0_seq1	gi|157690672|tpe|CAL69063.1| TPA: putative 60S ribosomal protein L13 [Spadella cephaloptera]	2.24E-32
Pg_Root17696_c0_seq1	gi|168053157|ref|XP_001779004.1| predicted protein [Physcomitrella patens] &gt;gnl|BL_ORD_ID|392230 predicted protein [Physcomitrella patens]	1.04E-53
Pg_Root17720_c0_seq1	gi|238606250|ref|XP_002396666.1| hypothetical protein MPER_03052 [Moniliophthora perniciosa FA553] &gt;gnl|BL_ORD_ID|1155221 hypothetical protein MPER_03052 [Moniliophthora perniciosa FA553]	1.56E-25
Pg_Root17747_c0_seq2	gi|17551704|ref|NP_508747.1| Protein COL-165 [Caenorhabditis elegans] &gt;gnl|BL_ORD_ID|42198 Protein COL-165 [Caenorhabditis elegans]	2.78E-21
Pg_Root17766_c0_seq1	gi|253998030|ref|YP_003050093.1| 50S ribosomal protein L6 [Methylovorus glucosetrophus SIP3-4] &gt;gnl|BL_ORD_ID|2201771 50S ribosomal protein L6 [Methylovorus sp. MP688] &gt;gnl|BL_ORD_ID|2201771 MULTISPECIES: 50S ribosomal protein L6 [Methylovorus] &gt;gnl|BL_ORD_ID|2201771 ribosomal protein L6 [Methylovorus glucosetrophus SIP3-4] &gt;gnl|BL_ORD_ID|2201771 ribosomal protein L6 [Methylovorus sp.…	8.08E-76
Pg_Root17810_c0_seq1	gi|567154753|ref|XP_006417870.1| hypothetical protein EUTSA_v10006660mg [Eutrema salsugineum] &gt;gnl|BL_ORD_ID|865148 hypothetical protein EUTSA_v10006660mg [Eutrema salsugineum]	9.34E-15
Pg_Root17817_c0_seq1	gi|15237451|ref|NP_198874.1| 20S proteasome beta subunit PBB2 [Arabidopsis thaliana] &gt;gnl|BL_ORD_ID|1605880 20S proteasome beta subunit PBB2 [Arabidopsis thaliana] &gt;gnl|BL_ORD_ID|1605880 RecName: Full=Proteasome subunit beta type-7-B; AltName: Full=20S proteasome beta subunit B-2; AltName: Full=Proteasome component FC; AltName: Full=Proteasome subunit beta type-2; Flags: Precursor [Arabidop…	2.82E-64
Pg_Root17905_c0_seq1	gi|302121712|gb|ADK92878.1| polygalacturonase [Hypericum perforatum]	2.45E-108
Pg_Root17919_c0_seq1	gi|66802668|ref|XP_635206.1| protein disulfide isomerase [Dictyostelium discoideum AX4] &gt;gnl|BL_ORD_ID|1127330 RecName: Full=Protein disulfide-isomerase 2; Short=PDI2; Flags: Precursor [Dictyostelium discoideum] &gt;gnl|BL_ORD_ID|1127330 protein disulfide isomerase [Dictyostelium discoideum AX4]	5.97E-14
Pg_Root17922_c0_seq1	gi|567219470|ref|XP_006413364.1| hypothetical protein EUTSA_v10026044mg [Eutrema salsugineum] &gt;gnl|BL_ORD_ID|882493 hypothetical protein EUTSA_v10026044mg [Eutrema salsugineum]	9.25E-60
Pg_Root17923_c0_seq1	gi|595833470|ref|XP_007206680.1| hypothetical protein PRUPE_ppa022835mg [Prunus persica] &gt;gnl|BL_ORD_ID|1361084 hypothetical protein PRUPE_ppa022835mg [Prunus persica]	1.86E-23
Pg_Root17923_c0_seq2	gi|595833470|ref|XP_007206680.1| hypothetical protein PRUPE_ppa022835mg [Prunus persica] &gt;gnl|BL_ORD_ID|1361084 hypothetical protein PRUPE_ppa022835mg [Prunus persica]	3.76E-17
Pg_Root17975_c0_seq1	gi|604321422|gb|EYU31998.1| hypothetical protein MIMGU_mgv1a016097mg [Mimulus guttatus]	2.77E-19
Pg_Root17975_c1_seq1	gi|460388783|ref|XP_004240044.1| PREDICTED: probable protein cornichon homolog 2-like isoform 2 [Solanum lycopersicum]	4.03E-18
Pg_Root17980_c0_seq1	gi|567158870|ref|XP_006418858.1| hypothetical protein EUTSA_v10002484mg [Eutrema salsugineum] &gt;gnl|BL_ORD_ID|866154 hypothetical protein EUTSA_v10002484mg [Eutrema salsugineum]	2.66E-17
Pg_Root17983_c0_seq1	gi|297744326|emb|CBI37296.3| unnamed protein product [Vitis vinifera]	2.19E-157
Pg_Root17989_c0_seq1	gi|566176977|ref|XP_006381846.1| hypothetical protein POPTR_0006s18780g [Populus trichocarpa] &gt;gnl|BL_ORD_ID|1529197 hypothetical protein POPTR_0006s18780g [Populus trichocarpa]	5.00E-45
Pg_Root18000_c0_seq1	gi|168005784|ref|XP_001755590.1| predicted protein [Physcomitrella patens] &gt;gnl|BL_ORD_ID|415385 predicted protein [Physcomitrella patens]	1.51E-22
Pg_Root18026_c0_seq1	gi|255541876|ref|XP_002512002.1| conserved hypothetical protein [Ricinus communis] &gt;gnl|BL_ORD_ID|1566063 conserved hypothetical protein [Ricinus communis]	2.59E-18
Pg_Root18059_c0_seq1	gi|470443631|ref|XP_004339669.1| Rasrelated protein Rac1, putative [Acanthamoeba castellanii str. Neff] &gt;gnl|BL_ORD_ID|62046 Rasrelated protein Rac1, putative [Acanthamoeba castellanii str. Neff]	9.51E-15
Pg_Root18065_c0_seq1	gi|375143564|ref|YP_005006005.1| anti-FecI sigma factor FecR [Niastella koreensis GR20-10] &gt;gnl|BL_ORD_ID|2160918 anti-FecI sigma factor FecR [Niastella koreensis] &gt;gnl|BL_ORD_ID|2160918 anti-FecI sigma factor, FecR [Niastella koreensis GR20-10]	3.37E-28
Pg_Root18066_c0_seq1	gi|567196118|ref|XP_006406196.1| hypothetical protein EUTSA_v10021742mg [Eutrema salsugineum] &gt;gnl|BL_ORD_ID|875860 hypothetical protein EUTSA_v10026543mg [Eutrema salsugineum] &gt;gnl|BL_ORD_ID|875860 hypothetical protein EUTSA_v10026541mg [Eutrema salsugineum] &gt;gnl|BL_ORD_ID|875860 hypothetical protein EUTSA_v10021742mg [Eutrema salsugineum] &gt;gnl|BL_ORD_ID|875860 hypothetical protein E…	4.71E-51
Pg_Root18069_c0_seq1	gi|297837899|ref|XP_002886831.1| hypothetical protein ARALYDRAFT_893907 [Arabidopsis lyrata subsp. lyrata] &gt;gnl|BL_ORD_ID|2663924 hypothetical protein ARALYDRAFT_893907 [Arabidopsis lyrata subsp. lyrata]	2.46E-39
Pg_Root18085_c0_seq1	gi|192362308|ref|YP_001983246.1| 50S ribosomal protein L13 [Cellvibrio japonicus Ueda107] &gt;gnl|BL_ORD_ID|393423 50S ribosomal protein L13 [Cellvibrio japonicus] &gt;gnl|BL_ORD_ID|393423 RecName: Full=50S ribosomal protein L13 [Cellvibrio japonicus Ueda107] &gt;gnl|BL_ORD_ID|393423 ribosomal protein L13 [Cellvibrio japonicus Ueda107]	2.76E-59
Pg_Root18089_c1_seq1	gi|375126853|gb|AFA35953.1| ent-kaurene synthase [Nicotiana attenuata]	8.12E-06
Pg_Root18105_c0_seq1	gi|71409614|ref|XP_807142.1| ribosomal protein S26 [Trypanosoma cruzi strain CL Brener] &gt;gnl|BL_ORD_ID|1240807 ribosomal protein S26 [Trypanosoma cruzi strain CL Brener] &gt;gnl|BL_ORD_ID|1240807 ribosomal protein S26, putative [Trypanosoma cruzi] &gt;gnl|BL_ORD_ID|1240807 ribosomal protein S26, putative [Trypanosoma cruzi] &gt;gnl|BL_ORD_ID|1240807 ribosomal protein S26 [Trypanosoma cruzi Dm2…	1.33E-37
Pg_Root18107_c0_seq1	gi|28058762|gb|AAO29950.1| Unknown protein [Arabidopsis thaliana]	1.16E-28
Pg_Root18117_c0_seq1	gi|296081462|emb|CBI14780.3| unnamed protein product [Vitis vinifera]	1.44E-23
Pg_Root18154_c0_seq1	gi|470526608|ref|XP_004356787.1| IQGAPrelated protein [Acanthamoeba castellanii str. Neff] &gt;gnl|BL_ORD_ID|69247 IQGAPrelated protein [Acanthamoeba castellanii str. Neff]	4.66E-73
Pg_Root18159_c0_seq1	gi|42571059|ref|NP_973603.1| root and pollen arfgap [Arabidopsis thaliana] &gt;gnl|BL_ORD_ID|2077738 root and pollen arfgap [Arabidopsis thaliana]	5.44E-07
Pg_Root18161_c0_seq1	gi|560137985|emb|CDJ83481.1| Lipase domain containing protein [Haemonchus contortus]	6.11E-22
Pg_Root18164_c0_seq1	gi|224134607|ref|XP_002321864.1| basix helix-loop-helix family protein [Populus trichocarpa] &gt;gnl|BL_ORD_ID|1527949 basix helix-loop-helix family protein [Populus trichocarpa]	5.73E-20
Pg_Root18195_c0_seq1	gi|552933334|gb|ESA16700.1| hypothetical protein GLOINDRAFT_77155 [Rhizophagus irregularis DAOM 181602] &gt;gnl|BL_ORD_ID|328609 Htb2p [Rhizophagus irregularis DAOM 197198w] &gt;gnl|BL_ORD_ID|328609 Htb2p [Rhizophagus irregularis DAOM 197198w] &gt;gnl|BL_ORD_ID|328609 Htb2p [Rhizophagus irregularis DAOM 197198w]	1.73E-37
Pg_Root18197_c0_seq1	gi|565363003|ref|XP_006348232.1| PREDICTED: WD repeat-containing protein 44-like [Solanum tuberosum]	1.10E-23
Pg_Root18206_c0_seq1	gi|326512212|dbj|BAJ96087.1| predicted protein [Hordeum vulgare subsp. vulgare]	1.47E-36
Pg_Root18215_c0_seq1	gi|590697029|ref|XP_007045326.1| DNA/RNA polymerases superfamily protein [Theobroma cacao] &gt;gnl|BL_ORD_ID|852160 DNA/RNA polymerases superfamily protein [Theobroma cacao]	2.26E-21
Pg_Root18216_c0_seq1	gi|289780192|emb|CBA18113.1| major sperm protein [Acrobeloides sp. PS1146] &gt;gnl|BL_ORD_ID|2749700 major sperm protein [Acrobeloides sp. PS1146]	4.61E-30
Pg_Root18222_c0_seq1	gi|595839690|ref|XP_007207887.1| hypothetical protein PRUPE_ppa021232mg [Prunus persica] &gt;gnl|BL_ORD_ID|1362241 hypothetical protein PRUPE_ppa021232mg [Prunus persica]	7.38E-55
Pg_Root18243_c0_seq1	gi|168009740|ref|XP_001757563.1| predicted protein [Physcomitrella patens] &gt;gnl|BL_ORD_ID|413388 predicted protein [Physcomitrella patens]	3.98E-71
Pg_Root18265_c0_seq1	gi|331694506|ref|YP_004330745.1| methane monooxygenase [Pseudonocardia dioxanivorans CB1190] &gt;gnl|BL_ORD_ID|1939534 methane monooxygenase [Pseudonocardia dioxanivorans] &gt;gnl|BL_ORD_ID|1939534 Methane monooxygenase [Pseudonocardia dioxanivorans CB1190]	1.89E-47
Pg_Root18302_c0_seq1	gi|567193916|ref|XP_006405599.1| hypothetical protein EUTSA_v10027966mg [Eutrema salsugineum] &gt;gnl|BL_ORD_ID|875290 hypothetical protein EUTSA_v10027966mg [Eutrema salsugineum]	1.27E-56
Pg_Root18313_c1_seq1	gi|470120217|ref|XP_004296203.1| PREDICTED: uncharacterized protein LOC101295409 [Fragaria vesca subsp. vesca]	8.89E-10
Pg_Root18316_c0_seq1	gi|18141285|gb|AAL60580.1|AF454958_1 senescence-associated cysteine protease [Brassica oleracea]	5.17E-29
Pg_Root18317_c0_seq1	gi|470526454|ref|XP_004356761.1| PB1 domain containing protein [Acanthamoeba castellanii str. Neff] &gt;gnl|BL_ORD_ID|69221 PB1 domain containing protein [Acanthamoeba castellanii str. Neff]	4.73E-11
Pg_Root18321_c1_seq1	gi|567150770|ref|XP_006416738.1| hypothetical protein EUTSA_v10007973mg [Eutrema salsugineum] &gt;gnl|BL_ORD_ID|864092 hypothetical protein EUTSA_v10007973mg [Eutrema salsugineum]	7.30E-20
Pg_Root18323_c0_seq1	gi|590623839|ref|XP_007025433.1| Uncharacterized protein TCM_029736 [Theobroma cacao] &gt;gnl|BL_ORD_ID|886995 Uncharacterized protein TCM_029736 [Theobroma cacao]	1.83E-55
Pg_Root18343_c0_seq1	gi|408397626|gb|EKJ76766.1| hypothetical protein FPSE_02952 [Fusarium pseudograminearum CS3096]	3.44E-17
Pg_Root18364_c0_seq1	gi|549449776|ref|YP_008598416.1| hypothetical protein N234_23425 [Ralstonia pickettii DTP0602] &gt;gnl|BL_ORD_ID|2044219 hypothetical protein [Ralstonia pickettii] &gt;gnl|BL_ORD_ID|2044219 hypothetical protein N234_23425 [Ralstonia pickettii DTP0602]	3.20E-54
Pg_Root18375_c0_seq1	gi|470237500|ref|XP_004350707.1| hypothetical protein DFA_11760 [Dictyostelium fasciculatum] &gt;gnl|BL_ORD_ID|2220416 hypothetical protein DFA_11760 [Dictyostelium fasciculatum]	8.54E-16
Pg_Root18390_c0_seq1	gi|225451709|ref|XP_002276804.1| PREDICTED: UDP-glycosyltransferase 83A1 [Vitis vinifera]	1.40E-38
Pg_Root18396_c0_seq2	gi|566180288|ref|XP_006380539.1| hypothetical protein POPTR_0007s08675g [Populus trichocarpa] &gt;gnl|BL_ORD_ID|2300293 hypothetical protein POPTR_0007s08675g [Populus trichocarpa]	2.80E-35
Pg_Root18398_c0_seq1	gi|192360102|ref|YP_001981922.1| 30S ribosomal protein S16 [Cellvibrio japonicus Ueda107] &gt;gnl|BL_ORD_ID|391253 30S ribosomal protein S16 [Cellvibrio japonicus] &gt;gnl|BL_ORD_ID|391253 ribosomal protein S16 [Cellvibrio japonicus Ueda107]	4.41E-33
Pg_Root18408_c0_seq1	gi|168009740|ref|XP_001757563.1| predicted protein [Physcomitrella patens] &gt;gnl|BL_ORD_ID|413388 predicted protein [Physcomitrella patens]	2.54E-36
Pg_Root18440_c0_seq1	gi|297738868|emb|CBI28113.3| unnamed protein product [Vitis vinifera]	4.01E-34
Pg_Root18446_c0_seq1	gi|261327155|emb|CBH10131.1| 73 kDa paraflagellar rod protein [Trypanosoma brucei gambiense DAL972]	1.71E-40
Pg_Root18469_c0_seq1	gi|516064432|ref|WP_017495015.1| 50S ribosomal protein L5 [Flavobacterium sp. WG21]	5.52E-52
Pg_Root18479_c0_seq1	gi|532212746|gb|AGT80625.1| chloroplast elongation factor Tu, partial [Brassica rapa subsp. chinensis]	5.95E-38
Pg_Root18479_c0_seq2	gi|532212746|gb|AGT80625.1| chloroplast elongation factor Tu, partial [Brassica rapa subsp. chinensis]	4.07E-55
Pg_Root18482_c0_seq1	gi|147779458|emb|CAN69925.1| hypothetical protein VITISV_027208 [Vitis vinifera]	5.71E-40
Pg_Root18496_c0_seq1	gi|312076570|ref|XP_003140920.1| 60S ribosomal protein L38 [Loa loa] &gt;gnl|BL_ORD_ID|461718 60S ribosomal protein L38 [Loa loa]	1.61E-30
Pg_Root18498_c0_seq1	gi|321470486|gb|EFX81462.1| hypothetical protein DAPPUDRAFT_303431 [Daphnia pulex]	1.96E-54
Pg_Root18522_c0_seq1	gi|357443543|ref|XP_003592049.1| 40S ribosomal protein S18 [Medicago truncatula] &gt;gnl|BL_ORD_ID|58399 40S ribosomal protein S18 [Medicago truncatula] &gt;gnl|BL_ORD_ID|58399 unknown [Medicago truncatula] &gt;gnl|BL_ORD_ID|58399 40S ribosomal protein S18 [Medicago truncatula] &gt;gnl|BL_ORD_ID|58399 40S ribosomal protein S18 [Medicago truncatula] &gt;gnl|BL_ORD_ID|58399 unknown [Medicago trunca…	7.22E-52
Pg_Root18532_c0_seq1	gi|551200318|ref|WP_022828380.1| DNA-directed RNA polymerase subunit alpha [Flavobacterium antarcticum]	2.74E-114
Pg_Root18542_c0_seq1	gi|261329015|emb|CBH11993.1| S-adenosylmethionine synthetase, putative,(fragment) [Trypanosoma brucei gambiense DAL972]	9.08E-34
Pg_Root18552_c0_seq1	gi|576320041|gb|ETZ19757.1| flagellar motor protein MotB [Pedobacter sp. V48]	5.21E-82
Pg_Root18558_c0_seq1	gi|28058762|gb|AAO29950.1| Unknown protein [Arabidopsis thaliana]	4.12E-23
Pg_Root18560_c0_seq1	gi|635364124|emb|CCI47383.1| unnamed protein product [Albugo candida]	6.61E-21
Pg_Root18581_c0_seq1	gi|452768954|gb|AGG11448.1| hypothetical protein, partial [Trypanosomatidae sp. TS-2013]	3.27E-52
Pg_Root18588_c0_seq1	gi|398022184|ref|XP_003864254.1| 60S ribosomal protein L13a, putative, partial [Leishmania donovani] &gt;gnl|BL_ORD_ID|1443882 60S ribosomal protein L13a, putative, partial [Leishmania donovani]	1.53E-33
Pg_Root18604_c1_seq1	gi|567195824|ref|XP_006406110.1| hypothetical protein EUTSA_v10020381mg [Eutrema salsugineum] &gt;gnl|BL_ORD_ID|875779 hypothetical protein EUTSA_v10020381mg [Eutrema salsugineum]	7.20E-60
Pg_Root18619_c0_seq1	gi|590562738|ref|XP_007009170.1| Subtilisin-like serine endopeptidase family protein isoform 2 [Theobroma cacao] &gt;gnl|BL_ORD_ID|867647 Subtilisin-like serine endopeptidase family protein isoform 2 [Theobroma cacao]	5.05E-93
Pg_Root18619_c0_seq2	gi|359486598|ref|XP_002277296.2| PREDICTED: cucumisin-like [Vitis vinifera]	1.23E-100
Pg_Root18623_c0_seq1	gi|470514658|ref|XP_004352812.1| ribosomal L37ae protein family [Acanthamoeba castellanii str. Neff] &gt;gnl|BL_ORD_ID|67651 ribosomal L37ae protein family [Acanthamoeba castellanii str. Neff]	3.66E-27
Pg_Root18638_c0_seq1	gi|565354428|ref|XP_006344112.1| PREDICTED: dentin sialophosphoprotein-like [Solanum tuberosum]	5.16E-09
Pg_Root18655_c0_seq1	gi|119716864|ref|YP_923829.1| vesicle-fusing ATPase [Nocardioides sp. JS614] &gt;gnl|BL_ORD_ID|1257430 ATPase AAA [Nocardioides sp. JS614] &gt;gnl|BL_ORD_ID|1257430 RecName: Full=Proteasome-associated ATPase; AltName: Full=AAA ATPase forming ring-shaped complexes; Short=ARC; AltName: Full=Proteasomal ATPase [Nocardioides sp. JS614] &gt;gnl|BL_ORD_ID|1257430 Vesicle-fusing ATPase [Nocardioides sp.…	3.85E-61
Pg_Root18660_c0_seq1	gi|255559927|ref|XP_002520982.1| F-box/leucine rich repeat protein, putative [Ricinus communis] &gt;gnl|BL_ORD_ID|1556827 F-box/leucine rich repeat protein, putative [Ricinus communis]	2.88E-16
Pg_Root18683_c0_seq1	gi|254547619|gb|ACT66764.1| replicase [Enterobacteria phage FI]	4.34E-27
Pg_Root18722_c0_seq1	gi|162455253|ref|YP_001617620.1| hypothetical protein sce6971 [Sorangium cellulosum So ce56] &gt;gnl|BL_ORD_ID|299768 Fis family transcriptional regulator [Sorangium cellulosum] &gt;gnl|BL_ORD_ID|299768 cysteine-rich secretory protein precursor [Sorangium cellulosum So ce56]	5.06E-14
Pg_Root18724_c0_seq1	gi|2443320|dbj|BAA22288.1| polyprotein [Oryza australiensis]	4.88E-37
Pg_Root18725_c0_seq1	gi|326530920|dbj|BAK01258.1| predicted protein [Hordeum vulgare subsp. vulgare]	4.41E-41
Pg_Root18737_c0_seq1	gi|460405403|ref|XP_004248165.1| PREDICTED: GPI-anchored protein LORELEI-like [Solanum lycopersicum]	5.79E-17
Pg_Root18773_c0_seq1	gi|595498718|gb|EXX78579.1| hypothetical protein RirG_013740 [Rhizophagus irregularis DAOM 197198w]	1.41E-34
Pg_Root18786_c0_seq1	gi|558603948|ref|YP_008816033.1| NADH dehydrogenase subunit 7 (mitochondrion) [Closterium baillyanum] &gt;gnl|BL_ORD_ID|1046623 NADH dehydrogenase subunit 7 (mitochondrion) [Closterium baillyanum]	4.53E-30
Pg_Root18790_c0_seq1	gi|3319372|gb|AAC28221.1| similar to reverse transcriptases (PFam: rvt.hmm, score: 60.13) [Arabidopsis thaliana]	3.09E-10
Pg_Root18792_c0_seq1	gi|18958259|dbj|BAB85608.1| kinetochore protein [Brassica juncea]	2.00E-25
Pg_Root18799_c0_seq1	gi|356573470|ref|XP_003554882.1| PREDICTED: uncharacterized protein At3g28850-like [Glycine max]	1.55E-09
Pg_Root18811_c0_seq1	gi|224612189|gb|ACN60166.1| putative peroxidase [Tamarix hispida]	4.18E-07
Pg_Root18816_c0_seq2	gi|297744759|emb|CBI38021.3| unnamed protein product [Vitis vinifera]	1.49E-28
Pg_Root18840_c0_seq2	gi|449489185|ref|XP_004158240.1| PREDICTED: protein TRANSPARENT TESTA 1-like [Cucumis sativus]	2.93E-16
Pg_Root18852_c0_seq1	gi|32492359|emb|CAE05990.1| OSJNBa0004L19.22 [Oryza sativa Japonica Group]	1.93E-30
Pg_Root18856_c0_seq1	gi|567184482|ref|XP_006402996.1| hypothetical protein EUTSA_v10006245mg [Eutrema salsugineum] &gt;gnl|BL_ORD_ID|872848 hypothetical protein EUTSA_v10006245mg [Eutrema salsugineum]	2.81E-35
Pg_Root18884_c0_seq1	gi|256420377|ref|YP_003121030.1| 50S ribosomal protein L19 [Chitinophaga pinensis DSM 2588] &gt;gnl|BL_ORD_ID|1611731 50S ribosomal protein L19 [Chitinophaga pinensis] &gt;gnl|BL_ORD_ID|1611731 ribosomal protein L19 [Chitinophaga pinensis DSM 2588]	3.04E-34
Pg_Root18902_c0_seq1	gi|604297259|gb|EYU17523.1| hypothetical protein MIMGU_mgv1a020252mg [Mimulus guttatus]	4.61E-26
Pg_Root18903_c0_seq2	gi|25986821|gb|AAM93746.1| heat shock protein 90, partial [Dimastigella trypaniformis]	2.56E-41
Pg_Root18914_c0_seq1	gi|147861321|emb|CAN83995.1| hypothetical protein VITISV_031192 [Vitis vinifera]	6.13E-22
Pg_Root18915_c0_seq1	gi|494917151|ref|WP_007643189.1| ubiquinol-cytochrome C reductase [Cellvibrio sp. BR] &gt;gnl|BL_ORD_ID|909593 ubiquinol--cytochrome c reductase, cytochrome b [Cellvibrio sp. BR]	2.98E-45
Pg_Root18916_c0_seq1	gi|568215132|ref|NP_001275136.1| uncharacterized protein LOC102577793 [Solanum tuberosum] &gt;gnl|BL_ORD_ID|2325686 PREDICTED: 40S ribosomal protein S15a-1-like [Brachypodium distachyon] &gt;gnl|BL_ORD_ID|2325686 PREDICTED: 40S ribosomal protein S15a-1-like [Brachypodium distachyon] &gt;gnl|BL_ORD_ID|2325686 PREDICTED: 40S ribosomal protein S15a-1-like [Fragaria vesca subsp. vesca] &gt;gnl|BL_ORD…	1.88E-31
Pg_Root18921_c0_seq1	gi|511006684|gb|EPB87991.1| hypothetical protein HMPREF1544_05169 [Mucor circinelloides f. circinelloides 1006PhL]	2.54E-36
Pg_Root18924_c0_seq1	gi|147840513|emb|CAN70566.1| hypothetical protein VITISV_010970 [Vitis vinifera]	1.32E-16
Pg_Root18926_c0_seq1	gi|604299356|gb|EYU19268.1| hypothetical protein MIMGU_mgv1a024366mg [Mimulus guttatus]	1.17E-33
Pg_Root18928_c0_seq1	gi|330792812|ref|XP_003284481.1| hypothetical protein DICPUDRAFT_91322 [Dictyostelium purpureum] &gt;gnl|BL_ORD_ID|1700638 hypothetical protein DICPUDRAFT_91322 [Dictyostelium purpureum]	8.82E-42
Pg_Root18929_c0_seq1	gi|326524259|dbj|BAK00513.1| predicted protein [Hordeum vulgare subsp. vulgare]	3.07E-18
Pg_Root18930_c0_seq2	gi|567184575|ref|XP_006403023.1| hypothetical protein EUTSA_v10006176mg [Eutrema salsugineum] &gt;gnl|BL_ORD_ID|805925 unnamed protein product [Thellungiella halophila] &gt;gnl|BL_ORD_ID|805925 hypothetical protein EUTSA_v10006176mg [Eutrema salsugineum]	5.17E-45
Pg_Root18949_c0_seq1	gi|560135628|emb|CDJ84160.1| Ribosomal protein S13 S15 and Ribosomal protein S15 domain containing protein [Haemonchus contortus] &gt;gnl|BL_ORD_ID|1328592 Ribosomal protein S13 S15 and Ribosomal protein S15 domain containing protein [Haemonchus contortus] &gt;gnl|BL_ORD_ID|1328592 ribosomal protein S15 [Necator americanus] &gt;gnl|BL_ORD_ID|1328592 hypothetical protein Y032_0283g1330 [Ancylostom…	7.39E-20
Pg_Root18952_c0_seq1	gi|127760|sp|P10567.1|MYSP_CAEEL RecName: Full=Paramyosin; AltName: Full=Uncoordinated protein 15 [Caenorhabditis elegans] &gt;gnl|BL_ORD_ID|1733765 paramyosin [Caenorhabditis elegans]	3.31E-103
Pg_Root18998_c0_seq1	gi|568192656|ref|YP_008965398.1| Cox3 (mitochondrion) [Rhynchosporium orthosporum] &gt;gnl|BL_ORD_ID|2003496 Cox3 (mitochondrion) [Rhynchosporium orthosporum]	2.83E-35
Pg_Root19008_c0_seq1	gi|629101078|gb|KCW66547.1| hypothetical protein EUGRSUZ_F00343 [Eucalyptus grandis]	9.90E-57
Pg_Root19011_c0_seq1	gi|596242429|ref|XP_007224501.1| hypothetical protein PRUPE_ppa023308mg, partial [Prunus persica] &gt;gnl|BL_ORD_ID|1378295 hypothetical protein PRUPE_ppa023308mg, partial [Prunus persica]	4.85E-40
Pg_Root19011_c0_seq2	gi|629095422|gb|KCW61417.1| hypothetical protein EUGRSUZ_H04144 [Eucalyptus grandis]	2.57E-41
Pg_Root19030_c0_seq1	gi|116309003|emb|CAH66122.1| OSIGBa0146N20.7 [Oryza sativa Indica Group]	1.97E-30
Pg_Root19034_c0_seq1	gi|565372301|ref|XP_006352734.1| PREDICTED: CRIB domain-containing protein RIC6-like [Solanum tuberosum]	6.89E-26
Pg_Root19066_c0_seq1	gi|281205130|gb|EFA79323.1| peptidase C53 family protein [Polysphondylium pallidum PN500]	1.20E-09
Pg_Root19066_c1_seq1	gi|5002190|gb|AAD37351.1| pepstatin-insensitive carboxyl proteinase 1 [Amoeba proteus]	7.46E-28
Pg_Root19072_c0_seq1	gi|146298135|ref|YP_001192726.1| DNA-directed RNA polymerase subunit alpha [Flavobacterium johnsoniae UW101] &gt;gnl|BL_ORD_ID|623291 MULTISPECIES: DNA-directed RNA polymerase subunit alpha [Flavobacterium] &gt;gnl|BL_ORD_ID|623291 DNA-directed RNA polymerase, alpha subunit [Flavobacterium johnsoniae UW101] &gt;gnl|BL_ORD_ID|623291 DNA-directed RNA polymerase subunit alpha [Flavobacterium sp. F52]	1.86E-80
Pg_Root19113_c0_seq1	gi|375144786|ref|YP_005007227.1| RNP-1 like RNA-binding protein [Niastella koreensis GR20-10] &gt;gnl|BL_ORD_ID|2162140 RNA-binding protein [Niastella koreensis] &gt;gnl|BL_ORD_ID|2162140 RNP-1 like RNA-binding protein [Niastella koreensis GR20-10]	2.53E-20
Pg_Root19122_c0_seq1	gi|357482335|ref|XP_003611453.1| Peptide transporter PTR1 [Medicago truncatula] &gt;gnl|BL_ORD_ID|75296 Peptide transporter PTR1 [Medicago truncatula]	7.41E-12
Pg_Root19154_c0_seq1	gi|470421330|ref|XP_004337378.1| Major Vault Protein repeatcontaining protein [Acanthamoeba castellanii str. Neff] &gt;gnl|BL_ORD_ID|59764 Major Vault Protein repeatcontaining protein [Acanthamoeba castellanii str. Neff]	4.25E-36
Pg_Root19159_c0_seq1	gi|326800753|ref|YP_004318572.1| hypothetical protein [Sphingobacterium sp. 21] &gt;gnl|BL_ORD_ID|1910671 hypothetical protein [Sphingobacterium sp. 21] &gt;gnl|BL_ORD_ID|1910671 Tetratricopeptide TPR_1 repeat-containing protein [Sphingobacterium sp. 21]	5.77E-75
Pg_Root19164_c0_seq1	gi|161233|gb|AAA29978.1| myosin calcium-binding light chain, partial [Physarum polycephalum]	6.28E-19
Pg_Root19181_c0_seq1	gi|296132169|ref|YP_003639416.1| peptidoglycan-binding lysin domain-containing protein [Thermincola potens JR] &gt;gnl|BL_ORD_ID|310586 peptidoglycan-binding protein [Thermincola potens] &gt;gnl|BL_ORD_ID|310586 Peptidoglycan-binding lysin domain protein [Thermincola potens JR]	2.08E-06
Pg_Root19212_c0_seq1	gi|566166768|ref|XP_006384497.1| hypothetical protein POPTR_0004s15890g [Populus trichocarpa] &gt;gnl|BL_ORD_ID|2305414 hypothetical protein POPTR_0004s15890g [Populus trichocarpa]	1.05E-36
Pg_Root19215_c0_seq1	gi|507105756|dbj|BAN28457.1| extracellular matrix protein A [Acytostelium subglobosum]	8.43E-32
Pg_Root19220_c0_seq1	gi|516064200|ref|WP_017494783.1| peptidylprolyl isomerase [Flavobacterium sp. WG21]	1.86E-39
Pg_Root19225_c0_seq1	gi|567201324|ref|XP_006407670.1| hypothetical protein EUTSA_v10021774mg [Eutrema salsugineum] &gt;gnl|BL_ORD_ID|877216 hypothetical protein EUTSA_v10021774mg [Eutrema salsugineum]	2.12E-43
Pg_Root19231_c0_seq1	gi|375146948|ref|YP_005009389.1| PUR-alpha/beta/gamma DNA/RNA-binding protein [Niastella koreensis GR20-10] &gt;gnl|BL_ORD_ID|2164302 DNA-binding protein [Niastella koreensis] &gt;gnl|BL_ORD_ID|2164302 PUR-alpha/beta/gamma DNA/RNA-binding protein [Niastella koreensis GR20-10]	1.26E-51
Pg_Root19252_c0_seq1	gi|340054074|emb|CCC48368.1| putative 40S ribosomal protein S30 [Trypanosoma vivax Y486]	1.92E-12
Pg_Root19262_c0_seq1	gi|167631036|ref|YP_001681535.1| hypothetical protein HM1_3017 [Heliobacterium modesticaldum Ice1] &gt;gnl|BL_ORD_ID|593695 hypothetical protein [Heliobacterium modesticaldum] &gt;gnl|BL_ORD_ID|593695 conserved hypothetical protein [Heliobacterium modesticaldum Ice1]	8.24E-11
Pg_Root19264_c0_seq1	gi|15233060|ref|NP_189512.1| V-type proton ATPase subunit d1 [Arabidopsis thaliana] &gt;gnl|BL_ORD_ID|1741495 hypothetical protein ARALYDRAFT_484647 [Arabidopsis lyrata subsp. lyrata] &gt;gnl|BL_ORD_ID|1741495 hypothetical protein ARALYDRAFT_484645 [Arabidopsis lyrata subsp. lyrata] &gt;gnl|BL_ORD_ID|1741495 hypothetical protein EUTSA_v10004497mg [Eutrema salsugineum] &gt;gnl|BL_ORD_ID|1741495 Re…	2.08E-30
Pg_Root19266_c1_seq1	gi|11467065|ref|NP_042541.1| H(+)-transporting ATPase, subunit 1 [Acanthamoeba castellanii] &gt;gnl|BL_ORD_ID|1425383 RecName: Full=ATP synthase subunit alpha, mitochondrial &gt;gnl|BL_ORD_ID|1425383 H(+)-transporting ATPase, subunit 1 [Acanthamoeba castellanii]	4.49E-25
Pg_Root19271_c0_seq1	gi|460411149|ref|XP_004250977.1| PREDICTED: uncharacterized membrane protein YMR155W-like [Solanum lycopersicum]	2.52E-28
Pg_Root19283_c0_seq1	gi|338214796|ref|YP_004658859.1| cold-shock DNA-binding domain-containing protein [Runella slithyformis DSM 19594] &gt;gnl|BL_ORD_ID|41734 cold-shock protein [Runella slithyformis] &gt;gnl|BL_ORD_ID|41734 cold-shock DNA-binding domain protein [Runella slithyformis DSM 19594]	5.64E-20
Pg_Root19335_c0_seq2	gi|192359130|ref|YP_001981275.1| 30S ribosomal protein S21 [Cellvibrio japonicus Ueda107] &gt;gnl|BL_ORD_ID|390291 30S ribosomal protein S21 [Cellvibrio japonicus] &gt;gnl|BL_ORD_ID|390291 RecName: Full=30S ribosomal protein S21 &gt;gnl|BL_ORD_ID|390291 ribosomal protein S21 [Cellvibrio japonicus Ueda107]	2.13E-19
Pg_Root19347_c0_seq1	gi|567148773|ref|XP_006416179.1| hypothetical protein EUTSA_v10009125mg [Eutrema salsugineum] &gt;gnl|BL_ORD_ID|863571 hypothetical protein EUTSA_v10009125mg [Eutrema salsugineum]	4.06E-26
Pg_Root19369_c0_seq1	gi|564266891|ref|XP_006272263.1| PREDICTED: filamin-B isoform X3 [Alligator mississippiensis]	5.94E-09
Pg_Root19373_c0_seq1	gi|11138792|gb|AAG31482.1| ladder antigen-like protein [Wuchereria bancrofti]	3.68E-19
Pg_Root19375_c0_seq1	gi|268531820|ref|XP_002631038.1| C. briggsae CBR-ZYX-1 protein [Caenorhabditis briggsae]	8.60E-37
Pg_Root19382_c0_seq1	gi|590590813|ref|XP_007016841.1| SAUR-like auxin-responsive protein family, putative [Theobroma cacao] &gt;gnl|BL_ORD_ID|892822 SAUR-like auxin-responsive protein family, putative [Theobroma cacao]	3.32E-28
Pg_Root19403_c0_seq2	gi|517886992|ref|WP_019057200.1| cold-shock protein [Streptomyces prunicolor]	1.24E-30
Pg_Root19424_c0_seq1	gi|239814819|ref|YP_002943729.1| peroxiredoxin [Variovorax paradoxus S110] &gt;gnl|BL_ORD_ID|1389826 MULTISPECIES: alkyl hydroperoxide reductase subunit C [Variovorax] &gt;gnl|BL_ORD_ID|1389826 peroxiredoxin [Variovorax paradoxus S110] &gt;gnl|BL_ORD_ID|1389826 peroxiredoxin [Variovorax sp. CF313]	8.24E-35
Pg_Root19431_c0_seq1	gi|515707294|ref|WP_017139894.1| hypothetical protein [Fusobacterium nucleatum]	1.92E-09
Pg_Root19440_c0_seq1	gi|393910130|gb|EFO20037.2| 50S ribosomal protein L13e [Loa loa]	9.07E-72
Pg_Root19441_c0_seq1	gi|225427700|ref|XP_002264050.1| PREDICTED: purple acid phosphatase 2 isoform 3 [Vitis vinifera]	2.01E-49
Pg_Root19445_c0_seq1	gi|79346256|ref|NP_564030.2| glyoxylate reductase 2 [Arabidopsis thaliana] &gt;gnl|BL_ORD_ID|2373677 RecName: Full=Glyoxylate/succinic semialdehyde reductase 2, chloroplastic; Short=AtGLYR2; Short=AtGR2; Short=SSA reductase 2; Flags: Precursor [Arabidopsis thaliana] &gt;gnl|BL_ORD_ID|2373677 glyoxylate reductase 2 [Arabidopsis thaliana]	2.06E-46
Pg_Root19464_c0_seq1	gi|568449398|ref|XP_006458923.1| hypothetical protein AGABI2DRAFT_115890 [Agaricus bisporus var. bisporus H97] &gt;gnl|BL_ORD_ID|2142795 hypothetical protein AGABI2DRAFT_115890 [Agaricus bisporus var. bisporus H97]	6.88E-18
Pg_Root19466_c0_seq1	gi|575483524|ref|XP_006681056.1| hypothetical protein BATDEDRAFT_26801 [Batrachochytrium dendrobatidis JAM81] &gt;gnl|BL_ORD_ID|2125708 hypothetical protein BATDEDRAFT_26801 [Batrachochytrium dendrobatidis JAM81]	7.96E-06
Pg_Root19480_c0_seq2	gi|160331446|ref|XP_001712430.1| rpl15 [Hemiselmis andersenii] &gt;gnl|BL_ORD_ID|249096 rpl15 [Hemiselmis andersenii]	1.81E-34
Pg_Root19496_c0_seq1	gi|552933234|gb|ESA16605.1| hypothetical protein GLOINDRAFT_94345 [Rhizophagus irregularis DAOM 181602] &gt;gnl|BL_ORD_ID|328514 hypothetical protein RirG_204110 [Rhizophagus irregularis DAOM 197198w]	1.94E-20
Pg_Root19529_c0_seq1	gi|514730190|ref|XP_004956880.1| PREDICTED: phospholipase D delta-like isoform X1 [Setaria italica] &gt;gnl|BL_ORD_ID|1460420 PREDICTED: phospholipase D delta-like isoform X2 [Setaria italica]	7.07E-07
Pg_Root19547_c0_seq1	gi|30697397|ref|NP_200868.2| 4-hydroxy-3-methylbut-2-enyl diphosphate synthase [Arabidopsis thaliana] &gt;gnl|BL_ORD_ID|1940683 GcpE [Arabidopsis thaliana] &gt;gnl|BL_ORD_ID|1940683 4-hydroxy-3-methylbut-2-enyl diphosphate synthase [Arabidopsis thaliana]	1.23E-146
Pg_Root19580_c0_seq1	gi|565464744|ref|XP_006290336.1| hypothetical protein CARUB_v10016927mg [Capsella rubella] &gt;gnl|BL_ORD_ID|2648756 hypothetical protein CARUB_v10016927mg [Capsella rubella]	4.86E-32
Pg_Root19584_c0_seq1	gi|665540|gb|AAC46513.1| cAMP-dependent protein kinase catalytic subunit [Ancylostoma caninum]	1.88E-31
Pg_Root19590_c0_seq1	gi|255575467|ref|XP_002528635.1| homeobox protein, putative [Ricinus communis] &gt;gnl|BL_ORD_ID|1549203 homeobox protein, putative [Ricinus communis]	8.76E-45
Pg_Root19593_c0_seq1	gi|292559449|ref|YP_003540817.1| translation elongation factor Tu [Vermamoeba vermiformis] &gt;gnl|BL_ORD_ID|2781773 translation elongation factor Tu [Vermamoeba vermiformis]	8.39E-50
Pg_Root19598_c0_seq1	gi|470477210|ref|XP_004342339.1| serine carboxypeptidase [Acanthamoeba castellanii str. Neff] &gt;gnl|BL_ORD_ID|64605 serine carboxypeptidase [Acanthamoeba castellanii str. Neff]	1.01E-29
Pg_Root19619_c0_seq1	gi|449476434|ref|XP_004154735.1| PREDICTED: dicarboxylate transporter 2.1, chloroplastic-like [Cucumis sativus]	3.34E-28
Pg_Root19633_c0_seq1	gi|568290512|gb|ETN78512.1| ATP synthase, subunit E [Necator americanus]	5.42E-23
Pg_Root19637_c0_seq1	gi|587885659|gb|EXB74516.1| Rho guanine nucleotide exchange factor 8 [Morus notabilis]	3.73E-87
Pg_Root19694_c0_seq1	gi|168066543|ref|XP_001785195.1| predicted protein [Physcomitrella patens] &gt;gnl|BL_ORD_ID|386146 predicted protein [Physcomitrella patens]	4.70E-22
Pg_Root19697_c0_seq1	gi|567153134|ref|XP_006417400.1| hypothetical protein EUTSA_v10009020mg [Eutrema salsugineum] &gt;gnl|BL_ORD_ID|864719 hypothetical protein EUTSA_v10009020mg [Eutrema salsugineum]	3.16E-31
Pg_Root19717_c0_seq1	gi|1903034|emb|CAA64328.1| amp-binding protein [Brassica napus]	5.36E-39
Pg_Root19717_c1_seq1	gi|1903034|emb|CAA64328.1| amp-binding protein [Brassica napus]	5.71E-65
Pg_Root19746_c0_seq1	gi|71668104|ref|XP_820995.1| 60S ribosomal protein L19 [Trypanosoma cruzi strain CL Brener] &gt;gnl|BL_ORD_ID|1270458 60S ribosomal protein L19, putative [Trypanosoma cruzi]	3.86E-21
Pg_Root19746_c1_seq1	gi|470526274|ref|XP_004356728.1| ribosomal protein L19e, putative [Acanthamoeba castellanii str. Neff] &gt;gnl|BL_ORD_ID|69188 ribosomal protein L19e, putative [Acanthamoeba castellanii str. Neff]	2.38E-42
Pg_Root19752_c0_seq1	gi|241740113|gb|ACS68192.1| cellulose synthase 3.1 catalytic subunit [Brassica napus]	3.94E-91
Pg_Root19768_c0_seq1	gi|330840361|ref|XP_003292185.1| hypothetical protein DICPUDRAFT_82812 [Dictyostelium purpureum] &gt;gnl|BL_ORD_ID|1692923 hypothetical protein DICPUDRAFT_82812 [Dictyostelium purpureum]	4.44E-17
Pg_Root19768_c1_seq1	gi|290997832|ref|XP_002681485.1| nucleostemin family protein [Naegleria gruberi] &gt;gnl|BL_ORD_ID|2591889 nucleostemin family protein [Naegleria gruberi]	2.06E-06
Pg_Root19775_c0_seq1	gi|256422765|ref|YP_003123418.1| 50S ribosomal protein L35 [Chitinophaga pinensis DSM 2588] &gt;gnl|BL_ORD_ID|1607528 50S ribosomal protein L35 [Chitinophaga pinensis] &gt;gnl|BL_ORD_ID|1607528 ribosomal protein L35 [Chitinophaga pinensis DSM 2588]	5.56E-15
Pg_Root19781_c0_seq2	gi|470132026|ref|XP_004301888.1| PREDICTED: serine/threonine-protein kinase HT1-like [Fragaria vesca subsp. vesca]	1.74E-17
Pg_Root19801_c0_seq1	gi|530739209|gb|EQC37451.1| 40S ribosomal protein S8 [Saprolegnia diclina VS20]	3.93E-45
Pg_Root19804_c0_seq1	gi|470468898|ref|XP_004341947.1| gelation factor, putative [Acanthamoeba castellanii str. Neff] &gt;gnl|BL_ORD_ID|64223 gelation factor, putative [Acanthamoeba castellanii str. Neff]	4.33E-36
Pg_Root19817_c0_seq1	gi|629109645|gb|KCW74791.1| hypothetical protein EUGRSUZ_E03524 [Eucalyptus grandis]	7.85E-30
Pg_Root19821_c0_seq1	gi|567216180|ref|XP_006411719.1| hypothetical protein EUTSA_v10024693mg [Eutrema salsugineum] &gt;gnl|BL_ORD_ID|880971 hypothetical protein EUTSA_v10024693mg [Eutrema salsugineum]	4.18E-31
Pg_Root19836_c0_seq1	gi|166746|gb|AAA32813.1| plasma membrane proton pump H+ ATPase [Arabidopsis thaliana]	8.50E-32
Pg_Root19848_c0_seq1	gi|53983011|gb|AAV25874.1| 2-isopropylmalate synthase [Brassica oleracea]	1.45E-36
Pg_Root19852_c0_seq1	gi|551587752|ref|XP_005778706.1| hypothetical protein EMIHUDRAFT_457349 [Emiliania huxleyi CCMP1516] &gt;gnl|BL_ORD_ID|10936 hypothetical protein EMIHUDRAFT_457349 [Emiliania huxleyi CCMP1516]	5.29E-58
Pg_Root19888_c0_seq1	gi|595843269|ref|XP_007208583.1| hypothetical protein PRUPE_ppa023046mg [Prunus persica] &gt;gnl|BL_ORD_ID|1362923 hypothetical protein PRUPE_ppa023046mg [Prunus persica]	4.31E-97
Pg_Root19891_c0_seq1	gi|288812702|gb|ADC54226.1| cytochrome P450 CYP79F1 [Brassica oleracea var. alboglabra]	1.52E-57
Pg_Root19929_c0_seq1	gi|326798739|ref|YP_004316558.1| 30S ribosomal protein S16 [Sphingobacterium sp. 21] &gt;gnl|BL_ORD_ID|1908665 30S ribosomal protein S16 [Sphingobacterium sp. 21] &gt;gnl|BL_ORD_ID|1908665 30S ribosomal protein S16 [Sphingobacterium sp. 21]	6.38E-32
Pg_Root19942_c0_seq1	gi|568297160|gb|ETN83453.1| EF hand [Necator americanus]	7.13E-31
Pg_Root20000_c0_seq1	gi|443691478|gb|ELT93316.1| hypothetical protein CAPTEDRAFT_125179 [Capitella teleta]	1.98E-25
Pg_Root20004_c0_seq1	gi|567199292|ref|XP_006407094.1| hypothetical protein EUTSA_v10020354mg [Eutrema salsugineum] &gt;gnl|BL_ORD_ID|876693 hypothetical protein EUTSA_v10020354mg [Eutrema salsugineum]	4.26E-91
Pg_Root20004_c1_seq1	gi|567199292|ref|XP_006407094.1| hypothetical protein EUTSA_v10020354mg [Eutrema salsugineum] &gt;gnl|BL_ORD_ID|876693 hypothetical protein EUTSA_v10020354mg [Eutrema salsugineum]	4.84E-11
Pg_Root20027_c1_seq1	gi|397597440|gb|EJK57011.1| hypothetical protein THAOC_22991, partial [Thalassiosira oceanica]	6.53E-24
Pg_Root20029_c0_seq1	gi|510901348|ref|XP_004829363.1| 60S ribosomal protein L17, putative [Babesia equi] &gt;gnl|BL_ORD_ID|2469816 60S ribosomal protein L17, putative [Babesia equi]	2.71E-22
Pg_Root20029_c1_seq1	gi|573956477|ref|XP_006660471.1| PREDICTED: 60S ribosomal protein L17-like [Oryza brachyantha]	4.42E-25
Pg_Root20036_c0_seq1	gi|345894258|ref|YP_004842013.1| NADH dehydrogenase subunit 6 (mitochondrion) [Marssonina brunnea f. sp. &apos;multigermtubi&apos;] &gt;gnl|BL_ORD_ID|793548 NADH dehydrogenase subunit 6 (mitochondrion) [Marssonina brunnea f. sp. &apos;multigermtubi&apos;]	1.67E-32
Pg_Root20040_c0_seq1	gi|298204751|emb|CBI25249.3| unnamed protein product [Vitis vinifera]	4.46E-33
Pg_Root20053_c0_seq1	gi|470421330|ref|XP_004337378.1| Major Vault Protein repeatcontaining protein [Acanthamoeba castellanii str. Neff] &gt;gnl|BL_ORD_ID|59764 Major Vault Protein repeatcontaining protein [Acanthamoeba castellanii str. Neff]	5.60E-65
Pg_Root20067_c0_seq1	gi|567208654|ref|XP_006409637.1| hypothetical protein EUTSA_v10022805mg [Eutrema salsugineum] &gt;gnl|BL_ORD_ID|879049 hypothetical protein EUTSA_v10022805mg [Eutrema salsugineum]	2.11E-38
Pg_Root20077_c0_seq1	gi|568869167|ref|XP_006487803.1| PREDICTED: lysosomal beta glucosidase-like isoform X1 [Citrus sinensis] &gt;gnl|BL_ORD_ID|2310376 PREDICTED: lysosomal beta glucosidase-like isoform X2 [Citrus sinensis]	1.92E-36
Pg_Root20129_c0_seq1	gi|497781727|ref|WP_010095911.1| nucleoside diphosphate kinase [Ornithinibacillus scapharcae]	2.19E-24
Pg_Root20156_c0_seq2	gi|587835075|gb|EXB25851.1| Influenza virus NS1A-binding protein-A-like protein [Morus notabilis]	1.13E-28
Pg_Root20158_c0_seq1	gi|147841197|emb|CAN64116.1| hypothetical protein VITISV_041858 [Vitis vinifera]	1.07E-18
Pg_Root20165_c0_seq1	gi|162449109|ref|YP_001611476.1| 30S ribosomal protein S7 [Sorangium cellulosum So ce56] &gt;gnl|BL_ORD_ID|293677 30S ribosomal protein S7 [Sorangium cellulosum So0157-2] &gt;gnl|BL_ORD_ID|293677 30S ribosomal protein S7 [Sorangium cellulosum] &gt;gnl|BL_ORD_ID|293677 RecName: Full=30S ribosomal protein S7 [Sorangium cellulosum So ce56] &gt;gnl|BL_ORD_ID|293677 30S ribosomal protein S7 [Sorangium…	8.38E-24
Pg_Root20176_c0_seq1	gi|567892311|ref|XP_006438676.1| hypothetical protein CICLE_v10031315mg [Citrus clementina] &gt;gnl|BL_ORD_ID|1013784 PREDICTED: protein PHYTOCHROME KINASE SUBSTRATE 2-like [Citrus sinensis] &gt;gnl|BL_ORD_ID|1013784 hypothetical protein CICLE_v10031315mg [Citrus clementina]	2.53E-16
Pg_Root20177_c0_seq1	gi|567176138|ref|XP_006400642.1| hypothetical protein EUTSA_v10014202mg [Eutrema salsugineum] &gt;gnl|BL_ORD_ID|870644 hypothetical protein EUTSA_v10014202mg [Eutrema salsugineum]	1.13E-104
Pg_Root20187_c0_seq2	gi|510787205|gb|AGN49004.1| cytochrome c oxidase subunit 1 (mitochondrion) (mitochondrion) [Botrytis cinerea B05.10]	9.56E-20
Pg_Root20206_c0_seq1	gi|556968530|ref|XP_005993230.1| PREDICTED: inositol-3-phosphate synthase 1-A-like [Latimeria chalumnae]	2.23E-32
Pg_Root20226_c0_seq1	gi|586727942|ref|XP_006849741.1| hypothetical protein AMTR_s00024p00248520 [Amborella trichopoda] &gt;gnl|BL_ORD_ID|2162306 hypothetical protein AMTR_s00024p00248520 [Amborella trichopoda]	3.00E-29
Pg_Root20272_c0_seq1	gi|595790143|ref|XP_007198824.1| hypothetical protein PRUPE_ppb020037mg [Prunus persica] &gt;gnl|BL_ORD_ID|1353433 hypothetical protein PRUPE_ppb020037mg [Prunus persica]	8.27E-51
Pg_Root20277_c0_seq1	gi|470142207|ref|XP_004306806.1| PREDICTED: DEAD-box ATP-dependent RNA helicase 8-like [Fragaria vesca subsp. vesca]	1.70E-17
Pg_Root20279_c0_seq2	gi|567884147|ref|XP_006434632.1| hypothetical protein CICLE_v10001139mg [Citrus clementina] &gt;gnl|BL_ORD_ID|1010185 hypothetical protein CICLE_v10001139mg [Citrus clementina]	3.43E-25
Pg_Root20293_c0_seq1	gi|565492928|ref|XP_006304103.1| hypothetical protein CARUB_v10010031mg [Capsella rubella] &gt;gnl|BL_ORD_ID|2662113 hypothetical protein CARUB_v10010031mg [Capsella rubella]	2.85E-40
Pg_Root20311_c0_seq1	gi|260062504|ref|YP_003195584.1| ATP-dependent Clp protease, ATPase subunit [Robiginitalea biformata HTCC2501] &gt;gnl|BL_ORD_ID|1533788 ATP-dependent Clp protease ClpC [Robiginitalea biformata] &gt;gnl|BL_ORD_ID|1533788 ATP-dependent Clp protease, ATPase subunit [Robiginitalea biformata HTCC2501]	3.00E-29
Pg_Root20315_c0_seq1	gi|460410827|ref|XP_004250819.1| PREDICTED: GDSL esterase/lipase At1g71250-like [Solanum lycopersicum]	1.00E-59
Pg_Root20333_c0_seq1	gi|341886312|gb|EGT42247.1| hypothetical protein CAEBREN_16716 [Caenorhabditis brenneri]	3.11E-18
Pg_Root20333_c1_seq1	gi|541047521|gb|ERG86260.1| adenosylhomocysteinase [Ascaris suum]	8.10E-43
Pg_Root20350_c0_seq1	gi|296080910|emb|CBI18754.3| unnamed protein product [Vitis vinifera]	3.81E-08
Pg_Root20373_c0_seq1	gi|195499987|ref|XP_002097183.1| GE26079 [Drosophila yakuba] &gt;gnl|BL_ORD_ID|565271 GE26079 [Drosophila yakuba]	2.93E-48
Pg_Root20373_c1_seq1	gi|557763890|ref|XP_005181655.1| PREDICTED: LOW QUALITY PROTEIN: 60S ribosomal protein L3-like [Musca domestica]	6.31E-56
Pg_Root20398_c0_seq1	gi|147771612|emb|CAN64779.1| hypothetical protein VITISV_043230 [Vitis vinifera]	1.30E-40
Pg_Root20409_c0_seq1	gi|541038275|gb|ERG78696.1| glucosylceramidase [Ascaris suum]	3.64E-27
Pg_Root20415_c0_seq1	gi|470260059|ref|XP_004360011.1| alpha actinin [Dictyostelium fasciculatum] &gt;gnl|BL_ORD_ID|2228568 alpha actinin [Dictyostelium fasciculatum]	5.49E-23
Pg_Root20417_c0_seq1	gi|565377937|ref|XP_006355421.1| PREDICTED: U4/U6 small nuclear ribonucleoprotein Prp31-like [Solanum tuberosum]	2.46E-15
Pg_Root20417_c0_seq2	gi|565377937|ref|XP_006355421.1| PREDICTED: U4/U6 small nuclear ribonucleoprotein Prp31-like [Solanum tuberosum]	1.86E-23
Pg_Root20448_c0_seq1	gi|567157570|ref|XP_006396145.1| hypothetical protein EUTSA_v10002387mg [Eutrema salsugineum] &gt;gnl|BL_ORD_ID|865793 hypothetical protein EUTSA_v10002387mg [Eutrema salsugineum]	4.16E-63
Pg_Root20450_c0_seq1	gi|567148635|ref|XP_006416139.1| hypothetical protein EUTSA_v10006618mg [Eutrema salsugineum] &gt;gnl|BL_ORD_ID|863534 hypothetical protein EUTSA_v10006618mg [Eutrema salsugineum] &gt;gnl|BL_ORD_ID|863534 hypothetical protein EUTSA_v10006618mg [Eutrema salsugineum] &gt;gnl|BL_ORD_ID|863534 hypothetical protein EUTSA_v10006618mg [Eutrema salsugineum]	2.49E-52
Pg_Root20467_c0_seq2	gi|33521690|gb|AAQ21388.1| ribosomal protein S18 [Ixodes ricinus]	8.93E-42
Pg_Root20472_c0_seq1	gi|334186990|ref|NP_194537.7| tetratricopeptide repeat domain protein [Arabidopsis thaliana] &gt;gnl|BL_ORD_ID|2546347 tetratricopeptide repeat domain protein [Arabidopsis thaliana]	7.38E-73
Pg_Root20475_c0_seq1	gi|407855619|gb|EKG06689.1| elongation factor 1-alpha (ef-1-alpha), putative [Trypanosoma cruzi]	6.72E-13
Pg_Root20537_c0_seq1	gi|225450937|ref|XP_002284624.1| PREDICTED: germin-like protein subfamily 1 member 7 isoform 1 [Vitis vinifera] &gt;gnl|BL_ORD_ID|104628 unnamed protein product [Vitis vinifera]	2.12E-38
Pg_Root20545_c0_seq1	gi|567146788|ref|XP_006415614.1| hypothetical protein EUTSA_v10008967mg [Eutrema salsugineum] &gt;gnl|BL_ORD_ID|863034 hypothetical protein EUTSA_v10008967mg [Eutrema salsugineum]	7.74E-09
Pg_Root20559_c0_seq1	gi|567206993|ref|XP_006409177.1| hypothetical protein EUTSA_v10022844mg [Eutrema salsugineum] &gt;gnl|BL_ORD_ID|878618 hypothetical protein EUTSA_v10022844mg [Eutrema salsugineum] &gt;gnl|BL_ORD_ID|878618 hypothetical protein EUTSA_v10022844mg [Eutrema salsugineum] &gt;gnl|BL_ORD_ID|878618 hypothetical protein EUTSA_v10022844mg [Eutrema salsugineum]	1.35E-37
Pg_Root20617_c0_seq1	gi|460368002|ref|XP_004229859.1| PREDICTED: SPX domain-containing membrane protein At4g22990-like [Solanum lycopersicum]	2.69E-87
Pg_Root20634_c0_seq1	gi|322778718|gb|EFZ09134.1| hypothetical protein SINV_00918 [Solenopsis invicta]	3.30E-12
Pg_Root20643_c0_seq1	gi|567202322|ref|XP_006407937.1| hypothetical protein EUTSA_v10020302mg [Eutrema salsugineum] &gt;gnl|BL_ORD_ID|877461 hypothetical protein EUTSA_v10020302mg [Eutrema salsugineum]	4.22E-31
Pg_Root20643_c1_seq1	gi|297829188|ref|XP_002882476.1| hypothetical protein ARALYDRAFT_477956 [Arabidopsis lyrata subsp. lyrata] &gt;gnl|BL_ORD_ID|2659677 hypothetical protein ARALYDRAFT_477956 [Arabidopsis lyrata subsp. lyrata]	3.89E-61
Pg_Root20670_c0_seq1	gi|256425191|ref|YP_003125844.1| RpoD subfamily RNA polymerase sigma-70 subunit [Chitinophaga pinensis DSM 2588] &gt;gnl|BL_ORD_ID|1609732 RNA polymerase sigma factor rpoD [Chitinophaga pinensis] &gt;gnl|BL_ORD_ID|1609732 RNA polymerase, sigma 70 subunit, RpoD subfamily [Chitinophaga pinensis DSM 2588]	7.58E-49
Pg_Root20689_c0_seq1	gi|527300258|gb|EPT01053.1| hypothetical protein FOMPIDRAFT_1030024 [Fomitopsis pinicola FP-58527 SS1]	2.31E-37
Pg_Root20706_c1_seq1	gi|470526608|ref|XP_004356787.1| IQGAPrelated protein [Acanthamoeba castellanii str. Neff] &gt;gnl|BL_ORD_ID|69247 IQGAPrelated protein [Acanthamoeba castellanii str. Neff]	3.48E-09
Pg_Root20725_c0_seq1	gi|636536420|gb|AHZ97880.1| vacuolar H+-pyrophosphatase [Olimarabidopsis pumila]	9.35E-15
Pg_Root20743_c1_seq1	gi|212531163|ref|XP_002145738.1| hypothetical protein PMAA_063100 [Talaromyces marneffei ATCC 18224] &gt;gnl|BL_ORD_ID|953394 hypothetical protein PMAA_063100 [Talaromyces marneffei ATCC 18224]	1.03E-37
Pg_Root20759_c0_seq1	gi|587886434|gb|EXB75239.1| (3S,6E)-nerolidol synthase 1 [Morus notabilis]	1.72E-24
Pg_Root20768_c0_seq1	gi|4928755|gb|AAD33718.1|AF136711_1 myosin heavy chain [Amoeba proteus]	1.13E-12
Pg_Root20776_c0_seq1	gi|604313274|gb|EYU26605.1| hypothetical protein MIMGU_mgv1a006090mg [Mimulus guttatus]	1.93E-57
Pg_Root20778_c0_seq1	gi|118349876|ref|XP_001008219.1| Myb-like DNA-binding domain containing protein [Tetrahymena thermophila]	1.05E-26
Pg_Root20781_c0_seq1	gi|359490558|ref|XP_003634111.1| PREDICTED: uncharacterized protein LOC100241527 [Vitis vinifera]	2.05E-30
Pg_Root20823_c0_seq1	gi|145237464|ref|XP_001391379.1| 40S ribosomal protein S13 [Aspergillus niger CBS 513.88] &gt;gnl|BL_ORD_ID|1799235 unnamed protein product [Aspergillus niger] &gt;gnl|BL_ORD_ID|1799235 hypothetical protein ASPNIDRAFT_200276 [Aspergillus niger ATCC 1015] &gt;gnl|BL_ORD_ID|1799235 40S ribosomal protein S13-1 [Aspergillus kawachii IFO 4308]	2.71E-46
Pg_Root20837_c0_seq1	gi|460414213|ref|XP_004252467.1| PREDICTED: uncharacterized protein LOC101265011 [Solanum lycopersicum]	5.15E-13
Pg_Root20853_c0_seq1	gi|578055195|emb|CDH09289.1| uncharacterized protein ZBAI_01074 [Zygosaccharomyces bailii ISA1307]	2.86E-16
Pg_Root20869_c0_seq1	gi|567152556|ref|XP_006417238.1| hypothetical protein EUTSA_v10008424mg [Eutrema salsugineum] &gt;gnl|BL_ORD_ID|864566 hypothetical protein EUTSA_v10008424mg [Eutrema salsugineum]	5.88E-49
Pg_Root20890_c0_seq1	gi|545371287|ref|XP_005650220.1| si-synthase [Coccomyxa subellipsoidea C-169] &gt;gnl|BL_ORD_ID|612184 si-synthase [Coccomyxa subellipsoidea C-169]	3.04E-26
Pg_Root20892_c0_seq1	gi|226496309|ref|NP_001147586.1| eukaryotic peptide chain release factor subunit 1-1 [Zea mays] &gt;gnl|BL_ORD_ID|960031 eukaryotic peptide chain release factor subunit 1-1 [Zea mays]	2.06E-14
Pg_Root20899_c0_seq1	gi|430217949|gb|AGA37209.1| CBL-interacting protein kinase 6.1 [Brassica napus]	1.42E-47
Pg_Root20904_c0_seq1	gi|470406204|ref|XP_004335928.1| ribosomal protein s30 protein [Acanthamoeba castellanii str. Neff] &gt;gnl|BL_ORD_ID|58320 ribosomal protein s30 protein [Acanthamoeba castellanii str. Neff]	9.03E-10
Pg_Root20906_c0_seq1	gi|565433205|ref|XP_006280553.1| hypothetical protein CARUB_v10026494mg [Capsella rubella] &gt;gnl|BL_ORD_ID|2639285 hypothetical protein CARUB_v10026494mg [Capsella rubella]	3.35E-44
Pg_Root20916_c0_seq1	gi|110740201|dbj|BAF01999.1| hypothetical protein [Arabidopsis thaliana]	3.12E-18
Pg_Root20918_c0_seq1	gi|15234970|ref|NP_195631.1| 40S ribosomal protein S25-4 [Arabidopsis thaliana] &gt;gnl|BL_ORD_ID|1452308 hypothetical protein CARUB_v10006075mg [Capsella rubella] &gt;gnl|BL_ORD_ID|1452308 RecName: Full=40S ribosomal protein S25-4 [Arabidopsis thaliana] &gt;gnl|BL_ORD_ID|1452308 ribosomal protein S25 [Arabidopsis thaliana] &gt;gnl|BL_ORD_ID|1452308 ribosomal protein S25 [Arabidopsis thaliana] &g…	8.71E-21
Pg_Root20920_c0_seq1	gi|490036471|ref|WP_003938894.1| MULTISPECIES: cold-shock protein [Rhodococcus] &gt;gnl|BL_ORD_ID|625875 cold shock protein [Rhodococcus ruber BKS 20-38] &gt;gnl|BL_ORD_ID|625875 putative cold shock protein [Rhodococcus sp. EsD8] &gt;gnl|BL_ORD_ID|625875 cold-shock DNA-binding domain protein [Rhodococcus rhodochrous ATCC 21198] &gt;gnl|BL_ORD_ID|625875 cold-shock protein [Rhodococcus sp. BCP1]	4.11E-26
Pg_Root20921_c0_seq1	gi|587848842|gb|EXB39093.1| Cytokinin dehydrogenase 1 [Morus notabilis]	4.60E-18
Pg_Root20925_c0_seq1	gi|169617061|ref|XP_001801945.1| hypothetical protein SNOG_20127 [Phaeosphaeria nodorum SN15] &gt;gnl|BL_ORD_ID|278545 hypothetical protein SNOG_20127 [Phaeosphaeria nodorum SN15]	1.92E-07
Pg_Root20932_c0_seq1	gi|590649427|ref|XP_007032406.1| Uncharacterized protein TCM_018259 [Theobroma cacao] &gt;gnl|BL_ORD_ID|854153 Uncharacterized protein TCM_018259 [Theobroma cacao]	2.09E-14
Pg_Root20935_c0_seq1	gi|565469900|ref|XP_006292753.1| hypothetical protein CARUB_v10019001mg [Capsella rubella] &gt;gnl|BL_ORD_ID|2651097 hypothetical protein CARUB_v10019001mg [Capsella rubella]	4.52E-17
Pg_Root20966_c0_seq1	gi|566202888|ref|XP_006375304.1| hypothetical protein POPTR_0014s06190g [Populus trichocarpa] &gt;gnl|BL_ORD_ID|2291239 hypothetical protein POPTR_0014s06190g [Populus trichocarpa]	5.11E-46
Pg_Root21000_c0_seq1	gi|3928008|emb|CAA10230.1| heat shock protein 60 (HSP60) [Plectus acuminatus]	2.75E-59
Pg_Root21005_c0_seq1	gi|288812702|gb|ADC54226.1| cytochrome P450 CYP79F1 [Brassica oleracea var. alboglabra]	2.67E-17
Pg_Root21005_c1_seq1	gi|288812702|gb|ADC54226.1| cytochrome P450 CYP79F1 [Brassica oleracea var. alboglabra]	3.28E-60
Pg_Root21014_c0_seq1	gi|261188787|ref|XP_002620807.1| 40S ribosomal protein S18 [Ajellomyces dermatitidis SLH14081] &gt;gnl|BL_ORD_ID|1918523 ribosomal protein S13/S18 [Ajellomyces dermatitidis SLH14081] &gt;gnl|BL_ORD_ID|1918523 40S ribosomal protein S18 [Ajellomyces dermatitidis ER-3] &gt;gnl|BL_ORD_ID|1918523 ribosomal protein S13p/S18e [Ajellomyces dermatitidis ATCC 18188] &gt;gnl|BL_ORD_ID|1918523 40S ribosomal …	8.87E-29
Pg_Root21017_c0_seq1	gi|567191355|ref|XP_006404897.1| hypothetical protein EUTSA_v10000343mg [Eutrema salsugineum] &gt;gnl|BL_ORD_ID|874618 hypothetical protein EUTSA_v10000343mg [Eutrema salsugineum]	4.30E-75
Pg_Root21023_c0_seq1	gi|194886488|ref|XP_001976623.1| GG19918 [Drosophila erecta] &gt;gnl|BL_ORD_ID|386941 GG19918 [Drosophila erecta]	6.27E-11
Pg_Root21029_c0_seq1	gi|567134085|ref|XP_006393405.1| hypothetical protein EUTSA_v10011507mg [Eutrema salsugineum] &gt;gnl|BL_ORD_ID|859983 hypothetical protein EUTSA_v10011507mg [Eutrema salsugineum]	1.91E-52
Pg_Root21044_c0_seq1	gi|470512025|ref|XP_004352089.1| calponin domain containing protein [Acanthamoeba castellanii str. Neff] &gt;gnl|BL_ORD_ID|67320 calponin domain containing protein [Acanthamoeba castellanii str. Neff]	4.14E-23
Pg_Root21055_c1_seq1	gi|345566865|gb|EGX49805.1| hypothetical protein AOL_s00076g689 [Arthrobotrys oligospora ATCC 24927]	4.75E-27
Pg_Root21060_c0_seq2	gi|312088693|ref|XP_003145959.1| 60S ribosomal protein L18a [Loa loa] &gt;gnl|BL_ORD_ID|456694 60S ribosomal protein L18a [Loa loa]	3.91E-79
Pg_Root21071_c0_seq1	gi|147774273|emb|CAN76793.1| hypothetical protein VITISV_026680 [Vitis vinifera]	0
Pg_Root21077_c0_seq1	gi|119720778|gb|ABL97959.1| ribosomal protein L7Ae-like [Brassica rapa]	9.42E-44
Pg_Root21079_c0_seq1	gi|281200845|gb|EFA75061.1| ATP synthase F1 delta [Polysphondylium pallidum PN500]	3.21E-07
Pg_Root21096_c0_seq1	gi|552911421|gb|ERZ97100.1| hypothetical protein GLOINDRAFT_297125 [Rhizophagus irregularis DAOM 181602] &gt;gnl|BL_ORD_ID|309024 glutamine--fructose-6-phosphate transaminase (isomerizing) GFA1 [Rhizophagus irregularis DAOM 197198w] &gt;gnl|BL_ORD_ID|309024 glutamine--fructose-6-phosphate transaminase (isomerizing) GFA1 [Rhizophagus irregularis DAOM 197198w]	4.11E-39
Pg_Root21102_c0_seq1	gi|470467441|ref|XP_004341795.1| guanine nucleotide-binding protein beta subunit, putative [Acanthamoeba castellanii str. Neff] &gt;gnl|BL_ORD_ID|64081 guanine nucleotide-binding protein beta subunit, putative [Acanthamoeba castellanii str. Neff]	4.33E-60
Pg_Root21117_c0_seq1	gi|567177973|ref|XP_006401167.1| hypothetical protein EUTSA_v10012960mg [Eutrema salsugineum] &gt;gnl|BL_ORD_ID|805583 unnamed protein product [Thellungiella halophila] &gt;gnl|BL_ORD_ID|805583 hypothetical protein EUTSA_v10012960mg [Eutrema salsugineum]	2.97E-53
Pg_Root21121_c0_seq1	gi|158828172|gb|ABW81051.1| tn7 reverse transcriptase [Arabidopsis lyrata subsp. lyrata]	3.20E-15
Pg_Root21146_c0_seq1	gi|254000458|ref|YP_003052521.1| histone family protein DNA-binding protein [Methylovorus glucosetrophus SIP3-4] &gt;gnl|BL_ORD_ID|2204192 histone family protein DNA-binding protein [Methylovorus sp. MP688] &gt;gnl|BL_ORD_ID|2204192 MULTISPECIES: transcriptional regulator [Methylovorus] &gt;gnl|BL_ORD_ID|2204192 histone family protein DNA-binding protein [Methylovorus glucosetrophus SIP3-4] &gt;g…	7.57E-41
Pg_Root21160_c0_seq1	gi|491386800|ref|WP_005244678.1| MULTISPECIES: hydrogenase expression protein HypE [Rhodococcus] &gt;gnl|BL_ORD_ID|1681117 Ni-Fe hydrogenase small subunit [Rhodococcus opacus PD630] &gt;gnl|BL_ORD_ID|1681117 Ni-Fe hydrogenase small subunit [Rhodococcus imtechensis RKJ300 = JCM 13270] &gt;gnl|BL_ORD_ID|1681117 Periplasmic [NiFeSe] hydrogenase small subunit [Rhodococcus opacus PD630] &gt;gnl|BL_ORD…	1.63E-43
Pg_Root21179_c0_seq1	gi|426263320|emb|CCG34080.1| SCF ubiquitin ligase [uncultured eukaryote]	9.67E-36
Pg_Root21179_c1_seq1	gi|426263322|emb|CCG34081.1| SCF ubiquitin ligase [uncultured eukaryote]	2.35E-18
Pg_Root21194_c0_seq1	gi|565373204|ref|XP_006353166.1| PREDICTED: intracellular protein transport protein USO1-like [Solanum tuberosum]	1.46E-59
Pg_Root21200_c0_seq1	gi|22091475|emb|CAC81069.1| MADS box transcription factor [Daucus carota subsp. sativus]	3.50E-14
Pg_Root21204_c0_seq1	gi|322792347|gb|EFZ16331.1| hypothetical protein SINV_07010 [Solenopsis invicta]	1.85E-88
Pg_Root21222_c0_seq1	gi|297803832|ref|XP_002869800.1| hypothetical protein ARALYDRAFT_492575 [Arabidopsis lyrata subsp. lyrata] &gt;gnl|BL_ORD_ID|2647306 hypothetical protein ARALYDRAFT_492575 [Arabidopsis lyrata subsp. lyrata]	4.76E-43
Pg_Root21248_c0_seq1	gi|30693966|ref|NP_199017.2| Luminal-binding protein 2 [Arabidopsis thaliana] &gt;gnl|BL_ORD_ID|2041274 Luminal-binding protein 2 [Arabidopsis thaliana]	3.29E-36
Pg_Root21249_c0_seq1	gi|515862392|ref|WP_017293020.1| hypothetical protein [Geminocystis herdmanii]	1.31E-08
Pg_Root21249_c1_seq1	gi|470486619|ref|XP_004344623.1| CatecholO-methyltransferase domain containing protein 1, putative [Acanthamoeba castellanii str. Neff] &gt;gnl|BL_ORD_ID|65256 CatecholO-methyltransferase domain containing protein 1, putative [Acanthamoeba castellanii str. Neff]	2.05E-22
Pg_Root21251_c0_seq1	gi|83654768|gb|ABC38831.1| ribosomal protein L14 [Burkholderia thailandensis E264]	3.95E-21
Pg_Root21276_c0_seq1	gi|565498894|ref|XP_006307086.1| hypothetical protein CARUB_v10008672mg [Capsella rubella] &gt;gnl|BL_ORD_ID|2665022 hypothetical protein CARUB_v10008672mg [Capsella rubella]	4.44E-41
Pg_Root21311_c0_seq1	gi|595851814|ref|XP_007210190.1| hypothetical protein PRUPE_ppa017790mg [Prunus persica] &gt;gnl|BL_ORD_ID|1364477 hypothetical protein PRUPE_ppa017790mg [Prunus persica]	4.91E-32
Pg_Root21330_c0_seq1	gi|590638424|ref|XP_007029389.1| Receptor-like protein kinase [Theobroma cacao] &gt;gnl|BL_ORD_ID|860185 Receptor-like protein kinase [Theobroma cacao]	2.46E-57
Pg_Root21339_c0_seq1	gi|297812857|ref|XP_002874312.1| RNA helicase [Arabidopsis lyrata subsp. lyrata] &gt;gnl|BL_ORD_ID|2651727 RNA helicase [Arabidopsis lyrata subsp. lyrata]	3.04E-45
Pg_Root21358_c0_seq1	gi|597580341|ref|XP_007293227.1| putative esdC-like protein [Marssonina brunnea f. sp. &apos;multigermtubi&apos; MB_m1] &gt;gnl|BL_ORD_ID|431866 putative esdC-like protein [Marssonina brunnea f. sp. &apos;multigermtubi&apos; MB_m1]	3.57E-14
Pg_Root21369_c0_seq1	gi|345894267|ref|YP_004842022.1| NADH dehydrogenase subunit 1 (mitochondrion) [Marssonina brunnea f. sp. &apos;multigermtubi&apos;] &gt;gnl|BL_ORD_ID|793557 NADH dehydrogenase subunit 1 (mitochondrion) [Marssonina brunnea f. sp. &apos;multigermtubi&apos;]	3.92E-45
Pg_Root21380_c0_seq1	gi|560123372|emb|CDJ91997.1| Glycoside hydrolase domain containing protein [Haemonchus contortus]	5.51E-18
Pg_Root21391_c0_seq1	gi|147853301|emb|CAN78543.1| hypothetical protein VITISV_028081 [Vitis vinifera]	8.67E-35
Pg_Root21422_c0_seq2	gi|170575753|ref|XP_001893371.1| 60S ribosomal protein L14 [Brugia malayi] &gt;gnl|BL_ORD_ID|214616 60S ribosomal protein L14, putative [Brugia malayi]	9.10E-47
Pg_Root21435_c0_seq1	gi|330844775|ref|XP_003294289.1| hypothetical protein DICPUDRAFT_99910 [Dictyostelium purpureum] &gt;gnl|BL_ORD_ID|1690837 hypothetical protein DICPUDRAFT_99910 [Dictyostelium purpureum]	7.58E-17
Pg_Root21440_c0_seq1	gi|518000336|ref|WP_019170544.1| acyl carrier protein [Pseudaminobacter salicylatoxidans]	2.46E-31
Pg_Root21443_c0_seq1	gi|147857914|emb|CAN82526.1| hypothetical protein VITISV_028058 [Vitis vinifera]	2.23E-53
Pg_Root21459_c0_seq2	gi|551656637|ref|XP_005831091.1| hypothetical protein GUITHDRAFT_163647 [Guillardia theta CCMP2712] &gt;gnl|BL_ORD_ID|2327985 hypothetical protein GUITHDRAFT_163647 [Guillardia theta CCMP2712]	1.54E-09
Pg_Root21468_c0_seq1	gi|516259775|ref|WP_017663738.1| ATP-dependent Clp protease ATP-binding protein [Porphyrobacter sp. AAP82]	8.14E-35
Pg_Root21478_c0_seq1	gi|511000203|gb|EPB81759.1| elongation factor 2 [Mucor circinelloides f. circinelloides 1006PhL]	1.83E-55
Pg_Root21481_c0_seq1	gi|28393076|gb|AAO41972.1| putative Na+ dependent ileal bile acid transporter [Arabidopsis thaliana]	5.61E-44
Pg_Root21500_c0_seq1	gi|566213164|ref|XP_006373410.1| hypothetical protein POPTR_0017s13520g [Populus trichocarpa] &gt;gnl|BL_ORD_ID|1528991 hypothetical protein POPTR_0017s13520g [Populus trichocarpa]	8.09E-07
Pg_Root21507_c0_seq1	gi|541040462|gb|ERG79934.1| enolase [Ascaris suum]	6.00E-38
Pg_Root21520_c0_seq1	gi|30088475|gb|AAO92288.2| peptidylglycine alpha-hydroxylating monooxygenase [Heterodera glycines]	2.26E-45
Pg_Root21520_c1_seq1	gi|30088475|gb|AAO92288.2| peptidylglycine alpha-hydroxylating monooxygenase [Heterodera glycines]	5.22E-18
Pg_Root21525_c0_seq1	gi|470475956|ref|XP_004342208.1| LIM domain containing protein [Acanthamoeba castellanii str. Neff] &gt;gnl|BL_ORD_ID|64474 LIM domain containing protein [Acanthamoeba castellanii str. Neff]	1.49E-12
Pg_Root21527_c0_seq1	gi|242095932|ref|XP_002438456.1| hypothetical protein SORBIDRAFT_10g020014 [Sorghum bicolor] &gt;gnl|BL_ORD_ID|2084856 hypothetical protein SORBIDRAFT_10g020014 [Sorghum bicolor]	1.38E-18
Pg_Root21529_c1_seq1	gi|567217292|ref|XP_006412275.1| hypothetical protein EUTSA_v10024683mg [Eutrema salsugineum] &gt;gnl|BL_ORD_ID|881478 hypothetical protein EUTSA_v10024683mg [Eutrema salsugineum]	1.87E-31
Pg_Root21539_c0_seq1	gi|213407434|ref|XP_002174488.1| 60S ribosomal protein L18 [Schizosaccharomyces japonicus yFS275]	1.62E-11
Pg_Root21547_c0_seq1	gi|15810182|gb|AAL06992.1| At2g40890/T20B5.9 [Arabidopsis thaliana]	5.52E-39
Pg_Root21563_c0_seq1	gi|383849290|ref|XP_003700278.1| PREDICTED: 60S ribosomal protein L17-like [Megachile rotundata]	6.98E-34
Pg_Root21581_c0_seq1	gi|297818150|ref|XP_002876958.1| hypothetical protein ARALYDRAFT_904813 [Arabidopsis lyrata subsp. lyrata] &gt;gnl|BL_ORD_ID|2654313 hypothetical protein ARALYDRAFT_904813 [Arabidopsis lyrata subsp. lyrata]	1.23E-59
Pg_Root21585_c0_seq1	gi|596105142|gb|AHM94163.1| alpha-tubulin, partial [Eutreptia viridis]	2.65E-33
Pg_Root21594_c0_seq1	gi|567155945|ref|XP_006418221.1| hypothetical protein EUTSA_v10008901mg [Eutrema salsugineum] &gt;gnl|BL_ORD_ID|865477 hypothetical protein EUTSA_v10008901mg [Eutrema salsugineum]	9.44E-07
Pg_Root21599_c0_seq1	gi|330907486|ref|XP_003295831.1| hypothetical protein PTT_03288 [Pyrenophora teres f. teres 0-1] &gt;gnl|BL_ORD_ID|727295 hypothetical protein PTT_03288 [Pyrenophora teres f. teres 0-1]	1.20E-46
Pg_Root21604_c0_seq1	gi|401413396|ref|XP_003886145.1| hypothetical protein NCLIV_065450 [Neospora caninum Liverpool] &gt;gnl|BL_ORD_ID|1715974 hypothetical protein NCLIV_065450 [Neospora caninum Liverpool]	2.71E-22
Pg_Root21643_c0_seq1	gi|596074741|ref|XP_007221228.1| hypothetical protein PRUPE_ppa006595mg [Prunus persica] &gt;gnl|BL_ORD_ID|1375139 hypothetical protein PRUPE_ppa006595mg [Prunus persica]	2.13E-27
Pg_Root21654_c0_seq1	gi|590625787|ref|XP_007025980.1| Gibberellin 2-oxidase 8 isoform 1 [Theobroma cacao] &gt;gnl|BL_ORD_ID|887505 Gibberellin 2-oxidase 8 isoform 1 [Theobroma cacao] &gt;gnl|BL_ORD_ID|887505 Gibberellin 2-oxidase 8 isoform 1 [Theobroma cacao] &gt;gnl|BL_ORD_ID|887505 Gibberellin 2-oxidase 8 isoform 1 [Theobroma cacao]	7.04E-47
Pg_Root21654_c1_seq1	gi|302144063|emb|CBI23168.3| unnamed protein product [Vitis vinifera]	3.40E-57
Pg_Root21656_c0_seq1	gi|302786394|ref|XP_002974968.1| hypothetical protein SELMODRAFT_232454 [Selaginella moellendorffii] &gt;gnl|BL_ORD_ID|2918808 hypothetical protein SELMODRAFT_232454 [Selaginella moellendorffii]	1.64E-27
Pg_Root21679_c0_seq1	gi|538394119|ref|YP_008515692.1| putative peroxiredoxin [Variovorax paradoxus B4] &gt;gnl|BL_ORD_ID|1387304 putative peroxiredoxin [Variovorax paradoxus] &gt;gnl|BL_ORD_ID|1387304 putative peroxiredoxin [Variovorax paradoxus B4]	4.34E-28
Pg_Root21702_c0_seq1	gi|507808|dbj|BAA03094.1| phosphoenolpyruvate carboxylase [Brassica napus] &gt;gnl|BL_ORD_ID|1432987 phosphoenolpyruvate carboxylase	6.78E-34
Pg_Root21707_c0_seq1	gi|470147119|ref|XP_004309164.1| PREDICTED: uncharacterized protein LOC101300012 [Fragaria vesca subsp. vesca]	8.29E-25
Pg_Root21713_c0_seq1	gi|470420396|ref|XP_004337289.1| eukaryotic translation elongation factor 2, putative [Acanthamoeba castellanii str. Neff] &gt;gnl|BL_ORD_ID|59675 eukaryotic translation elongation factor 2, putative [Acanthamoeba castellanii str. Neff]	7.81E-54
Pg_Root21721_c0_seq1	gi|567123291|ref|XP_006390863.1| hypothetical protein EUTSA_v10019240mg [Eutrema salsugineum] &gt;gnl|BL_ORD_ID|857572 hypothetical protein EUTSA_v10019240mg [Eutrema salsugineum]	3.18E-15
Pg_Root21742_c0_seq1	gi|550958500|ref|WP_022706844.1| chemotaxis protein CheR [Paracoccus zeaxanthinifaciens]	8.17E-19
Pg_Root21743_c0_seq1	gi|495145912|ref|WP_007870719.1| translation initiation factor IF-3 [Polaromonas sp. CF318] &gt;gnl|BL_ORD_ID|2240582 translation initiation factor IF-3 [Polaromonas sp. CF318]	5.72E-28
Pg_Root21758_c0_seq1	gi|629092072|gb|KCW58067.1| hypothetical protein EUGRSUZ_H00799 [Eucalyptus grandis]	9.28E-31
Pg_Root21759_c0_seq1	gi|15239140|ref|NP_199115.1| 26S proteasome AAA-ATPase subunit RPT4a [Arabidopsis thaliana] &gt;gnl|BL_ORD_ID|1767970 hypothetical protein CARUB_v10026536mg [Capsella rubella] &gt;gnl|BL_ORD_ID|1767970 RecName: Full=26S protease regulatory subunit 10B homolog A; AltName: Full=26S proteasome AAA-ATPase subunit RPT4a; AltName: Full=26S proteasome subunit 10B homolog A; AltName: Full=Regulatory part…	4.50E-70
Pg_Root21766_c0_seq1	gi|2995405|emb|CAA73042.1| polyprotein [Ananas comosus]	1.09E-15
Pg_Root21777_c0_seq1	gi|15235421|ref|NP_194607.1| GDSL esterase/lipase [Arabidopsis thaliana] &gt;gnl|BL_ORD_ID|1564209 RecName: Full=GDSL esterase/lipase At4g28780; AltName: Full=Extracellular lipase At4g28780; Flags: Precursor [Arabidopsis thaliana] &gt;gnl|BL_ORD_ID|1564209 Proline-rich APG-like protein [Arabidopsis thaliana] &gt;gnl|BL_ORD_ID|1564209 Proline-rich APG-like protein [Arabidopsis thaliana] &gt;gnl|BL…	1.96E-36
Pg_Root21779_c0_seq1	gi|341903559|gb|EGT59494.1| hypothetical protein CAEBREN_11988 [Caenorhabditis brenneri]	4.14E-55
Pg_Root21788_c0_seq1	gi|268575652|ref|XP_002642805.1| C. briggsae CBR-TAG-61 protein [Caenorhabditis briggsae] &gt;gnl|BL_ORD_ID|1737598 Protein CBR-TAG-61 [Caenorhabditis briggsae]	3.53E-14
Pg_Root21801_c0_seq1	gi|574123932|gb|ETV89407.1| 60S ribosomal protein L31 [Aphanomyces astaci]	1.74E-29
Pg_Root21802_c0_seq1	gi|312084542|ref|XP_003144318.1| prefoldin subunit 4 [Loa loa] &gt;gnl|BL_ORD_ID|458334 prefoldin subunit 4 [Loa loa]	8.04E-06
Pg_Root21825_c0_seq1	gi|629081512|gb|KCW47957.1| hypothetical protein EUGRSUZ_K01691 [Eucalyptus grandis]	1.36E-13
Pg_Root21829_c0_seq1	gi|552936102|gb|ESA19414.1| hypothetical protein GLOINDRAFT_344141 [Rhizophagus irregularis DAOM 181602]	8.99E-34
Pg_Root21832_c0_seq1	gi|552913219|gb|ERZ98534.1| hypothetical protein GLOINDRAFT_339571 [Rhizophagus irregularis DAOM 181602] &gt;gnl|BL_ORD_ID|310458 actin [Rhizophagus irregularis DAOM 197198w]	1.42E-31
Pg_Root21834_c0_seq1	gi|396495786|ref|XP_003844630.1| similar to 60S ribosomal protein L39 [Leptosphaeria maculans JN3] &gt;gnl|BL_ORD_ID|797680 similar to 60S ribosomal protein L39 [Leptosphaeria maculans JN3]	1.42E-10
Pg_Root21836_c0_seq1	gi|10880493|gb|AAG24276.1|AF195889_1 fasciclin-like arabinogalactan protein FLA8 [Arabidopsis thaliana]	8.54E-16
Pg_Root21836_c1_seq1	gi|10880493|gb|AAG24276.1|AF195889_1 fasciclin-like arabinogalactan protein FLA8 [Arabidopsis thaliana]	5.64E-44
Pg_Root21849_c0_seq1	gi|590693157|ref|XP_007044255.1| Transposase tnp2 [Theobroma cacao] &gt;gnl|BL_ORD_ID|851167 Transposase tnp2 [Theobroma cacao]	5.17E-20
Pg_Root21861_c0_seq2	gi|571447932|ref|XP_006577615.1| PREDICTED: uncharacterized protein LOC102665777 [Glycine max]	1.45E-44
Pg_Root21872_c0_seq1	gi|629112765|gb|KCW77725.1| hypothetical protein EUGRSUZ_D02024 [Eucalyptus grandis]	6.10E-06
Pg_Root21884_c0_seq1	gi|281203062|gb|EFA77263.1| 60S ribosomal protein L9 [Polysphondylium pallidum PN500]	9.59E-28
Pg_Root21886_c0_seq1	gi|255035016|ref|YP_003085637.1| 50S ribosomal protein L35 [Dyadobacter fermentans DSM 18053] &gt;gnl|BL_ORD_ID|1348023 MULTISPECIES: 50S ribosomal protein L35 [Dyadobacter] &gt;gnl|BL_ORD_ID|1348023 ribosomal protein L35 [Dyadobacter fermentans DSM 18053]	1.28E-24
Pg_Root21886_c0_seq2	gi|255035016|ref|YP_003085637.1| 50S ribosomal protein L35 [Dyadobacter fermentans DSM 18053] &gt;gnl|BL_ORD_ID|1348023 MULTISPECIES: 50S ribosomal protein L35 [Dyadobacter] &gt;gnl|BL_ORD_ID|1348023 ribosomal protein L35 [Dyadobacter fermentans DSM 18053]	1.32E-24
Pg_Root21890_c0_seq1	gi|606316523|gb|AHW45791.1| DEAD-box ATP-dependent RNA helicase 3 [Brassica rapa subsp. chinensis]	2.95E-37
Pg_Root21893_c0_seq1	gi|338738726|ref|YP_004675688.1| PQQ-linked dehydrogenase [Hyphomicrobium sp. MC1] &gt;gnl|BL_ORD_ID|108667 MULTISPECIES: methanol dehydrogenase [Hyphomicrobium] &gt;gnl|BL_ORD_ID|108667 putative PQQ-linked dehydrogenase precursor [Hyphomicrobium sp. MC1]	2.46E-114
Pg_Root21896_c0_seq1	gi|567216506|ref|XP_006411882.1| hypothetical protein EUTSA_v10025969mg [Eutrema salsugineum] &gt;gnl|BL_ORD_ID|881121 hypothetical protein EUTSA_v10025969mg [Eutrema salsugineum]	2.07E-22
Pg_Root21915_c0_seq1	gi|567216670|ref|XP_006411964.1| hypothetical protein EUTSA_v10024649mg [Eutrema salsugineum] &gt;gnl|BL_ORD_ID|881200 hypothetical protein EUTSA_v10024649mg [Eutrema salsugineum]	8.77E-29
Pg_Root21929_c0_seq1	gi|121501697|gb|ABM55238.1| integrase [Beta vulgaris]	1.07E-11
Pg_Root21941_c0_seq1	gi|189209423|ref|XP_001941044.1| pectate lyase precursor [Pyrenophora tritici-repentis Pt-1C-BFP] &gt;gnl|BL_ORD_ID|1082660 pectate lyase precursor [Pyrenophora tritici-repentis Pt-1C-BFP]	2.23E-16
Pg_Root21942_c0_seq1	gi|567207516|ref|XP_006409322.1| hypothetical protein EUTSA_v10022813mg [Eutrema salsugineum] &gt;gnl|BL_ORD_ID|878753 hypothetical protein EUTSA_v10017108mg [Eutrema salsugineum] &gt;gnl|BL_ORD_ID|878753 hypothetical protein EUTSA_v10022813mg [Eutrema salsugineum] &gt;gnl|BL_ORD_ID|878753 hypothetical protein EUTSA_v10017108mg [Eutrema salsugineum]	2.83E-48
Pg_Root21961_c0_seq1	gi|490220057|ref|WP_004118430.1| DNA-directed RNA polymerase alpha subunit [Rhizobium freirei] &gt;gnl|BL_ORD_ID|2237491 DNA-directed RNA polymerase alpha subunit [Rhizobium freirei PRF 81]	2.50E-20
Pg_Root21965_c0_seq2	gi|514790987|ref|XP_005031740.1| PREDICTED: LOW QUALITY PROTEIN: actin, gamma 1 [Anas platyrhynchos]	7.17E-23
Pg_Root21968_c0_seq1	gi|573006128|gb|AHF71091.1| heat shock protein 70-A [Ditylenchus destructor]	4.68E-83
Pg_Root21972_c0_seq2	gi|568851572|ref|XP_006479463.1| PREDICTED: cellulose synthase A catalytic subunit 4 [UDP-forming]-like isoform X1 [Citrus sinensis]	6.65E-29
Pg_Root21992_c0_seq1	gi|517220739|ref|WP_018409557.1| hypothetical protein [Methylocystis rosea]	1.10E-23
Pg_Root21994_c0_seq1	gi|590697577|ref|XP_007045479.1| Zinc finger protein 4 [Theobroma cacao] &gt;gnl|BL_ORD_ID|852298 Zinc finger protein 4 [Theobroma cacao]	1.88E-15
Pg_Root21994_c1_seq1	gi|224111408|ref|XP_002315844.1| hypothetical protein POPTR_0010s11330g [Populus trichocarpa] &gt;gnl|BL_ORD_ID|1526544 hypothetical protein POPTR_0010s11330g [Populus trichocarpa]	6.71E-29
Pg_Root21996_c0_seq1	gi|378726267|gb|EHY52726.1| alcohol dehydrogenase [Exophiala dermatitidis NIH/UT8656]	4.00E-42
Pg_Root22023_c0_seq1	gi|255579925|ref|XP_002530798.1| conserved hypothetical protein [Ricinus communis] &gt;gnl|BL_ORD_ID|1547072 conserved hypothetical protein [Ricinus communis]	4.74E-14
Pg_Root22037_c0_seq1	gi|46359653|dbj|BAD15331.1| cytochrome P450 [Panax ginseng]	4.91E-56
Pg_Root22060_c0_seq1	gi|150036244|gb|ABR67407.1| integrase [Cucumis melo subsp. melo]	1.71E-16
Pg_Root22070_c0_seq4	gi|70734081|ref|YP_257721.1| 30S ribosomal protein S6 [Pseudomonas protegens Pf-5] &gt;gnl|BL_ORD_ID|2242209 30S ribosomal protein S6 [Pseudomonas protegens CHA0] &gt;gnl|BL_ORD_ID|2242209 MULTISPECIES: 30S ribosomal protein S6 [Pseudomonas fluorescens group] &gt;gnl|BL_ORD_ID|2242209 RecName: Full=30S ribosomal protein S6 [Pseudomonas protegens Pf-5] &gt;gnl|BL_ORD_ID|2242209 ribosomal protein S…	1.70E-32
Pg_Root22084_c0_seq1	gi|15218828|ref|NP_176758.1| putative glutathione S-transferase [Arabidopsis thaliana] &gt;gnl|BL_ORD_ID|1905689 MAPEG-like protein [Arabidopsis thaliana] &gt;gnl|BL_ORD_ID|1905689 At1g65820/F1E22_4 [Arabidopsis thaliana] &gt;gnl|BL_ORD_ID|1905689 At1g65820/F1E22_4 [Arabidopsis thaliana] &gt;gnl|BL_ORD_ID|1905689 glutathione-s-transferase, putative [Arabidopsis thaliana] &gt;gnl|BL_ORD_ID|1905689…	3.84E-53
Pg_Root22086_c0_seq1	gi|565432298|ref|XP_006280257.1| hypothetical protein CARUB_v10026173mg [Capsella rubella] &gt;gnl|BL_ORD_ID|2638995 hypothetical protein CARUB_v10026173mg [Capsella rubella]	1.66E-27
Pg_Root22096_c0_seq1	gi|494918413|ref|WP_007644450.1| DNA-directed RNA polymerase subunit beta [Cellvibrio sp. BR] &gt;gnl|BL_ORD_ID|908761 DNA-directed RNA polymerase subunit beta [Cellvibrio sp. BR]	7.20E-60
Pg_Root22102_c0_seq1	gi|568294323|gb|ETN81232.1| nematode cuticle collagen domain protein [Necator americanus]	2.91E-24
Pg_Root22103_c0_seq1	gi|452843504|gb|EME45439.1| hypothetical protein DOTSEDRAFT_71237 [Dothistroma septosporum NZE10]	9.80E-41
Pg_Root22109_c0_seq1	gi|565464126|ref|XP_006290062.1| hypothetical protein CARUB_v10003698mg, partial [Capsella rubella] &gt;gnl|BL_ORD_ID|2648487 hypothetical protein CARUB_v10003698mg, partial [Capsella rubella]	9.83E-25
Pg_Root22161_c0_seq1	gi|565479414|ref|XP_006297347.1| hypothetical protein CARUB_v10013366mg [Capsella rubella] &gt;gnl|BL_ORD_ID|2655534 hypothetical protein CARUB_v10013366mg [Capsella rubella]	1.19E-17
Pg_Root22169_c0_seq1	gi|449461243|ref|XP_004148351.1| PREDICTED: phospholipase A1-Ibeta2, chloroplastic-like [Cucumis sativus] &gt;gnl|BL_ORD_ID|734199 PREDICTED: phospholipase A1-Ibeta2, chloroplastic-like [Cucumis sativus]	3.38E-73
Pg_Root22170_c0_seq1	gi|147822139|emb|CAN77045.1| hypothetical protein VITISV_035256 [Vitis vinifera]	1.02E-32
Pg_Root22186_c0_seq2	gi|255578418|ref|XP_002530074.1| monoxygenase, putative [Ricinus communis] &gt;gnl|BL_ORD_ID|1547784 monoxygenase, putative [Ricinus communis]	1.71E-79
Pg_Root22230_c0_seq1	gi|470394048|ref|XP_004334951.1| small Gprotein [Acanthamoeba castellanii str. Neff] &gt;gnl|BL_ORD_ID|57347 small Gprotein [Acanthamoeba castellanii str. Neff]	7.13E-39
Pg_Root22267_c0_seq1	gi|567196790|ref|XP_006406387.1| hypothetical protein EUTSA_v10021595mg [Eutrema salsugineum] &gt;gnl|BL_ORD_ID|876043 hypothetical protein EUTSA_v10021595mg [Eutrema salsugineum]	6.99E-63
Pg_Root22271_c0_seq1	gi|261326131|emb|CBH08957.1| alpha tubulin, (fragment) [Trypanosoma brucei gambiense DAL972]	4.21E-39
Pg_Root22332_c0_seq1	gi|13540823|gb|AAK29467.1| polyprotein-like [Solanum chilense]	1.08E-10
Pg_Root22337_c0_seq1	gi|470239029|ref|XP_004351280.1| hypothetical protein DFA_10637 [Dictyostelium fasciculatum] &gt;gnl|BL_ORD_ID|2221180 hypothetical protein DFA_10637 [Dictyostelium fasciculatum]	5.54E-16
Pg_Root22344_c0_seq1	gi|253999452|ref|YP_003051515.1| TonB-dependent receptor [Methylovorus glucosetrophus SIP3-4] &gt;gnl|BL_ORD_ID|2203188 TonB-denpendent receptor [Methylovorus glucosotrophus] &gt;gnl|BL_ORD_ID|2203188 TonB-dependent receptor [Methylovorus glucosetrophus SIP3-4]	2.00E-49
Pg_Root22361_c0_seq1	gi|116310937|emb|CAH67874.1| OSIGBa0153E02-OSIGBa0093I20.3 [Oryza sativa Indica Group]	2.52E-20
Pg_Root22377_c0_seq1	gi|567909401|ref|XP_006447014.1| hypothetical protein CICLE_v10018153mg [Citrus clementina] &gt;gnl|BL_ORD_ID|1021307 PREDICTED: protein SCARECROW-like [Citrus sinensis] &gt;gnl|BL_ORD_ID|1021307 hypothetical protein CICLE_v10018153mg [Citrus clementina]	2.67E-111
Pg_Root22400_c0_seq1	gi|71030032|ref|XP_764658.1| 60S ribosomal protein L21e [Theileria parva strain Muguga] &gt;gnl|BL_ORD_ID|1217990 60S ribosomal protein L21e, putative [Theileria parva]	3.23E-23
Pg_Root22406_c0_seq1	gi|302026191|gb|ADK90079.1| HSP90 [Massisteria marina]	3.28E-07
Pg_Root22448_c0_seq1	gi|241740088|gb|ACS68189.1| cellulose synthase 1.1 catalytic subunit [Brassica napus]	5.88E-49
Pg_Root22462_c0_seq1	gi|565482428|ref|XP_006298854.1| hypothetical protein CARUB_v10014969mg [Capsella rubella] &gt;gnl|BL_ORD_ID|2656990 hypothetical protein CARUB_v10014969mg [Capsella rubella]	1.81E-26
Pg_Root22464_c0_seq1	gi|596047731|ref|XP_007220309.1| hypothetical protein PRUPE_ppa000242mg [Prunus persica] &gt;gnl|BL_ORD_ID|1374260 hypothetical protein PRUPE_ppa000242mg [Prunus persica]	1.57E-38
Pg_Root22501_c0_seq1	gi|574107272|gb|ETV72785.1| 60S ribosomal protein L27a [Aphanomyces astaci]	8.07E-51
Pg_Root22513_c0_seq1	gi|573925162|ref|XP_006650133.1| PREDICTED: ribonucleoprotein At2g37220, chloroplastic-like [Oryza brachyantha]	1.22E-14
Pg_Root22555_c0_seq1	gi|634347718|gb|KDE03211.1| hypothetical protein MVLG_06299 [Microbotryum violaceum p1A1 Lamole]	2.27E-08
Pg_Root22568_c0_seq1	gi|30690243|ref|NP_850867.1| UMP-CMP kinase [Arabidopsis thaliana] &gt;gnl|BL_ORD_ID|2041078 At5g26667 [Arabidopsis thaliana] &gt;gnl|BL_ORD_ID|2041078 Uridylate kinase [Arabidopsis thaliana]	2.43E-31
Pg_Root22568_c1_seq1	gi|567139782|ref|XP_006394881.1| hypothetical protein EUTSA_v10004904mg [Eutrema salsugineum] &gt;gnl|BL_ORD_ID|861356 hypothetical protein EUTSA_v10004904mg [Eutrema salsugineum] &gt;gnl|BL_ORD_ID|861356 hypothetical protein EUTSA_v10004904mg [Eutrema salsugineum] &gt;gnl|BL_ORD_ID|861356 hypothetical protein EUTSA_v10004904mg [Eutrema salsugineum]	2.09E-54
Pg_Root22583_c0_seq1	gi|567142121|ref|XP_006395545.1| hypothetical protein EUTSA_v10003891mg [Eutrema salsugineum] &gt;gnl|BL_ORD_ID|861974 hypothetical protein EUTSA_v10003891mg [Eutrema salsugineum]	4.02E-50
Pg_Root22588_c0_seq1	gi|359385378|emb|CCA94939.1| putative glycoside hydrolase family 45 [uncultured eukaryote]	1.23E-30
Pg_Root22598_c0_seq2	gi|565343357|ref|XP_006338804.1| PREDICTED: protein LYK2-like [Solanum tuberosum]	1.34E-45
Pg_Root22637_c0_seq1	gi|264667423|gb|ACY71297.1| ribosomal protein L13 [Chrysomela tremula]	8.24E-35
Pg_Root22656_c0_seq1	gi|557805280|pdb|4N7Q|A Chain A, Crystal Structure Of Eukaryotic Thic From A. Thaliana	1.59E-38
Pg_Root22656_c1_seq1	gi|557805280|pdb|4N7Q|A Chain A, Crystal Structure Of Eukaryotic Thic From A. Thaliana	5.94E-94
Pg_Root22688_c0_seq1	gi|170592216|ref|XP_001900865.1| 60S ribosomal protein L26 [Brugia malayi] &gt;gnl|BL_ORD_ID|207257 60S ribosomal protein L26, putative [Brugia malayi] &gt;gnl|BL_ORD_ID|207257 50S ribosomal protein L24 [Wuchereria bancrofti]	4.93E-64
Pg_Root22706_c0_seq1	gi|565485479|ref|XP_006300379.1| hypothetical protein CARUB_v10019676mg [Capsella rubella] &gt;gnl|BL_ORD_ID|2658498 hypothetical protein CARUB_v10019676mg [Capsella rubella]	6.94E-42
Pg_Root22715_c0_seq1	gi|565441222|ref|XP_006283101.1| hypothetical protein CARUB_v10004117mg [Capsella rubella] &gt;gnl|BL_ORD_ID|2641759 hypothetical protein CARUB_v10004117mg [Capsella rubella]	1.93E-12
Pg_Root22715_c1_seq1	gi|567216764|ref|XP_006412011.1| hypothetical protein EUTSA_v10024387mg [Eutrema salsugineum] &gt;gnl|BL_ORD_ID|881245 hypothetical protein EUTSA_v10024387mg [Eutrema salsugineum]	2.58E-33
Pg_Root22723_c0_seq1	gi|568853491|ref|XP_006480387.1| PREDICTED: uncharacterized protein LOC102611294 [Citrus sinensis]	8.21E-27
Pg_Root22747_c0_seq1	gi|470139394|ref|XP_004305434.1| PREDICTED: protein FAR1-RELATED SEQUENCE 5-like [Fragaria vesca subsp. vesca]	4.16E-125
Pg_Root22754_c0_seq1	gi|226533666|emb|CAS03351.1| sinapate 1-glucosyltransferase [Brassica oleracea var. medullosa]	2.88E-80
Pg_Root22757_c0_seq1	gi|498951598|ref|XP_004523200.1| PREDICTED: uncharacterized protein LOC101453130 [Ceratitis capitata]	6.51E-08
Pg_Root22765_c0_seq1	gi|635372018|emb|CCI39980.1| unnamed protein product [Albugo candida]	1.81E-26
Pg_Root22772_c0_seq1	gi|225431217|ref|XP_002272644.1| PREDICTED: cytochrome P450 84A1 [Vitis vinifera]	6.79E-67
Pg_Root22780_c0_seq1	gi|567125654|ref|XP_006391510.1| hypothetical protein EUTSA_v10018775mg [Eutrema salsugineum] &gt;gnl|BL_ORD_ID|858181 hypothetical protein EUTSA_v10018775mg [Eutrema salsugineum]	4.95E-64
Pg_Root22783_c0_seq1	gi|297718761|gb|ADI50283.1| galaxin [Acropora millepora]	2.16E-11
Pg_Root22787_c0_seq1	gi|565479838|ref|XP_006297559.1| hypothetical protein CARUB_v10013582mg [Capsella rubella] &gt;gnl|BL_ORD_ID|2655737 hypothetical protein CARUB_v10013582mg [Capsella rubella]	5.65E-36
Pg_Root22810_c0_seq1	gi|79322198|ref|NP_001031340.1| 20S proteasome subunit PAA2 [Arabidopsis thaliana] &gt;gnl|BL_ORD_ID|2373318 20S proteasome subunit PAA2 [Arabidopsis thaliana]	6.93E-26
Pg_Root22815_c0_seq1	gi|147767257|emb|CAN62447.1| hypothetical protein VITISV_024007 [Vitis vinifera]	6.42E-24
Pg_Root22823_c0_seq1	gi|567166353|ref|XP_006397794.1| hypothetical protein EUTSA_v10001607mg [Eutrema salsugineum] &gt;gnl|BL_ORD_ID|806352 unnamed protein product [Thellungiella halophila] &gt;gnl|BL_ORD_ID|806352 hypothetical protein EUTSA_v10001607mg [Eutrema salsugineum]	3.94E-21
Pg_Root22823_c1_seq1	gi|30690220|ref|NP_182134.2| Nuclear transport factor 2 family protein [Arabidopsis thaliana] &gt;gnl|BL_ORD_ID|288522 At2g46100 [Arabidopsis thaliana] &gt;gnl|BL_ORD_ID|288522 At2g46100 [Arabidopsis thaliana] &gt;gnl|BL_ORD_ID|288522 Nuclear transport factor 2 (NTF2) family protein [Arabidopsis thaliana]	1.11E-44
Pg_Root22828_c0_seq1	gi|212544384|ref|XP_002152346.1| alcohol dehydrogenase, putative [Talaromyces marneffei ATCC 18224] &gt;gnl|BL_ORD_ID|947752 alcohol dehydrogenase, putative [Talaromyces marneffei ATCC 18224]	8.07E-43
Pg_Root22828_c1_seq1	gi|212544384|ref|XP_002152346.1| alcohol dehydrogenase, putative [Talaromyces marneffei ATCC 18224] &gt;gnl|BL_ORD_ID|947752 alcohol dehydrogenase, putative [Talaromyces marneffei ATCC 18224]	1.87E-47
Pg_Root22835_c0_seq1	gi|551661199|ref|XP_005833366.1| hypothetical protein GUITHDRAFT_152339 [Guillardia theta CCMP2712] &gt;gnl|BL_ORD_ID|2330240 hypothetical protein GUITHDRAFT_152339 [Guillardia theta CCMP2712]	8.65E-21
Pg_Root22840_c0_seq1	gi|528243588|gb|EPY31718.1| large subunit ribosomal protein L3e [Strigomonas culicis]	1.75E-37
Pg_Root22865_c0_seq1	gi|530735230|gb|EQC33472.1| 50S ribosomal protein L13e [Saprolegnia diclina VS20]	6.34E-11
Pg_Root22874_c0_seq1	gi|387792953|ref|YP_006258018.1| nitroreductase [Solitalea canadensis DSM 3403] &gt;gnl|BL_ORD_ID|2551941 nitroreductase [Solitalea canadensis] &gt;gnl|BL_ORD_ID|2551941 nitroreductase [Solitalea canadensis DSM 3403]	2.25E-16
Pg_Root22881_c0_seq1	gi|4033575|emb|CAA04610.1| APS reductase [Brassica juncea]	1.00E-24
Pg_Root22884_c0_seq1	gi|498325921|ref|WP_010640077.1| NADH:flavin oxidoreductase [Acidithiobacillus thiooxidans]	1.73E-37
Pg_Root22886_c0_seq1	gi|255558288|ref|XP_002520171.1| ER glycerol-phosphate acyltransferase [Ricinus communis] &gt;gnl|BL_ORD_ID|1557651 ER glycerol-phosphate acyltransferase [Ricinus communis]	6.34E-131
Pg_Root22906_c0_seq1	gi|302840915|ref|XP_002952003.1| hypothetical protein VOLCADRAFT_75232 [Volvox carteri f. nagariensis] &gt;gnl|BL_ORD_ID|2944640 hypothetical protein VOLCADRAFT_75232 [Volvox carteri f. nagariensis]	2.62E-25
Pg_Root22914_c0_seq1	gi|494828313|gb|EON65154.1| histone H2A [Coniosporium apollinis CBS 100218]	9.29E-23
Pg_Root22918_c0_seq1	gi|556517040|emb|CDJ20289.1| CalModulin family member cmd 1 [Echinococcus granulosus]	9.08E-34
Pg_Root22924_c0_seq1	gi|90265044|emb|CAH67640.1| H0102C09.1 [Oryza sativa Indica Group]	1.25E-19
Pg_Root22933_c0_seq2	gi|620957927|ref|XP_001514300.2| PREDICTED: uncharacterized protein LOC100093216 [Ornithorhynchus anatinus]	1.09E-47
Pg_Root22935_c0_seq1	gi|225439592|ref|XP_002265892.1| PREDICTED: sex determination protein tasselseed-2-like [Vitis vinifera]	1.35E-29
Pg_Root22935_c1_seq1	gi|566210148|ref|XP_002323034.2| short-chain dehydrogenase/reductase family protein [Populus trichocarpa] &gt;gnl|BL_ORD_ID|2289651 short-chain dehydrogenase/reductase family protein [Populus trichocarpa]	7.88E-75
Pg_Root22957_c0_seq1	gi|359491993|ref|XP_002283216.2| PREDICTED: uncharacterized protein LOC100248821 [Vitis vinifera] &gt;gnl|BL_ORD_ID|2337166 unnamed protein product [Vitis vinifera]	2.04E-29
Pg_Root22962_c0_seq1	gi|242020960|ref|XP_002430915.1| histone H2A, putative [Pediculus humanus corporis] &gt;gnl|BL_ORD_ID|1068071 histone H2A, putative [Pediculus humanus corporis]	2.56E-36
Pg_Root22963_c0_seq1	gi|470449066|ref|XP_004340229.1| ribosomal protein L6e, putative [Acanthamoeba castellanii str. Neff] &gt;gnl|BL_ORD_ID|62593 ribosomal protein L6e, putative [Acanthamoeba castellanii str. Neff]	3.74E-08
Pg_Root22996_c1_seq1	gi|212722140|ref|NP_001132392.1| uncharacterized protein LOC100193838 [Zea mays] &gt;gnl|BL_ORD_ID|634311 unknown [Zea mays] &gt;gnl|BL_ORD_ID|634311 hypothetical protein ZEAMMB73_558830 [Zea mays]	3.82E-10
Pg_Root23003_c0_seq1	gi|567138115|ref|XP_006394408.1| hypothetical protein EUTSA_v10004933mg [Eutrema salsugineum] &gt;gnl|BL_ORD_ID|860907 hypothetical protein EUTSA_v10004933mg [Eutrema salsugineum]	2.51E-28
Pg_Root23005_c0_seq1	gi|281209082|gb|EFA83257.1| phosphatidylinositol transfer protein [Polysphondylium pallidum PN500]	4.03E-18
Pg_Root23005_c1_seq1	gi|281209082|gb|EFA83257.1| phosphatidylinositol transfer protein [Polysphondylium pallidum PN500]	2.24E-32
Pg_Root23012_c0_seq1	gi|604345940|gb|EYU44437.1| hypothetical protein MIMGU_mgv1a027103mg [Mimulus guttatus]	5.22E-26
Pg_Root23013_c0_seq1	gi|567219838|ref|XP_006413548.1| hypothetical protein EUTSA_v10025011mg [Eutrema salsugineum] &gt;gnl|BL_ORD_ID|882660 hypothetical protein EUTSA_v10025011mg [Eutrema salsugineum]	1.05E-34
Pg_Root23022_c0_seq1	gi|296081895|emb|CBI20900.3| unnamed protein product [Vitis vinifera]	1.48E-28
Pg_Root23022_c0_seq2	gi|590577243|ref|XP_007013182.1| Flavin-binding monooxygenase family protein isoform 1 [Theobroma cacao] &gt;gnl|BL_ORD_ID|889488 Flavin-binding monooxygenase family protein isoform 1 [Theobroma cacao] &gt;gnl|BL_ORD_ID|889488 Flavin-binding monooxygenase family protein isoform 1 [Theobroma cacao] &gt;gnl|BL_ORD_ID|889488 Flavin-binding monooxygenase family protein isoform 1 [Theobroma cacao]	9.48E-44
Pg_Root23051_c0_seq1	gi|567120522|ref|XP_006390152.1| hypothetical protein EUTSA_v10019321mg [Eutrema salsugineum] &gt;gnl|BL_ORD_ID|856914 hypothetical protein EUTSA_v10019321mg [Eutrema salsugineum]	1.03E-45
Pg_Root23072_c0_seq1	gi|633286444|gb|KDB51391.1| 50S ribosomal protein L28 [Sphaerotilus natans subsp. natans DSM 6575]	1.15E-20
Pg_Root23079_c0_seq1	gi|18409378|ref|NP_564977.1| alpha-amylase-like 3 [Arabidopsis thaliana] &gt;gnl|BL_ORD_ID|133186 RecName: Full=Alpha-amylase 3, chloroplastic; Short=AtAMY3; AltName: Full=1,4-alpha-D-glucan glucanohydrolase; Flags: Precursor [Arabidopsis thaliana] &gt;gnl|BL_ORD_ID|133186 At1g69830/T17F3_14 [Arabidopsis thaliana] &gt;gnl|BL_ORD_ID|133186 At1g69830/T17F3_14 [Arabidopsis thaliana] &gt;gnl|BL_ORD_I…	1.22E-30
Pg_Root23080_c0_seq1	gi|225451435|ref|XP_002273841.1| PREDICTED: pentatricopeptide repeat-containing protein At5g06540-like [Vitis vinifera]	7.59E-104
Pg_Root23093_c0_seq2	gi|359495422|ref|XP_003634989.1| PREDICTED: ubiquitin carboxyl-terminal hydrolase 23-like [Vitis vinifera]	1.54E-19
Pg_Root23116_c0_seq1	gi|597588397|ref|XP_007297255.1| superoxide dismutase Cu-Zn [Marssonina brunnea f. sp. &apos;multigermtubi&apos; MB_m1] &gt;gnl|BL_ORD_ID|427511 superoxide dismutase Cu-Zn [Marssonina brunnea f. sp. &apos;multigermtubi&apos; MB_m1]	2.75E-51
Pg_Root23145_c0_seq1	gi|567136958|ref|XP_006394104.1| hypothetical protein EUTSA_v10003741mg [Eutrema salsugineum] &gt;gnl|BL_ORD_ID|860629 hypothetical protein EUTSA_v10003741mg [Eutrema salsugineum]	1.30E-32
Pg_Root23148_c0_seq1	gi|595908349|ref|XP_007214224.1| hypothetical protein PRUPE_ppa021291mg [Prunus persica] &gt;gnl|BL_ORD_ID|1368392 hypothetical protein PRUPE_ppa021291mg [Prunus persica]	8.37E-32
Pg_Root23149_c0_seq1	gi|470459147|ref|XP_004341324.1| calponin (CH) domain containing protein [Acanthamoeba castellanii str. Neff] &gt;gnl|BL_ORD_ID|63619 calponin (CH) domain containing protein [Acanthamoeba castellanii str. Neff]	7.94E-06
Pg_Root23154_c0_seq1	gi|147771209|emb|CAN67545.1| hypothetical protein VITISV_030949 [Vitis vinifera]	1.04E-45
Pg_Root23170_c0_seq1	gi|297811425|ref|XP_002873596.1| hypothetical protein ARALYDRAFT_909257 [Arabidopsis lyrata subsp. lyrata] &gt;gnl|BL_ORD_ID|2651025 hypothetical protein ARALYDRAFT_909257 [Arabidopsis lyrata subsp. lyrata]	2.50E-20
Pg_Root23171_c0_seq1	gi|225435782|ref|XP_002285741.1| PREDICTED: 60S ribosomal protein L4-1 [Vitis vinifera]	5.43E-15
Pg_Root23179_c0_seq1	gi|71661745|ref|XP_817889.1| 60S ribosomal protein L32 [Trypanosoma cruzi strain CL Brener] &gt;gnl|BL_ORD_ID|1251812 60S ribosomal protein L32, putative [Trypanosoma cruzi]	1.18E-41
Pg_Root23185_c0_seq1	gi|500864634|gb|AGL91648.1| geranylgeranyl diphosphate synthase [Catharanthus roseus]	1.41E-63
Pg_Root23186_c0_seq1	gi|478264478|gb|ENN82254.1| hypothetical protein YQE_01369, partial [Dendroctonus ponderosae]	3.24E-07
Pg_Root23213_c0_seq1	gi|256425936|ref|YP_003126589.1| OmpA/MotB domain-containing protein [Chitinophaga pinensis DSM 2588] &gt;gnl|BL_ORD_ID|1609134 OmpA/MotB domain-containing protein [Chitinophaga pinensis] &gt;gnl|BL_ORD_ID|1609134 OmpA/MotB domain protein [Chitinophaga pinensis DSM 2588]	6.02E-30
Pg_Root23219_c0_seq1	gi|268557408|ref|XP_002636693.1| C. briggsae CBR-LON-3 protein [Caenorhabditis briggsae] &gt;gnl|BL_ORD_ID|1733633 Protein CBR-LON-3 [Caenorhabditis briggsae]	1.99E-10
Pg_Root23220_c0_seq1	gi|1709690|sp|P54151.1|MSRA_BRANA RecName: Full=Peptide methionine sulfoxide reductase; AltName: Full=Peptide-methionine (S)-S-oxide reductase; Short=Peptide Met(O) reductase; AltName: Full=Protein-methionine-S-oxide reductase &gt;gnl|BL_ORD_ID|1619616 peptide methionine sulfoxide reductase [Brassica napus] &gt;gnl|BL_ORD_ID|1619616 methionine sulfoxide reductase [Brassica napus]	1.19E-54
Pg_Root23224_c0_seq1	gi|356529622|ref|XP_003533388.1| PREDICTED: indole-3-pyruvate monooxygenase YUCCA2-like [Glycine max]	1.35E-21
Pg_Root23263_c0_seq1	gi|15242041|ref|NP_197570.1| uncharacterized protein [Arabidopsis thaliana] &gt;gnl|BL_ORD_ID|1517659 unknown protein [Arabidopsis thaliana] &gt;gnl|BL_ORD_ID|1517659 At5g20700 [Arabidopsis thaliana] &gt;gnl|BL_ORD_ID|1517659 uncharacterized protein AT5G20700 [Arabidopsis thaliana]	1.77E-37
Pg_Root23263_c1_seq1	gi|15242041|ref|NP_197570.1| uncharacterized protein [Arabidopsis thaliana] &gt;gnl|BL_ORD_ID|1517659 unknown protein [Arabidopsis thaliana] &gt;gnl|BL_ORD_ID|1517659 At5g20700 [Arabidopsis thaliana] &gt;gnl|BL_ORD_ID|1517659 uncharacterized protein AT5G20700 [Arabidopsis thaliana]	9.48E-23
Pg_Root23268_c0_seq1	gi|226506542|ref|NP_001148714.1| 60S ribosomal protein L7-1 [Zea mays] &gt;gnl|BL_ORD_ID|638261 unknown [Zea mays] &gt;gnl|BL_ORD_ID|638261 60S ribosomal protein L7-1 [Zea mays] &gt;gnl|BL_ORD_ID|638261 60S ribosomal protein L7-1 [Zea mays] &gt;gnl|BL_ORD_ID|638261 60S ribosomal protein L7-1 isoform 1 [Zea mays] &gt;gnl|BL_ORD_ID|638261 60S ribosomal protein L7-1 isoform 2 [Zea mays]	1.18E-67
Pg_Root23274_c0_seq1	gi|359479449|ref|XP_002273889.2| PREDICTED: LOW QUALITY PROTEIN: high affinity nitrate transporter 2.4-like [Vitis vinifera]	6.03E-22
Pg_Root23302_c0_seq1	gi|116207550|ref|XP_001229584.1| hypothetical protein CHGG_03068 [Chaetomium globosum CBS 148.51] &gt;gnl|BL_ORD_ID|1515797 hypothetical protein CHGG_03068 [Chaetomium globosum CBS 148.51]	1.12E-07
Pg_Root23326_c0_seq1	gi|315307982|gb|ADU04394.1| vitellogenin [Bemisia tabaci]	1.55E-49
Pg_Root23326_c1_seq1	gi|315307982|gb|ADU04394.1| vitellogenin [Bemisia tabaci]	9.01E-50
Pg_Root23330_c0_seq1	gi|393910985|gb|EFO25684.2| 40S ribosomal protein S2 [Loa loa]	4.67E-22
Pg_Root23335_c0_seq1	gi|255539016|ref|XP_002510573.1| zinc finger protein, putative [Ricinus communis] &gt;gnl|BL_ORD_ID|1568142 zinc finger protein, putative [Ricinus communis]	1.31E-106
Pg_Root23362_c0_seq1	gi|262089685|gb|ACY24780.1| RimM 16S rRNA processing protein [uncultured organism]	5.05E-74
Pg_Root23369_c1_seq1	gi|567171237|ref|XP_006399181.1| hypothetical protein EUTSA_v10013504mg [Eutrema salsugineum] &gt;gnl|BL_ORD_ID|869289 hypothetical protein EUTSA_v10013504mg [Eutrema salsugineum]	1.07E-71
Pg_Root23393_c0_seq1	gi|66802129|ref|XP_629858.1| hypothetical protein DDB_G0292190 [Dictyostelium discoideum AX4] &gt;gnl|BL_ORD_ID|1127119 hypothetical protein DDB_G0292190 [Dictyostelium discoideum AX4]	5.47E-39
Pg_Root23407_c0_seq1	gi|297744512|emb|CBI37774.3| unnamed protein product [Vitis vinifera]	2.92E-32
Pg_Root23412_c0_seq1	gi|42601290|tpg|DAA04586.1| TPA_inf: RTN3-A2 [Oncorhynchus mykiss]	4.30E-12
Pg_Root23472_c0_seq1	gi|502128764|ref|XP_004500072.1| PREDICTED: uncharacterized protein LOC101513388 [Cicer arietinum]	9.34E-10
Pg_Root23532_c0_seq1	gi|9295686|gb|AAF86992.1|AC005292_1 F26F24.1 [Arabidopsis thaliana]	5.83E-17
Pg_Root23537_c0_seq1	gi|494917620|ref|WP_007643658.1| TonB-dependent receptor [Cellvibrio sp. BR] &gt;gnl|BL_ORD_ID|909067 TonB-dependent receptor [Cellvibrio sp. BR]	4.73E-43
Pg_Root23540_c0_seq1	gi|560137985|emb|CDJ83481.1| Lipase domain containing protein [Haemonchus contortus]	5.06E-29
Pg_Root23544_c0_seq1	gi|225443740|ref|XP_002268719.1| PREDICTED: uncharacterized protein LOC100254835 [Vitis vinifera] &gt;gnl|BL_ORD_ID|1737677 unnamed protein product [Vitis vinifera]	7.16E-23
Pg_Root23555_c0_seq1	gi|264681430|ref|NP_001161110.1| 3-ketoacyl-CoA thiolase, mitochondrial [Sus scrofa] &gt;gnl|BL_ORD_ID|2135577 acetyl-Coenzyme A acyltransferase 2 [Sus scrofa]	1.37E-56
Pg_Root23559_c1_seq1	gi|167533552|ref|XP_001748455.1| hypothetical protein [Monosiga brevicollis MX1] &gt;gnl|BL_ORD_ID|437891 predicted protein [Monosiga brevicollis MX1]	4.58E-14
Pg_Root23560_c0_seq1	gi|566176343|ref|XP_006381598.1| leucine-rich repeat transmembrane protein kinase [Populus trichocarpa] &gt;gnl|BL_ORD_ID|1516383 leucine-rich repeat transmembrane protein kinase [Populus trichocarpa]	2.00E-33
Pg_Root23573_c0_seq1	gi|116582800|gb|ABK00068.1| cytosolic glyceraldehyde-3-phosphate dehydrogenase [Coleochaete scutata]	3.14E-47
Pg_Root23573_c1_seq1	gi|511006952|gb|EPB88255.1| glyceraldehyde-3-phosphate dehydrogenase 3 [Mucor circinelloides f. circinelloides 1006PhL]	6.93E-26
Pg_Root23577_c0_seq1	gi|595451983|gb|EXX59523.1| hypothetical protein RirG_188390 [Rhizophagus irregularis DAOM 197198w]	7.05E-47
Pg_Root23592_c0_seq1	gi|567179296|ref|XP_006401555.1| hypothetical protein EUTSA_v10014723mg [Eutrema salsugineum] &gt;gnl|BL_ORD_ID|871491 hypothetical protein EUTSA_v10014723mg [Eutrema salsugineum]	1.32E-45
Pg_Root23594_c0_seq1	gi|198423784|ref|XP_002128753.1| PREDICTED: ras-related protein Rab-7a-like [Ciona intestinalis]	2.14E-11
Pg_Root23596_c0_seq1	gi|567166979|ref|XP_006397982.1| hypothetical protein EUTSA_v10001691mg [Eutrema salsugineum] &gt;gnl|BL_ORD_ID|868163 hypothetical protein EUTSA_v10001691mg [Eutrema salsugineum]	2.73E-30
Pg_Root23605_c1_seq1	gi|578487693|gb|EUN25147.1| hypothetical protein COCVIDRAFT_104350 [Bipolaris victoriae FI3]	1.09E-63
Pg_Root23615_c1_seq1	gi|460406352|ref|XP_004248629.1| PREDICTED: STE20-related kinase adapter protein alpha-like [Solanum lycopersicum]	6.06E-14
Pg_Root23648_c0_seq1	gi|147809645|emb|CAN77871.1| hypothetical protein VITISV_034448 [Vitis vinifera]	1.72E-75
Pg_Root23648_c1_seq1	gi|460396481|ref|XP_004243801.1| PREDICTED: kelch-like protein 8-like [Solanum lycopersicum]	3.37E-17
Pg_Root23684_c0_seq1	gi|552911769|gb|ERZ97384.1| hypothetical protein GLOINDRAFT_64334, partial [Rhizophagus irregularis DAOM 181602]	4.61E-38
Pg_Root23684_c1_seq1	gi|552911769|gb|ERZ97384.1| hypothetical protein GLOINDRAFT_64334, partial [Rhizophagus irregularis DAOM 181602]	8.56E-53
Pg_Root23685_c0_seq1	gi|167621778|ref|YP_001676563.1| 4-oxalocrotonate tautomerase [Caulobacter sp. K31] &gt;gnl|BL_ORD_ID|980946 4-oxalocrotonate tautomerase [Caulobacter sp. K31] &gt;gnl|BL_ORD_ID|980946 4-oxalocrotonate tautomerase [Caulobacter sp. K31]	8.73E-41
Pg_Root23704_c0_seq1	gi|11093530|gb|AAG29345.1| calponin-like protein [Heterodera glycines]	5.64E-41
Pg_Root23713_c0_seq1	gi|590659582|ref|XP_007035166.1| DCTP pyrophosphatase 1 [Theobroma cacao] &gt;gnl|BL_ORD_ID|856678 DCTP pyrophosphatase 1 [Theobroma cacao]	7.99E-51
Pg_Root23728_c0_seq1	gi|604300451|gb|EYU20269.1| hypothetical protein MIMGU_mgv1a000386mg [Mimulus guttatus]	1.26E-43
Pg_Root23735_c0_seq1	gi|440808119|gb|AGC24234.1| glutamine synthetase 1 [Brassica napus] &gt;gnl|BL_ORD_ID|230277 glutamine synthetase 1 [Brassica napus]	1.29E-56
Pg_Root23737_c1_seq1	gi|400177692|gb|AFP72379.1| alcohol dehydrogenase class III [Brassica oleracea var. botrytis]	2.06E-38
Pg_Root23772_c0_seq1	gi|156386254|ref|XP_001633828.1| predicted protein [Nematostella vectensis] &gt;gnl|BL_ORD_ID|2424904 predicted protein [Nematostella vectensis]	9.15E-10
Pg_Root23772_c1_seq1	gi|502090316|ref|XP_004489189.1| PREDICTED: protease Do-like 10, mitochondrial-like [Cicer arietinum]	1.04E-42
Pg_Root23773_c0_seq1	gi|357640485|gb|AET87126.1| high mobility group B2 protein [Brassica napus]	1.97E-28
Pg_Root23775_c0_seq1	gi|268556154|ref|XP_002636066.1| Hypothetical protein CBG01306 [Caenorhabditis briggsae] &gt;gnl|BL_ORD_ID|1731441 Protein CBR-CLEC-218 [Caenorhabditis briggsae]	1.01E-08
Pg_Root23796_c0_seq1	gi|619835266|gb|AHY18973.1| fructose-bisphosphate aldolase [Brassica rapa subsp. chinensis]	3.31E-28
Pg_Root23797_c0_seq1	gi|552918348|gb|ESA03280.1| hypothetical protein GLOINDRAFT_242959 [Rhizophagus irregularis DAOM 181602] &gt;gnl|BL_ORD_ID|315201 Egd1p [Rhizophagus irregularis DAOM 197198w]	1.91E-52
Pg_Root23798_c0_seq1	gi|470136104|ref|XP_004303841.1| PREDICTED: exocyst complex component 8-like [Fragaria vesca subsp. vesca]	3.01E-21
Pg_Root23805_c0_seq1	gi|147775347|emb|CAN65716.1| hypothetical protein VITISV_015039 [Vitis vinifera]	6.43E-64
Pg_Root23832_c0_seq1	gi|629101785|gb|KCW67254.1| hypothetical protein EUGRSUZ_F01048 [Eucalyptus grandis]	2.07E-14
Pg_Root23844_c0_seq1	gi|407407659|gb|EKF31382.1| ADP,ATP carrier protein 1, mitochondrial precursor, putative,ADP/ATP translocase 1, putative [Trypanosoma cruzi marinkellei]	1.16E-57
Pg_Root23846_c0_seq1	gi|590590630|ref|XP_007016790.1| Kinase family protein / peptidoglycan-binding LysM domain-containing protein, putative [Theobroma cacao] &gt;gnl|BL_ORD_ID|892775 Kinase family protein / peptidoglycan-binding LysM domain-containing protein, putative [Theobroma cacao]	8.40E-62
Pg_Root23858_c0_seq2	gi|567147148|ref|XP_006415714.1| hypothetical protein EUTSA_v10008820mg [Eutrema salsugineum] &gt;gnl|BL_ORD_ID|863130 hypothetical protein EUTSA_v10008820mg [Eutrema salsugineum]	2.15E-35
Pg_Root23885_c0_seq1	gi|374311172|ref|YP_005057602.1| ureidoglycolate lyase [Granulicella mallensis MP5ACTX8] &gt;gnl|BL_ORD_ID|2769254 5-oxopent-3-ene-1,2,5-tricarboxylate decarboxylase [Granulicella mallensis] &gt;gnl|BL_ORD_ID|2769254 Ureidoglycolate lyase [Granulicella mallensis MP5ACTX8]	1.61E-60
Pg_Root23887_c0_seq2	gi|568293132|gb|ETN80357.1| ADP-ribosylation factor family protein [Necator americanus]	5.28E-50
Pg_Root23899_c0_seq1	gi|356505300|ref|XP_003521429.1| PREDICTED: probable glycosyltransferase At5g03795-like [Glycine max]	5.15E-27
Pg_Root23908_c0_seq1	gi|225685094|gb|EEH23378.1| histone H2B [Paracoccidioides brasiliensis Pb03] &gt;gnl|BL_ORD_ID|1772901 histone H2B type 1-A [Paracoccidioides brasiliensis Pb18]	8.05E-11
Pg_Root23911_c0_seq1	gi|32480921|gb|AAP83876.1| putative fatty acid desaturase BNZIP [Brassica napus]	3.73E-64
Pg_Root23926_c0_seq1	gi|567176266|ref|XP_006400679.1| hypothetical protein EUTSA_v10014631mg [Eutrema salsugineum] &gt;gnl|BL_ORD_ID|870676 hypothetical protein EUTSA_v10014631mg [Eutrema salsugineum]	2.66E-38
Pg_Root23937_c0_seq1	gi|17533883|ref|NP_494846.1| Protein F41C3.5 [Caenorhabditis elegans] &gt;gnl|BL_ORD_ID|1494927 RecName: Full=Uncharacterized serine carboxypeptidase F41C3.5; Flags: Precursor [Caenorhabditis elegans] &gt;gnl|BL_ORD_ID|1494927 Protein F41C3.5 [Caenorhabditis elegans]	6.82E-34
Pg_Root23945_c0_seq1	gi|597752343|ref|XP_007238031.1| PREDICTED: elongation factor 2-like [Astyanax mexicanus]	1.11E-36
Pg_Root23990_c0_seq1	gi|421976350|gb|AFX73090.1| elongation factor 2 alpha, partial [Chaos carolinense]	2.07E-22
Pg_Root24004_c0_seq1	gi|595884135|ref|XP_007212919.1| hypothetical protein PRUPE_ppa022280mg [Prunus persica] &gt;gnl|BL_ORD_ID|1367123 hypothetical protein PRUPE_ppa022280mg [Prunus persica]	3.05E-84
Pg_Root24019_c0_seq1	gi|567158508|ref|XP_006418750.1| hypothetical protein EUTSA_v10002637mg [Eutrema salsugineum] &gt;gnl|BL_ORD_ID|866046 hypothetical protein EUTSA_v10002637mg [Eutrema salsugineum]	1.86E-47
Pg_Root24026_c0_seq1	gi|470238428|ref|XP_004353872.1| major vault protein [Dictyostelium fasciculatum] &gt;gnl|BL_ORD_ID|2220879 major vault protein [Dictyostelium fasciculatum]	7.67E-09
Pg_Root24045_c0_seq1	gi|492880658|ref|WP_006020895.1| hypothetical protein [Afipia broomeae] &gt;gnl|BL_ORD_ID|1254951 hypothetical protein HMPREF9695_02176 [Afipia broomeae ATCC 49717]	1.78E-13
Pg_Root24061_c0_seq1	gi|347537361|ref|YP_004844786.1| preprotein translocase subunit SecY [Flavobacterium branchiophilum FL-15] &gt;gnl|BL_ORD_ID|885185 preprotein translocase subunit SecY [Flavobacterium branchiophilum] &gt;gnl|BL_ORD_ID|885185 Preprotein translocase SecY subunit [Flavobacterium branchiophilum FL-15]	3.12E-42
Pg_Root24064_c0_seq1	gi|281204489|gb|EFA78684.1| 40S ribosomal protein S17 [Polysphondylium pallidum PN500]	2.63E-41
Pg_Root24069_c0_seq1	gi|255586115|ref|XP_002533721.1| purine permease, putative [Ricinus communis] &gt;gnl|BL_ORD_ID|1544153 purine permease, putative [Ricinus communis]	2.73E-99
Pg_Root24088_c0_seq1	gi|9294287|dbj|BAB02189.1| cytochrome P450 [Arabidopsis thaliana]	1.36E-34
Pg_Root24111_c0_seq1	gi|308499509|ref|XP_003111940.1| CRE-FASN-1 protein [Caenorhabditis remanei] &gt;gnl|BL_ORD_ID|543476 CRE-FASN-1 protein [Caenorhabditis remanei]	4.10E-26
Pg_Root24112_c0_seq1	gi|30697397|ref|NP_200868.2| 4-hydroxy-3-methylbut-2-enyl diphosphate synthase [Arabidopsis thaliana] &gt;gnl|BL_ORD_ID|1940683 GcpE [Arabidopsis thaliana] &gt;gnl|BL_ORD_ID|1940683 4-hydroxy-3-methylbut-2-enyl diphosphate synthase [Arabidopsis thaliana]	1.21E-46
Pg_Root24134_c0_seq1	gi|110639545|ref|YP_679754.1| 50S ribosomal protein L1 [Cytophaga hutchinsonii ATCC 33406] &gt;gnl|BL_ORD_ID|1771469 50S ribosomal protein L1 [Cytophaga hutchinsonii] &gt;gnl|BL_ORD_ID|1771469 RecName: Full=50S ribosomal protein L1 [Cytophaga hutchinsonii ATCC 33406] &gt;gnl|BL_ORD_ID|1771469 LSU ribosomal protein L1P [Cytophaga hutchinsonii ATCC 33406]	3.35E-28
Pg_Root24144_c0_seq1	gi|560995945|ref|XP_006219849.1| PREDICTED: poly(U)-specific endoribonuclease-D-like, partial [Vicugna pacos]	3.81E-24
Pg_Root24149_c0_seq1	gi|567216042|ref|XP_006411650.1| hypothetical protein EUTSA_v10026471mg [Eutrema salsugineum] &gt;gnl|BL_ORD_ID|880912 hypothetical protein EUTSA_v10026471mg [Eutrema salsugineum]	7.20E-31
Pg_Root24163_c0_seq1	gi|567177973|ref|XP_006401167.1| hypothetical protein EUTSA_v10012960mg [Eutrema salsugineum] &gt;gnl|BL_ORD_ID|805583 unnamed protein product [Thellungiella halophila] &gt;gnl|BL_ORD_ID|805583 hypothetical protein EUTSA_v10012960mg [Eutrema salsugineum]	6.95E-55
Pg_Root24163_c1_seq1	gi|297793287|ref|XP_002864528.1| hypothetical protein ARALYDRAFT_495876 [Arabidopsis lyrata subsp. lyrata] &gt;gnl|BL_ORD_ID|2642137 hypothetical protein ARALYDRAFT_495876 [Arabidopsis lyrata subsp. lyrata]	1.69E-56
Pg_Root24169_c0_seq1	gi|359483913|ref|XP_002280285.2| PREDICTED: tyrosine/DOPA decarboxylase 2-like [Vitis vinifera]	1.48E-27
Pg_Root24182_c0_seq1	gi|156494373|ref|YP_001427399.1| NADH dehydrogenase subunit 1 [Phaeosphaeria nodorum SN15] &gt;gnl|BL_ORD_ID|2405290 NADH dehydrogenase subunit 1 (mitochondrion) [Phaeosphaeria nodorum SN15]	1.61E-70
Pg_Root24189_c0_seq1	gi|528257364|gb|EPY37122.1| large subunit ribosomal protein L39e [Strigomonas culicis]	5.08E-21
Pg_Root24197_c0_seq1	gi|325073416|gb|ADY76580.1| translocon at inner membrane of chloroplasts 21 [Brassica napus]	3.54E-30
Pg_Root24216_c0_seq1	gi|470504027|ref|XP_004348339.1| H(+)-transporting atpase family protein [Acanthamoeba castellanii str. Neff] &gt;gnl|BL_ORD_ID|66340 H(+)-transporting atpase family protein [Acanthamoeba castellanii str. Neff]	1.12E-20
Pg_Root24245_c1_seq1	gi|587979774|gb|EXC64365.1| Metal-nicotianamine transporter YSL3 [Morus notabilis]	1.28E-19
Pg_Root24247_c0_seq1	gi|169617962|ref|XP_001802395.1| hypothetical protein SNOG_12165 [Phaeosphaeria nodorum SN15] &gt;gnl|BL_ORD_ID|920592 hypothetical protein SNOG_12165 [Phaeosphaeria nodorum SN15]	1.94E-52
Pg_Root24293_c0_seq1	gi|15229845|ref|NP_187143.1| 40S ribosomal protein S24-1 [Arabidopsis thaliana] &gt;gnl|BL_ORD_ID|1630375 RecName: Full=40S ribosomal protein S24-1 [Arabidopsis thaliana] &gt;gnl|BL_ORD_ID|1630375 putative ribosomal protein s19 or s24; 43956-42880 [Arabidopsis thaliana] &gt;gnl|BL_ORD_ID|1630375 AT3g04920/T9J14_13 [Arabidopsis thaliana] &gt;gnl|BL_ORD_ID|1630375 putative ribosomal protein [Arabid…	1.50E-57
Pg_Root24316_c0_seq1	gi|297839475|ref|XP_002887619.1| T4O12.13 [Arabidopsis lyrata subsp. lyrata] &gt;gnl|BL_ORD_ID|2664679 T4O12.13 [Arabidopsis lyrata subsp. lyrata]	5.55E-31
Pg_Root24316_c1_seq1	gi|567120895|ref|XP_006390254.1| hypothetical protein EUTSA_v10018754mg [Eutrema salsugineum] &gt;gnl|BL_ORD_ID|857007 hypothetical protein EUTSA_v10018754mg [Eutrema salsugineum]	7.48E-57
Pg_Root24334_c0_seq1	gi|567911981|ref|XP_006448304.1| hypothetical protein CICLE_v10014762mg [Citrus clementina] &gt;gnl|BL_ORD_ID|1022474 hypothetical protein CICLE_v10014762mg [Citrus clementina]	7.13E-34
Pg_Root24336_c0_seq1	gi|293332871|ref|NP_001169559.1| uncharacterized protein LOC100383438 [Zea mays] &gt;gnl|BL_ORD_ID|1606258 unknown [Zea mays]	1.00E-13
Pg_Root24366_c0_seq1	gi|15226633|ref|NP_182281.1| photolyase/blue-light receptor 2 [Arabidopsis thaliana] &gt;gnl|BL_ORD_ID|1909962 RecName: Full=Blue-light photoreceptor PHR2 [Arabidopsis thaliana] &gt;gnl|BL_ORD_ID|1909962 photolyase/blue-light receptor (PHR2) [Arabidopsis thaliana] &gt;gnl|BL_ORD_ID|1909962 photolyase/blue light photoreceptor PHR2 [Arabidopsis thaliana] &gt;gnl|BL_ORD_ID|1909962 At2g47590 [Arabido…	1.31E-40
Pg_Root24366_c1_seq1	gi|567166881|ref|XP_006397953.1| hypothetical protein EUTSA_v10001442mg [Eutrema salsugineum] &gt;gnl|BL_ORD_ID|868137 hypothetical protein EUTSA_v10001442mg [Eutrema salsugineum]	1.01E-40
Pg_Root24390_c0_seq1	gi|170573360|ref|XP_001892438.1| 60S ribosomal protein L23a [Brugia malayi] &gt;gnl|BL_ORD_ID|215517 60S ribosomal protein L23a, putative [Brugia malayi]	2.94E-48
Pg_Root24396_c0_seq1	gi|330921610|ref|XP_003299494.1| hypothetical protein PTT_10495 [Pyrenophora teres f. teres 0-1] &gt;gnl|BL_ORD_ID|723714 hypothetical protein PTT_10495 [Pyrenophora teres f. teres 0-1]	1.65E-35
Pg_Root24417_c0_seq1	gi|590714001|ref|XP_007049794.1| Kinase superfamily protein [Theobroma cacao] &gt;gnl|BL_ORD_ID|845565 Kinase superfamily protein [Theobroma cacao]	3.68E-19
Pg_Root24417_c0_seq2	gi|590714001|ref|XP_007049794.1| Kinase superfamily protein [Theobroma cacao] &gt;gnl|BL_ORD_ID|845565 Kinase superfamily protein [Theobroma cacao]	1.64E-19
Pg_Root24443_c0_seq1	gi|302142163|emb|CBI19366.3| unnamed protein product [Vitis vinifera]	2.12E-20
Pg_Root24471_c0_seq1	gi|566221540|ref|XP_006370864.1| hypothetical protein POPTR_0019s01170g [Populus trichocarpa] &gt;gnl|BL_ORD_ID|2285651 hypothetical protein POPTR_0019s01170g [Populus trichocarpa]	6.87E-26
Pg_Root24503_c0_seq1	gi|225447211|ref|XP_002277476.1| PREDICTED: (RS)-norcoclaurine 6-O-methyltransferase [Vitis vinifera]	3.83E-53
Pg_Root24560_c0_seq1	gi|604328017|gb|EYU33685.1| hypothetical protein MIMGU_mgv1a016778mg [Mimulus guttatus]	3.01E-21
Pg_Root24571_c0_seq1	gi|460377276|ref|XP_004234419.1| PREDICTED: peroxidase 52-like [Solanum lycopersicum]	1.43E-15
Pg_Root24575_c0_seq1	gi|46430483|dbj|BAD16688.1| plasma membrane H+-ATPase [Daucus carota]	1.17E-17
Pg_Root24575_c1_seq1	gi|567206699|ref|XP_006409094.1| hypothetical protein EUTSA_v10022531mg [Eutrema salsugineum] &gt;gnl|BL_ORD_ID|878540 hypothetical protein EUTSA_v10022531mg [Eutrema salsugineum]	4.31E-44
Pg_Root24602_c0_seq1	gi|296088041|emb|CBI35324.3| unnamed protein product [Vitis vinifera]	6.17E-11
Pg_Root24629_c0_seq1	gi|565387449|ref|XP_006359512.1| PREDICTED: uncharacterized protein LOC102584676 [Solanum tuberosum]	4.66E-46
Pg_Root24644_c0_seq1	gi|10121869|gb|AAG13407.1|AF297471_1 BN28a [Brassica napus] &gt;gnl|BL_ORD_ID|61666 stress-induced protein Kin2 [Brassica rapa]	1.28E-16
Pg_Root24648_c0_seq1	gi|567186474|ref|XP_006403533.1| hypothetical protein EUTSA_v10010544mg [Eutrema salsugineum] &gt;gnl|BL_ORD_ID|806459 unnamed protein product [Thellungiella halophila] &gt;gnl|BL_ORD_ID|806459 hypothetical protein EUTSA_v10010544mg [Eutrema salsugineum]	3.50E-30
Pg_Root24652_c0_seq1	gi|568844896|ref|XP_006476316.1| PREDICTED: serine/threonine-protein kinase WNK8-like [Citrus sinensis]	4.66E-141
Pg_Root24653_c0_seq1	gi|45476407|dbj|BAD12556.1| RIO kinase [Nicotiana tabacum]	1.90E-24
Pg_Root24693_c1_seq1	gi|565397701|ref|XP_006364425.1| PREDICTED: probable esterase KAI2-like [Solanum tuberosum]	1.52E-76
Pg_Root24701_c0_seq1	gi|357514759|ref|XP_003627668.1| Neurobeachin-like protein [Medicago truncatula] &gt;gnl|BL_ORD_ID|1582923 Neurobeachin-like protein [Medicago truncatula]	3.45E-33
Pg_Root24712_c0_seq1	gi|629121497|gb|KCW85987.1| hypothetical protein EUGRSUZ_B02690 [Eucalyptus grandis]	3.26E-28
Pg_Root24735_c0_seq1	gi|332071110|gb|AED99874.1| cytochrome P450 [Panax notoginseng]	5.30E-26
Pg_Root24761_c0_seq1	gi|587939746|gb|EXC26384.1| F-box protein [Morus notabilis]	0
Pg_Root24768_c0_seq1	gi|590641100|ref|XP_007030137.1| ATP binding,leucine-tRNA ligases,aminoacyl-tRNA ligases,nucleotide binding,ATP binding,aminoacyl-tRNA ligases [Theobroma cacao] &gt;gnl|BL_ORD_ID|860879 ATP binding,leucine-tRNA ligases,aminoacyl-tRNA ligases,nucleotide binding,ATP binding,aminoacyl-tRNA ligases [Theobroma cacao]	3.79E-40
Pg_Root24768_c0_seq2	gi|590641100|ref|XP_007030137.1| ATP binding,leucine-tRNA ligases,aminoacyl-tRNA ligases,nucleotide binding,ATP binding,aminoacyl-tRNA ligases [Theobroma cacao] &gt;gnl|BL_ORD_ID|860879 ATP binding,leucine-tRNA ligases,aminoacyl-tRNA ligases,nucleotide binding,ATP binding,aminoacyl-tRNA ligases [Theobroma cacao]	3.60E-36
Pg_Root24775_c0_seq1	gi|224142069|ref|XP_002324381.1| putative sarcosine oxidase family protein [Populus trichocarpa] &gt;gnl|BL_ORD_ID|1526885 putative sarcosine oxidase family protein [Populus trichocarpa]	5.09E-168
Pg_Root24799_c0_seq1	gi|225427322|ref|XP_002279208.1| PREDICTED: peroxidase 20 [Vitis vinifera] &gt;gnl|BL_ORD_ID|1734745 unnamed protein product [Vitis vinifera]	1.33E-137
Pg_Root24834_c0_seq1	gi|593685797|ref|XP_007143577.1| hypothetical protein PHAVU_007G083500g [Phaseolus vulgaris] &gt;gnl|BL_ORD_ID|1454864 hypothetical protein PHAVU_007G083500g [Phaseolus vulgaris] &gt;gnl|BL_ORD_ID|1454864 hypothetical protein PHAVU_007G083500g [Phaseolus vulgaris] &gt;gnl|BL_ORD_ID|1454864 hypothetical protein PHAVU_007G083500g [Phaseolus vulgaris]	6.92E-18
Pg_Root24835_c0_seq1	gi|565362748|ref|XP_006348107.1| PREDICTED: heat shock 70 kDa protein 16-like isoform X1 [Solanum tuberosum]	1.23E-06
Pg_Root24857_c0_seq1	gi|297737430|emb|CBI26631.3| unnamed protein product [Vitis vinifera]	8.52E-16
Pg_Root24871_c0_seq1	gi|565373483|ref|XP_006353302.1| PREDICTED: heavy metal-associated isoprenylated plant protein 26-like [Solanum tuberosum]	4.11E-48
Pg_Root24875_c0_seq1	gi|359485373|ref|XP_003633265.1| PREDICTED: pentatricopeptide repeat-containing protein At2g20710, mitochondrial-like [Vitis vinifera]	2.37E-144
Pg_Root24878_c0_seq1	gi|255548730|ref|XP_002515421.1| Early nodulin 55-2 precursor, putative [Ricinus communis] &gt;gnl|BL_ORD_ID|1562283 Early nodulin 55-2 precursor, putative [Ricinus communis]	2.46E-32
Pg_Root24894_c0_seq1	gi|255538334|ref|XP_002510232.1| hypothetical protein RCOM_1590900 [Ricinus communis] &gt;gnl|BL_ORD_ID|1567804 hypothetical protein RCOM_1590900 [Ricinus communis]	2.01E-34
Pg_Root24899_c0_seq1	gi|567139539|ref|XP_006394813.1| hypothetical protein EUTSA_v10003682mg [Eutrema salsugineum] &gt;gnl|BL_ORD_ID|861290 hypothetical protein EUTSA_v10003682mg [Eutrema salsugineum]	4.32E-12
Pg_Root24907_c0_seq1	gi|225443802|ref|XP_002266486.1| PREDICTED: protein SCAR3-like [Vitis vinifera]	2.16E-19
Pg_Root24925_c0_seq1	gi|518460141|ref|WP_019630348.1| ATP-dependent protease [Actinomadura atramentaria]	1.29E-24
Pg_Root24945_c0_seq1	gi|596172390|ref|XP_007223154.1| hypothetical protein PRUPE_ppa004372mg [Prunus persica] &gt;gnl|BL_ORD_ID|1376994 hypothetical protein PRUPE_ppa004372mg [Prunus persica]	2.64E-25
Pg_Root24977_c0_seq1	gi|552941027|gb|ESA24016.1| hypothetical protein GLOINDRAFT_73108, partial [Rhizophagus irregularis DAOM 181602]	2.44E-07
Pg_Root24988_c0_seq1	gi|255572585|ref|XP_002527226.1| serine hydroxymethyltransferase, putative [Ricinus communis] &gt;gnl|BL_ORD_ID|1550612 serine hydroxymethyltransferase, putative [Ricinus communis]	7.25E-07
Pg_Root24998_c0_seq1	gi|565373723|ref|XP_006353418.1| PREDICTED: laccase-12-like [Solanum tuberosum]	1.82E-10
Pg_Root25037_c0_seq1	gi|604347237|gb|EYU45489.1| hypothetical protein MIMGU_mgv1a014559mg [Mimulus guttatus] &gt;gnl|BL_ORD_ID|1053648 hypothetical protein MIMGU_mgv1a014559mg [Mimulus guttatus]	5.68E-10
Pg_Root25055_c0_seq1	gi|565344848|ref|XP_006339515.1| PREDICTED: uncharacterized protein LOC102605679 [Solanum tuberosum]	8.99E-34
Pg_Root25058_c0_seq1	gi|460399986|ref|XP_004245517.1| PREDICTED: long chain acyl-CoA synthetase 4-like [Solanum lycopersicum]	1.65E-27
Pg_Root25064_c0_seq1	gi|567136361|ref|XP_006393933.1| hypothetical protein EUTSA_v10003693mg [Eutrema salsugineum] &gt;gnl|BL_ORD_ID|860475 hypothetical protein EUTSA_v10003693mg [Eutrema salsugineum]	3.22E-23
Pg_Root25135_c0_seq1	gi|565387881|ref|XP_006359716.1| PREDICTED: indole-3-acetic acid-induced protein ARG7-like [Solanum tuberosum]	1.71E-31
Pg_Root25194_c0_seq1	gi|604316091|gb|EYU28518.1| hypothetical protein MIMGU_mgv1a023943mg [Mimulus guttatus]	8.93E-26
Pg_Root25202_c0_seq1	gi|297605517|ref|NP_001057293.2| Os06g0250600 [Oryza sativa Japonica Group] &gt;gnl|BL_ORD_ID|2348245 Os06g0250600, partial [Oryza sativa Japonica Group]	5.75E-13
Pg_Root25278_c0_seq1	gi|391327621|ref|XP_003738296.1| PREDICTED: protein disulfide-isomerase-like [Metaseiulus occidentalis]	2.84E-19
Pg_Root25321_c0_seq1	gi|566183235|ref|XP_002312309.2| hypothetical protein POPTR_0008s10070g [Populus trichocarpa] &gt;gnl|BL_ORD_ID|2298850 hypothetical protein POPTR_0008s10070g [Populus trichocarpa]	2.00E-10
Pg_Root25364_c0_seq1	gi|15224581|ref|NP_180643.1| glutathione S-transferase PHI 9 [Arabidopsis thaliana] &gt;gnl|BL_ORD_ID|1893606 hypothetical protein ARALYDRAFT_482003 [Arabidopsis lyrata subsp. lyrata] &gt;gnl|BL_ORD_ID|1893606 RecName: Full=Glutathione S-transferase F9; Short=AtGSTF9; AltName: Full=AtGSTF7; AltName: Full=GST class-phi member 9 [Arabidopsis thaliana] &gt;gnl|BL_ORD_ID|1893606 At2g30860/F7F1.7 [Ara…	2.70E-91
Pg_Root25438_c0_seq1	gi|567914155|ref|XP_006449391.1| hypothetical protein CICLE_v10014498mg [Citrus clementina] &gt;gnl|BL_ORD_ID|1023453 hypothetical protein CICLE_v10014498mg [Citrus clementina]	6.22E-27
Pg_Root25485_c0_seq1	gi|590672551|ref|XP_007038644.1| FAD-binding Berberine family protein [Theobroma cacao] &gt;gnl|BL_ORD_ID|882540 FAD-binding Berberine family protein [Theobroma cacao]	1.26E-14
Pg_Root25494_c0_seq1	gi|170591568|ref|XP_001900542.1| 60S ribosomal protein L6 [Brugia malayi] &gt;gnl|BL_ORD_ID|207677 60S ribosomal protein L6, putative [Brugia malayi]	1.70E-40
Pg_Root25500_c0_seq1	gi|460386574|ref|XP_004238973.1| PREDICTED: uncharacterized protein LOC101267989 [Solanum lycopersicum]	2.86E-25
Pg_Root25500_c0_seq2	gi|460386574|ref|XP_004238973.1| PREDICTED: uncharacterized protein LOC101267989 [Solanum lycopersicum]	5.53E-19
Pg_Root25521_c0_seq1	gi|356557229|ref|XP_003546920.1| PREDICTED: uncharacterized protein LOC100811711 [Glycine max]	1.78E-19
Pg_Root25542_c0_seq2	gi|224104250|ref|XP_002313372.1| hypothetical protein POPTR_0009s05230g [Populus trichocarpa] &gt;gnl|BL_ORD_ID|1521131 hypothetical protein POPTR_0009s05230g [Populus trichocarpa]	5.65E-33
Pg_Root25569_c0_seq1	gi|388494500|gb|AFK35316.1| unknown [Lotus japonicus]	3.84E-08
Pg_Root25582_c0_seq1	gi|604300042|gb|EYU19885.1| hypothetical protein MIMGU_mgv1a020752mg [Mimulus guttatus]	0
Pg_Root25704_c0_seq1	gi|595931685|ref|XP_007215359.1| hypothetical protein PRUPE_ppa005544mg [Prunus persica] &gt;gnl|BL_ORD_ID|1369491 hypothetical protein PRUPE_ppa005544mg [Prunus persica]	1.20E-25
Pg_Root25710_c0_seq1	gi|388522881|gb|AFK49502.1| unknown [Medicago truncatula]	1.31E-10
Pg_Root25723_c0_seq1	gi|566173008|ref|XP_006383697.1| hypothetical protein POPTR_0005s24230g [Populus trichocarpa] &gt;gnl|BL_ORD_ID|1516303 hypothetical protein POPTR_0005s24230g [Populus trichocarpa]	1.30E-16
Pg_Root25739_c0_seq2	gi|567904640|ref|XP_006444808.1| hypothetical protein CICLE_v10023643mg [Citrus clementina] &gt;gnl|BL_ORD_ID|1019334 PREDICTED: laccase-6-like [Citrus sinensis] &gt;gnl|BL_ORD_ID|1019334 hypothetical protein CICLE_v10023643mg [Citrus clementina]	1.72E-06
Pg_Root25751_c0_seq1	gi|359489634|ref|XP_002276245.2| PREDICTED: ATP-dependent helicase BRM-like [Vitis vinifera]	2.27E-37
Pg_Root25768_c0_seq2	gi|590620215|ref|XP_007024474.1| Receptor-like protein kinase-related family protein [Theobroma cacao] &gt;gnl|BL_ORD_ID|886129 Receptor-like protein kinase-related family protein [Theobroma cacao]	1.22E-65
Pg_Root25772_c0_seq1	gi|566204464|ref|XP_002321148.2| nitrate transporter family protein [Populus trichocarpa] &gt;gnl|BL_ORD_ID|2291827 nitrate transporter family protein [Populus trichocarpa]	1.44E-07
Pg_Root25773_c0_seq1	gi|222427679|gb|ACM49849.1| ethylene responsive transcription factor 1a [Prunus salicina]	9.01E-34
Pg_Root25800_c0_seq1	gi|565399920|ref|XP_006365487.1| PREDICTED: cold-regulated 413 plasma membrane protein 2-like [Solanum tuberosum]	3.11E-18
Pg_Root25811_c0_seq1	gi|568841693|ref|XP_006474792.1| PREDICTED: probable galactinol--sucrose galactosyltransferase 1-like [Citrus sinensis]	9.92E-18
Pg_Root25833_c0_seq1	gi|18404359|ref|NP_030274.1| Thioredoxin superfamily protein [Arabidopsis thaliana] &gt;gnl|BL_ORD_ID|1654231 RecName: Full=Thioredoxin-like protein AAED1, chloroplastic; AltName: Full=AhpC/TSA antioxidant enzyme domain-containing protein 1; Flags: Precursor [Arabidopsis thaliana] &gt;gnl|BL_ORD_ID|1654231 At2g37240/F3G5.3 [Arabidopsis thaliana] &gt;gnl|BL_ORD_ID|1654231 expressed protein [Arabid…	1.47E-76
Pg_Root25848_c0_seq1	gi|604327250|gb|EYU33104.1| hypothetical protein MIMGU_mgv1a012115mg [Mimulus guttatus]	2.40E-09
Pg_Root25849_c0_seq1	gi|255568942|ref|XP_002525441.1| short-chain type dehydrogenase, putative [Ricinus communis] &gt;gnl|BL_ORD_ID|1552377 short-chain type dehydrogenase, putative [Ricinus communis]	2.43E-101
Pg_Root25890_c0_seq1	gi|593686062|ref|XP_007143702.1| hypothetical protein PHAVU_007G094600g [Phaseolus vulgaris] &gt;gnl|BL_ORD_ID|1857650 aquaporin PIP2 [Phaseolus vulgaris] &gt;gnl|BL_ORD_ID|1857650 hypothetical protein PHAVU_007G094600g [Phaseolus vulgaris]	3.93E-58
Pg_Root25896_c0_seq1	gi|590669422|ref|XP_007037769.1| Nitrate transmembrane transporters [Theobroma cacao] &gt;gnl|BL_ORD_ID|881716 Nitrate transmembrane transporters [Theobroma cacao]	2.50E-41
Pg_Root25914_c1_seq1	gi|332071110|gb|AED99874.1| cytochrome P450 [Panax notoginseng]	1.78E-34
Pg_Root25920_c0_seq1	gi|566166943|ref|XP_002305460.2| hypothetical protein POPTR_0004s16900g [Populus trichocarpa] &gt;gnl|BL_ORD_ID|2305480 hypothetical protein POPTR_0004s16900g [Populus trichocarpa]	5.04E-29
Pg_Root25977_c0_seq1	gi|301094179|ref|XP_002997933.1| ubiquitin, putative [Phytophthora infestans T30-4] &gt;gnl|BL_ORD_ID|2158842 ubiquitin, putative [Phytophthora infestans T30-4]	1.02E-37
Pg_Root25982_c0_seq2	gi|565378923|ref|XP_006355894.1| PREDICTED: ABC transporter C family member 5-like [Solanum tuberosum]	2.26E-38
Pg_Root26008_c0_seq1	gi|565348407|ref|XP_006341204.1| PREDICTED: uncharacterized protein LOC102578832 [Solanum tuberosum]	7.15E-15
Pg_Root26041_c0_seq1	gi|470110494|ref|XP_004291516.1| PREDICTED: eukaryotic translation initiation factor 3 subunit G-like isoform 2 [Fragaria vesca subsp. vesca]	1.23E-41
Pg_Root26044_c0_seq1	gi|147791050|emb|CAN68020.1| hypothetical protein VITISV_003621 [Vitis vinifera]	2.66E-17
Pg_Root26057_c0_seq1	gi|224065529|ref|XP_002301842.1| ABC transporter family protein [Populus trichocarpa] &gt;gnl|BL_ORD_ID|1518831 ABC transporter family protein [Populus trichocarpa]	4.08E-34
Pg_Root26105_c0_seq1	gi|375149861|ref|YP_005012302.1| regulatory protein ArsR [Niastella koreensis GR20-10] &gt;gnl|BL_ORD_ID|2167212 ArsR family transcriptional regulator [Niastella koreensis] &gt;gnl|BL_ORD_ID|2167212 regulatory protein ArsR [Niastella koreensis GR20-10]	5.11E-29
Pg_Root26120_c0_seq1	gi|502104302|ref|XP_004492496.1| PREDICTED: uncharacterized protein LOC101504134 isoform X2 [Cicer arietinum]	8.82E-66
Pg_Root26152_c0_seq1	gi|297742906|emb|CBI35707.3| unnamed protein product [Vitis vinifera]	1.23E-141
Pg_Root26166_c0_seq1	gi|256422955|ref|YP_003123608.1| cold-shock DNA-binding domain-containing protein [Chitinophaga pinensis DSM 2588] &gt;gnl|BL_ORD_ID|2372549 cold-shock protein [Chitinophaga pinensis] &gt;gnl|BL_ORD_ID|2372549 cold-shock DNA-binding domain protein [Chitinophaga pinensis DSM 2588]	1.51E-28
Pg_Root26225_c0_seq1	gi|590670451|ref|XP_007038060.1| Calmodulin binding protein, putative [Theobroma cacao] &gt;gnl|BL_ORD_ID|881993 Calmodulin binding protein, putative [Theobroma cacao]	5.17E-40
Pg_Root26250_c0_seq1	gi|595831468|ref|XP_007206281.1| hypothetical protein PRUPE_ppa016173mg [Prunus persica] &gt;gnl|BL_ORD_ID|1360694 hypothetical protein PRUPE_ppa016173mg [Prunus persica]	3.13E-89
Pg_Root26261_c0_seq1	gi|565364452|ref|XP_006348938.1| PREDICTED: uncharacterized protein LOC102596106 [Solanum tuberosum]	1.62E-44
Pg_Root26286_c0_seq1	gi|604347467|gb|EYU45704.1| hypothetical protein MIMGU_mgv1a000903mg [Mimulus guttatus]	3.42E-25
Pg_Root26288_c0_seq1	gi|255570334|ref|XP_002526126.1| Ran GTPase binding protein, putative [Ricinus communis] &gt;gnl|BL_ORD_ID|1551651 Ran GTPase binding protein, putative [Ricinus communis]	1.14E-36
Pg_Root26313_c0_seq1	gi|296081798|emb|CBI20803.3| unnamed protein product [Vitis vinifera]	3.50E-43
Pg_Root26316_c0_seq1	gi|590721441|ref|XP_007051613.1| Indole-3-acetic acid-amido synthetase GH3.5 isoform 2 [Theobroma cacao] &gt;gnl|BL_ORD_ID|847232 Indole-3-acetic acid-amido synthetase GH3.5 isoform 2 [Theobroma cacao]	3.32E-36
Pg_Root26321_c0_seq2	gi|567883777|ref|XP_006434447.1| hypothetical protein CICLE_v10001734mg [Citrus clementina] &gt;gnl|BL_ORD_ID|1010012 hypothetical protein CICLE_v10001734mg [Citrus clementina]	0
Pg_Root26335_c0_seq1	gi|255551198|ref|XP_002516646.1| conserved hypothetical protein [Ricinus communis] &gt;gnl|BL_ORD_ID|1561159 conserved hypothetical protein [Ricinus communis]	3.14E-55
Pg_Root26344_c0_seq1	gi|225430539|ref|XP_002285580.1| PREDICTED: zinc finger CCCH domain-containing protein 18 [Vitis vinifera]	4.34E-176
Pg_Root26348_c0_seq1	gi|296084731|emb|CBI25872.3| unnamed protein product [Vitis vinifera]	2.71E-59
Pg_Root26353_c0_seq1	gi|222839801|ref|YP_002587020.1| NADH dehydrogenase subunit 5 [Rhizophagus intraradices] &gt;gnl|BL_ORD_ID|1483966 NADH dehydrogenase subunit 5 [Rhizophagus irregularis] &gt;gnl|BL_ORD_ID|1483966 NADH dehydrogenase subunit 5 [Rhizophagus intraradices] &gt;gnl|BL_ORD_ID|1483966 NADH dehydrogenase subunit 5 [Rhizophagus irregularis] &gt;gnl|BL_ORD_ID|1483966 NADH dehydrogenase subunit 5 (mitochondr…	3.47E-121
Pg_Root26368_c0_seq1	gi|565368305|ref|XP_006350787.1| PREDICTED: protein TOC75-3, chloroplastic-like [Solanum tuberosum]	5.81E-33
Pg_Root26369_c0_seq1	gi|567886568|ref|XP_006435806.1| hypothetical protein CICLE_v10032929mg [Citrus clementina] &gt;gnl|BL_ORD_ID|1011220 PREDICTED: LOB domain-containing protein 12-like [Citrus sinensis] &gt;gnl|BL_ORD_ID|1011220 hypothetical protein CICLE_v10032929mg [Citrus clementina]	2.44E-23
Pg_Root26372_c0_seq1	gi|357512597|ref|XP_003626587.1| Auxin-induced protein X15 [Medicago truncatula] &gt;gnl|BL_ORD_ID|75397 Auxin-induced protein X15 [Medicago truncatula]	3.47E-30
Pg_Root26386_c0_seq1	gi|296084346|emb|CBI24734.3| unnamed protein product [Vitis vinifera]	6.52E-53
Pg_Root26402_c0_seq1	gi|590631528|ref|XP_007027589.1| Cytochrome P450 76A2 [Theobroma cacao] &gt;gnl|BL_ORD_ID|858508 Cytochrome P450 76A2 [Theobroma cacao]	3.42E-57
Pg_Root26402_c1_seq1	gi|356503771|ref|XP_003520677.1| PREDICTED: cytochrome P450 76A2-like [Glycine max]	4.31E-20
Pg_Root26407_c0_seq1	gi|77539386|dbj|BAE46566.1| putative auxin-regulated protein [Nicotiana glutinosa]	5.05E-13
Pg_Root26407_c0_seq2	gi|77539386|dbj|BAE46566.1| putative auxin-regulated protein [Nicotiana glutinosa]	5.10E-13
Pg_Root26412_c0_seq1	gi|359491381|ref|XP_002267425.2| PREDICTED: DUF246 domain-containing protein At1g04910-like [Vitis vinifera]	1.94E-36
Pg_Root26415_c0_seq2	gi|566149767|ref|XP_002299719.2| hypothetical protein POPTR_0001s18640g [Populus trichocarpa] &gt;gnl|BL_ORD_ID|2310398 hypothetical protein POPTR_0001s18640g [Populus trichocarpa]	2.02E-58
Pg_Root26419_c0_seq2	gi|359492991|ref|XP_002283617.2| PREDICTED: lariat debranching enzyme [Vitis vinifera]	0
Pg_Root26422_c0_seq1	gi|388507174|gb|AFK41653.1| unknown [Lotus japonicus]	2.35E-26
Pg_Root26447_c0_seq1	gi|470107831|ref|XP_004290243.1| PREDICTED: probable LRR receptor-like serine/threonine-protein kinase At4g08850-like [Fragaria vesca subsp. vesca]	0
Pg_Root26469_c0_seq2	gi|565362437|ref|XP_006347954.1| PREDICTED: non-specific lipid-transfer protein A-like [Solanum tuberosum]	2.41E-33
Pg_Root26470_c0_seq1	gi|225433841|ref|XP_002263182.1| PREDICTED: isoleucyl-tRNA synthetase, cytoplasmic-like [Vitis vinifera]	3.22E-29
Pg_Root26476_c0_seq1	gi|75312360|sp|Q9MBB3.1|RS3A_DAUCA RecName: Full=40S ribosomal protein S3a; AltName: Full=Protein cyc07 &gt;gnl|BL_ORD_ID|1624306 cyc07 [Daucus carota]	1.16E-33
Pg_Root26487_c0_seq2	gi|565355713|ref|XP_006344727.1| PREDICTED: dnaJ homolog subfamily B member 3-like [Solanum tuberosum]	7.31E-28
Pg_Root26500_c0_seq1	gi|357451453|ref|XP_003596003.1| Nuclear-interacting partner of ALK [Medicago truncatula] &gt;gnl|BL_ORD_ID|1554461 Nuclear-interacting partner of ALK [Medicago truncatula]	2.84E-19
Pg_Root26503_c0_seq1	gi|255584544|ref|XP_002532999.1| subtilisin inhibitor 1, putative [Ricinus communis] &gt;gnl|BL_ORD_ID|1544873 subtilisin inhibitor 1, putative [Ricinus communis]	3.36E-15
Pg_Root26507_c0_seq1	gi|566150660|ref|XP_006369490.1| hypothetical protein POPTR_0001s23920g [Populus trichocarpa] &gt;gnl|BL_ORD_ID|2310736 hypothetical protein POPTR_0001s23920g [Populus trichocarpa]	1.95E-29
Pg_Root26509_c0_seq1	gi|565370310|ref|XP_006351764.1| PREDICTED: nitronate monooxygenase-like [Solanum tuberosum]	6.02E-159
Pg_Root26520_c0_seq2	gi|225439868|ref|XP_002278566.1| PREDICTED: diaminopimelate epimerase, chloroplastic [Vitis vinifera]	2.69E-163
Pg_Root26526_c0_seq1	gi|161377385|gb|ABX71680.1| hypothetical protein LBL13 [Panax quinquefolius]	2.32E-34
Pg_Root26529_c0_seq1	gi|460373872|ref|XP_004232737.1| PREDICTED: pectinesterase/pectinesterase inhibitor 18-like [Solanum lycopersicum]	0
Pg_Root26530_c0_seq1	gi|146215994|gb|ABQ10199.1| cysteine protease Cp1 [Actinidia deliciosa]	2.00E-173
Pg_Root26536_c0_seq1	gi|629086337|gb|KCW52694.1| hypothetical protein EUGRSUZ_J02062, partial [Eucalyptus grandis]	5.79E-35
Pg_Root26537_c0_seq2	gi|225444377|ref|XP_002267414.1| PREDICTED: thiazole biosynthetic enzyme, chloroplastic [Vitis vinifera] &gt;gnl|BL_ORD_ID|107754 RecName: Full=Thiamine thiazole synthase 2, chloroplastic; AltName: Full=Thiazole biosynthetic enzyme 2; Flags: Precursor	1.73E-160
Pg_Root26541_c0_seq1	gi|187372980|gb|ACD03224.1| xyloglucan endotransglucosylase/hydrolase 14 [Actinidia deliciosa]	2.92E-140
Pg_Root26549_c1_seq1	gi|116779097|gb|ABK21138.1| unknown [Picea sitchensis] &gt;gnl|BL_ORD_ID|340061 unknown [Picea sitchensis] &gt;gnl|BL_ORD_ID|340061 unknown [Picea sitchensis] &gt;gnl|BL_ORD_ID|340061 unknown [Picea sitchensis] &gt;gnl|BL_ORD_ID|340061 unknown [Picea sitchensis] &gt;gnl|BL_ORD_ID|340061 unknown [Picea sitchensis] &gt;gnl|BL_ORD_ID|340061 unknown [Picea sitchensis] &gt;gnl|BL_ORD_ID|340061 unknown…	8.29E-32
Pg_Root26559_c0_seq1	gi|1212921|emb|CAA65187.1| aquaporin [Helianthus annuus]	4.04E-42
Pg_Root26571_c0_seq1	gi|296125055|gb|ADG95957.1| peroxiredoxin [Panax ginseng]	9.24E-15
Pg_Root26580_c0_seq2	gi|590630905|ref|XP_007027412.1| Heavy metal transport/detoxification superfamily protein, putative [Theobroma cacao] &gt;gnl|BL_ORD_ID|858338 Heavy metal transport/detoxification superfamily protein, putative [Theobroma cacao]	3.34E-58
Pg_Root26582_c0_seq1	gi|571540128|ref|XP_006601410.1| PREDICTED: DEAD-box ATP-dependent RNA helicase 9-like [Glycine max]	4.31E-12
Pg_Root26608_c0_seq1	gi|116486991|emb|CAJ40778.1| hydroxycinnamoyl transferase [Coffea arabica]	3.60E-38
Pg_Root26614_c0_seq1	gi|297736296|emb|CBI24934.3| unnamed protein product [Vitis vinifera]	1.25E-12
Pg_Root26619_c0_seq1	gi|565380623|ref|XP_006356696.1| PREDICTED: putative chromatin-remodeling complex ATPase chain-like [Solanum tuberosum]	4.44E-49
Pg_Root26624_c0_seq2	gi|566213144|ref|XP_006373400.1| hypothetical protein POPTR_0017s13430g [Populus trichocarpa] &gt;gnl|BL_ORD_ID|2288669 hypothetical protein POPTR_0017s13430g [Populus trichocarpa]	2.85E-85
Pg_Root26631_c0_seq1	gi|297738794|emb|CBI28039.3| unnamed protein product [Vitis vinifera]	1.67E-141
Pg_Root26653_c0_seq1	gi|295855096|gb|ADG46003.1| hydroxycinnamoyl transferase [Salvia miltiorrhiza]	3.35E-49
Pg_Root26655_c0_seq1	gi|449520305|ref|XP_004167174.1| PREDICTED: probable ADP-ribosylation factor GTPase-activating protein AGD6-like [Cucumis sativus]	4.04E-10
Pg_Root26669_c0_seq1	gi|6118361|gb|AAF04094.1|AF188264_1 delta-12 oleate desaturase [Vernonia galamensis]	9.71E-28
Pg_Root26670_c0_seq1	gi|351734412|ref|NP_001235974.1| catalase-3 [Glycine max] &gt;gnl|BL_ORD_ID|1756148 RecName: Full=Catalase-3 [Glycine max] &gt;gnl|BL_ORD_ID|1756148 catalase [Glycine max]	2.08E-14
Pg_Root26671_c0_seq1	gi|255561112|ref|XP_002521568.1| phosphoric diester hydrolase, putative [Ricinus communis] &gt;gnl|BL_ORD_ID|1556269 phosphoric diester hydrolase, putative [Ricinus communis]	2.07E-14
Pg_Root26680_c0_seq2	gi|595837880|ref|XP_007207542.1| hypothetical protein PRUPE_ppa016265mg [Prunus persica] &gt;gnl|BL_ORD_ID|1361910 hypothetical protein PRUPE_ppa016265mg [Prunus persica]	2.19E-75
Pg_Root26689_c1_seq1	gi|321495954|gb|ADW93868.1| PR10-3, partial [Panax ginseng]	2.99E-13
Pg_Root26693_c0_seq1	gi|568845616|ref|XP_006476664.1| PREDICTED: ATPase 11, plasma membrane-type-like [Citrus sinensis]	4.39E-36
Pg_Root26726_c0_seq1	gi|449432470|ref|XP_004134022.1| PREDICTED: PHD finger protein ING1-like [Cucumis sativus] &gt;gnl|BL_ORD_ID|720326 PREDICTED: PHD finger protein ING1-like [Cucumis sativus]	1.71E-08
Pg_Root26738_c0_seq1	gi|590588781|ref|XP_007016288.1| UDP-glucuronosyltransferase, putative isoform 1 [Theobroma cacao] &gt;gnl|BL_ORD_ID|892331 UDP-glucuronosyltransferase, putative isoform 1 [Theobroma cacao]	1.53E-141
Pg_Root26742_c0_seq1	gi|359482934|ref|XP_002284593.2| PREDICTED: kinesin-like protein KIF2A-like [Vitis vinifera] &gt;gnl|BL_ORD_ID|2337790 unnamed protein product [Vitis vinifera]	1.54E-17
Pg_Root26750_c0_seq1	gi|566181099|ref|XP_002310264.2| hypothetical protein POPTR_0007s13320g [Populus trichocarpa] &gt;gnl|BL_ORD_ID|2300584 hypothetical protein POPTR_0007s13320g [Populus trichocarpa]	7.74E-166
Pg_Root26774_c1_seq1	gi|297736800|emb|CBI26001.3| unnamed protein product [Vitis vinifera]	3.92E-13
Pg_Root26776_c0_seq1	gi|225460277|ref|XP_002282067.1| PREDICTED: F-box protein At3g07870-like [Vitis vinifera]	2.67E-136
Pg_Root26790_c0_seq1	gi|147864050|emb|CAN81127.1| hypothetical protein VITISV_005390 [Vitis vinifera]	3.82E-112
Pg_Root26800_c0_seq1	gi|587903705|gb|EXB91923.1| hypothetical protein L484_009016 [Morus notabilis]	8.48E-32
Pg_Root26826_c0_seq1	gi|565366519|ref|XP_006349935.1| PREDICTED: F-box protein PP2-B10-like [Solanum tuberosum]	2.89E-68
Pg_Root26840_c0_seq1	gi|224141881|ref|XP_002324289.1| bZIP with a Ring-finger motif family protein [Populus trichocarpa] &gt;gnl|BL_ORD_ID|1526854 bZIP with a Ring-finger motif family protein [Populus trichocarpa]	1.23E-14
Pg_Root26853_c0_seq1	gi|15222516|ref|NP_174475.1| extra-large GTP-binding protein 3 [Arabidopsis thaliana] &gt;gnl|BL_ORD_ID|2008807 extra-large GTP-binding protein 3 [Arabidopsis thaliana] &gt;gnl|BL_ORD_ID|2008807 extra-large GTP-binding protein 3 [Arabidopsis thaliana] &gt;gnl|BL_ORD_ID|2008807 RecName: Full=Extra-large guanine nucleotide-binding protein 3; AltName: Full=Extra-large GTP-binding protein 3; Short=Ex…	8.83E-42
Pg_Root26861_c0_seq1	gi|567911655|ref|XP_006448141.1| hypothetical protein CICLE_v10014251mg [Citrus clementina] &gt;gnl|BL_ORD_ID|1022323 hypothetical protein CICLE_v10014251mg [Citrus clementina] &gt;gnl|BL_ORD_ID|1022323 PREDICTED: alpha,alpha-trehalose-phosphate synthase [UDP-forming] 6-like [Citrus sinensis] &gt;gnl|BL_ORD_ID|1022323 hypothetical protein CICLE_v10014251mg [Citrus clementina] &gt;gnl|BL_ORD_ID|10…	2.47E-12
Pg_Root26871_c0_seq1	gi|527819481|gb|AGS16741.1| sesquiterpene synthase [Panax ginseng]	2.84E-09
Pg_Root26901_c0_seq1	gi|593687611|ref|XP_007144465.1| hypothetical protein PHAVU_007G158400g [Phaseolus vulgaris] &gt;gnl|BL_ORD_ID|1455682 hypothetical protein PHAVU_007G158400g [Phaseolus vulgaris]	4.19E-31
Pg_Root26911_c0_seq1	gi|293331643|ref|NP_001167683.1| protochlorophyllide reductase A [Zea mays] &gt;gnl|BL_ORD_ID|964492 protochlorophyllide reductase A [Zea mays]	2.77E-06
Pg_Root26914_c0_seq1	gi|255552241|ref|XP_002517165.1| basic 7S globulin 2 precursor small subunit, putative [Ricinus communis] &gt;gnl|BL_ORD_ID|1560747 basic 7S globulin 2 precursor small subunit, putative [Ricinus communis]	8.30E-131
Pg_Root26922_c0_seq1	gi|587929072|gb|EXC16247.1| Peroxidase 21 [Morus notabilis]	2.90E-140
Pg_Root26927_c0_seq1	gi|587898450|gb|EXB86887.1| hypothetical protein L484_007310 [Morus notabilis]	9.70E-49
Pg_Root26937_c0_seq1	gi|296083970|emb|CBI24358.3| unnamed protein product [Vitis vinifera]	6.22E-104
Pg_Root26947_c0_seq1	gi|587922775|gb|EXC10161.1| G-type lectin S-receptor-like serine/threonine-protein kinase [Morus notabilis]	1.10E-07
Pg_Root26949_c1_seq1	gi|604331872|gb|EYU36730.1| hypothetical protein MIMGU_mgv1a009015mg [Mimulus guttatus]	1.41E-31
Pg_Root26952_c0_seq1	gi|460373370|ref|XP_004232493.1| PREDICTED: chaperone protein dnaJ 11, chloroplastic-like [Solanum lycopersicum]	1.30E-30
Pg_Root26958_c0_seq1	gi|571532115|ref|XP_006600183.1| PREDICTED: uncharacterized protein LOC100791566 isoform X3 [Glycine max]	2.11E-06
Pg_Root26970_c0_seq1	gi|357488221|ref|XP_003614398.1| hypothetical protein MTR_5g051170 [Medicago truncatula] &gt;gnl|BL_ORD_ID|1578708 hypothetical protein MTR_5g051170 [Medicago truncatula]	8.60E-11
Pg_Root26972_c0_seq1	gi|297743392|emb|CBI36259.3| unnamed protein product [Vitis vinifera]	1.21E-22
Pg_Root27009_c0_seq1	gi|225447498|ref|XP_002267417.1| PREDICTED: long chain acyl-CoA synthetase 8 [Vitis vinifera] &gt;gnl|BL_ORD_ID|105657 unnamed protein product [Vitis vinifera]	3.84E-29
Pg_Root27020_c0_seq1	gi|566175243|ref|XP_006381196.1| hypothetical protein POPTR_0006s08670g [Populus trichocarpa] &gt;gnl|BL_ORD_ID|2301330 hypothetical protein POPTR_0006s08670g [Populus trichocarpa]	4.58E-22
Pg_Root27021_c0_seq2	gi|604305334|gb|EYU24478.1| hypothetical protein MIMGU_mgv1a023151mg [Mimulus guttatus]	1.21E-09
Pg_Root27026_c0_seq1	gi|225449925|ref|XP_002268819.1| PREDICTED: uncharacterized protein LOC100256816 [Vitis vinifera]	1.44E-100
Pg_Root27031_c0_seq1	gi|225450557|ref|XP_002277523.1| PREDICTED: Werner Syndrome-like exonuclease-like [Vitis vinifera]	3.06E-84
Pg_Root27033_c0_seq1	gi|565366764|ref|XP_006350055.1| PREDICTED: uncharacterized protein LOC102580515 [Solanum tuberosum]	1.31E-87
Pg_Root27043_c0_seq1	gi|297741175|emb|CBI31906.3| unnamed protein product [Vitis vinifera]	1.21E-25
Pg_Root27059_c0_seq1	gi|225426446|ref|XP_002274932.1| PREDICTED: short-chain dehydrogenase TIC 32, chloroplastic isoform 1 [Vitis vinifera] &gt;gnl|BL_ORD_ID|106925 unnamed protein product [Vitis vinifera]	6.73E-50
Pg_Root27066_c0_seq1	gi|590640268|ref|XP_007029907.1| Co-chaperone GrpE family protein [Theobroma cacao] &gt;gnl|BL_ORD_ID|860664 Co-chaperone GrpE family protein [Theobroma cacao]	9.78E-41
Pg_Root27067_c0_seq2	gi|225452530|ref|XP_002279884.1| PREDICTED: peroxidase [Vitis vinifera]	0
Pg_Root27071_c0_seq1	gi|590584050|ref|XP_007015067.1| Calcium-dependent protein kinase 19 isoform 1 [Theobroma cacao] &gt;gnl|BL_ORD_ID|891213 Calcium-dependent protein kinase 19 isoform 1 [Theobroma cacao]	1.45E-15
Pg_Root27087_c0_seq1	gi|203285000|gb|ACH97124.1| BURP domain-containing protein [Camellia sinensis]	3.83E-90
Pg_Root27095_c0_seq1	gi|567892995|ref|XP_006439018.1| hypothetical protein CICLE_v10033102mg [Citrus clementina] &gt;gnl|BL_ORD_ID|1014083 PREDICTED: uncharacterized protein LOC102623948 [Citrus sinensis] &gt;gnl|BL_ORD_ID|1014083 hypothetical protein CICLE_v10033102mg [Citrus clementina]	1.45E-14
Pg_Root27099_c0_seq1	gi|290578593|gb|ADD51191.1| cystatin [Vitis cinerea var. helleri x Vitis riparia]	3.06E-40
Pg_Root27100_c0_seq1	gi|296087321|emb|CBI33695.3| unnamed protein product [Vitis vinifera]	5.57E-33
Pg_Root27101_c0_seq1	gi|566152030|ref|XP_002298722.2| hypothetical protein POPTR_0001s31450g [Populus trichocarpa] &gt;gnl|BL_ORD_ID|2311282 hypothetical protein POPTR_0001s31450g [Populus trichocarpa]	2.64E-78
Pg_Root27130_c0_seq1	gi|565365194|ref|XP_006349302.1| PREDICTED: non-lysosomal glucosylceramidase-like [Solanum tuberosum]	2.91E-24
Pg_Root27133_c0_seq2	gi|460415108|ref|XP_004252902.1| PREDICTED: F-box/kelch-repeat protein At3g06240-like [Solanum lycopersicum]	4.55E-58
Pg_Root27146_c0_seq1	gi|359482034|ref|XP_002275746.2| PREDICTED: momilactone A synthase-like [Vitis vinifera]	1.42E-91
Pg_Root27158_c0_seq1	gi|604321669|gb|EYU32245.1| hypothetical protein MIMGU_mgv1a003067mg [Mimulus guttatus]	2.53E-28
Pg_Root27189_c0_seq1	gi|147810463|emb|CAN61084.1| hypothetical protein VITISV_041917 [Vitis vinifera]	0
Pg_Root27190_c0_seq1	gi|566179790|ref|XP_006380428.1| hypothetical protein POPTR_0007s05770g [Populus trichocarpa] &gt;gnl|BL_ORD_ID|2300096 hypothetical protein POPTR_0007s05770g [Populus trichocarpa]	0
Pg_Root27193_c0_seq1	gi|34595979|gb|AAQ76705.1| betaine aldehyde dehydrogenase [Panax ginseng]	0
Pg_Root27249_c1_seq1	gi|543175122|gb|AGV53046.1| UDP-glucose flavonoid glucosyl-transferase [Actinidia chinensis]	3.39E-99
Pg_Root27252_c0_seq1	gi|194379866|dbj|BAG58285.1| unnamed protein product [Homo sapiens]	1.26E-11
Pg_Root27256_c0_seq1	gi|224813796|gb|ACN65116.1| 2-alkenal reductase [Artemisia annua]	1.80E-42
Pg_Root27266_c0_seq1	gi|147815217|emb|CAN72250.1| hypothetical protein VITISV_016331 [Vitis vinifera]	3.64E-35
Pg_Root27266_c1_seq1	gi|296084808|emb|CBI27690.3| unnamed protein product [Vitis vinifera]	1.18E-147
Pg_Root27271_c0_seq1	gi|567862528|ref|XP_006423918.1| hypothetical protein CICLE_v10028563mg [Citrus clementina] &gt;gnl|BL_ORD_ID|1000481 hypothetical protein CICLE_v10028563mg [Citrus clementina]	8.29E-107
Pg_Root27301_c0_seq1	gi|147782994|emb|CAN64243.1| hypothetical protein VITISV_038459 [Vitis vinifera]	3.03E-19
Pg_Root27361_c0_seq1	gi|225443584|ref|XP_002278515.1| PREDICTED: glutaredoxin-C9-like [Vitis vinifera]	3.23E-41
Pg_Root27475_c0_seq1	gi|297741741|emb|CBI32873.3| unnamed protein product [Vitis vinifera]	2.43E-31
Pg_Root27484_c0_seq2	gi|595883118|ref|XP_007212728.1| hypothetical protein PRUPE_ppa019009mg, partial [Prunus persica] &gt;gnl|BL_ORD_ID|1366937 hypothetical protein PRUPE_ppa019009mg, partial [Prunus persica]	2.44E-08
Pg_Root27499_c0_seq1	gi|147818673|emb|CAN73924.1| hypothetical protein VITISV_041509 [Vitis vinifera]	8.56E-61
Pg_Root27557_c0_seq1	gi|225441411|ref|XP_002278675.1| PREDICTED: uncharacterized protein LOC100265807 [Vitis vinifera]	1.48E-14
Pg_Root27580_c0_seq1	gi|225439727|ref|XP_002273819.1| PREDICTED: uncharacterized protein LOC100241385 [Vitis vinifera]	3.17E-23
Pg_Root27591_c0_seq1	gi|196006053|ref|XP_002112893.1| expressed hypothetical protein [Trichoplax adhaerens] &gt;gnl|BL_ORD_ID|354735 expressed hypothetical protein [Trichoplax adhaerens]	1.24E-35
Pg_Root27676_c0_seq1	gi|224091002|ref|XP_002309141.1| rhodanese-like domain-containing family protein [Populus trichocarpa] &gt;gnl|BL_ORD_ID|1523137 rhodanese-like domain-containing family protein [Populus trichocarpa]	1.35E-54
Pg_Root27695_c0_seq1	gi|527189375|gb|EPS61056.1| hypothetical protein M569_13743, partial [Genlisea aurea]	2.12E-35
Pg_Root27697_c0_seq1	gi|13124446|sp|P55939.2|PLDA2_BRAOC RecName: Full=Phospholipase D alpha 2; Short=PLD 2; AltName: Full=Choline phosphatase 2; AltName: Full=Phosphatidylcholine-hydrolyzing phospholipase D 2; Flags: Precursor &gt;gnl|BL_ORD_ID|1422042 phospholipase D2 [Brassica oleracea var. capitata] &gt;gnl|BL_ORD_ID|1422042 phospholipase D [Brassica oleracea var. capitata] &gt;gnl|BL_ORD_ID|1422042 phospholipase…	0
Pg_Root27730_c0_seq1	gi|147828230|emb|CAN66576.1| hypothetical protein VITISV_016964 [Vitis vinifera]	2.17E-11
Pg_Root27734_c0_seq1	gi|565370876|ref|XP_006352043.1| PREDICTED: clathrin coat assembly protein AP180-like [Solanum tuberosum]	5.89E-171
Pg_Root27754_c0_seq1	gi|225460008|ref|XP_002271249.1| PREDICTED: eukaryotic translation initiation factor 2D [Vitis vinifera] &gt;gnl|BL_ORD_ID|1740515 unnamed protein product [Vitis vinifera]	0
Pg_Root27762_c0_seq1	gi|497259946|ref|WP_009574163.1| exported putative entericidin A [Xanthomonas translucens] &gt;gnl|BL_ORD_ID|2040793 exported putative entericidin A [Xanthomonas translucens pv. graminis ART-Xtg29]	5.98E-14
Pg_Root27773_c0_seq1	gi|302142802|emb|CBI20097.3| unnamed protein product [Vitis vinifera]	8.88E-18
Pg_Root27789_c0_seq2	gi|565377339|ref|XP_006355142.1| PREDICTED: UPF0235 protein C15orf40 homolog [Solanum tuberosum]	1.16E-39
Pg_Root27813_c0_seq2	gi|147822237|emb|CAN61967.1| hypothetical protein VITISV_010916 [Vitis vinifera]	1.30E-40
Pg_Root27852_c0_seq1	gi|225466101|ref|XP_002265750.1| PREDICTED: LRR receptor-like serine/threonine-protein kinase FLS2-like [Vitis vinifera]	0
Pg_Root27877_c0_seq1	gi|586713561|ref|XP_006847242.1| hypothetical protein AMTR_s04652p00001680, partial [Amborella trichopoda] &gt;gnl|BL_ORD_ID|2159814 hypothetical protein AMTR_s04652p00001680, partial [Amborella trichopoda]	6.00E-18
Pg_Root27886_c0_seq1	gi|130582|sp|P10978.1|POLX_TOBAC RecName: Full=Retrovirus-related Pol polyprotein from transposon TNT 1-94; Includes: RecName: Full=Protease; Includes: RecName: Full=Reverse transcriptase; Includes: RecName: Full=Endonuclease [Nicotiana tabacum] &gt;gnl|BL_ORD_ID|1441703 unnamed protein product [Nicotiana tabacum]	3.98E-20
Pg_Root27937_c0_seq2	gi|255539953|ref|XP_002511041.1| polyadenylate-binding protein, putative [Ricinus communis] &gt;gnl|BL_ORD_ID|1567031 polyadenylate-binding protein, putative [Ricinus communis]	1.51E-32
Pg_Root27949_c0_seq1	gi|502152580|ref|XP_004508992.1| PREDICTED: probable purine permease 10-like [Cicer arietinum]	2.33E-13
Pg_Root27960_c0_seq1	gi|296085462|emb|CBI29194.3| unnamed protein product [Vitis vinifera]	2.44E-39
Pg_Root27971_c0_seq1	gi|67003913|gb|AAY60846.1| cellulose synthase 4 [Eucalyptus grandis]	6.50E-24
Pg_Root28028_c0_seq2	gi|388491238|gb|AFK33685.1| unknown [Medicago truncatula]	9.94E-17
Pg_Root28080_c0_seq1	gi|315044853|ref|XP_003171802.1| hypothetical protein MGYG_06345 [Arthroderma gypseum CBS 118893] &gt;gnl|BL_ORD_ID|737220 hypothetical protein MGYG_06345 [Arthroderma gypseum CBS 118893]	6.57E-09
Pg_Root28175_c0_seq1	gi|596040530|ref|XP_007219990.1| hypothetical protein PRUPE_ppb022242mg [Prunus persica] &gt;gnl|BL_ORD_ID|1373948 hypothetical protein PRUPE_ppb022242mg [Prunus persica]	1.83E-59
Pg_Root28181_c0_seq1	gi|356573173|ref|XP_003554738.1| PREDICTED: uncharacterized protein LOC100777580 isoform X1 [Glycine max] &gt;gnl|BL_ORD_ID|1664178 PREDICTED: uncharacterized protein LOC100777580 isoform X2 [Glycine max] &gt;gnl|BL_ORD_ID|1664178 PREDICTED: uncharacterized protein LOC100777580 isoform X3 [Glycine max] &gt;gnl|BL_ORD_ID|1664178 PREDICTED: uncharacterized protein LOC100777580 isoform X4 [Glycine m…	6.42E-29
Pg_Root28202_c0_seq1	gi|18499|emb|CAA38374.1| late embryogenesis abundant protein [Gossypium hirsutum] &gt;gnl|BL_ORD_ID|1492166 embryogensis abundant protein [Gossypium hirsutum] &gt;gnl|BL_ORD_ID|1492166 water-stress protectant protein [Gossypium hirsutum] &gt;gnl|BL_ORD_ID|1492166 late embryogenesis-abundant protein 2-D [Gossypium hirsutum]	7.02E-42
Pg_Root28204_c0_seq2	gi|45387407|gb|AAS60194.1| hexokinase 3 [Nicotiana tabacum]	5.37E-28
Pg_Root28209_c0_seq2	gi|359494848|ref|XP_002267221.2| PREDICTED: subtilisin-like protease SDD1 [Vitis vinifera] &gt;gnl|BL_ORD_ID|2334964 unnamed protein product [Vitis vinifera]	2.48E-89
Pg_Root28243_c0_seq1	gi|242021992|ref|XP_002431426.1| ubiquitin, putative [Pediculus humanus corporis] &gt;gnl|BL_ORD_ID|1068578 ubiquitin, putative [Pediculus humanus corporis]	4.65E-76
Pg_Root28243_c0_seq2	gi|357474763|ref|XP_003607667.1| Multidrug resistance protein ABC transporter family [Medicago truncatula] &gt;gnl|BL_ORD_ID|1573227 Multidrug resistance protein ABC transporter family [Medicago truncatula]	2.57E-76
Pg_Root28301_c0_seq1	gi|470146258|ref|XP_004308744.1| PREDICTED: uncharacterized protein LOC101306095 [Fragaria vesca subsp. vesca]	4.24E-107
Pg_Root28301_c0_seq2	gi|470113119|ref|XP_004292774.1| PREDICTED: uncharacterized protein LOC101301266 [Fragaria vesca subsp. vesca]	5.47E-100
Pg_Root28324_c0_seq1	gi|297741698|emb|CBI32830.3| unnamed protein product [Vitis vinifera]	3.74E-22
Pg_Root28483_c0_seq1	gi|565401644|ref|XP_006366307.1| PREDICTED: putative late blight resistance protein homolog R1B-14-like isoform X1 [Solanum tuberosum] &gt;gnl|BL_ORD_ID|1930101 PREDICTED: putative late blight resistance protein homolog R1B-14-like isoform X2 [Solanum tuberosum]	0
Pg_Root28508_c0_seq1	gi|429843393|gb|AGA16550.1| ADP/ATP carrier [Cryptocaryon irritans]	1.53E-110
Pg_Root28510_c0_seq1	gi|587959762|gb|EXC45168.1| hypothetical protein L484_000224 [Morus notabilis]	4.33E-54
Pg_Root28555_c0_seq1	gi|41017756|sp|Q8L5K3.1|RLC1_CITLI RecName: Full=(R)-limonene synthase 1; AltName: Full=(+)-limonene synthase 1 &gt;gnl|BL_ORD_ID|1748789 (+)-limonene synthase 1 [Citrus limon] &gt;gnl|BL_ORD_ID|1748789 limonene synthase [Citrus jambhiri]	1.11E-07
Pg_Root28694_c0_seq1	gi|359483728|ref|XP_002267029.2| PREDICTED: reticuline oxidase-like protein-like [Vitis vinifera]	4.45E-17
Pg_Root28713_c0_seq1	gi|255551134|ref|XP_002516615.1| protein phosphatase 2a, regulatory subunit, putative [Ricinus communis] &gt;gnl|BL_ORD_ID|1561374 protein phosphatase 2a, regulatory subunit, putative [Ricinus communis]	2.03E-09
Pg_Root28716_c0_seq1	gi|566209833|ref|XP_002322967.2| hypothetical protein POPTR_0016s12020g [Populus trichocarpa] &gt;gnl|BL_ORD_ID|2289521 hypothetical protein POPTR_0016s12020g [Populus trichocarpa]	9.93E-15
Pg_Root28731_c0_seq1	gi|587923542|gb|EXC10883.1| Cytochrome P450 94A1 [Morus notabilis]	0
Pg_Root28744_c0_seq1	gi|52841018|ref|YP_094817.1| carbon storage regulator [Legionella pneumophila subsp. pneumophila str. Philadelphia 1] &gt;gnl|BL_ORD_ID|142300 carbon storage regulator [Legionella pneumophila] &gt;gnl|BL_ORD_ID|142300 global regulator (carbon storage regulator) [Legionella pneumophila subsp. pneumophila str. Philadelphia 1]	1.31E-16
Pg_Root28799_c0_seq1	gi|147792550|emb|CAN65621.1| hypothetical protein VITISV_040853 [Vitis vinifera]	2.81E-11
Pg_Root28833_c0_seq1	gi|629093218|gb|KCW59213.1| hypothetical protein EUGRSUZ_H01873 [Eucalyptus grandis]	2.96E-16
Pg_Root28906_c0_seq1	gi|595949684|ref|XP_007216312.1| hypothetical protein PRUPE_ppa019779mg [Prunus persica] &gt;gnl|BL_ORD_ID|1370419 hypothetical protein PRUPE_ppa019779mg [Prunus persica]	2.21E-56
Pg_Root28977_c0_seq1	gi|61697137|gb|AAX53172.1| peroxidase [Populus alba x Populus glandulosa]	2.58E-118
Pg_Root28978_c1_seq1	gi|530354318|gb|AGT28055.1| pleiotropic drug resistance transporter 3 [Panax ginseng]	3.04E-34
Pg_Root28991_c0_seq1	gi|596211967|ref|XP_007223868.1| hypothetical protein PRUPE_ppa010831mg [Prunus persica] &gt;gnl|BL_ORD_ID|1377678 hypothetical protein PRUPE_ppa010831mg [Prunus persica]	2.89E-89
Pg_Root29001_c0_seq1	gi|225462201|ref|XP_002269984.1| PREDICTED: pentatricopeptide repeat-containing protein At1g79080, chloroplastic [Vitis vinifera] &gt;gnl|BL_ORD_ID|1990176 hypothetical protein VITISV_038804 [Vitis vinifera]	5.99E-22
Pg_Root29010_c0_seq1	gi|121501699|gb|ABM55240.1| retrotransposon protein [Beta vulgaris]	1.17E-17
Pg_Root29116_c0_seq1	gi|565346977|ref|XP_006340511.1| PREDICTED: leucine-rich repeat receptor-like protein kinase PXL1-like [Solanum tuberosum]	5.48E-100
Pg_Root29127_c0_seq1	gi|629086565|gb|KCW52922.1| hypothetical protein EUGRSUZ_J02236 [Eucalyptus grandis]	3.54E-19
Pg_Root29142_c0_seq1	gi|502154378|ref|XP_004509678.1| PREDICTED: 6-phosphofructokinase 5, chloroplastic-like [Cicer arietinum]	1.38E-10
Pg_Root29150_c0_seq1	gi|255563194|ref|XP_002522600.1| conserved hypothetical protein [Ricinus communis] &gt;gnl|BL_ORD_ID|1555120 conserved hypothetical protein [Ricinus communis]	3.06E-34
Pg_Root29218_c0_seq1	gi|270267720|ref|YP_003331393.1| cytochrome c oxidase subunit II [Aplidium conicum] &gt;gnl|BL_ORD_ID|2295003 cytochrome c oxidase subunit 2 [Aplidium conicum]	1.85E-28
Pg_Root29245_c0_seq1	gi|604322287|gb|EYU32673.1| hypothetical protein MIMGU_mgv1a003904mg [Mimulus guttatus]	7.71E-13
Pg_Root29274_c0_seq1	gi|225435361|ref|XP_002282490.1| PREDICTED: receptor-like protein kinase ANXUR1-like [Vitis vinifera]	1.48E-44
Pg_Root29285_c0_seq1	gi|552926197|gb|ESA10101.1| hypothetical protein GLOINDRAFT_335581 [Rhizophagus irregularis DAOM 181602] &gt;gnl|BL_ORD_ID|322012 Kip1p [Rhizophagus irregularis DAOM 197198w] &gt;gnl|BL_ORD_ID|322012 Kip1p [Rhizophagus irregularis DAOM 197198w]	7.45E-57
Pg_Root29299_c0_seq1	gi|604348619|gb|EYU46774.1| hypothetical protein MIMGU_mgv1a015756mg [Mimulus guttatus]	2.17E-28
Pg_Root29316_c0_seq2	gi|587838149|gb|EXB28865.1| hypothetical protein L484_015798 [Morus notabilis]	2.64E-06
Pg_Root29345_c1_seq1	gi|595846675|ref|XP_007209175.1| hypothetical protein PRUPE_ppa006239mg [Prunus persica] &gt;gnl|BL_ORD_ID|1363497 hypothetical protein PRUPE_ppa006239mg [Prunus persica]	1.29E-07
Pg_Root29352_c0_seq1	gi|296088894|emb|CBI38443.3| unnamed protein product [Vitis vinifera]	6.63E-55
Pg_Root29355_c0_seq1	gi|601039821|gb|AHN65359.1| integrase [Glycine max]	4.75E-49
Pg_Root29399_c0_seq1	gi|565434480|ref|XP_006280972.1| hypothetical protein CARUB_v10026972mg [Capsella rubella] &gt;gnl|BL_ORD_ID|2639685 hypothetical protein CARUB_v10026972mg [Capsella rubella]	2.41E-31
Pg_Root29423_c0_seq1	gi|595798346|ref|XP_007201377.1| hypothetical protein PRUPE_ppa010275mg [Prunus persica] &gt;gnl|BL_ORD_ID|1355934 hypothetical protein PRUPE_ppa010275mg [Prunus persica]	9.24E-103
Pg_Root29503_c0_seq1	gi|255538334|ref|XP_002510232.1| hypothetical protein RCOM_1590900 [Ricinus communis] &gt;gnl|BL_ORD_ID|1567804 hypothetical protein RCOM_1590900 [Ricinus communis]	1.04E-32
Pg_Root29516_c0_seq1	gi|225427607|ref|XP_002269121.1| PREDICTED: pentatricopeptide repeat-containing protein At4g19220, mitochondrial [Vitis vinifera]	0
Pg_Root29598_c0_seq1	gi|225435642|ref|XP_002285662.1| PREDICTED: metal tolerance protein 4 [Vitis vinifera] &gt;gnl|BL_ORD_ID|1736234 unnamed protein product [Vitis vinifera]	2.48E-173
Pg_Root29623_c0_seq1	gi|552916834|gb|ESA01991.1| hypothetical protein GLOINDRAFT_254986 [Rhizophagus irregularis DAOM 181602] &gt;gnl|BL_ORD_ID|313912 ribosomal 60S subunit protein L10 [Rhizophagus irregularis DAOM 197198w]	1.19E-84
Pg_Root29623_c1_seq1	gi|597587501|ref|XP_007296807.1| 60S ribosomal protein L10 [Marssonina brunnea f. sp. &apos;multigermtubi&apos; MB_m1] &gt;gnl|BL_ORD_ID|427972 60S ribosomal protein L10 [Marssonina brunnea f. sp. &apos;multigermtubi&apos; MB_m1]	9.14E-87
Pg_Root29640_c0_seq1	gi|388252715|gb|AFK24440.1| HSFA9 [Coffea arabica]	1.45E-51
Pg_Root29718_c0_seq1	gi|6685411|sp|O65727.1|ERG11_BRANA RecName: Full=Squalene monooxygenase 1,1; AltName: Full=Squalene epoxidase 1,1; Short=SE 1,1 &gt;gnl|BL_ORD_ID|1648185 squalene epoxidase homologue [Brassica napus]	0
Pg_Root29724_c0_seq1	gi|460383171|ref|XP_004237305.1| PREDICTED: uncharacterized protein LOC101264208 [Solanum lycopersicum]	6.55E-11
Pg_Root29743_c0_seq1	gi|571537497|ref|XP_003550077.2| PREDICTED: serine/threonine-protein kinase SRK2I-like isoform 1 [Glycine max]	2.59E-09
Pg_Root29752_c0_seq1	gi|255546373|ref|XP_002514246.1| Transcriptional factor TINY, putative [Ricinus communis] &gt;gnl|BL_ORD_ID|1563603 Transcriptional factor TINY, putative [Ricinus communis]	4.97E-08
Pg_Root29755_c0_seq1	gi|590566623|ref|XP_007010286.1| Family of Uncharacterized protein function isoform 1 [Theobroma cacao] &gt;gnl|BL_ORD_ID|868660 Family of Uncharacterized protein function isoform 1 [Theobroma cacao]	5.28E-34
Pg_Root29757_c0_seq1	gi|255588152|ref|XP_002534518.1| conserved hypothetical protein [Ricinus communis] &gt;gnl|BL_ORD_ID|1543357 conserved hypothetical protein [Ricinus communis]	1.76E-13
Pg_Root29802_c0_seq1	gi|495737772|ref|WP_008462351.1| CsbD family protein [Flavobacterium sp. F52] &gt;gnl|BL_ORD_ID|1913735 CsbD family protein [Flavobacterium sp. F52]	4.58E-14
Pg_Root29828_c0_seq1	gi|12321254|gb|AAG50698.1|AC079604_5 copia-type polyprotein, putative [Arabidopsis thaliana] &gt;gnl|BL_ORD_ID|2469993 copia-type polyprotein, putative [Arabidopsis thaliana]	2.11E-35
Pg_Root29835_c0_seq1	gi|147861661|emb|CAN83177.1| hypothetical protein VITISV_042114 [Vitis vinifera]	1.07E-18
Pg_Root29856_c0_seq1	gi|296089114|emb|CBI38817.3| unnamed protein product [Vitis vinifera]	1.36E-13
Pg_Root29861_c0_seq1	gi|220983459|dbj|BAH11228.1| ATP synthase CF0 C chain (chloroplast) [Welwitschia mirabilis]	4.64E-14
Pg_Root29870_c0_seq2	gi|567923306|ref|XP_006453659.1| hypothetical protein CICLE_v10009392mg [Citrus clementina] &gt;gnl|BL_ORD_ID|1027245 hypothetical protein CICLE_v10009392mg [Citrus clementina]	3.14E-26
Pg_Root29912_c0_seq1	gi|566155263|ref|XP_002299029.2| hypothetical protein POPTR_0001s46700g [Populus trichocarpa] &gt;gnl|BL_ORD_ID|2312421 hypothetical protein POPTR_0001s46700g [Populus trichocarpa]	6.97E-37
Pg_Root29979_c0_seq1	gi|45181461|gb|AAS55410.1| photosystem II protein [Brassica rapa]	2.34E-34
Pg_Root29985_c0_seq1	gi|587877864|gb|EXB66887.1| Ferrochelatase-2 [Morus notabilis]	3.60E-19
Pg_Root29990_c0_seq1	gi|595833789|ref|XP_007206735.1| hypothetical protein PRUPE_ppa024735mg, partial [Prunus persica] &gt;gnl|BL_ORD_ID|1361139 hypothetical protein PRUPE_ppa024735mg, partial [Prunus persica]	1.87E-14
Pg_Root30016_c0_seq1	gi|45790792|gb|AAS77419.1| water stress induced protein [Brassica oleracea]	1.74E-13
Pg_Root30074_c0_seq1	gi|225443746|ref|XP_002265581.1| PREDICTED: uncharacterized protein LOC100263463 [Vitis vinifera]	1.65E-35
Pg_Root30110_c0_seq1	gi|502087872|ref|XP_004488668.1| PREDICTED: secologanin synthase-like [Cicer arietinum]	6.71E-172
Pg_Root30110_c0_seq2	gi|590611425|ref|XP_007022099.1| Cytochrome P450, family 72, subfamily A, polypeptide 15, putative [Theobroma cacao] &gt;gnl|BL_ORD_ID|863641 Cytochrome P450, family 72, subfamily A, polypeptide 15, putative [Theobroma cacao]	2.76E-06
Pg_Root30116_c0_seq1	gi|289552247|gb|ADD10719.1| acetyl-CoA C-acetyltransferase protein [Camellia oleifera]	1.25E-06
Pg_Root30138_c0_seq1	gi|312074397|ref|XP_003139952.1| 60S ribosomal protein L10 [Loa loa] &gt;gnl|BL_ORD_ID|462684 50S ribosomal protein L16 [Loa loa]	9.25E-100
Pg_Root30153_c0_seq1	gi|449518248|ref|XP_004166154.1| PREDICTED: BTB/POZ domain-containing protein At5g67385-like [Cucumis sativus]	1.38E-10
Pg_Root30164_c0_seq1	gi|567193990|ref|XP_006405619.1| hypothetical protein EUTSA_v10027782mg [Eutrema salsugineum] &gt;gnl|BL_ORD_ID|875309 hypothetical protein EUTSA_v10027782mg [Eutrema salsugineum]	1.37E-84
Pg_Root30164_c0_seq2	gi|297805780|ref|XP_002870774.1| predicted protein [Arabidopsis lyrata subsp. lyrata] &gt;gnl|BL_ORD_ID|2648264 predicted protein [Arabidopsis lyrata subsp. lyrata]	3.30E-22
Pg_Root30166_c1_seq1	gi|255556649|ref|XP_002519358.1| leucine-rich repeat-containing protein, putative [Ricinus communis] &gt;gnl|BL_ORD_ID|1558399 leucine-rich repeat-containing protein, putative [Ricinus communis]	3.81E-08
Pg_Root30181_c0_seq2	gi|225437842|ref|XP_002263628.1| PREDICTED: 1-aminocyclopropane-1-carboxylate oxidase homolog 1-like [Vitis vinifera]	1.87E-07
Pg_Root30196_c0_seq1	gi|502155235|ref|XP_004510002.1| PREDICTED: uncharacterized protein LOC101510858 [Cicer arietinum]	1.84E-23
Pg_Root30241_c0_seq1	gi|566037218|gb|AHC32017.1| aquaporin protein 23 [Camellia sinensis]	7.63E-98
Pg_Root30325_c0_seq1	gi|590612524|ref|XP_007022408.1| Uncharacterized protein TCM_032752 [Theobroma cacao] &gt;gnl|BL_ORD_ID|863932 Uncharacterized protein TCM_032752 [Theobroma cacao]	4.60E-29
Pg_Root30394_c0_seq1	gi|566168327|ref|XP_006385089.1| proton-dependent oligopeptide transport family protein [Populus trichocarpa] &gt;gnl|BL_ORD_ID|2305923 proton-dependent oligopeptide transport family protein [Populus trichocarpa]	5.35E-10
Pg_Root30398_c0_seq1	gi|502143685|ref|XP_004505426.1| PREDICTED: uncharacterized protein LOC101514605 [Cicer arietinum]	2.92E-25
Pg_Root30405_c0_seq1	gi|470113948|ref|XP_004293181.1| PREDICTED: uncharacterized protein LOC101298394 [Fragaria vesca subsp. vesca]	1.46E-106
Pg_Root30514_c0_seq1	gi|255578433|ref|XP_002530081.1| conserved hypothetical protein [Ricinus communis] &gt;gnl|BL_ORD_ID|1547750 conserved hypothetical protein [Ricinus communis]	9.52E-23
Pg_Root30514_c1_seq1	gi|225441327|ref|XP_002276357.1| PREDICTED: triacylglycerol lipase SDP1-like isoform 1 [Vitis vinifera]	3.19E-23
Pg_Root30552_c0_seq1	gi|502096876|ref|XP_004490853.1| PREDICTED: uncharacterized protein LOC101515499 [Cicer arietinum]	1.41E-06
Pg_Root30590_c0_seq1	gi|255585546|ref|XP_002533463.1| malate dehydrogenase, putative [Ricinus communis] &gt;gnl|BL_ORD_ID|1544398 malate dehydrogenase, putative [Ricinus communis]	7.63E-09
Pg_Root30593_c0_seq1	gi|87294807|gb|ABD36807.1| glutathione S-transferase [Brassica napus]	3.13E-123
Pg_Root30609_c0_seq1	gi|586708503|ref|XP_006846361.1| hypothetical protein AMTR_s00012p00261500 [Amborella trichopoda] &gt;gnl|BL_ORD_ID|2159028 hypothetical protein AMTR_s00012p00261500 [Amborella trichopoda]	1.61E-06
Pg_Root30621_c0_seq1	gi|470460298|ref|XP_004341446.1| core histone h2a/h2b/h3/h4 superfamily protein [Acanthamoeba castellanii str. Neff] &gt;gnl|BL_ORD_ID|63741 core histone h2a/h2b/h3/h4 superfamily protein [Acanthamoeba castellanii str. Neff] &gt;gnl|BL_ORD_ID|63741 core histone h2a/h2b/h3/h4 superfamily protein [Acanthamoeba castellanii str. Neff] &gt;gnl|BL_ORD_ID|63741 core histone h2a/h2b/h3/h4 superfamily pro…	7.35E-40
Pg_Root30635_c0_seq1	gi|297811715|ref|XP_002873741.1| hypothetical protein ARALYDRAFT_488422 [Arabidopsis lyrata subsp. lyrata] &gt;gnl|BL_ORD_ID|2651168 hypothetical protein ARALYDRAFT_488422 [Arabidopsis lyrata subsp. lyrata]	2.99E-78
Pg_Root30654_c0_seq1	gi|590578450|ref|XP_007013514.1| Beta-1,4-N-acetylglucosaminyltransferase family protein [Theobroma cacao] &gt;gnl|BL_ORD_ID|889791 Beta-1,4-N-acetylglucosaminyltransferase family protein [Theobroma cacao]	1.27E-141
Pg_Root30668_c0_seq1	gi|587896336|gb|EXB84821.1| DNA topoisomerase 6 subunit A [Morus notabilis]	0
Pg_Root30678_c0_seq1	gi|460396714|ref|XP_004243916.1| PREDICTED: uncharacterized protein LOC101258388 [Solanum lycopersicum]	1.26E-11
Pg_Root30685_c0_seq1	gi|8778340|gb|AAF79348.1|AC007887_7 F15O4.13 [Arabidopsis thaliana]	1.38E-16
Pg_Root30725_c0_seq1	gi|596138175|ref|XP_007222376.1| hypothetical protein PRUPE_ppa004022mg [Prunus persica] &gt;gnl|BL_ORD_ID|1376237 hypothetical protein PRUPE_ppa004022mg [Prunus persica]	5.94E-46
Pg_Root30749_c0_seq1	gi|629106616|gb|KCW71762.1| hypothetical protein EUGRSUZ_E00260 [Eucalyptus grandis]	1.66E-35
Pg_Root30810_c0_seq1	gi|590626282|ref|XP_007026125.1| F-box family protein with a domain of Uncharacterized protein function [Theobroma cacao] &gt;gnl|BL_ORD_ID|887639 F-box family protein with a domain of Uncharacterized protein function [Theobroma cacao]	1.82E-103
Pg_Root30814_c0_seq1	gi|565373086|ref|XP_006353111.1| PREDICTED: acetolactate synthase small subunit 1, chloroplastic-like [Solanum tuberosum]	0
Pg_Root30826_c0_seq1	gi|565402241|ref|XP_006366591.1| PREDICTED: L-ascorbate oxidase homolog, partial [Solanum tuberosum]	1.36E-34
Pg_Root30844_c0_seq1	gi|14423646|sp|P92918.1|ALL2_APIGR RecName: Full=Major allergen Api g 1, isoallergen 2; AltName: Full=Allergen Api g 1.0201; AltName: Allergen=Api g 1 &gt;gnl|BL_ORD_ID|1742736 Api g 1.0201 allergen [Apium graveolens]	5.60E-12
Pg_Root30845_c0_seq1	gi|357488199|ref|XP_003614387.1| RRNA intron-encoded homing endonuclease [Medicago truncatula] &gt;gnl|BL_ORD_ID|1578697 RRNA intron-encoded homing endonuclease [Medicago truncatula]	1.65E-07
Pg_Root30871_c0_seq1	gi|89887334|gb|ABD78322.1| polyprotein [Primula vulgaris]	8.75E-17
Pg_Root30880_c0_seq1	gi|565362783|ref|XP_006348124.1| PREDICTED: ankyrin repeat domain-containing protein 13C-B-like [Solanum tuberosum]	2.58E-101
Pg_Root30886_c0_seq1	gi|590607976|ref|XP_007021139.1| Auxin-responsive GH3 family protein [Theobroma cacao] &gt;gnl|BL_ORD_ID|862732 Auxin-responsive GH3 family protein [Theobroma cacao]	0
Pg_Root30903_c0_seq2	gi|45935146|gb|AAS79604.1| putative pentatricopeptide repeat-containing protein [Ipomoea trifida] &gt;gnl|BL_ORD_ID|413979 hypothetical protein [Ipomoea trifida]	4.99E-10
Pg_Root30915_c0_seq1	gi|449455958|ref|XP_004145717.1| PREDICTED: uncharacterized protein LOC101208807 [Cucumis sativus] &gt;gnl|BL_ORD_ID|731657 PREDICTED: uncharacterized protein LOC101230318 [Cucumis sativus]	1.76E-73
Pg_Root30948_c0_seq1	gi|587848855|gb|EXB39106.1| hypothetical protein L484_016576 [Morus notabilis]	2.03E-17
Pg_Root30954_c0_seq2	gi|567143837|ref|XP_006395998.1| hypothetical protein EUTSA_v10004217mg [Eutrema salsugineum] &gt;gnl|BL_ORD_ID|806229 unnamed protein product [Thellungiella halophila] &gt;gnl|BL_ORD_ID|806229 hypothetical protein EUTSA_v10004217mg [Eutrema salsugineum]	7.75E-82
Pg_Root30972_c0_seq1	gi|298204461|emb|CBI16941.3| unnamed protein product [Vitis vinifera]	4.65E-30
Pg_Root30998_c0_seq1	gi|494142544|ref|WP_007082292.1| fimbrial protein [Rhodanobacter fulvus] &gt;gnl|BL_ORD_ID|981374 fimbrial protein P9-2 precursor [Rhodanobacter fulvus Jip2]	3.39E-09
Pg_Root31031_c0_seq1	gi|460388514|ref|XP_004239912.1| PREDICTED: probable methyltransferase PMT11-like [Solanum lycopersicum]	9.08E-10
Pg_Root31064_c0_seq2	gi|578796485|ref|XP_006710014.1| PREDICTED: NADH-ubiquinone oxidoreductase chain 5-like isoform X2 [Homo sapiens] &gt;gnl|BL_ORD_ID|874754 PREDICTED: NADH-ubiquinone oxidoreductase chain 5-like isoform X3 [Homo sapiens]	1.66E-08
Pg_Root31085_c0_seq1	gi|359492558|ref|XP_003634432.1| PREDICTED: putative pumilio homolog 7, chloroplastic-like [Vitis vinifera]	4.05E-49
Pg_Root31179_c0_seq1	gi|297742543|emb|CBI34692.3| unnamed protein product [Vitis vinifera]	2.99E-48
Pg_Root31182_c0_seq1	gi|597500955|sp|H2DH18.1|C7A12_PANGI RecName: Full=Cytochrome P450 CYP736A12 [Panax ginseng] &gt;gnl|BL_ORD_ID|2701243 cytochrome P450 CYP736A12 [Panax ginseng]	4.46E-78
Pg_Root31182_c0_seq2	gi|46359653|dbj|BAD15331.1| cytochrome P450 [Panax ginseng]	5.33E-18
Pg_Root31184_c0_seq1	gi|589605054|gb|EXI76903.1| DNA-binding response regulator CreB [Candidatus Accumulibacter sp. SK-01]	5.96E-17
Pg_Root31187_c0_seq1	gi|224075800|ref|XP_002304773.1| FAD-binding domain-containing family protein [Populus trichocarpa] &gt;gnl|BL_ORD_ID|1518327 FAD-binding domain-containing family protein [Populus trichocarpa]	4.37E-12
Pg_Root31236_c0_seq1	gi|71668104|ref|XP_820995.1| 60S ribosomal protein L19 [Trypanosoma cruzi strain CL Brener] &gt;gnl|BL_ORD_ID|1270458 60S ribosomal protein L19, putative [Trypanosoma cruzi]	3.34E-20
Pg_Root31252_c0_seq1	gi|330916507|ref|XP_003297441.1| hypothetical protein PTT_07856 [Pyrenophora teres f. teres 0-1] &gt;gnl|BL_ORD_ID|725708 hypothetical protein PTT_07856 [Pyrenophora teres f. teres 0-1] &gt;gnl|BL_ORD_ID|725708 hypothetical protein FOC1_g10000050 [Fusarium oxysporum f. sp. cubense race 1]	8.80E-29
Pg_Root31329_c0_seq1	gi|255556776|ref|XP_002519421.1| UDP-glucosyltransferase, putative [Ricinus communis] &gt;gnl|BL_ORD_ID|1558259 UDP-glucosyltransferase, putative [Ricinus communis]	3.85E-08
Pg_Root31340_c0_seq1	gi|590715929|ref|XP_007050314.1| Ethylene response factor 1 [Theobroma cacao] &gt;gnl|BL_ORD_ID|846044 Ethylene response factor 1 [Theobroma cacao]	3.81E-32
Pg_Root31435_c0_seq1	gi|357507409|ref|XP_003623993.1| F-box protein [Medicago truncatula] &gt;gnl|BL_ORD_ID|1565912 F-box protein [Medicago truncatula]	5.91E-09
Pg_Root31437_c0_seq1	gi|356535456|ref|XP_003536261.1| PREDICTED: cysteine-rich repeat secretory protein 3-like [Glycine max]	9.00E-34
Pg_Root31467_c0_seq1	gi|359473525|ref|XP_003631315.1| PREDICTED: uncharacterized protein LOC100265010 [Vitis vinifera]	6.92E-15
Pg_Root31519_c0_seq1	gi|629090388|gb|KCW56641.1| hypothetical protein EUGRSUZ_I02351 [Eucalyptus grandis]	1.42E-47
Pg_Root31585_c0_seq1	gi|565371534|ref|XP_006352358.1| PREDICTED: acyl-CoA--sterol O-acyltransferase 1-like [Solanum tuberosum]	7.36E-110
Pg_Root31609_c0_seq1	gi|567146670|ref|XP_006415579.1| hypothetical protein EUTSA_v10008700mg [Eutrema salsugineum] &gt;gnl|BL_ORD_ID|863003 hypothetical protein EUTSA_v10008700mg [Eutrema salsugineum]	1.98E-96
Pg_Root31643_c1_seq1	gi|399920234|gb|AFP55581.1| ATP binding protein [Rosa rugosa]	3.56E-30
Pg_Root31698_c0_seq1	gi|356564247|ref|XP_003550367.1| PREDICTED: bifunctional epoxide hydrolase 2-like isoform X1 [Glycine max]	1.14E-79
Pg_Root31720_c0_seq1	gi|68131876|gb|AAY85216.1| RNA polymerase II second largest subunit [Hibbertia scandens]	4.99E-55
Pg_Root31720_c0_seq2	gi|68131876|gb|AAY85216.1| RNA polymerase II second largest subunit [Hibbertia scandens]	6.83E-51
Pg_Root31724_c0_seq1	gi|590714001|ref|XP_007049794.1| Kinase superfamily protein [Theobroma cacao] &gt;gnl|BL_ORD_ID|845565 Kinase superfamily protein [Theobroma cacao]	4.80E-114
Pg_Root31742_c0_seq1	gi|593098182|ref|XP_007131416.1| hypothetical protein PHAVU_011G011800g [Phaseolus vulgaris] &gt;gnl|BL_ORD_ID|1443604 hypothetical protein PHAVU_011G011800g [Phaseolus vulgaris]	3.42E-09
Pg_Root31781_c0_seq1	gi|590625743|ref|XP_007025967.1| Receptor kinase 1, putative [Theobroma cacao] &gt;gnl|BL_ORD_ID|887492 Receptor kinase 1, putative [Theobroma cacao]	1.50E-20
Pg_Root31793_c0_seq1	gi|587864871|gb|EXB54470.1| hypothetical protein L484_019029 [Morus notabilis]	1.31E-19
Pg_Root31854_c0_seq1	gi|302135383|gb|ADK94034.1| alpha-copaene synthase [Eleutherococcus trifoliatus]	2.49E-115
Pg_Root31861_c0_seq1	gi|587863251|gb|EXB53025.1| hypothetical protein L484_018909 [Morus notabilis]	8.27E-56
Pg_Root31870_c0_seq1	gi|460375082|ref|XP_004233337.1| PREDICTED: uncharacterized protein LOC101260601 [Solanum lycopersicum]	1.19E-121
Pg_Root31931_c0_seq2	gi|357151863|ref|XP_003575930.1| PREDICTED: pumilio homolog 12-like [Brachypodium distachyon]	2.16E-27
Pg_Root31957_c0_seq1	gi|587850109|gb|EXB40298.1| Serine/threonine-protein kinase BIK1 [Morus notabilis]	1.49E-52
Pg_Root31986_c0_seq1	gi|590720047|ref|XP_007051223.1| NIM1-interacting 1, putative [Theobroma cacao] &gt;gnl|BL_ORD_ID|846883 NIM1-interacting 1, putative [Theobroma cacao]	3.78E-06
Pg_Root32057_c0_seq1	gi|495025672|gb|AGL39693.1| NAC transcription factor 037 [Jatropha curcas]	5.83E-80
Pg_Root32086_c0_seq1	gi|224114690|ref|XP_002316829.1| hypothetical protein POPTR_0011s07470g [Populus trichocarpa] &gt;gnl|BL_ORD_ID|1524874 hypothetical protein POPTR_0011s07470g [Populus trichocarpa]	3.50E-22
Pg_Root32093_c0_seq1	gi|297744300|emb|CBI37270.3| unnamed protein product [Vitis vinifera]	2.34E-49
Pg_Root32099_c0_seq1	gi|530656640|gb|AGT37606.1| SABATH methyltransferase [Lonicera japonica var. chinensis]	5.46E-68
Pg_Root32155_c0_seq1	gi|604332846|gb|EYU37338.1| hypothetical protein MIMGU_mgv1a009617mg [Mimulus guttatus]	7.41E-35
Pg_Root32179_c0_seq1	gi|567162001|ref|XP_006396623.1| hypothetical protein EUTSA_v10028939mg [Eutrema salsugineum] &gt;gnl|BL_ORD_ID|866878 hypothetical protein EUTSA_v10028939mg [Eutrema salsugineum]	4.19E-92
Pg_Root32181_c0_seq1	gi|595842135|ref|XP_007208353.1| hypothetical protein PRUPE_ppa001789mg [Prunus persica] &gt;gnl|BL_ORD_ID|1362701 hypothetical protein PRUPE_ppa001789mg [Prunus persica]	1.06E-34
Pg_Root32198_c0_seq2	gi|225443247|ref|XP_002272239.1| PREDICTED: uncharacterized protein LOC100250152 [Vitis vinifera]	4.83E-17
Pg_Root32301_c0_seq1	gi|566208429|ref|XP_006373692.1| hypothetical protein POPTR_0016s03190g [Populus trichocarpa] &gt;gnl|BL_ORD_ID|2288987 hypothetical protein POPTR_0016s03190g [Populus trichocarpa]	7.94E-38
Pg_Root32303_c0_seq1	gi|327342604|gb|AEA50895.1| glutathione S-transferase [Populus alba x Populus glandulosa]	1.08E-23
Pg_Root32320_c0_seq1	gi|460398055|ref|XP_004244580.1| PREDICTED: protein cornichon homolog 4-like [Solanum lycopersicum]	5.09E-13
Pg_Root32321_c1_seq1	gi|255566734|ref|XP_002524351.1| Alliin lyase precursor, putative [Ricinus communis] &gt;gnl|BL_ORD_ID|1553532 Alliin lyase precursor, putative [Ricinus communis]	9.46E-36
Pg_Root32449_c0_seq1	gi|498153533|ref|WP_010467689.1| nucleoside diphosphate kinase [Acaryochloris sp. CCMEE 5410]	8.47E-61
Pg_Root32462_c0_seq2	gi|359479963|ref|XP_002268492.2| PREDICTED: probable pectinesterase/pectinesterase inhibitor 7-like [Vitis vinifera]	1.04E-162
Pg_Root32481_c0_seq1	gi|567860456|ref|XP_006422882.1| hypothetical protein CICLE_v10029351mg [Citrus clementina] &gt;gnl|BL_ORD_ID|999521 hypothetical protein CICLE_v10029351mg [Citrus clementina]	1.95E-35
Pg_Root32488_c0_seq1	gi|470510788|ref|XP_004351577.1| ribosomal protein S7p/S5e, putative [Acanthamoeba castellanii str. Neff] &gt;gnl|BL_ORD_ID|55082 ribosomal protein S7p/S5e, putative [Acanthamoeba castellanii str. Neff]	3.57E-83
Pg_Root32495_c0_seq1	gi|629105368|gb|KCW70837.1| hypothetical protein EUGRSUZ_F03979 [Eucalyptus grandis] &gt;gnl|BL_ORD_ID|423523 hypothetical protein EUGRSUZ_F03979 [Eucalyptus grandis]	3.91E-29
Pg_Root32543_c0_seq1	gi|312084576|ref|XP_003144331.1| eukaryotic translation elongation factor 1A [Loa loa] &gt;gnl|BL_ORD_ID|458321 elongation factor 1-alpha [Loa loa]	1.54E-41
Pg_Root32551_c0_seq1	gi|262192729|gb|ACY30434.1| hypothetical protein [Nicotiana tabacum]	3.41E-18
Pg_Root32557_c0_seq1	gi|42523944|ref|NP_969324.1| alkyl hydroperoxide reductase, C22 subunit [Bdellovibrio bacteriovorus HD100] &gt;gnl|BL_ORD_ID|1718508 alkyl hydroperoxide reductase [Bdellovibrio bacteriovorus] &gt;gnl|BL_ORD_ID|1718508 alkyl hydroperoxide reductase, C22 subunit [Bdellovibrio bacteriovorus HD100] &gt;gnl|BL_ORD_ID|1718508 alkyl hydroperoxide reductase [Bdellovibrio bacteriovorus]	1.32E-32
Pg_Root32587_c0_seq1	gi|225431762|ref|XP_002270564.1| PREDICTED: multidrug and toxin extrusion protein 1 [Vitis vinifera] &gt;gnl|BL_ORD_ID|106069 unnamed protein product [Vitis vinifera]	4.74E-84
Pg_Root32612_c0_seq2	gi|495143221|ref|WP_007868028.1| 50S ribosomal protein L21 [Polaromonas sp. CF318] &gt;gnl|BL_ORD_ID|2242505 ribosomal protein L21 [Polaromonas sp. CF318]	2.62E-49
Pg_Root32639_c0_seq1	gi|593687669|ref|XP_007144494.1| hypothetical protein PHAVU_007G160800g [Phaseolus vulgaris] &gt;gnl|BL_ORD_ID|1455708 hypothetical protein PHAVU_007G160800g [Phaseolus vulgaris]	1.35E-21
Pg_Root32657_c0_seq1	gi|590637225|ref|XP_007029058.1| C2H2 and C2HC zinc fingers superfamily protein, putative [Theobroma cacao] &gt;gnl|BL_ORD_ID|859867 C2H2 and C2HC zinc fingers superfamily protein, putative [Theobroma cacao]	3.88E-87
Pg_Root32658_c0_seq1	gi|8699604|gb|AAF78757.1|AF271660_1 putative aquaporin TIP3 [Vitis cinerea var. helleri x Vitis rupestris]	3.30E-79
Pg_Root32683_c0_seq1	gi|590657397|ref|XP_007034553.1| Myosin XI B isoform 1 [Theobroma cacao] &gt;gnl|BL_ORD_ID|856124 Myosin XI B isoform 1 [Theobroma cacao]	7.00E-55
Pg_Root32725_c0_seq1	gi|297740116|emb|CBI30298.3| unnamed protein product [Vitis vinifera]	1.61E-22
Pg_Root32938_c0_seq1	gi|291415306|ref|XP_002723895.1| PREDICTED: hypothetical protein [Oryctolagus cuniculus]	4.84E-25
Pg_Root32956_c0_seq1	gi|470140205|ref|XP_004305833.1| PREDICTED: putative DNA-binding protein ESCAROLA-like [Fragaria vesca subsp. vesca]	1.14E-62
Pg_Root33016_c0_seq1	gi|565378746|ref|XP_006355808.1| PREDICTED: magnesium/proton exchanger-like isoform X1 [Solanum tuberosum] &gt;gnl|BL_ORD_ID|1920864 PREDICTED: magnesium/proton exchanger-like isoform X2 [Solanum tuberosum]	1.50E-41
Pg_Root33019_c0_seq1	gi|565400916|ref|XP_006365963.1| PREDICTED: geraniol 8-hydroxylase-like [Solanum tuberosum]	2.84E-71
Pg_Root33057_c0_seq1	gi|224075615|ref|XP_002304708.1| synptobrevin-related family protein [Populus trichocarpa] &gt;gnl|BL_ORD_ID|1518309 synptobrevin-related family protein [Populus trichocarpa]	2.14E-11
Pg_Root33095_c0_seq1	gi|593267559|ref|XP_007135957.1| hypothetical protein PHAVU_009G006000g [Phaseolus vulgaris] &gt;gnl|BL_ORD_ID|1447812 hypothetical protein PHAVU_009G006000g [Phaseolus vulgaris]	1.04E-34
Pg_Root33108_c0_seq1	gi|359485453|ref|XP_003633276.1| PREDICTED: probable LRR receptor-like serine/threonine-protein kinase At3g47570-like [Vitis vinifera]	3.14E-10
Pg_Root33117_c0_seq2	gi|567857976|ref|XP_006421671.1| hypothetical protein CICLE_v10006531mg [Citrus clementina] &gt;gnl|BL_ORD_ID|998433 hypothetical protein CICLE_v10006531mg [Citrus clementina]	2.57E-18
Pg_Root33142_c0_seq1	gi|565361667|ref|XP_006347576.1| PREDICTED: cellulose synthase-like protein D3-like [Solanum tuberosum]	2.43E-07
Pg_Root33166_c0_seq1	gi|147801370|emb|CAN74732.1| hypothetical protein VITISV_037838 [Vitis vinifera]	3.36E-12
Pg_Root33262_c0_seq1	gi|460413839|ref|XP_004252285.1| PREDICTED: uncharacterized protein LOC101251159 [Solanum lycopersicum]	3.00E-29
Pg_Root33273_c0_seq1	gi|590629660|ref|XP_007027053.1| Heat shock cognate protein 70-1 isoform 2, partial [Theobroma cacao] &gt;gnl|BL_ORD_ID|858004 Heat shock cognate protein 70-1 isoform 2, partial [Theobroma cacao]	2.65E-25
Pg_Root33277_c0_seq1	gi|590608167|ref|XP_007021195.1| S-locus lectin protein kinase family protein, putative [Theobroma cacao] &gt;gnl|BL_ORD_ID|862783 S-locus lectin protein kinase family protein, putative [Theobroma cacao]	1.62E-18
Pg_Root33291_c0_seq1	gi|297743880|emb|CBI36850.3| unnamed protein product [Vitis vinifera]	2.28E-21
Pg_Root33313_c0_seq1	gi|565353611|ref|XP_006343723.1| PREDICTED: probable LRR receptor-like serine/threonine-protein kinase At4g30520-like [Solanum tuberosum]	2.11E-22
Pg_Root33334_c0_seq1	gi|224089008|ref|XP_002308599.1| hypothetical protein POPTR_0006s25440g [Populus trichocarpa] &gt;gnl|BL_ORD_ID|1522932 hypothetical protein POPTR_0006s25440g [Populus trichocarpa]	5.07E-73
Pg_Root33335_c0_seq1	gi|297737007|emb|CBI26208.3| unnamed protein product [Vitis vinifera]	1.83E-16
Pg_Root33338_c0_seq1	gi|315937172|gb|ADU56212.1| gag-pol polyprotein [Solanum lycopersicum]	4.64E-22
Pg_Root33347_c0_seq1	gi|357462229|ref|XP_003601396.1| Membrane protein, putative [Medicago truncatula] &gt;gnl|BL_ORD_ID|1558943 Membrane protein, putative [Medicago truncatula]	3.30E-10
Pg_Root33347_c0_seq2	gi|357462229|ref|XP_003601396.1| Membrane protein, putative [Medicago truncatula] &gt;gnl|BL_ORD_ID|1558943 Membrane protein, putative [Medicago truncatula]	1.43E-15
Pg_Root33418_c0_seq1	gi|502176834|ref|XP_004515949.1| PREDICTED: uncharacterized protein LOC101504796 [Cicer arietinum]	5.57E-52
Pg_Root33423_c0_seq1	gi|565349492|ref|XP_006341727.1| PREDICTED: putative fructokinase-5-like [Solanum tuberosum]	4.68E-25
Pg_Root33429_c0_seq1	gi|568883982|ref|XP_006494715.1| PREDICTED: uncharacterized protein LOC102612045 [Citrus sinensis]	1.33E-21
Pg_Root33452_c0_seq1	gi|566186225|ref|XP_002313416.2| chlororespiratory reduction 2 family protein [Populus trichocarpa] &gt;gnl|BL_ORD_ID|2297370 chlororespiratory reduction 2 family protein [Populus trichocarpa]	4.61E-93
Pg_Root33457_c0_seq1	gi|596037052|ref|XP_007219741.1| hypothetical protein PRUPE_ppa026136mg [Prunus persica] &gt;gnl|BL_ORD_ID|1373710 hypothetical protein PRUPE_ppa026136mg [Prunus persica]	1.03E-37
Pg_Root33484_c0_seq1	gi|568883982|ref|XP_006494715.1| PREDICTED: uncharacterized protein LOC102612045 [Citrus sinensis]	2.42E-54
Pg_Root33524_c0_seq1	gi|224082782|ref|XP_002306836.1| hypothetical protein POPTR_0005s24360g [Populus trichocarpa] &gt;gnl|BL_ORD_ID|1523602 hypothetical protein POPTR_0005s24360g [Populus trichocarpa]	1.96E-15
Pg_Root33546_c0_seq1	gi|388827897|gb|AFK79031.1| cytochrome P450 CYP736A54 [Bupleurum chinense]	1.73E-61
Pg_Root33569_c0_seq1	gi|604317265|gb|EYU29341.1| hypothetical protein MIMGU_mgv1a002420mg [Mimulus guttatus]	3.72E-32
Pg_Root33592_c0_seq1	gi|587848855|gb|EXB39106.1| hypothetical protein L484_016576 [Morus notabilis]	3.37E-18
Pg_Root33618_c0_seq1	gi|33309455|gb|AAQ03209.1|AF408862_1 phytocystatin [Brassica rapa subsp. pekinensis]	4.43E-49
Pg_Root33685_c0_seq1	gi|12321503|gb|AAG50806.1|AC079281_8 unknown protein [Arabidopsis thaliana]	1.78E-22
Pg_Root33748_c0_seq1	gi|89179452|gb|ABD63187.1| hypothetical protein 20.t00039 [Asparagus officinalis]	2.78E-19
Pg_Root33755_c0_seq1	gi|595793033|ref|XP_007200265.1| hypothetical protein PRUPE_ppa015000mg [Prunus persica] &gt;gnl|BL_ORD_ID|1354849 hypothetical protein PRUPE_ppa015000mg [Prunus persica]	6.67E-29
Pg_Root33809_c0_seq1	gi|116871384|gb|ABK30788.1| xyloglucan endotransglycosylase 1 [Litchi chinensis]	1.23E-30
[truncated: 50,620 more rows]
