# Supplementary material for: Comprehensive analysis of Panax ginseng root transcriptomes
Source: BMC Plant Biol. 2015 Jun 12;15:138. doi: 10.1186/s12870-015-0527-0 (PMC4464628; doi:10.1186/s12870-015-0527-0)
Supplement: Additional file 3: Dataset S1. — A compressed file containing all assembled root transcripts and their functional annotations from BLASTX search. [file 12870_2015_527_MOESM3_ESM.zip › Additional file 3/swiss_annot.txt]

ID	Description	E-value
Pg_Root41_c0_seq1	Ferritin-1, chloroplastic OS=Brassica napus GN=LSC30 PE=2 SV=1	1.22E-119
Pg_Root45_c1_seq1	Ferredoxin-dependent glutamate synthase 1, chloroplastic/mitochondrial OS=Arabidopsis thaliana GN=GLU1 PE=1 SV=3	2.49E-135
Pg_Root49_c1_seq1	Agamous-like MADS-box protein AGL86 OS=Arabidopsis thaliana GN=AGL86 PE=1 SV=1	1.87E-12
Pg_Root54_c0_seq1	Beta-amylase 2, chloroplastic OS=Arabidopsis thaliana GN=BAM2 PE=1 SV=2	0
Pg_Root117_c0_seq1	L-type lectin-domain containing receptor kinase S.4 OS=Arabidopsis thaliana GN=LECRKS4 PE=2 SV=1	7.06E-11
Pg_Root121_c0_seq1	Putative membrane protein ycf1 OS=Panax ginseng GN=ycf1 PE=3 SV=1	5.00E-13
Pg_Root124_c0_seq1	Cold shock-like protein 7.0 OS=Streptomyces clavuligerus (strain ATCC 27064 / DSM 738 / JCM 4710 / NBRC 13307 / NCIMB 12785 / NRRL 3585 / VKM Ac-602) GN=SC7.0 PE=1 SV=1	5.20E-17
Pg_Root130_c0_seq1	Ubiquitin-60S ribosomal protein L40 OS=Drosophila melanogaster GN=RpL40 PE=1 SV=2	9.63E-37
Pg_Root131_c0_seq1	60S ribosomal protein L10a-1 OS=Arabidopsis thaliana GN=RPL10AA PE=2 SV=1	1.20E-82
Pg_Root147_c0_seq1	Glycerate dehydrogenase HPR, peroxisomal OS=Arabidopsis thaliana GN=HPR PE=1 SV=1	4.49E-36
Pg_Root169_c0_seq1	Probable leucine-rich repeat receptor-like protein kinase At2g33170 OS=Arabidopsis thaliana GN=At2g33170 PE=2 SV=1	8.67E-09
Pg_Root179_c0_seq1	ATP synthase subunit alpha, mitochondrial OS=Mus musculus GN=Atp5a1 PE=1 SV=1	7.87E-89
Pg_Root193_c1_seq1	Retrovirus-related Pol polyprotein from transposon TNT 1-94 OS=Nicotiana tabacum PE=2 SV=1	4.09E-09
Pg_Root194_c0_seq1	UDP-glycosyltransferase 74C1 OS=Arabidopsis thaliana GN=UGT74C1 PE=2 SV=1	6.96E-177
Pg_Root194_c1_seq1	UDP-glycosyltransferase 74C1 OS=Arabidopsis thaliana GN=UGT74C1 PE=2 SV=1	2.91E-104
Pg_Root215_c0_seq1	UDP-glucuronate:xylan alpha-glucuronosyltransferase 2 OS=Arabidopsis thaliana GN=GUX2 PE=2 SV=1	1.47E-55
Pg_Root223_c0_seq1	Retrovirus-related Pol polyprotein from transposon TNT 1-94 OS=Nicotiana tabacum PE=2 SV=1	3.18E-13
Pg_Root236_c0_seq1	Protein MOTHER of FT and TF 1 OS=Arabidopsis thaliana GN=MFT PE=1 SV=1	7.64E-79
Pg_Root258_c0_seq1	40S ribosomal protein S20 OS=Xenopus laevis GN=rps20 PE=1 SV=1	3.46E-56
Pg_Root303_c0_seq1	Polyadenylate-binding protein OS=Drosophila melanogaster GN=pAbp PE=1 SV=3	2.97E-34
Pg_Root303_c1_seq1	Polyadenylate-binding protein 4 OS=Homo sapiens GN=PABPC4 PE=1 SV=1	2.41E-90
Pg_Root315_c0_seq1	Mitochondrial dicarboxylate/tricarboxylate transporter DTC OS=Arabidopsis thaliana GN=DTC PE=1 SV=1	1.88E-52
Pg_Root323_c1_seq1	Superoxide dismutase [Fe] 1, chloroplastic OS=Arabidopsis thaliana GN=FSD1 PE=1 SV=4	1.68E-42
Pg_Root324_c0_seq1	50S ribosomal protein L21, chloroplastic OS=Arabidopsis thaliana GN=RPL21 PE=2 SV=1	5.00E-90
Pg_Root329_c0_seq1	Elongation factor Tu OS=Hymenobacter ocellatus GN=tuf PE=3 SV=1	4.79E-71
Pg_Root332_c0_seq1	Elongation factor 1-alpha OS=Blastobotrys adeninivorans GN=TEF PE=3 SV=1	6.05E-85
Pg_Root345_c0_seq1	60S ribosomal protein L3 OS=Neosartorya fumigata (strain ATCC MYA-4609 / Af293 / CBS 101355 / FGSC A1100) GN=rpl3 PE=1 SV=2	1.99E-104
Pg_Root352_c0_seq1	Ninja-family protein AFP3 OS=Arabidopsis thaliana GN=AFP3 PE=1 SV=1	1.41E-25
Pg_Root378_c0_seq2	Elicitor-responsive protein 1 OS=Oryza sativa subsp. japonica GN=ERG1 PE=2 SV=1	2.32E-09
Pg_Root408_c0_seq1	MLP-like protein 423 OS=Arabidopsis thaliana GN=MLP423 PE=2 SV=1	3.06E-92
Pg_Root436_c0_seq2	Ribosomal protein S10, mitochondrial OS=Pisum sativum GN=RPS10 PE=2 SV=1	1.88E-10
Pg_Root455_c0_seq1	Superoxide dismutase [Cu-Zn] 2, chloroplastic OS=Arabidopsis thaliana GN=CSD2 PE=1 SV=2	6.53E-39
Pg_Root455_c1_seq1	Superoxide dismutase [Cu-Zn] 2, chloroplastic OS=Arabidopsis thaliana GN=CSD2 PE=1 SV=2	6.33E-48
Pg_Root458_c1_seq1	Cationic amino acid transporter 1 OS=Arabidopsis thaliana GN=CAT1 PE=1 SV=1	9.34E-35
Pg_Root460_c0_seq1	Cold shock protein OS=Arthrobacter globiformis GN=csp PE=2 SV=1	9.94E-30
Pg_Root474_c0_seq2	Protein LATERAL ORGAN BOUNDARIES OS=Arabidopsis thaliana GN=LOB PE=2 SV=1	2.79E-72
Pg_Root508_c0_seq1	60S ribosomal protein L29 OS=Macaca fascicularis GN=RPL29 PE=2 SV=3	1.06E-21
Pg_Root511_c1_seq1	Heat shock-like 85 kDa protein OS=Trypanosoma cruzi PE=3 SV=1	3.21E-82
Pg_Root588_c1_seq1	GDSL esterase/lipase At1g29670 OS=Arabidopsis thaliana GN=At1g29670 PE=2 SV=1	5.89E-43
Pg_Root605_c0_seq1	Transcription factor ILI5 OS=Oryza sativa subsp. japonica GN=ILI5 PE=1 SV=1	3.23E-14
Pg_Root616_c0_seq1	Transposon Ty3-I Gag-Pol polyprotein OS=Saccharomyces cerevisiae (strain ATCC 204508 / S288c) GN=TY3B-I PE=3 SV=2	4.62E-18
Pg_Root626_c0_seq1	Pentatricopeptide repeat-containing protein At1g31430 OS=Arabidopsis thaliana GN=PCMP-E55 PE=2 SV=1	3.16E-18
Pg_Root666_c0_seq1	60S ribosomal protein L15 OS=Petunia hybrida GN=RPL15 PE=2 SV=1	5.96E-76
Pg_Root737_c0_seq1	Geranylgeranyl diphosphate reductase, chloroplastic OS=Oryza sativa subsp. japonica GN=CHLP PE=2 SV=1	1.93E-07
Pg_Root747_c0_seq1	Ammonium transporter 3 member 2 OS=Oryza sativa subsp. japonica GN=AMT3-2 PE=2 SV=1	1.85E-07
Pg_Root754_c0_seq1	Uncharacterized protein At5g03900, chloroplastic OS=Arabidopsis thaliana GN=At5g03900 PE=2 SV=2	2.84E-20
Pg_Root844_c0_seq1	Retrovirus-related Pol polyprotein from transposon opus OS=Drosophila melanogaster GN=pol PE=4 SV=1	1.45E-11
Pg_Root858_c1_seq1	Calcium-binding protein CML38 OS=Arabidopsis thaliana GN=CML38 PE=2 SV=1	5.01E-31
Pg_Root890_c0_seq2	Phytosulfokine receptor 1 OS=Arabidopsis thaliana GN=PSKR1 PE=2 SV=4	3.04E-11
Pg_Root909_c0_seq1	Pyrophosphate-energized vacuolar membrane proton pump 1 OS=Arabidopsis thaliana GN=AVP1 PE=1 SV=1	2.17E-26
Pg_Root909_c0_seq2	Pyrophosphate-energized vacuolar membrane proton pump 1 OS=Arabidopsis thaliana GN=AVP1 PE=1 SV=1	4.85E-43
Pg_Root967_c0_seq1	Retrovirus-related Pol polyprotein from transposon TNT 1-94 OS=Nicotiana tabacum PE=2 SV=1	2.76E-06
Pg_Root1029_c0_seq1	Undecaprenyl-phosphate mannosyltransferase OS=Micrococcus luteus (strain ATCC 4698 / DSM 20030 / JCM 1464 / NBRC 3333 / NCIMB 9278 / NCTC 2665 / VKM Ac-2230) GN=Mlut_12000 PE=1 SV=1	2.02E-06
Pg_Root1097_c0_seq1	Transposon Ty3-G Gag-Pol polyprotein OS=Saccharomyces cerevisiae (strain ATCC 204508 / S288c) GN=TY3B-G PE=1 SV=3	1.48E-07
Pg_Root1145_c0_seq2	Exopolygalacturonase clone GBGE184 OS=Arabidopsis thaliana GN=PGA3 PE=2 SV=1	4.54E-69
Pg_Root1201_c0_seq1	Peroxidase N1 OS=Nicotiana tabacum GN=poxN1 PE=1 SV=1	2.08E-35
Pg_Root1232_c1_seq1	Retrovirus-related Pol polyprotein from transposon 17.6 OS=Drosophila melanogaster GN=pol PE=4 SV=1	7.20E-18
Pg_Root1239_c0_seq1	40S ribosomal protein S25 OS=Branchiostoma belcheri GN=RPS25 PE=2 SV=1	2.19E-32
Pg_Root1246_c0_seq1	Glucan endo-1,3-beta-glucosidase 7 OS=Arabidopsis thaliana GN=At4g34480 PE=1 SV=2	6.24E-10
Pg_Root1258_c0_seq1	Probable pectate lyase 16 OS=Arabidopsis thaliana GN=At4g22080 PE=2 SV=1	5.66E-178
Pg_Root1306_c0_seq1	Probable aminotransferase ACS10 OS=Arabidopsis thaliana GN=ACS10 PE=1 SV=1	1.91E-07
Pg_Root1325_c0_seq1	Mitogen-activated protein kinase kinase kinase YODA OS=Arabidopsis thaliana GN=YDA PE=1 SV=1	4.83E-18
Pg_Root1370_c0_seq1	Pleiotropic drug resistance protein 1 OS=Nicotiana tabacum GN=PDR1 PE=2 SV=1	2.46E-06
Pg_Root1372_c0_seq1	60S ribosomal protein L34-A OS=Saccharomyces cerevisiae (strain ATCC 204508 / S288c) GN=RPL34A PE=1 SV=1	1.36E-23
Pg_Root1380_c1_seq1	Phospholipid:diacylglycerol acyltransferase 1 OS=Arabidopsis thaliana GN=PDAT1 PE=2 SV=1	5.89E-15
Pg_Root1386_c0_seq1	Phosphoglucan phosphatase DSP4, chloroplastic OS=Arabidopsis thaliana GN=DSP4 PE=1 SV=1	2.23E-41
Pg_Root1393_c1_seq1	Elongation factor 1-alpha 2 OS=Oscheius tipulae GN=eft-2 PE=3 SV=1	5.50E-55
Pg_Root1400_c0_seq1	Aldehyde dehydrogenase family 3 member H1 OS=Arabidopsis thaliana GN=ALDH3H1 PE=1 SV=2	3.89E-17
Pg_Root1420_c0_seq1	Plasma membrane ATPase 4 OS=Nicotiana plumbaginifolia GN=PMA4 PE=1 SV=1	3.24E-08
Pg_Root1453_c0_seq1	Acetyl-CoA-benzylalcohol acetyltransferase OS=Clarkia breweri GN=BEAT PE=1 SV=1	5.50E-19
Pg_Root1459_c0_seq1	Uncharacterized mitochondrial protein AtMg00810 OS=Arabidopsis thaliana GN=AtMg00810 PE=4 SV=1	5.89E-16
Pg_Root1462_c0_seq1	Respiratory burst oxidase homolog protein F OS=Arabidopsis thaliana GN=RBOHF PE=1 SV=1	4.58E-38
Pg_Root1464_c0_seq1	ABC transporter G family member 21 OS=Arabidopsis thaliana GN=ABCG21 PE=2 SV=2	7.39E-33
Pg_Root1478_c0_seq1	60S ribosomal protein L17 OS=Bombyx mori GN=RpL17 PE=2 SV=1	1.31E-33
Pg_Root1478_c1_seq1	60S ribosomal protein L17 OS=Homo sapiens GN=RPL17 PE=1 SV=3	1.27E-20
Pg_Root1499_c0_seq1	Glycine-rich RNA-binding protein 4, mitochondrial OS=Arabidopsis thaliana GN=RBG4 PE=2 SV=1	1.27E-21
Pg_Root1500_c0_seq1	Uridine 5&apos;-monophosphate synthase (Fragment) OS=Nicotiana tabacum GN=PYR5-6 PE=2 SV=1	1.89E-09
Pg_Root1517_c0_seq2	40S ribosomal protein S20 OS=Drosophila melanogaster GN=RpS20 PE=1 SV=1	1.13E-54
Pg_Root1536_c0_seq1	Cytochrome b6 OS=Cuscuta gronovii GN=petB PE=2 SV=1	2.49E-37
Pg_Root1541_c0_seq1	Protein LYK2 OS=Arabidopsis thaliana GN=LYK2 PE=2 SV=1	1.85E-36
Pg_Root1542_c1_seq1	Retrovirus-related Pol polyprotein from transposon 17.6 OS=Drosophila melanogaster GN=pol PE=4 SV=1	5.66E-32
Pg_Root1558_c0_seq1	40S ribosomal protein S4 OS=Ictalurus punctatus GN=rps4 PE=2 SV=3	7.00E-67
Pg_Root1558_c1_seq1	40S ribosomal protein S4 OS=Bos taurus GN=RPS4 PE=2 SV=3	3.81E-62
Pg_Root1568_c0_seq1	Prosaposin OS=Homo sapiens GN=PSAP PE=1 SV=2	4.86E-06
Pg_Root1571_c0_seq1	Putative 60S ribosomal protein L30-1 OS=Arabidopsis thaliana GN=RPL30A PE=3 SV=1	7.31E-66
Pg_Root1585_c0_seq1	RNA-directed RNA polymerase beta chain OS=Enterobacteria phage Qbeta PE=1 SV=1	2.69E-59
Pg_Root1600_c0_seq1	ABC transporter G family member 27 OS=Arabidopsis thaliana GN=ABCG27 PE=2 SV=1	1.09E-51
Pg_Root1632_c0_seq1	Retrovirus-related Pol polyprotein from transposon 17.6 OS=Drosophila melanogaster GN=pol PE=4 SV=1	9.10E-30
Pg_Root1660_c0_seq1	PsbQ-like protein 3, chloroplastic OS=Arabidopsis thaliana GN=PQL3 PE=2 SV=1	6.00E-29
Pg_Root1673_c0_seq1	Retrovirus-related Pol polyprotein from transposon TNT 1-94 OS=Nicotiana tabacum PE=2 SV=1	7.64E-14
Pg_Root1720_c0_seq1	Pol polyprotein (Fragment) OS=Radiation murine leukemia virus (strain Kaplan) GN=pol PE=3 SV=1	5.48E-06
Pg_Root1722_c0_seq1	E3 ubiquitin-protein ligase CCNB1IP1 homolog OS=Arabidopsis thaliana GN=HEI10 PE=2 SV=1	5.03E-28
Pg_Root1723_c0_seq1	Eukaryotic translation initiation factor 4E-1 OS=Zea mays PE=2 SV=1	7.04E-07
Pg_Root1758_c0_seq1	60S ribosomal protein L7a OS=Takifugu rubripes GN=rpl7a PE=3 SV=3	5.12E-114
Pg_Root1760_c0_seq1	Probable fructose-bisphosphate aldolase 1, chloroplastic OS=Arabidopsis thaliana GN=FBA1 PE=1 SV=2	1.35E-54
Pg_Root1760_c1_seq1	Probable fructose-bisphosphate aldolase 1, chloroplastic OS=Arabidopsis thaliana GN=FBA1 PE=1 SV=2	6.79E-20
Pg_Root1782_c0_seq1	Ribulose bisphosphate carboxylase/oxygenase activase 2, chloroplastic OS=Larrea tridentata GN=RCA2 PE=2 SV=1	3.16E-27
Pg_Root1804_c0_seq1	Uncharacterized ATP-dependent helicase C29A10.10c OS=Schizosaccharomyces pombe (strain 972 / ATCC 24843) GN=SPBC29A10.10c PE=3 SV=1	4.22E-22
Pg_Root1818_c0_seq1	Pathogenesis-related protein 5 OS=Arabidopsis thaliana GN=At1g75040 PE=1 SV=1	1.34E-22
Pg_Root1818_c1_seq1	Thaumatin-like protein 1 OS=Prunus persica PE=2 SV=1	1.24E-60
Pg_Root1937_c0_seq1	L-ascorbate peroxidase 1, cytosolic OS=Arabidopsis thaliana GN=APX1 PE=1 SV=2	3.40E-89
Pg_Root1966_c0_seq1	Putative ribonuclease H protein At1g65750 OS=Arabidopsis thaliana GN=At1g65750 PE=3 SV=1	1.29E-13
Pg_Root2004_c0_seq1	G-type lectin S-receptor-like serine/threonine-protein kinase At4g27290 OS=Arabidopsis thaliana GN=At4g27290 PE=3 SV=4	2.11E-19
Pg_Root2076_c0_seq1	Polyadenylate-binding protein 6 OS=Arabidopsis thaliana GN=PAB6 PE=2 SV=1	7.27E-27
Pg_Root2078_c0_seq1	Histone H3.3 OS=Xenopus tropicalis GN=TGas113e22.1 PE=1 SV=3	2.17E-43
Pg_Root2115_c1_seq1	Polygalacturonase OS=Prunus persica PE=2 SV=1	0
Pg_Root2159_c0_seq2	Protein TIFY 5A OS=Arabidopsis thaliana GN=TIFY5A PE=1 SV=1	1.83E-12
Pg_Root2268_c0_seq1	GDSL esterase/lipase EXL1 OS=Arabidopsis thaliana GN=EXL1 PE=2 SV=1	2.49E-08
Pg_Root2271_c0_seq1	Oryzain beta chain OS=Oryza sativa subsp. japonica GN=Os04g0670200 PE=1 SV=2	8.55E-22
Pg_Root2304_c0_seq1	Retrovirus-related Pol polyprotein from transposon 17.6 OS=Drosophila melanogaster GN=pol PE=4 SV=1	1.53E-12
Pg_Root2378_c0_seq1	Elongation factor G OS=Gramella forsetii (strain KT0803) GN=fusA PE=3 SV=1	8.27E-63
Pg_Root2381_c0_seq1	30S ribosomal protein S1 OS=Pseudomonas aeruginosa (strain ATCC 15692 / PAO1 / 1C / PRS 101 / LMG 12228) GN=rpsA PE=3 SV=1	1.49E-26
Pg_Root2393_c0_seq1	60S ribosomal protein L35a OS=Xenopus laevis GN=rpl35a PE=3 SV=2	4.95E-13
Pg_Root2479_c0_seq1	60S acidic ribosomal protein P1 OS=Caenorhabditis elegans GN=rla-1 PE=3 SV=2	1.01E-24
Pg_Root2571_c0_seq1	Fatty acyl-CoA reductase 2 OS=Arabidopsis thaliana GN=FAR2 PE=2 SV=2	0
Pg_Root2603_c0_seq1	Myb-related protein Pp2 OS=Physcomitrella patens subsp. patens GN=PP2 PE=2 SV=1	2.91E-25
Pg_Root2603_c0_seq2	Myb-related protein Pp2 OS=Physcomitrella patens subsp. patens GN=PP2 PE=2 SV=1	1.50E-25
Pg_Root2614_c0_seq1	Putative rhamnogalacturonase OS=Neurospora crassa (strain ATCC 24698 / 74-OR23-1A / CBS 708.71 / DSM 1257 / FGSC 987) GN=asd-1 PE=2 SV=1	2.04E-24
Pg_Root2621_c0_seq1	Cannabidiolic acid synthase-like 1 OS=Cannabis sativa GN=CBDAS2 PE=2 SV=1	2.58E-41
Pg_Root2624_c0_seq1	S-adenosylmethionine synthase OS=Acanthamoeba castellanii GN=metK PE=2 SV=1	4.87E-34
Pg_Root2635_c0_seq2	COBRA-like protein 2 OS=Oryza sativa subsp. japonica GN=BC1L2 PE=2 SV=1	2.24E-07
Pg_Root2663_c0_seq1	Eukaryotic peptide chain release factor GTP-binding subunit OS=Dictyostelium discoideum GN=erf3 PE=2 SV=1	1.13E-15
Pg_Root2673_c0_seq1	Translationally-controlled tumor protein homolog OS=Schizosaccharomyces pombe (strain 972 / ATCC 24843) GN=p23fy PE=1 SV=1	2.86E-42
Pg_Root2683_c0_seq1	Transposon Ty3-I Gag-Pol polyprotein OS=Saccharomyces cerevisiae (strain ATCC 204508 / S288c) GN=TY3B-I PE=3 SV=2	3.30E-32
Pg_Root2701_c0_seq1	Proteasome-associated ATPase OS=Actinosynnema mirum (strain ATCC 29888 / DSM 43827 / NBRC 14064 / IMRU 3971) GN=arc PE=3 SV=1	3.91E-50
Pg_Root2760_c0_seq1	Peroxisomal acyl-coenzyme A oxidase 1 OS=Phascolarctos cinereus GN=ACOX1 PE=1 SV=2	4.16E-21
Pg_Root2804_c0_seq1	60S ribosomal protein L37-A OS=Saccharomyces cerevisiae (strain ATCC 204508 / S288c) GN=RPL37A PE=1 SV=2	5.58E-38
Pg_Root2807_c0_seq1	Probable intron-encoded endonuclease 4 OS=Neurospora crassa (strain ATCC 24698 / 74-OR23-1A / CBS 708.71 / DSM 1257 / FGSC 987) GN=NCU16011 PE=3 SV=2	2.72E-55
Pg_Root2816_c0_seq1	Putative cuticle collagen 155 OS=Caenorhabditis elegans GN=col-155 PE=3 SV=3	1.03E-33
Pg_Root2864_c0_seq1	30S ribosomal protein S12 OS=Brucella suis biovar 1 (strain 1330) GN=rpsL PE=3 SV=1	1.12E-17
Pg_Root2865_c0_seq1	Reticuline oxidase-like protein OS=Arabidopsis thaliana GN=At4g20830 PE=1 SV=2	2.89E-38
Pg_Root2903_c0_seq1	Expansin-like protein 2 OS=Dictyostelium discoideum GN=expl2 PE=3 SV=1	1.08E-11
Pg_Root2907_c0_seq1	Uncharacterized mitochondrial protein AtMg00820 OS=Arabidopsis thaliana GN=AtMg00820 PE=4 SV=1	2.19E-13
Pg_Root2909_c0_seq1	NAD(P)H-quinone oxidoreductase subunit 2 B, chloroplastic OS=Hordeum vulgare GN=ndhB2 PE=2 SV=1	2.07E-07
Pg_Root2914_c0_seq1	Pyruvate kinase OS=Dictyostelium discoideum GN=pyk PE=1 SV=1	5.08E-15
Pg_Root2914_c1_seq1	Pyruvate kinase OS=Dictyostelium discoideum GN=pyk PE=1 SV=1	4.72E-37
Pg_Root2929_c0_seq1	1-acyl-sn-glycerol-3-phosphate acyltransferase 2 OS=Brassica napus GN=LPAT2 PE=2 SV=1	1.53E-65
Pg_Root2974_c0_seq1	Actin-85C (Fragment) OS=Solanum tuberosum GN=AC85C PE=3 SV=1	2.82E-50
Pg_Root2975_c0_seq1	Probable L-type lectin-domain containing receptor kinase S.5 OS=Arabidopsis thaliana GN=LECRKS5 PE=2 SV=1	1.01E-28
Pg_Root2985_c0_seq1	40S ribosomal protein S22-A OS=Saccharomyces cerevisiae (strain ATCC 204508 / S288c) GN=RPS22A PE=1 SV=2	5.63E-54
Pg_Root3030_c0_seq1	30S ribosomal protein S10 OS=Cellvibrio japonicus (strain Ueda107) GN=rpsJ PE=3 SV=1	8.01E-64
Pg_Root3031_c0_seq1	ATP synthase subunit alpha OS=Flavobacterium johnsoniae (strain ATCC 17061 / DSM 2064 / UW101) GN=atpA PE=3 SV=1	9.15E-65
Pg_Root3033_c0_seq1	Probable carboxylesterase 18 OS=Arabidopsis thaliana GN=CXE18 PE=1 SV=1	7.73E-138
Pg_Root3155_c0_seq1	Xylem cysteine proteinase 1 OS=Arabidopsis thaliana GN=XCP1 PE=1 SV=1	1.38E-16
Pg_Root3188_c0_seq1	Chitin deacetylase 2 OS=Saccharomyces cerevisiae (strain ATCC 204508 / S288c) GN=CDA2 PE=1 SV=1	3.70E-09
Pg_Root3188_c1_seq1	Chitin deacetylase OS=Amylomyces rouxii PE=1 SV=1	2.32E-19
Pg_Root3265_c0_seq1	50S ribosomal protein L27 OS=Flavobacterium johnsoniae (strain ATCC 17061 / DSM 2064 / UW101) GN=rpmA PE=3 SV=1	1.41E-53
Pg_Root3276_c0_seq1	Vitellogenin-6 OS=Caenorhabditis elegans GN=vit-6 PE=1 SV=5	1.20E-35
Pg_Root3281_c0_seq1	Outer envelope pore protein 16-2, chloroplastic OS=Arabidopsis thaliana GN=OEP162 PE=2 SV=1	2.72E-09
Pg_Root3288_c0_seq1	Lactose permease OS=Kluyveromyces lactis (strain ATCC 8585 / CBS 2359 / DSM 70799 / NBRC 1267 / NRRL Y-1140 / WM37) GN=LAC12 PE=3 SV=1	7.64E-39
Pg_Root3313_c0_seq1	WD repeat-containing protein 44 OS=Bos taurus GN=WDR44 PE=1 SV=1	2.73E-34
Pg_Root3317_c0_seq1	Protein TAR1 OS=Saccharomyces cerevisiae (strain ATCC 204508 / S288c) GN=TAR1 PE=2 SV=1	3.76E-07
Pg_Root3344_c0_seq1	Probable glycosyltransferase At5g03795 OS=Arabidopsis thaliana GN=At5g03795 PE=3 SV=2	1.02E-169
Pg_Root3361_c0_seq1	Probable pectinesterase 15 OS=Arabidopsis thaliana GN=PME15 PE=2 SV=1	4.87E-27
Pg_Root3371_c0_seq1	V-type proton ATPase subunit B3 OS=Arabidopsis thaliana GN=VHA-B3 PE=2 SV=1	6.03E-60
Pg_Root3408_c0_seq1	60S ribosomal protein L3 OS=Toxocara canis GN=RPL3 PE=2 SV=2	6.24E-63
Pg_Root3413_c0_seq1	Cysteine proteinase B OS=Leishmania mexicana GN=LMCPB PE=2 SV=2	3.41E-33
Pg_Root3425_c0_seq1	Cathepsin E OS=Mus musculus GN=Ctse PE=1 SV=2	5.36E-33
Pg_Root3428_c0_seq1	40S ribosomal protein S2 OS=Caenorhabditis elegans GN=rps-2 PE=3 SV=1	6.38E-81
Pg_Root3439_c0_seq1	Homeobox-leucine zipper protein HAT14 OS=Arabidopsis thaliana GN=HAT14 PE=2 SV=3	9.99E-10
Pg_Root3445_c0_seq1	Probable vacuolar amino acid transporter YPQ3 OS=Saccharomyces cerevisiae (strain ATCC 204508 / S288c) GN=RTC2 PE=1 SV=1	2.45E-13
Pg_Root3457_c0_seq1	Aldehyde dehydrogenase OS=Deinococcus radiodurans (strain ATCC 13939 / DSM 20539 / JCM 16871 / LMG 4051 / NBRC 15346 / NCIMB 9279 / R1 / VKM B-1422) GN=aldA PE=3 SV=1	1.48E-19
Pg_Root3523_c0_seq1	2-Cys peroxiredoxin BAS1, chloroplastic OS=Arabidopsis thaliana GN=BAS1 PE=1 SV=2	2.13E-25
Pg_Root3525_c0_seq1	50S ribosomal protein L1 OS=Flavobacterium johnsoniae (strain ATCC 17061 / DSM 2064 / UW101) GN=rplA PE=3 SV=1	1.33E-115
Pg_Root3532_c0_seq1	Phosphatidylinositol transfer protein 2 OS=Dictyostelium discoideum GN=pitB PE=2 SV=1	1.60E-24
Pg_Root3570_c0_seq1	Vacuolar-processing enzyme gamma-isozyme OS=Arabidopsis thaliana GN=At4g32940 PE=2 SV=2	6.86E-57
Pg_Root3570_c1_seq1	Vacuolar-processing enzyme gamma-isozyme OS=Arabidopsis thaliana GN=At4g32940 PE=2 SV=2	8.20E-53
Pg_Root3577_c0_seq1	Probable elongation factor 1-beta OS=Drosophila melanogaster GN=Ef1beta PE=1 SV=3	1.03E-15
Pg_Root3675_c0_seq1	Probable protein phosphatase 2C 73 OS=Oryza sativa subsp. japonica GN=Os11g0109000 PE=2 SV=1	9.43E-25
Pg_Root3677_c0_seq1	2-keto-4-pentenoate hydratase 2 OS=Pseudomonas putida GN=mhpD2 PE=3 SV=1	7.28E-19
Pg_Root3678_c0_seq1	GDSL esterase/lipase At5g45950 OS=Arabidopsis thaliana GN=At5g45950 PE=2 SV=1	1.01E-71
Pg_Root3696_c0_seq1	Uncharacterized membrane protein At1g06890 OS=Arabidopsis thaliana GN=At1g06890 PE=1 SV=1	8.53E-29
Pg_Root3708_c0_seq1	Cytochrome c-type biogenesis ccda-like chloroplastic protein OS=Arabidopsis thaliana GN=CCDA PE=1 SV=1	8.28E-18
Pg_Root3708_c1_seq1	Cytochrome c-type biogenesis ccda-like chloroplastic protein OS=Arabidopsis thaliana GN=CCDA PE=1 SV=1	2.24E-29
Pg_Root3718_c0_seq1	Probable LRR receptor-like serine/threonine-protein kinase At1g67720 OS=Arabidopsis thaliana GN=At1g67720 PE=2 SV=1	6.42E-17
Pg_Root3732_c0_seq1	SNF2 domain-containing protein CLASSY 3 OS=Arabidopsis thaliana GN=CLSY3 PE=1 SV=1	2.71E-39
Pg_Root3776_c0_seq1	Putative receptor protein kinase ZmPK1 OS=Zea mays GN=PK1 PE=2 SV=2	3.41E-12
Pg_Root3872_c0_seq2	60S ribosomal protein L10 OS=Solanum melongena GN=RPL10 PE=2 SV=1	5.46E-94
Pg_Root3881_c0_seq1	S-adenosylmethionine decarboxylase proenzyme 3 OS=Brassica juncea GN=SAMDC3 PE=2 SV=1	0
Pg_Root3886_c0_seq1	Cyclin-dependent kinase 1 OS=Bos taurus GN=CDK1 PE=2 SV=2	1.13E-06
Pg_Root3917_c0_seq1	Obg-like ATPase 1 OS=Gallus gallus GN=OLA1 PE=2 SV=1	1.14E-49
Pg_Root3924_c0_seq1	Alpha-glucan water dikinase 1, chloroplastic OS=Arabidopsis thaliana GN=GWD1 PE=1 SV=2	1.33E-29
Pg_Root3943_c0_seq1	Elongation factor 1-alpha OS=Tetrahymena pyriformis PE=2 SV=1	2.00E-60
Pg_Root3955_c0_seq1	Chaperone protein DnaK OS=Rhodopseudomonas palustris (strain BisB18) GN=dnaK PE=3 SV=1	6.95E-30
Pg_Root3961_c0_seq1	Pre-mRNA-splicing factor ATP-dependent RNA helicase PRP16 OS=Bos taurus GN=DHX38 PE=2 SV=1	1.66E-14
Pg_Root3987_c0_seq1	Vitellogenin-2 OS=Caenorhabditis elegans GN=vit-2 PE=1 SV=5	8.63E-50
Pg_Root3994_c0_seq1	S-phase kinase-associated protein 1 OS=Xenopus laevis GN=skp1 PE=1 SV=3	2.59E-24
Pg_Root4004_c0_seq1	40S ribosomal protein S8 OS=Spodoptera frugiperda GN=RpS8 PE=2 SV=1	4.38E-103
Pg_Root4090_c0_seq1	Calcium-binding protein 1 OS=Mus musculus GN=Cabp1 PE=1 SV=3	5.42E-11
Pg_Root4106_c0_seq1	Putative UDP-glucuronosyltransferase ugt-60 OS=Caenorhabditis elegans GN=ugt-60 PE=3 SV=2	2.08E-13
Pg_Root4112_c0_seq1	Protein disulfide-isomerase 2 OS=Caenorhabditis elegans GN=pdi-2 PE=1 SV=1	6.74E-119
Pg_Root4114_c0_seq1	Quercetin 2,3-dioxygenase OS=Escherichia coli (strain K12) GN=yhhW PE=1 SV=1	1.23E-20
Pg_Root4130_c0_seq1	40S ribosomal protein S26-B OS=Schizosaccharomyces pombe (strain 972 / ATCC 24843) GN=rps26b PE=3 SV=1	2.81E-36
Pg_Root4196_c0_seq1	Retrovirus-related Pol polyprotein from transposon TNT 1-94 OS=Nicotiana tabacum PE=2 SV=1	9.19E-12
Pg_Root4218_c0_seq1	Cytochrome P450 CYP736A12 OS=Panax ginseng PE=2 SV=1	5.86E-29
Pg_Root4230_c0_seq1	Retrovirus-related Pol polyprotein from transposon TNT 1-94 OS=Nicotiana tabacum PE=2 SV=1	6.08E-11
Pg_Root4260_c0_seq1	Phosphate-repressible phosphate permease OS=Neurospora crassa (strain ATCC 24698 / 74-OR23-1A / CBS 708.71 / DSM 1257 / FGSC 987) GN=pho-4 PE=3 SV=1	9.88E-24
Pg_Root4270_c0_seq1	ATP sulfurylase 1, chloroplastic OS=Arabidopsis thaliana GN=APS1 PE=1 SV=1	5.92E-45
Pg_Root4270_c1_seq1	ATP sulfurylase 1, chloroplastic OS=Arabidopsis thaliana GN=APS1 PE=1 SV=1	1.86E-43
Pg_Root4308_c0_seq1	60S ribosomal protein L35 OS=Hippocampus comes GN=rpl35 PE=2 SV=3	2.65E-15
Pg_Root4315_c0_seq1	Uncharacterized protein L728 OS=Acanthamoeba polyphaga mimivirus GN=MIMI_L728 PE=4 SV=1	1.18E-40
Pg_Root4337_c0_seq1	Retrovirus-related Pol polyprotein from transposon opus OS=Drosophila melanogaster GN=pol PE=4 SV=1	9.66E-09
Pg_Root4339_c0_seq1	Exocyst complex component EXO70B1 OS=Arabidopsis thaliana GN=EXO70B1 PE=1 SV=1	3.48E-55
Pg_Root4347_c0_seq1	RNA1 polyprotein OS=Tomato ringspot virus (isolate raspberry) PE=1 SV=2	1.33E-07
Pg_Root4355_c0_seq1	Protein NRT1/ PTR FAMILY 7.3 OS=Arabidopsis thaliana GN=NPF7.3 PE=1 SV=2	5.80E-47
Pg_Root4397_c0_seq1	Gamma-glutamyl hydrolase OS=Homo sapiens GN=GGH PE=1 SV=2	9.58E-17
Pg_Root4407_c0_seq1	60S ribosomal protein L23 OS=Arabidopsis thaliana GN=RPL23A PE=2 SV=3	3.21E-71
Pg_Root4409_c0_seq1	Uncharacterized protein At1g05835 OS=Arabidopsis thaliana GN=At1g05835 PE=2 SV=1	7.10E-06
Pg_Root4416_c0_seq1	Elongation factor 1-beta OS=Schizosaccharomyces pombe (strain 972 / ATCC 24843) GN=tef5 PE=2 SV=1	4.20E-16
Pg_Root4447_c0_seq1	30S ribosomal protein S17 OS=Cellvibrio japonicus (strain Ueda107) GN=rpsQ PE=3 SV=1	8.29E-43
Pg_Root4453_c0_seq1	F-box/LRR-repeat protein 17 OS=Arabidopsis thaliana GN=FBL17 PE=1 SV=1	1.20E-17
Pg_Root4502_c0_seq1	H/ACA ribonucleoprotein complex subunit 1 OS=Scheffersomyces stipitis (strain ATCC 58785 / CBS 6054 / NBRC 10063 / NRRL Y-11545) GN=GAR1 PE=3 SV=1	8.45E-12
Pg_Root4504_c0_seq2	Probable ATP synthase 24 kDa subunit, mitochondrial OS=Arabidopsis thaliana GN=At2g21870 PE=1 SV=1	9.24E-50
Pg_Root4524_c0_seq1	Physarolisin OS=Physarum polycephalum PE=1 SV=1	1.61E-19
Pg_Root4543_c0_seq1	Sucrose-phosphate synthase 1 OS=Arabidopsis thaliana GN=SPS1 PE=1 SV=1	1.54E-40
Pg_Root4591_c0_seq1	Vitellogenin-1 OS=Solenopsis invicta PE=2 SV=1	1.17E-48
Pg_Root4681_c0_seq1	60S ribosomal protein L5 OS=Suberites domuncula GN=RPL5 PE=2 SV=1	5.12E-57
Pg_Root4696_c0_seq1	CBS domain-containing protein CBSX3, mitochondrial OS=Arabidopsis thaliana GN=CBSX3 PE=1 SV=1	5.60E-17
Pg_Root4700_c0_seq1	L-type lectin-domain containing receptor kinase S.4 OS=Arabidopsis thaliana GN=LECRKS4 PE=2 SV=1	9.37E-07
Pg_Root4709_c0_seq1	1-aminocyclopropane-1-carboxylate synthase OS=Glycine max GN=ACS1 PE=2 SV=1	1.16E-35
Pg_Root4741_c0_seq1	60S ribosomal protein L12-3 OS=Arabidopsis thaliana GN=RPL12C PE=2 SV=1	1.81E-34
Pg_Root4749_c0_seq1	60S ribosomal protein L4-A OS=Schizosaccharomyces pombe (strain 972 / ATCC 24843) GN=rpl4a PE=1 SV=2	8.99E-93
Pg_Root4777_c1_seq1	High molecular weight rubredoxin OS=Moorella thermoacetica (strain ATCC 39073) GN=hrb PE=1 SV=1	7.98E-11
Pg_Root4787_c0_seq2	Subtilisin-like protease OS=Arabidopsis thaliana GN=ARA12 PE=1 SV=1	6.98E-51
Pg_Root4901_c0_seq1	Rho-related protein rac1B OS=Dictyostelium discoideum GN=rac1B PE=1 SV=2	4.30E-46
Pg_Root4903_c0_seq1	Major vault protein alpha OS=Dictyostelium discoideum GN=mvpA PE=1 SV=1	1.20E-34
Pg_Root4905_c0_seq1	Prestalk protein OS=Dictyostelium discoideum GN=ecmB PE=2 SV=2	1.62E-85
Pg_Root4921_c0_seq1	60S acidic ribosomal protein P1 OS=Chlamydomonas reinhardtii PE=1 SV=1	3.35E-16
Pg_Root4923_c0_seq2	Proteasome-associated ATPase OS=Saccharopolyspora erythraea (strain NRRL 23338) GN=arc PE=3 SV=1	2.93E-53
Pg_Root4932_c0_seq2	Elongation factor 2 OS=Schizosaccharomyces pombe (strain 972 / ATCC 24843) GN=eft201 PE=1 SV=2	7.13E-66
Pg_Root4946_c0_seq1	Transposon Ty3-G Gag-Pol polyprotein OS=Saccharomyces cerevisiae (strain ATCC 204508 / S288c) GN=TY3B-G PE=1 SV=3	9.61E-10
Pg_Root4957_c0_seq1	Cell division control protein 48 homolog E OS=Arabidopsis thaliana GN=CDC48E PE=1 SV=2	2.05E-47
Pg_Root4971_c0_seq1	Aquaporin NIP1-1 OS=Oryza sativa subsp. japonica GN=NIP1-1 PE=2 SV=1	2.35E-17
Pg_Root4990_c0_seq1	Peroxisomal membrane protein 11D OS=Arabidopsis thaliana GN=PEX11D PE=1 SV=2	4.18E-44
Pg_Root4990_c1_seq1	Peroxisomal membrane protein 11D OS=Arabidopsis thaliana GN=PEX11D PE=1 SV=2	2.79E-106
Pg_Root5035_c1_seq1	Dicarboxylate transporter 1, chloroplastic OS=Arabidopsis thaliana GN=DIT1 PE=1 SV=1	6.37E-41
Pg_Root5066_c0_seq1	Vitellogenin-4 OS=Caenorhabditis elegans GN=vit-4 PE=1 SV=3	3.67E-11
Pg_Root5081_c0_seq1	40S ribosomal protein S8 OS=Oryza sativa subsp. japonica GN=RPS8 PE=2 SV=2	2.20E-19
Pg_Root5081_c1_seq1	40S ribosomal protein S8 OS=Griffithsia japonica GN=RPS8 PE=2 SV=1	8.51E-26
Pg_Root5090_c0_seq1	Copia protein OS=Drosophila melanogaster GN=GIP PE=1 SV=3	1.55E-06
Pg_Root5105_c1_seq1	Calmodulin OS=Trypanosoma cruzi GN=CALA2 PE=3 SV=2	5.04E-27
Pg_Root5119_c0_seq1	Elongation factor 1-alpha OS=Caenorhabditis elegans GN=eft-3 PE=3 SV=1	3.44E-50
Pg_Root5134_c0_seq1	Elongation factor 1-alpha OS=Artemia salina PE=1 SV=2	1.61E-24
Pg_Root5141_c0_seq1	Synaptotagmin-1 OS=Arabidopsis thaliana GN=SYT1 PE=1 SV=2	8.63E-07
Pg_Root5152_c0_seq1	NAC domain-containing protein 90 OS=Arabidopsis thaliana GN=NAC090 PE=2 SV=1	1.82E-55
Pg_Root5162_c0_seq1	S-adenosylmethionine synthase OS=Leishmania infantum GN=METK PE=2 SV=2	3.04E-43
Pg_Root5164_c0_seq1	DNA-directed RNA polymerase subunit beta&apos;&apos; OS=Cycas taitungensis GN=rpoC2 PE=3 SV=1	1.72E-07
Pg_Root5166_c0_seq1	Probable UDP-N-acetylglucosamine--peptide N-acetylglucosaminyltransferase SEC OS=Arabidopsis thaliana GN=SEC PE=2 SV=1	7.05E-18
Pg_Root5166_c1_seq1	Probable UDP-N-acetylglucosamine--peptide N-acetylglucosaminyltransferase SEC OS=Arabidopsis thaliana GN=SEC PE=2 SV=1	1.62E-09
Pg_Root5181_c0_seq1	Probable methyltransferase PMT20 OS=Arabidopsis thaliana GN=At1g31850 PE=2 SV=1	8.82E-43
Pg_Root5193_c0_seq1	Prestalk protein OS=Dictyostelium discoideum GN=ecmB PE=2 SV=2	2.28E-31
Pg_Root5211_c0_seq1	GDSL esterase/lipase At4g28780 OS=Arabidopsis thaliana GN=At4g28780 PE=2 SV=1	1.79E-76
Pg_Root5220_c0_seq1	Delta-1-pyrroline-5-carboxylate synthase B OS=Arabidopsis thaliana GN=P5CSB PE=2 SV=1	6.19E-37
Pg_Root5220_c0_seq2	Delta-1-pyrroline-5-carboxylate synthase OS=Oryza sativa subsp. japonica GN=P5CS PE=2 SV=2	2.10E-27
Pg_Root5242_c0_seq1	Ethylene-responsive transcription factor SHINE 3 OS=Arabidopsis thaliana GN=SHN3 PE=2 SV=1	2.19E-15
Pg_Root5249_c0_seq1	Phosphoenolpyruvate carboxykinase [ATP] OS=Emericella nidulans (strain FGSC A4 / ATCC 38163 / CBS 112.46 / NRRL 194 / M139) GN=acuF PE=3 SV=3	6.23E-55
Pg_Root5253_c0_seq2	Protein trichome birefringence-like 43 OS=Arabidopsis thaliana GN=TBL43 PE=2 SV=1	2.97E-102
Pg_Root5264_c0_seq1	Retrovirus-related Pol polyprotein from transposon TNT 1-94 OS=Nicotiana tabacum PE=2 SV=1	8.14E-11
Pg_Root5265_c0_seq2	DNA-directed RNA polymerase II subunit RPB2 OS=Solanum lycopersicum GN=RPB2 PE=2 SV=1	0
Pg_Root5287_c0_seq1	CLAVATA3/ESR (CLE)-related protein 9 OS=Arabidopsis thaliana GN=CLE9 PE=2 SV=2	1.00E-07
Pg_Root5302_c0_seq1	Monothiol glutaredoxin-S14, chloroplastic OS=Arabidopsis thaliana GN=GRXS14 PE=1 SV=2	6.20E-19
Pg_Root5311_c0_seq1	RNA-directed RNA polymerase OS=Cryphonectria parasitica mitovirus 1 (strain American chestnut tree/New Jersey/NB631) PE=3 SV=1	4.50E-20
Pg_Root5401_c0_seq1	Outer membrane protein IIIA OS=Rhizobium leguminosarum bv. viciae GN=ropA PE=1 SV=1	2.15E-30
Pg_Root5435_c0_seq1	Probable leucine-rich repeat receptor-like protein kinase At1g35710 OS=Arabidopsis thaliana GN=At1g35710 PE=2 SV=1	8.43E-52
Pg_Root5466_c0_seq1	Elongation factor G OS=Gramella forsetii (strain KT0803) GN=fusA PE=3 SV=1	3.17E-47
Pg_Root5491_c0_seq1	NAD(P)H-quinone oxidoreductase subunit H, chloroplastic OS=Dioscorea elephantipes GN=ndhH PE=3 SV=1	1.91E-07
Pg_Root5524_c0_seq1	Transcription factor bHLH117 OS=Arabidopsis thaliana GN=BHLH117 PE=2 SV=2	5.10E-10
Pg_Root5575_c0_seq1	Acyl-CoA desaturase OS=Ajellomyces capsulatus GN=OLE1 PE=3 SV=1	2.01E-87
Pg_Root5594_c0_seq1	30S ribosomal protein S12 OS=Polaromonas sp. (strain JS666 / ATCC BAA-500) GN=rpsL PE=3 SV=1	8.77E-43
Pg_Root5603_c0_seq1	50S ribosomal protein L15, chloroplastic OS=Arabidopsis thaliana GN=RPL15 PE=2 SV=2	5.65E-99
Pg_Root5619_c0_seq1	LINE-1 retrotransposable element ORF2 protein OS=Homo sapiens PE=1 SV=1	4.65E-11
Pg_Root5636_c1_seq1	YTH domain-containing family protein 2 OS=Bos taurus GN=YTHDF2 PE=2 SV=1	1.88E-07
Pg_Root5669_c0_seq1	Profilin-2 OS=Acanthamoeba castellanii PE=1 SV=3	9.79E-35
Pg_Root5678_c0_seq1	Heat shock protein 81-3 OS=Oryza sativa subsp. japonica GN=HSP81-3 PE=2 SV=2	5.90E-24
Pg_Root5681_c0_seq1	60S ribosomal protein L3-1 OS=Arabidopsis thaliana GN=ARP1 PE=2 SV=5	1.33E-30
Pg_Root5694_c0_seq1	Zinc finger protein 593 homolog OS=Dictyostelium discoideum GN=DDB_G0275351 PE=3 SV=1	1.10E-10
Pg_Root5698_c0_seq2	60S ribosomal protein L10a OS=Trypanosoma brucei rhodesiense GN=RPL10A PE=2 SV=1	6.82E-26
Pg_Root5719_c0_seq1	Actobindin OS=Acanthamoeba castellanii PE=1 SV=2	1.56E-21
Pg_Root5722_c0_seq1	Probable inorganic pyrophosphatase 1 OS=Caenorhabditis elegans GN=pyp-1 PE=3 SV=4	1.22E-38
Pg_Root5741_c0_seq1	PI-PLC X domain-containing protein At5g67130 OS=Arabidopsis thaliana GN=At5g67130 PE=1 SV=1	8.38E-49
Pg_Root5746_c0_seq1	Ras-related protein RABD2b OS=Arabidopsis thaliana GN=RABD2B PE=2 SV=1	3.79E-54
Pg_Root5781_c0_seq1	Serine/threonine-protein phosphatase 6 catalytic subunit OS=Rattus norvegicus GN=Ppp6c PE=2 SV=2	1.17E-49
Pg_Root5785_c0_seq1	40S ribosomal protein S2-1 OS=Arabidopsis thaliana GN=RPS2A PE=2 SV=2	6.54E-43
Pg_Root5791_c0_seq1	F-box protein At2g27310 OS=Arabidopsis thaliana GN=At2g27310 PE=2 SV=1	1.20E-21
Pg_Root5803_c0_seq1	RNA-dependent RNA polymerase 1 OS=Arabidopsis thaliana GN=RDR1 PE=2 SV=1	5.27E-37
Pg_Root5807_c0_seq1	Tubulin beta-4 chain OS=Oryza sativa subsp. japonica GN=TUBB4 PE=2 SV=1	1.73E-26
Pg_Root5829_c0_seq1	LINE-1 retrotransposable element ORF2 protein OS=Homo sapiens PE=1 SV=1	1.95E-10
Pg_Root5840_c0_seq1	Pre-mRNA-processing factor 31 OS=Schizosaccharomyces pombe (strain 972 / ATCC 24843) GN=prp31 PE=3 SV=1	7.09E-06
Pg_Root5842_c0_seq1	Putative humanin peptide OS=Homo sapiens GN=MT-RNR2 PE=5 SV=1	1.23E-08
Pg_Root5847_c0_seq1	Probable sugar phosphate/phosphate translocator At3g17430 OS=Arabidopsis thaliana GN=At3g17430 PE=1 SV=1	5.13E-21
Pg_Root5848_c0_seq1	Troponin C, isoform 2 OS=Caenorhabditis elegans GN=tnc-2 PE=2 SV=1	1.45E-20
Pg_Root5848_c1_seq1	Troponin C, isoform 2 OS=Drosophila melanogaster GN=TpnC47D PE=2 SV=2	5.20E-22
Pg_Root5849_c0_seq1	Transposon Ty3-I Gag-Pol polyprotein OS=Saccharomyces cerevisiae (strain ATCC 204508 / S288c) GN=TY3B-I PE=3 SV=2	4.73E-37
Pg_Root5869_c0_seq1	Probable calcium-transporting ATPase 4, plasma membrane-type OS=Oryza sativa subsp. japonica GN=Os12g0136900 PE=3 SV=1	7.54E-58
Pg_Root5889_c0_seq1	Glutamyl-tRNA reductase 1, chloroplastic OS=Arabidopsis thaliana GN=HEMA1 PE=1 SV=2	2.43E-16
Pg_Root5890_c0_seq1	Phospholipase A1-II 3 OS=Oryza sativa subsp. japonica GN=Os01g0651800 PE=2 SV=1	1.50E-33
Pg_Root5891_c0_seq1	40S ribosomal protein S7 OS=Schizosaccharomyces pombe (strain 972 / ATCC 24843) GN=rps7 PE=1 SV=2	2.87E-41
Pg_Root5919_c0_seq1	High affinity nitrate transporter 2.5 OS=Arabidopsis thaliana GN=NRT2.5 PE=2 SV=1	1.00E-113
Pg_Root5948_c0_seq1	RNA polymerase sigma factor SigA OS=Thermotoga maritima (strain ATCC 43589 / MSB8 / DSM 3109 / JCM 10099) GN=sigA PE=1 SV=3	4.02E-22
Pg_Root5954_c0_seq1	Bifunctional L-3-cyanoalanine synthase/cysteine synthase D1 OS=Arabidopsis thaliana GN=CYSD1 PE=1 SV=1	1.03E-41
Pg_Root5954_c1_seq1	Bifunctional L-3-cyanoalanine synthase/cysteine synthase D1 OS=Arabidopsis thaliana GN=CYSD1 PE=1 SV=1	2.35E-46
Pg_Root5958_c0_seq1	DEAD-box ATP-dependent RNA helicase 14 OS=Arabidopsis thaliana GN=RH14 PE=1 SV=2	1.69E-53
Pg_Root5977_c0_seq1	Metalloendoproteinase 1 OS=Glycine max PE=1 SV=2	6.05E-25
Pg_Root6000_c0_seq2	Soma ferritin OS=Lymnaea stagnalis PE=2 SV=2	5.66E-41
Pg_Root6016_c0_seq1	Polyadenylate-binding protein 2 OS=Arabidopsis thaliana GN=PAB2 PE=1 SV=1	7.93E-42
Pg_Root6033_c0_seq1	Serine decarboxylase OS=Arabidopsis thaliana GN=SDC PE=1 SV=1	9.38E-45
Pg_Root6062_c0_seq1	50S ribosomal protein L10 OS=Gramella forsetii (strain KT0803) GN=rplJ PE=3 SV=1	1.04E-11
Pg_Root6073_c0_seq1	Beta-galactosidase 5 OS=Arabidopsis thaliana GN=BGAL5 PE=2 SV=1	2.50E-39
Pg_Root6075_c0_seq1	30S ribosomal protein 2, chloroplastic OS=Spinacia oleracea GN=PSRP2 PE=1 SV=1	4.46E-23
Pg_Root6126_c0_seq1	40S ribosomal protein S27 OS=Homarus americanus GN=RPS27 PE=3 SV=2	1.09E-17
Pg_Root6131_c0_seq1	Transcription factor BEE 3 OS=Arabidopsis thaliana GN=BEE3 PE=2 SV=1	1.49E-38
Pg_Root6146_c0_seq1	Acid ceramidase OS=Caenorhabditis elegans GN=asah-1 PE=1 SV=1	1.78E-33
Pg_Root6202_c0_seq1	Vacuolar-sorting protein SNF7 OS=Cryptococcus neoformans var. neoformans serotype D (strain JEC21 / ATCC MYA-565) GN=SNF7 PE=3 SV=1	8.24E-22
Pg_Root6223_c0_seq1	Elongation factor G, chloroplastic OS=Arabidopsis thaliana GN=CPEFG PE=1 SV=1	1.86E-175
Pg_Root6230_c0_seq1	Calponin-2 OS=Mus musculus GN=Cnn2 PE=1 SV=1	4.96E-13
Pg_Root6246_c0_seq1	Secoisolariciresinol dehydrogenase (Fragment) OS=Podophyllum peltatum PE=1 SV=1	1.13E-24
Pg_Root6253_c0_seq1	Ribulose bisphosphate carboxylase small chain C, chloroplastic OS=Solanum tuberosum GN=RBCS-C PE=2 SV=1	2.93E-20
Pg_Root6271_c0_seq1	RNA polymerase sigma factor SigA OS=Thermotoga maritima (strain ATCC 43589 / MSB8 / DSM 3109 / JCM 10099) GN=sigA PE=1 SV=3	6.35E-15
Pg_Root6283_c0_seq1	Ubiquitin-like protein OS=Autographa californica nuclear polyhedrosis virus GN=V-UBI PE=3 SV=2	3.02E-08
Pg_Root6295_c0_seq1	Neuroendocrine protein 7B2 OS=Homo sapiens GN=SCG5 PE=1 SV=2	2.73E-13
Pg_Root6296_c0_seq1	50S ribosomal protein L28 OS=Flavobacterium johnsoniae (strain ATCC 17061 / DSM 2064 / UW101) GN=rpmB PE=3 SV=1	4.05E-48
Pg_Root6313_c0_seq1	40S ribosomal protein S27 OS=Schizosaccharomyces pombe (strain 972 / ATCC 24843) GN=rps27 PE=3 SV=1	7.81E-34
Pg_Root6318_c0_seq1	40S ribosomal protein S15 OS=Oryza sativa subsp. japonica GN=RPS15 PE=2 SV=2	5.17E-41
Pg_Root6403_c0_seq1	Dehydrin ERD14 OS=Arabidopsis thaliana GN=ERD14 PE=1 SV=1	2.05E-16
Pg_Root6418_c0_seq3	30S ribosomal protein S12 OS=Rhizobium leguminosarum bv. trifolii (strain WSM2304) GN=rpsL PE=3 SV=1	5.91E-31
Pg_Root6419_c0_seq2	60S ribosomal protein L15 OS=Neurospora crassa (strain ATCC 24698 / 74-OR23-1A / CBS 708.71 / DSM 1257 / FGSC 987) GN=rpl-15 PE=3 SV=1	4.26E-32
Pg_Root6448_c0_seq1	Copia protein OS=Drosophila melanogaster GN=GIP PE=1 SV=3	2.18E-17
Pg_Root6452_c0_seq1	ABC transporter B family member 19 OS=Arabidopsis thaliana GN=ABCB19 PE=1 SV=1	1.46E-06
Pg_Root6470_c0_seq1	Probable GH family 25 lysozyme 4 OS=Dictyostelium discoideum GN=DDB_G0293492 PE=3 SV=1	5.76E-22
Pg_Root6526_c0_seq1	Probable monodehydroascorbate reductase, cytoplasmic isoform 3 OS=Arabidopsis thaliana GN=At3g52880 PE=1 SV=1	6.05E-28
Pg_Root6527_c0_seq1	Retrovirus-related Pol polyprotein from transposon 17.6 OS=Drosophila melanogaster GN=pol PE=4 SV=1	8.85E-33
Pg_Root6531_c0_seq1	Putative amidase C869.01 OS=Schizosaccharomyces pombe (strain 972 / ATCC 24843) GN=SPAC869.01 PE=3 SV=1	4.98E-12
Pg_Root6567_c0_seq1	Probable transcription factor KAN4 OS=Arabidopsis thaliana GN=KAN4 PE=1 SV=1	5.80E-08
Pg_Root6579_c0_seq1	40S ribosomal protein S12 OS=Cyanophora paradoxa GN=RPS12 PE=2 SV=1	4.17E-53
Pg_Root6594_c1_seq1	Chlorophyll synthase, chloroplastic OS=Arabidopsis thaliana GN=CHLG PE=2 SV=1	2.05E-35
Pg_Root6689_c0_seq1	Homogentisate phytyltransferase 1, chloroplastic OS=Arabidopsis thaliana GN=VTE2-1 PE=2 SV=1	7.82E-62
Pg_Root6746_c0_seq1	RNA polymerase sigma-H factor OS=Pseudomonas aeruginosa (strain ATCC 15692 / PAO1 / 1C / PRS 101 / LMG 12228) GN=algU PE=3 SV=1	3.79E-10
Pg_Root6748_c0_seq1	Peamaclein OS=Prunus persica PE=1 SV=1	4.56E-30
Pg_Root6748_c0_seq2	Peamaclein OS=Prunus persica PE=1 SV=1	2.54E-29
Pg_Root6749_c0_seq1	Protein TIFY 5A OS=Arabidopsis thaliana GN=TIFY5A PE=1 SV=1	1.85E-16
Pg_Root6757_c0_seq1	Methylmalonate semialdehyde dehydrogenase [acylating] 1 OS=Geobacillus kaustophilus (strain HTA426) GN=iolA1 PE=3 SV=1	3.15E-26
Pg_Root6783_c0_seq1	Legumin B OS=Gossypium hirsutum GN=LEGB PE=2 SV=1	7.87E-102
Pg_Root6798_c0_seq1	Assembly protein OS=Enterobacteria phage MS2 GN=A PE=1 SV=1	1.99E-07
Pg_Root6801_c0_seq1	Probable inactive leucine-rich repeat receptor-like protein kinase At5g20690 OS=Arabidopsis thaliana GN=At5g20690 PE=2 SV=4	9.25E-38
Pg_Root6838_c0_seq1	Dynamin-related protein 4C OS=Arabidopsis thaliana GN=DRP4C PE=2 SV=1	7.49E-23
Pg_Root6851_c0_seq1	Uncharacterized protein ZK1073.1 OS=Caenorhabditis elegans GN=ZK1073.1 PE=3 SV=1	1.36E-52
Pg_Root6864_c0_seq1	Uncharacterized protein PM0901 OS=Pasteurella multocida (strain Pm70) GN=PM0901 PE=4 SV=1	1.55E-07
Pg_Root6926_c0_seq1	Putative serine protease K12H4.7 OS=Caenorhabditis elegans GN=K12H4.7 PE=3 SV=2	3.21E-40
Pg_Root6933_c0_seq1	30S ribosomal protein S16 OS=Parabacteroides distasonis (strain ATCC 8503 / DSM 20701 / NCTC 11152) GN=rpsP PE=3 SV=1	1.95E-16
Pg_Root6948_c0_seq1	Cytochrome P450 71B3 OS=Arabidopsis thaliana GN=CYP71B3 PE=2 SV=2	4.73E-34
Pg_Root6958_c0_seq1	50S ribosomal protein L11 OS=Flavobacterium johnsoniae (strain ATCC 17061 / DSM 2064 / UW101) GN=rplK PE=3 SV=1	3.38E-63
Pg_Root6962_c0_seq1	Cyclin-A1-1 OS=Oryza sativa subsp. japonica GN=CYCA1-1 PE=2 SV=1	2.43E-08
Pg_Root6985_c0_seq1	Protein TraL OS=Salmonella typhi GN=traL PE=4 SV=1	3.33E-08
Pg_Root6997_c0_seq1	Tetrahydrocannabinolic acid synthase OS=Cannabis sativa PE=1 SV=1	5.23E-18
Pg_Root7018_c0_seq1	Histone H3 OS=Coccidioides immitis (strain RS) GN=HHT1 PE=3 SV=1	3.38E-48
Pg_Root7025_c0_seq1	30S ribosomal protein S16 OS=Flavobacterium psychrophilum (strain JIP02/86 / ATCC 49511) GN=rpsP PE=3 SV=1	6.72E-78
Pg_Root7040_c0_seq1	ABC transporter B family member 9 OS=Arabidopsis thaliana GN=ABCB9 PE=3 SV=2	1.35E-31
Pg_Root7059_c1_seq1	Caffeoyl-CoA O-methyltransferase 1 OS=Arabidopsis thaliana GN=CCOAOMT1 PE=1 SV=1	4.75E-60
Pg_Root7065_c0_seq1	Protease 2 OS=Moraxella lacunata GN=ptrB PE=3 SV=1	3.71E-14
Pg_Root7074_c0_seq1	Cleavage stimulation factor subunit 2 tau variant OS=Homo sapiens GN=CSTF2T PE=1 SV=1	3.53E-21
Pg_Root7075_c0_seq2	Floral homeotic protein AGAMOUS OS=Panax ginseng GN=AG2 PE=2 SV=1	1.12E-33
Pg_Root7106_c0_seq1	40S ribosomal protein S19-1 OS=Arabidopsis thaliana GN=RPS19A PE=2 SV=1	2.36E-57
Pg_Root7106_c0_seq2	40S ribosomal protein S19-1 OS=Arabidopsis thaliana GN=RPS19A PE=2 SV=1	2.63E-50
Pg_Root7108_c1_seq1	Heme-binding protein 2 OS=Mus musculus GN=Hebp2 PE=1 SV=1	1.52E-18
Pg_Root7117_c0_seq1	Probable transcription repressor OFP9 OS=Arabidopsis thaliana GN=OFP9 PE=3 SV=1	2.62E-25
Pg_Root7148_c0_seq1	ATP synthase subunit alpha, mitochondrial OS=Schizosaccharomyces pombe (strain 972 / ATCC 24843) GN=atp1 PE=3 SV=1	2.94E-34
Pg_Root7161_c0_seq1	Coronin-A OS=Dictyostelium discoideum GN=corA PE=1 SV=2	1.42E-73
Pg_Root7167_c0_seq1	Retrovirus-related Pol polyprotein from transposon TNT 1-94 OS=Nicotiana tabacum PE=2 SV=1	5.59E-19
Pg_Root7171_c0_seq1	ATP synthase subunit beta OS=Flavobacterium johnsoniae (strain ATCC 17061 / DSM 2064 / UW101) GN=atpD PE=3 SV=1	5.15E-65
Pg_Root7174_c0_seq1	Calcium-regulated actin-bundling protein OS=Dictyostelium discoideum GN=abpB PE=1 SV=1	3.19E-25
Pg_Root7181_c0_seq1	Ubiquitin-60S ribosomal protein L40 OS=Trypanosoma brucei brucei PE=1 SV=2	6.07E-27
Pg_Root7200_c0_seq1	32 kDa beta-galactoside-binding lectin OS=Caenorhabditis elegans GN=lec-1 PE=1 SV=1	3.61E-65
Pg_Root7203_c0_seq1	50S ribosomal protein L35 OS=Delftia acidovorans (strain DSM 14801 / SPH-1) GN=rpmI PE=3 SV=1	1.66E-19
Pg_Root7242_c0_seq1	30S ribosomal protein S21 OS=Flavobacterium johnsoniae (strain ATCC 17061 / DSM 2064 / UW101) GN=rpsU PE=3 SV=1	1.48E-37
Pg_Root7247_c0_seq1	Prestalk protein OS=Dictyostelium discoideum GN=ecmB PE=2 SV=2	3.33E-39
Pg_Root7274_c0_seq1	Serpin-ZX OS=Arabidopsis thaliana GN=At1g47710 PE=1 SV=1	2.52E-41
Pg_Root7274_c1_seq1	Serpin-ZX OS=Arabidopsis thaliana GN=At1g47710 PE=1 SV=1	3.58E-34
Pg_Root7297_c0_seq2	BTB/POZ domain-containing protein At5g03250 OS=Arabidopsis thaliana GN=At5g03250 PE=2 SV=1	1.75E-124
Pg_Root7347_c0_seq1	Dynamin-related protein 4C OS=Arabidopsis thaliana GN=DRP4C PE=2 SV=1	1.37E-131
Pg_Root7366_c0_seq1	Gibberellin 2-beta-dioxygenase 8 OS=Arabidopsis thaliana GN=GA2OX8 PE=1 SV=2	2.50E-51
Pg_Root7369_c0_seq1	Protein DD3-3 OS=Dictyostelium discoideum GN=DD3-3 PE=2 SV=1	1.12E-20
Pg_Root7398_c0_seq1	Uncharacterized mitochondrial protein AtMg00810 OS=Arabidopsis thaliana GN=AtMg00810 PE=4 SV=1	1.98E-51
Pg_Root7419_c0_seq1	GDSL esterase/lipase At1g29660 OS=Arabidopsis thaliana GN=At1g29660 PE=2 SV=1	3.69E-92
Pg_Root7429_c0_seq1	Peroxiredoxin OS=Ascaris suum PE=2 SV=1	2.52E-40
Pg_Root7437_c0_seq1	Acyltransferase-like protein At1g54570, chloroplastic OS=Arabidopsis thaliana GN=At1g54570 PE=2 SV=1	3.18E-28
Pg_Root7437_c1_seq1	Acyltransferase-like protein At1g54570, chloroplastic OS=Arabidopsis thaliana GN=At1g54570 PE=2 SV=1	7.97E-44
Pg_Root7460_c0_seq1	Methyl-CpG-binding domain-containing protein 9 OS=Arabidopsis thaliana GN=MBD9 PE=2 SV=1	6.80E-08
Pg_Root7475_c0_seq1	Plastidic ATP/ADP-transporter OS=Solanum tuberosum PE=2 SV=2	8.28E-22
Pg_Root7490_c0_seq1	30S ribosomal protein 3-1, chloroplastic OS=Arabidopsis thaliana GN=At1g68590 PE=2 SV=1	5.65E-34
Pg_Root7533_c0_seq1	Lysosomal beta glucosidase OS=Dictyostelium discoideum GN=gluA PE=1 SV=2	3.55E-14
Pg_Root7536_c0_seq1	60S ribosomal protein L21 OS=Dictyostelium discoideum GN=rpl21 PE=3 SV=1	2.84E-45
Pg_Root7552_c0_seq1	Adenosylhomocysteinase 2 OS=Arabidopsis thaliana GN=SAHH2 PE=1 SV=1	1.42E-59
Pg_Root7589_c0_seq1	Mavicyanin OS=Cucurbita pepo PE=1 SV=1	2.01E-18
Pg_Root7618_c0_seq1	Protein SUPPRESSOR OF GENE SILENCING 3 OS=Arabidopsis thaliana GN=SGS3 PE=1 SV=1	1.09E-31
Pg_Root7622_c0_seq1	40S ribosomal protein S1 OS=Talaromyces stipitatus (strain ATCC 10500 / CBS 375.48 / QM 6759 / NRRL 1006) GN=rps1 PE=3 SV=1	6.39E-61
Pg_Root7624_c0_seq1	Xin actin-binding repeat-containing protein 2 OS=Mus musculus GN=Xirp2 PE=1 SV=1	1.78E-13
Pg_Root7624_c1_seq1	Actobindin OS=Acanthamoeba castellanii PE=1 SV=2	1.89E-13
Pg_Root7640_c0_seq1	ADP,ATP carrier protein 3, mitochondrial OS=Arabidopsis thaliana GN=AAC3 PE=2 SV=1	3.31E-28
Pg_Root7660_c0_seq1	Cysteine proteinase COT44 (Fragment) OS=Brassica napus PE=2 SV=1	6.15E-16
Pg_Root7703_c0_seq1	Actin-depolymerizing factor 4 OS=Arabidopsis thaliana GN=ADF4 PE=2 SV=2	5.98E-38
Pg_Root7703_c0_seq2	Actin-depolymerizing factor 4 OS=Arabidopsis thaliana GN=ADF4 PE=2 SV=2	7.00E-47
Pg_Root7711_c0_seq1	ADP-ribosylation factor-like protein 8 OS=Drosophila melanogaster GN=Gie PE=1 SV=1	8.56E-17
Pg_Root7713_c0_seq1	Uncharacterized 37.1 kDa protein in transposon TN4556 OS=Streptomyces fradiae PE=3 SV=1	3.27E-11
Pg_Root7721_c0_seq1	L-aspartate oxidase OS=Pseudomonas aeruginosa (strain ATCC 15692 / PAO1 / 1C / PRS 101 / LMG 12228) GN=nadB PE=3 SV=1	4.05E-39
Pg_Root7722_c0_seq1	Probable glycosyltransferase At5g03795 OS=Arabidopsis thaliana GN=At5g03795 PE=3 SV=2	1.39E-126
Pg_Root7775_c0_seq1	Glutamate receptor 2.9 OS=Arabidopsis thaliana GN=GLR2.9 PE=2 SV=1	2.60E-76
Pg_Root7786_c0_seq1	Cytochrome c OS=Thermomyces lanuginosus PE=1 SV=1	4.97E-38
Pg_Root7788_c0_seq1	Glucose-repressible gene protein OS=Neurospora crassa (strain ATCC 24698 / 74-OR23-1A / CBS 708.71 / DSM 1257 / FGSC 987) GN=grg-1 PE=2 SV=1	6.21E-21
Pg_Root7799_c0_seq1	3-ketoacyl-CoA thiolase, peroxisomal OS=Yarrowia lipolytica (strain CLIB 122 / E 150) GN=POT1 PE=3 SV=1	9.21E-16
Pg_Root7807_c0_seq1	40S ribosomal protein S11-B OS=Saccharomyces cerevisiae (strain ATCC 204508 / S288c) GN=RPS11B PE=1 SV=1	5.57E-24
Pg_Root7813_c0_seq1	Oxygen-dependent choline dehydrogenase OS=Acinetobacter baumannii (strain AYE) GN=betA PE=3 SV=1	2.59E-10
Pg_Root7838_c0_seq1	Polyribonucleotide nucleotidyltransferase OS=Cytophaga hutchinsonii (strain ATCC 33406 / NCIMB 9469) GN=pnp PE=3 SV=1	7.72E-26
Pg_Root7901_c0_seq1	DUF21 domain-containing protein At4g33700 OS=Arabidopsis thaliana GN=CBSDUF6 PE=1 SV=1	2.98E-39
Pg_Root7902_c0_seq1	Protein disulfide-isomerase A6 OS=Mesocricetus auratus GN=PDIA6 PE=1 SV=1	3.01E-30
Pg_Root7907_c0_seq1	40S ribosomal protein S12 OS=Trypanosoma brucei brucei GN=RPS12 PE=2 SV=2	5.59E-46
Pg_Root7922_c0_seq1	DNA-binding protein HU-beta OS=Vibrio cholerae serotype O1 (strain ATCC 39315 / El Tor Inaba N16961) GN=hupB PE=3 SV=1	2.46E-21
Pg_Root7936_c0_seq1	RNA polymerase sigma factor RpoS OS=Vibrio cholerae serotype O1 (strain ATCC 39315 / El Tor Inaba N16961) GN=rpoS PE=3 SV=1	2.80E-39
Pg_Root7947_c0_seq1	Elongation factor G OS=Gramella forsetii (strain KT0803) GN=fusA PE=3 SV=1	3.47E-127
Pg_Root7949_c0_seq1	60S ribosomal protein L5 OS=Suberites domuncula GN=RPL5 PE=2 SV=1	1.09E-119
Pg_Root7998_c0_seq1	Cytochrome P450 CYP736A12 OS=Panax ginseng PE=2 SV=1	6.31E-26
Pg_Root8000_c0_seq1	60S ribosomal protein L29 OS=Rattus norvegicus GN=Rpl29 PE=1 SV=3	3.44E-07
Pg_Root8013_c0_seq1	Histone H1 OS=Emericella nidulans (strain FGSC A4 / ATCC 38163 / CBS 112.46 / NRRL 194 / M139) GN=hhoA PE=3 SV=1	6.77E-15
Pg_Root8024_c0_seq1	50S ribosomal protein L11 OS=Cellvibrio japonicus (strain Ueda107) GN=rplK PE=3 SV=1	2.20E-65
Pg_Root8065_c0_seq1	Calcyphosin-like protein OS=Mus musculus GN=Capsl PE=2 SV=4	2.20E-26
Pg_Root8079_c0_seq1	Plasma membrane ATPase 1 OS=Solanum lycopersicum GN=LHA1 PE=2 SV=1	1.84E-28
Pg_Root8090_c0_seq1	40S ribosomal protein S29 OS=Ixodes scapularis GN=RpS29 PE=3 SV=1	7.03E-29
Pg_Root8117_c0_seq1	Phospholipase A1-Ibeta2, chloroplastic OS=Arabidopsis thaliana GN=At4g16820 PE=1 SV=2	6.59E-50
Pg_Root8122_c0_seq1	Probable serine/threonine-protein kinase DDB_G0271402 OS=Dictyostelium discoideum GN=DDB_G0271402 PE=3 SV=1	4.72E-06
Pg_Root8127_c0_seq1	UPF0337 protein bsl1473 OS=Bradyrhizobium diazoefficiens (strain JCM 10833 / IAM 13628 / NBRC 14792 / USDA 110) GN=bsl1473 PE=3 SV=2	1.08E-07
Pg_Root8146_c0_seq1	Eukaryotic translation initiation factor 3 subunit E OS=Nematostella vectensis GN=v1g163572 PE=3 SV=1	6.71E-22
Pg_Root8148_c0_seq1	Phosphatidylinositol 4-kinase gamma 6 OS=Arabidopsis thaliana GN=PI4KG6 PE=2 SV=1	1.36E-27
Pg_Root8151_c0_seq1	Adenylate isopentenyltransferase 1, chloroplastic OS=Arabidopsis thaliana GN=IPT1 PE=1 SV=2	6.52E-52
Pg_Root8184_c0_seq1	Calreticulin OS=Oryctolagus cuniculus GN=CALR PE=1 SV=1	7.82E-67
Pg_Root8190_c0_seq1	FACT complex subunit ssrp1-B OS=Caenorhabditis elegans GN=hmg-3 PE=3 SV=1	2.18E-12
Pg_Root8219_c0_seq1	Syntaxin-1B OS=Ovis aries GN=STX1B PE=2 SV=1	3.40E-19
Pg_Root8227_c0_seq1	Photosystem II reaction center PSB28 protein, chloroplastic OS=Arabidopsis thaliana GN=PSB28 PE=2 SV=1	3.58E-14
Pg_Root8228_c0_seq1	Cysteine proteinase OS=Plasmodium vinckei PE=3 SV=1	1.11E-06
Pg_Root8234_c0_seq1	30S ribosomal protein S10 OS=Kocuria rhizophila (strain ATCC 9341 / DSM 348 / NBRC 103217 / DC2201) GN=rpsJ PE=3 SV=1	8.52E-38
Pg_Root8243_c0_seq1	Major outer membrane lipoprotein OS=Pseudomonas aeruginosa (strain ATCC 15692 / PAO1 / 1C / PRS 101 / LMG 12228) GN=oprI PE=3 SV=1	3.00E-06
Pg_Root8245_c0_seq1	Aly/REF export factor 2 OS=Mus musculus GN=Alyref2 PE=1 SV=1	3.02E-08
Pg_Root8280_c0_seq1	Chaperonin CPN60-like 1, mitochondrial OS=Arabidopsis thaliana GN=At2g33210 PE=2 SV=1	3.87E-17
Pg_Root8345_c0_seq1	RNA polymerase-binding transcription factor CarD OS=Mycobacterium smegmatis (strain ATCC 700084 / mc(2)155) GN=carD PE=1 SV=1	3.60E-33
Pg_Root8349_c0_seq1	Oleoyl-acyl carrier protein thioesterase, chloroplastic (Fragment) OS=Coriandrum sativum GN=FATA PE=2 SV=1	1.83E-06
Pg_Root8407_c0_seq1	Eukaryotic translation initiation factor 3 subunit G OS=Caenorhabditis elegans GN=eif-3.G PE=3 SV=1	1.82E-19
Pg_Root8423_c0_seq1	Aldose 1-epimerase OS=Bos taurus GN=GALM PE=2 SV=1	6.81E-34
Pg_Root8499_c0_seq1	50S ribosomal protein L5 OS=Methylobacillus flagellatus (strain KT / ATCC 51484 / DSM 6875) GN=rplE PE=3 SV=1	6.29E-72
Pg_Root8500_c0_seq1	GDSL esterase/lipase 7 OS=Arabidopsis thaliana GN=GLIP7 PE=2 SV=1	4.50E-68
Pg_Root8508_c0_seq1	Protein ariadne-2 OS=Drosophila melanogaster GN=ari-2 PE=2 SV=1	6.75E-06
Pg_Root8521_c0_seq1	Receptor expression-enhancing protein 5 OS=Bos taurus GN=REEP5 PE=2 SV=1	7.92E-20
Pg_Root8530_c0_seq1	Glutamate receptor 3.4 OS=Arabidopsis thaliana GN=GLR3.4 PE=2 SV=2	6.83E-18
Pg_Root8531_c0_seq1	NADH-ubiquinone oxidoreductase chain 6 OS=Ustilago maydis (strain 521 / FGSC 9021) GN=ND6 PE=3 SV=1	6.68E-16
Pg_Root8614_c0_seq1	Serine/arginine-rich splicing factor RS31A OS=Arabidopsis thaliana GN=RS31A PE=2 SV=1	3.25E-11
Pg_Root8635_c0_seq1	60S ribosomal protein L18 OS=Caenorhabditis elegans GN=rpl-18 PE=3 SV=1	1.41E-20
Pg_Root8682_c0_seq1	Diaminopropionate ammonia-lyase OS=Escherichia coli (strain K12) GN=ygeX PE=1 SV=1	1.15E-13
Pg_Root8721_c0_seq1	Mitochondrial import inner membrane translocase subunit TIM16 OS=Saccharomyces cerevisiae (strain ATCC 204508 / S288c) GN=PAM16 PE=1 SV=1	2.40E-11
Pg_Root8756_c0_seq1	40S ribosomal protein S6 OS=Gallus gallus GN=RPS6 PE=2 SV=1	3.19E-18
Pg_Root8837_c0_seq1	Thymidine kinase OS=Vaccinia virus (strain Ankara) GN=TK PE=1 SV=1	1.77E-35
Pg_Root8852_c0_seq1	3-isopropylmalate dehydratase large subunit OS=Arabidopsis thaliana GN=IIL1 PE=1 SV=1	5.38E-40
Pg_Root8894_c0_seq1	Pleiotropic drug resistance protein 13 OS=Oryza sativa subsp. japonica GN=PDR13 PE=3 SV=1	7.68E-31
Pg_Root8905_c0_seq1	Serine/threonine-protein kinase SMU1 OS=Ustilago maydis (strain 521 / FGSC 9021) GN=SMU1 PE=3 SV=1	1.65E-25
Pg_Root8942_c0_seq1	DUF21 domain-containing protein At2g14520 OS=Arabidopsis thaliana GN=CBSDUF3 PE=2 SV=2	2.83E-08
Pg_Root8956_c0_seq1	Eukaryotic translation initiation factor 3 subunit C OS=Arabidopsis thaliana GN=TIF3C1 PE=1 SV=2	8.41E-38
Pg_Root8985_c0_seq1	60S ribosomal protein L3 OS=Toxocara canis GN=RPL3 PE=2 SV=2	3.38E-75
Pg_Root9019_c0_seq1	60S ribosomal protein L15 OS=Neurospora crassa (strain ATCC 24698 / 74-OR23-1A / CBS 708.71 / DSM 1257 / FGSC 987) GN=rpl-15 PE=3 SV=1	6.66E-45
Pg_Root9020_c0_seq1	Adaptive-response sensory-kinase SasA OS=Nostoc sp. (strain PCC 7120 / UTEX 2576) GN=sasA PE=3 SV=1	4.48E-13
Pg_Root9036_c0_seq1	40S ribosomal protein SA OS=Sparus aurata GN=rpsa PE=2 SV=2	3.21E-42
Pg_Root9037_c0_seq1	Gag-Pol polyprotein OS=Human immunodeficiency virus type 2 subtype B (isolate D205) GN=gag-pol PE=3 SV=3	8.78E-06
Pg_Root9049_c0_seq1	Bifunctional monodehydroascorbate reductase and carbonic anhydrase nectarin-3 OS=Nicotiana langsdorffii x Nicotiana sanderae GN=NEC3 PE=1 SV=1	3.57E-23
Pg_Root9080_c0_seq1	Probable protein disulfide-isomerase A4 OS=Caenorhabditis elegans GN=C14B9.2 PE=3 SV=2	1.99E-21
Pg_Root9118_c0_seq1	ABC transporter F family member 1 OS=Arabidopsis thaliana GN=ABCF1 PE=1 SV=1	8.43E-31
Pg_Root9128_c0_seq1	Heat shock protein 83 OS=Ipomoea nil GN=HSP83A PE=2 SV=1	8.49E-25
Pg_Root9180_c0_seq1	Cold shock protein CapB OS=Pseudomonas syringae pv. tomato (strain DC3000) GN=capB PE=3 SV=1	4.88E-19
Pg_Root9185_c0_seq1	Agamous-like MADS-box protein AGL62 OS=Arabidopsis thaliana GN=AGL62 PE=1 SV=1	9.14E-12
Pg_Root9190_c0_seq1	NADH dehydrogenase [ubiquinone] 1 alpha subcomplex subunit 10, mitochondrial OS=Drosophila melanogaster GN=ND42 PE=2 SV=2	9.20E-14
Pg_Root9249_c0_seq1	Cytochrome c oxidase subunit 3 OS=Magnaporthe grisea GN=COX3 PE=3 SV=1	3.37E-26
Pg_Root9281_c0_seq1	Protein disulfide-isomerase OS=Humicola insolens PE=1 SV=1	7.55E-34
Pg_Root9293_c0_seq1	41 kDa peptidyl-prolyl cis-trans isomerase OS=Neurospora crassa (strain ATCC 24698 / 74-OR23-1A / CBS 708.71 / DSM 1257 / FGSC 987) GN=cyp41 PE=1 SV=1	2.76E-33
Pg_Root9444_c0_seq1	40S ribosomal protein S23 OS=Caenorhabditis elegans GN=rps-23 PE=3 SV=1	7.43E-89
Pg_Root9454_c0_seq1	ATP-dependent zinc metalloprotease FtsH 4 OS=Sorangium cellulosum (strain So ce56) GN=ftsH4 PE=3 SV=1	8.85E-07
Pg_Root9470_c0_seq1	Zinc finger protein STOP1 homolog OS=Oryza sativa subsp. japonica GN=Os01g0871200 PE=2 SV=1	5.56E-19
Pg_Root9475_c0_seq1	Branched-chain-amino-acid aminotransferase 2, chloroplastic OS=Arabidopsis thaliana GN=BCAT2 PE=1 SV=1	2.17E-17
Pg_Root9484_c0_seq1	40S ribosomal protein S25 OS=Leishmania infantum GN=RPS25 PE=2 SV=1	1.20E-15
Pg_Root9525_c0_seq1	Omega-3 fatty acid desaturase, endoplasmic reticulum OS=Nicotiana tabacum GN=FAD3 PE=2 SV=1	7.75E-31
Pg_Root9529_c0_seq1	Phospholipase D delta OS=Arabidopsis thaliana GN=PLDDELTA PE=1 SV=2	2.55E-35
Pg_Root9541_c0_seq1	60S ribosomal protein L13 OS=Schizosaccharomyces pombe (strain 972 / ATCC 24843) GN=rpl13 PE=1 SV=1	1.60E-34
Pg_Root9552_c0_seq1	PTI1-like tyrosine-protein kinase 2 OS=Arabidopsis thaliana GN=PTI12 PE=1 SV=1	5.83E-40
Pg_Root9571_c0_seq1	60S ribosomal protein L34-A OS=Saccharomyces cerevisiae (strain ATCC 204508 / S288c) GN=RPL34A PE=1 SV=1	1.02E-39
Pg_Root9576_c0_seq1	Aspartic protease 6 OS=Caenorhabditis elegans GN=asp-6 PE=3 SV=1	3.84E-19
Pg_Root9606_c0_seq1	Laccase-17 OS=Arabidopsis thaliana GN=LAC17 PE=2 SV=1	9.86E-21
Pg_Root9617_c0_seq1	Retrovirus-related Pol polyprotein from transposon 17.6 OS=Drosophila melanogaster GN=pol PE=4 SV=1	1.14E-07
Pg_Root9642_c0_seq1	Putative serine protease pcp-1 OS=Caenorhabditis elegans GN=pcp-1 PE=1 SV=2	3.44E-23
Pg_Root9681_c0_seq1	Transposon Tf2-11 polyprotein OS=Schizosaccharomyces pombe (strain 972 / ATCC 24843) GN=Tf2-11 PE=3 SV=1	9.13E-12
Pg_Root9682_c0_seq1	Guanine nucleotide-binding protein alpha-1 subunit OS=Dictyostelium discoideum GN=gpaA PE=2 SV=1	5.06E-33
Pg_Root9693_c0_seq1	SPX domain-containing membrane protein At4g22990 OS=Arabidopsis thaliana GN=At4g22990 PE=2 SV=2	7.62E-158
Pg_Root9701_c0_seq1	Indole-3-pyruvate monooxygenase YUCCA2 OS=Arabidopsis thaliana GN=YUC2 PE=1 SV=1	6.18E-36
Pg_Root9725_c0_seq1	Copal-8-ol diphosphate hydratase, chloroplastic OS=Cistus creticus subsp. creticus GN=CLS PE=1 SV=1	7.57E-06
Pg_Root9767_c0_seq1	60S ribosomal protein L3 OS=Neurospora crassa (strain ATCC 24698 / 74-OR23-1A / CBS 708.71 / DSM 1257 / FGSC 987) GN=rpl-3 PE=3 SV=1	9.66E-29
Pg_Root9845_c0_seq1	50S ribosomal protein L14 OS=Xanthomonas campestris pv. campestris (strain ATCC 33913 / NCPPB 528 / LMG 568) GN=rplN PE=3 SV=1	3.47E-24
Pg_Root9846_c0_seq1	Elongation factor 1-alpha OS=Coccidioides immitis (strain RS) GN=TEF PE=2 SV=2	5.00E-47
Pg_Root9854_c0_seq1	Neutral ceramidase OS=Arabidopsis thaliana GN=At2g38010 PE=3 SV=1	3.11E-35
Pg_Root9878_c0_seq1	Prestalk protein OS=Dictyostelium discoideum GN=ecmB PE=2 SV=2	1.43E-14
Pg_Root9932_c0_seq1	Protein YABBY 1 OS=Oryza sativa subsp. japonica GN=YAB1 PE=2 SV=1	3.62E-06
Pg_Root9958_c0_seq1	Eukaryotic translation initiation factor 5A OS=Spodoptera frugiperda GN=eIF-5A PE=2 SV=1	2.63E-36
Pg_Root9988_c0_seq1	Xyloglucan galactosyltransferase KATAMARI1 OS=Arabidopsis thaliana GN=KAM1 PE=1 SV=1	6.74E-112
Pg_Root10035_c0_seq1	ADP-ribosylation factor-like protein 1 OS=Saccharomyces cerevisiae (strain ATCC 204508 / S288c) GN=ARL1 PE=1 SV=4	1.34E-10
Pg_Root10046_c0_seq1	WEB family protein At2g40480 OS=Arabidopsis thaliana GN=At2g40480 PE=2 SV=1	1.10E-36
Pg_Root10073_c0_seq1	Eukaryotic translation initiation factor 4 gamma 2 OS=Mus musculus GN=Eif4g2 PE=1 SV=2	4.45E-09
Pg_Root10079_c0_seq1	Nascent polypeptide-associated complex subunit beta OS=Gibberella zeae (strain PH-1 / ATCC MYA-4620 / FGSC 9075 / NRRL 31084) GN=EGD1 PE=3 SV=2	4.36E-08
Pg_Root10086_c0_seq1	Elongation factor 1-gamma 1 OS=Oryza sativa subsp. japonica GN=Os02g0220600 PE=2 SV=1	1.13E-18
Pg_Root10098_c0_seq1	Cytochrome b OS=Caenorhabditis briggsae GN=ctb-1 PE=3 SV=3	4.16E-21
Pg_Root10126_c0_seq1	Bicarbonate transport system permease protein CmpB OS=Synechococcus sp. (strain ATCC 27144 / PCC 6301 / SAUG 1402/1) GN=cmpB PE=3 SV=1	5.34E-13
Pg_Root10184_c0_seq1	116 kDa U5 small nuclear ribonucleoprotein component OS=Mus musculus GN=Eftud2 PE=2 SV=1	2.89E-32
Pg_Root10211_c0_seq1	40S ribosomal protein S16 OS=Debaryomyces hansenii (strain ATCC 36239 / CBS 767 / JCM 1990 / NBRC 0083 / IGC 2968) GN=RPS16 PE=3 SV=1	9.59E-19
Pg_Root10233_c0_seq1	Lamin-like protein OS=Arabidopsis thaliana GN=At5g15350 PE=1 SV=1	1.28E-15
Pg_Root10237_c0_seq1	Assembly protein OS=Enterobacteria phage GA GN=A PE=2 SV=1	2.84E-13
Pg_Root10251_c0_seq2	Retrovirus-related Pol polyprotein from transposon TNT 1-94 OS=Nicotiana tabacum PE=2 SV=1	5.10E-27
Pg_Root10253_c0_seq1	5-methyltetrahydropteroyltriglutamate--homocysteine methyltransferase OS=Dictyostelium discoideum GN=metE PE=1 SV=1	2.94E-50
Pg_Root10320_c0_seq1	Elongation factor 1-gamma 3 OS=Oryza sativa subsp. japonica GN=Os06g0571400 PE=2 SV=1	1.11E-51
Pg_Root10328_c0_seq1	SCF ubiquitin ligase complex protein SKP1b OS=Dictyostelium discoideum GN=fpaB-1 PE=1 SV=1	1.56E-54
Pg_Root10338_c0_seq1	L-ascorbate oxidase OS=Nicotiana tabacum GN=AAO PE=2 SV=1	7.69E-29
Pg_Root10339_c0_seq1	Piriformospora indica-insensitive protein 2 OS=Arabidopsis thaliana GN=PII-2 PE=2 SV=1	6.92E-90
Pg_Root10365_c0_seq1	40S ribosomal protein S3a-2 OS=Arabidopsis thaliana GN=RPS3AB PE=2 SV=3	2.26E-45
Pg_Root10380_c0_seq1	Vitellogenin-2 OS=Periplaneta americana GN=VG2 PE=2 SV=1	4.57E-32
Pg_Root10407_c0_seq1	30S ribosomal protein S3 OS=Saccharophagus degradans (strain 2-40 / ATCC 43961 / DSM 17024) GN=rpsC PE=3 SV=1	5.97E-119
Pg_Root10462_c0_seq1	V-type proton ATPase 16 kDa proteolipid subunit 2/3 OS=Caenorhabditis briggsae GN=vha-2 PE=3 SV=1	1.32E-21
Pg_Root10497_c0_seq1	E3 ubiquitin protein ligase DRIP2 OS=Arabidopsis thaliana GN=DRIP2 PE=1 SV=1	1.07E-35
Pg_Root10500_c0_seq1	Uncharacterized protein At2g34160 OS=Arabidopsis thaliana GN=At2g34160 PE=1 SV=1	1.01E-13
Pg_Root10521_c0_seq1	WPP domain-interacting tail-anchored protein 1 OS=Arabidopsis thaliana GN=WIT1 PE=1 SV=2	8.20E-22
Pg_Root10562_c1_seq1	ALA-interacting subunit 1 OS=Arabidopsis thaliana GN=ALIS1 PE=1 SV=1	4.15E-50
Pg_Root10569_c0_seq1	Ras-related protein RABH1b OS=Arabidopsis thaliana GN=RABH1B PE=1 SV=1	4.27E-42
Pg_Root10578_c0_seq1	Calcineurin subunit B type 1 OS=Dictyostelium discoideum GN=cnbA PE=1 SV=1	2.04E-68
Pg_Root10588_c0_seq1	Probable disease resistance protein At5g45510 OS=Arabidopsis thaliana GN=At5g45510 PE=1 SV=2	6.00E-41
Pg_Root10595_c0_seq1	50S ribosomal protein L28 OS=Flavobacterium johnsoniae (strain ATCC 17061 / DSM 2064 / UW101) GN=rpmB PE=3 SV=1	3.05E-47
Pg_Root10618_c0_seq1	ATP synthase subunit alpha OS=Flavobacterium johnsoniae (strain ATCC 17061 / DSM 2064 / UW101) GN=atpA PE=3 SV=1	1.78E-44
Pg_Root10630_c0_seq1	Pyrophosphate-energized vacuolar membrane proton pump 1 OS=Arabidopsis thaliana GN=AVP1 PE=1 SV=1	3.60E-86
Pg_Root10639_c0_seq1	Heat shock 70 kDa protein (Fragment) OS=Leishmania major GN=HSP70 PE=3 SV=1	3.06E-69
Pg_Root10660_c0_seq1	Thiol protease SEN102 OS=Hemerocallis sp. GN=SEN102 PE=2 SV=1	5.57E-18
Pg_Root10718_c0_seq1	40S ribosomal protein S21 OS=Caenorhabditis briggsae GN=rps21 PE=3 SV=1	9.16E-42
Pg_Root10719_c0_seq1	Reticulon-1-A OS=Xenopus laevis GN=rtn1-a PE=2 SV=1	8.90E-12
Pg_Root10728_c0_seq1	Small glutamine-rich tetratricopeptide repeat-containing protein beta OS=Homo sapiens GN=SGTB PE=1 SV=1	2.68E-16
Pg_Root10742_c0_seq1	Protein ECERIFERUM 3 OS=Arabidopsis thaliana GN=CER3 PE=1 SV=1	7.34E-88
Pg_Root10785_c0_seq1	Probable endo-beta-1,4-glucanase D OS=Neosartorya fischeri (strain ATCC 1020 / DSM 3700 / FGSC A1164 / NRRL 181) GN=eglD PE=3 SV=1	2.77E-48
Pg_Root10794_c0_seq1	Acyl carrier protein OS=Cellvibrio japonicus (strain Ueda107) GN=acpP PE=3 SV=1	7.16E-34
Pg_Root10805_c0_seq1	SufE-like protein, chloroplastic OS=Arabidopsis thaliana GN=SUFE PE=1 SV=2	3.42E-56
Pg_Root10829_c0_seq1	Protease Do-like 2, chloroplastic OS=Arabidopsis thaliana GN=DEGP2 PE=1 SV=2	8.46E-08
Pg_Root10831_c0_seq1	Polygalacturonase At1g48100 OS=Arabidopsis thaliana GN=At1g48100 PE=2 SV=1	2.22E-60
Pg_Root10834_c0_seq1	Protein NRT1/ PTR FAMILY 7.1 OS=Arabidopsis thaliana GN=NPF7.1 PE=2 SV=1	1.79E-139
Pg_Root10843_c0_seq1	60S ribosomal protein L31 OS=Spodoptera frugiperda GN=RpL31 PE=2 SV=1	3.42E-60
Pg_Root10849_c0_seq1	S-adenosylmethionine synthase 3 OS=Arabidopsis thaliana GN=METK3 PE=1 SV=1	0
Pg_Root10861_c0_seq1	Probable protein phosphatase 2C 54 OS=Oryza sativa subsp. japonica GN=Os06g0179700 PE=2 SV=1	4.57E-11
Pg_Root10896_c0_seq1	Myosin light chain alkali OS=Drosophila simulans GN=Mlc1 PE=4 SV=3	3.25E-22
Pg_Root10896_c1_seq1	Myosin light chain alkali OS=Drosophila simulans GN=Mlc1 PE=4 SV=3	1.34E-06
Pg_Root10899_c0_seq1	30S ribosomal protein S5 OS=Porphyromonas gingivalis (strain ATCC BAA-308 / W83) GN=rpsE PE=3 SV=1	4.29E-18
Pg_Root10906_c0_seq1	60S ribosomal protein L23 OS=Rattus norvegicus GN=Rpl23 PE=2 SV=1	3.56E-68
Pg_Root10935_c0_seq1	Peroxisomal membrane protein 13 OS=Arabidopsis thaliana GN=PEX13 PE=1 SV=1	9.18E-50
Pg_Root10946_c0_seq1	60S ribosomal protein L11 OS=Leishmania chagasi GN=RPL11 PE=2 SV=1	3.20E-72
Pg_Root10972_c0_seq1	Peptidyl-prolyl cis-trans isomerase CYP28, chloroplastic OS=Arabidopsis thaliana GN=CYP28 PE=1 SV=1	3.78E-29
Pg_Root11000_c0_seq1	Transcription factor DIVARICATA OS=Antirrhinum majus GN=DIVARICATA PE=2 SV=1	1.83E-24
Pg_Root11001_c0_seq1	30S ribosomal protein S7 OS=Cytophaga hutchinsonii (strain ATCC 33406 / NCIMB 9469) GN=rpsG PE=3 SV=1	2.80E-82
Pg_Root11022_c0_seq1	Uncharacterized 9.4 kDa protein OS=Escherichia coli PE=4 SV=1	9.25E-25
Pg_Root11022_c1_seq1	Streptomycin 3&apos;&apos;-adenylyltransferase OS=Escherichia coli GN=aadA PE=4 SV=1	1.10E-55
Pg_Root11075_c0_seq1	30S ribosomal protein S12 OS=Pseudomonas aeruginosa (strain ATCC 15692 / PAO1 / 1C / PRS 101 / LMG 12228) GN=rpsL PE=3 SV=1	2.61E-54
Pg_Root11082_c0_seq1	Glutathione S-transferase F8, chloroplastic OS=Arabidopsis thaliana GN=GSTF8 PE=1 SV=3	1.72E-42
Pg_Root11092_c0_seq1	60S ribosomal protein L5 OS=Drosophila melanogaster GN=RpL5 PE=1 SV=2	2.33E-44
Pg_Root11141_c0_seq1	Uncharacterized FCP1 homology domain-containing protein C1271.03c OS=Schizosaccharomyces pombe (strain 972 / ATCC 24843) GN=SPBC1271.03c PE=4 SV=1	2.79E-06
Pg_Root11183_c0_seq1	Cytochrome P450 89A2 OS=Arabidopsis thaliana GN=CYP89A2 PE=2 SV=2	2.22E-32
Pg_Root11187_c0_seq1	Histone H3 OS=Caenorhabditis elegans GN=his-2 PE=1 SV=4	2.95E-20
Pg_Root11196_c0_seq1	Adenylate kinase OS=Beijerinckia indica subsp. indica (strain ATCC 9039 / DSM 1715 / NCIB 8712) GN=adk PE=3 SV=1	7.75E-17
Pg_Root11201_c0_seq1	Uncharacterized mitochondrial protein AtMg01250 OS=Arabidopsis thaliana GN=AtMg01250 PE=4 SV=1	3.77E-09
Pg_Root11229_c0_seq1	ATP synthase subunit alpha, mitochondrial OS=Caenorhabditis elegans GN=H28O16.1 PE=1 SV=1	9.41E-87
Pg_Root11234_c0_seq1	Ribonucleoside-diphosphate reductase large subunit OS=Dictyostelium discoideum GN=rnrA PE=3 SV=1	1.14E-33
Pg_Root11238_c0_seq1	Uncharacterized serine carboxypeptidase K10B2.2 OS=Caenorhabditis elegans GN=K10B2.2 PE=3 SV=1	6.00E-95
Pg_Root11254_c0_seq1	Heat shock cognate protein 80 OS=Solanum lycopersicum GN=HSC80 PE=2 SV=1	1.15E-61
Pg_Root11261_c0_seq2	Putative ribonuclease H protein At1g65750 OS=Arabidopsis thaliana GN=At1g65750 PE=3 SV=1	9.37E-11
Pg_Root11322_c0_seq1	S-adenosylmethionine synthase OS=Neurospora crassa (strain ATCC 24698 / 74-OR23-1A / CBS 708.71 / DSM 1257 / FGSC 987) GN=eth-1 PE=2 SV=1	1.35E-71
Pg_Root11329_c0_seq1	Protein TIFY 10B OS=Arabidopsis thaliana GN=TIFY10B PE=1 SV=1	7.98E-12
Pg_Root11352_c0_seq1	ATP synthase subunit alpha, mitochondrial OS=Caenorhabditis elegans GN=H28O16.1 PE=1 SV=1	4.30E-99
Pg_Root11390_c0_seq1	CDK5RAP1-like protein OS=Arabidopsis thaliana GN=At4g36390 PE=2 SV=1	1.76E-26
Pg_Root11399_c0_seq1	UPF0202 protein C20G8.09c OS=Schizosaccharomyces pombe (strain 972 / ATCC 24843) GN=SPAC20G8.09c PE=3 SV=1	8.67E-23
Pg_Root11419_c0_seq1	60S ribosomal protein L24 OS=Caenorhabditis elegans GN=rpl-24.1 PE=3 SV=1	1.25E-13
Pg_Root11436_c0_seq1	Disease resistance protein RPM1 OS=Arabidopsis thaliana GN=RPM1 PE=1 SV=1	2.61E-50
Pg_Root11454_c0_seq1	Epidermal retinol dehydrogenase 2 OS=Homo sapiens GN=SDR16C5 PE=2 SV=2	6.87E-16
Pg_Root11454_c1_seq1	Short-chain dehydrogenase/reductase family 16C member 6 OS=Bos taurus GN=SDR16C6 PE=2 SV=1	2.47E-25
Pg_Root11458_c0_seq1	Cytochrome P450 86A2 OS=Arabidopsis thaliana GN=CYP86A2 PE=1 SV=1	1.56E-23
Pg_Root11474_c0_seq1	Probable 4-coumarate--CoA ligase 5 OS=Oryza sativa subsp. japonica GN=4CL5 PE=2 SV=1	8.08E-15
Pg_Root11492_c0_seq1	Ethylene-responsive transcription factor ERF098 OS=Arabidopsis thaliana GN=ERF098 PE=1 SV=1	1.61E-22
Pg_Root11511_c0_seq1	GDP-mannose 4,6 dehydratase 1 OS=Arabidopsis thaliana GN=GMD1 PE=1 SV=1	1.60E-35
Pg_Root11514_c0_seq1	MLO-like protein 6 OS=Arabidopsis thaliana GN=MLO6 PE=2 SV=2	1.88E-170
Pg_Root11519_c0_seq1	Putative heme-binding peroxidase OS=Gibberella zeae (strain PH-1 / ATCC MYA-4620 / FGSC 9075 / NRRL 31084) GN=FGSG_10606 PE=3 SV=1	6.71E-12
Pg_Root11575_c1_seq1	Protein NRT1/ PTR FAMILY 2.13 OS=Arabidopsis thaliana GN=NPF2.13 PE=1 SV=1	1.66E-97
Pg_Root11579_c0_seq1	Cytochrome P450 71A3 (Fragment) OS=Solanum melongena GN=CYP71A3 PE=2 SV=1	2.99E-29
Pg_Root11583_c0_seq1	40S ribosomal protein S2 OS=Drosophila melanogaster GN=RpS2 PE=1 SV=2	1.48E-105
Pg_Root11597_c0_seq1	40S ribosomal protein SA OS=Trichoplax adhaerens GN=TRIADDRAFT_49917 PE=3 SV=1	8.30E-57
Pg_Root11599_c0_seq1	Zinc-type alcohol dehydrogenase-like protein C1198.01 OS=Schizosaccharomyces pombe (strain 972 / ATCC 24843) GN=SPBC1198.01 PE=3 SV=1	1.36E-38
Pg_Root11610_c0_seq1	Succinyl-CoA--D-citramalate CoA-transferase OS=Chloroflexus aurantiacus (strain ATCC 29366 / DSM 635 / J-10-fl) GN=Caur_2266 PE=3 SV=1	1.76E-07
Pg_Root11621_c0_seq1	Probable malate dehydrogenase, mitochondrial OS=Caenorhabditis elegans GN=mdh-2 PE=3 SV=1	1.50E-134
Pg_Root11624_c0_seq1	Anthocyanidin 3-O-glucoside 2&apos;&apos;-O-glucosyltransferase OS=Ipomoea purpurea GN=3GGT PE=2 SV=1	3.11E-63
Pg_Root11635_c0_seq1	Uncharacterized protein At3g28850 OS=Arabidopsis thaliana GN=At3g28850 PE=4 SV=1	6.18E-29
Pg_Root11644_c0_seq1	ADP,ATP carrier protein OS=Chlamydomonas reinhardtii GN=ABT PE=1 SV=1	2.90E-107
Pg_Root11664_c0_seq1	Fimbrin-like protein 2 OS=Arabidopsis thaliana GN=FIM2 PE=2 SV=1	4.82E-36
Pg_Root11713_c0_seq1	60S ribosomal protein L13 OS=Candida albicans (strain SC5314 / ATCC MYA-2876) GN=RPL13 PE=3 SV=1	1.44E-39
Pg_Root11735_c0_seq1	Probable aquaporin TIP3-2 OS=Arabidopsis thaliana GN=TIP3-2 PE=2 SV=1	6.89E-15
Pg_Root11771_c0_seq1	Peptidyl-prolyl cis-trans isomerase FKBP17-1, chloroplastic OS=Arabidopsis thaliana GN=FKBP17-1 PE=2 SV=1	2.33E-28
Pg_Root11791_c0_seq1	MATE efflux family protein 7 OS=Arabidopsis thaliana GN=DTXL3 PE=2 SV=1	4.30E-30
Pg_Root11792_c0_seq1	Retrovirus-related Pol polyprotein from transposon TNT 1-94 OS=Nicotiana tabacum PE=2 SV=1	1.11E-07
Pg_Root11833_c0_seq1	Guanine nucleotide-binding protein subunit beta-like protein OS=Neurospora crassa (strain ATCC 24698 / 74-OR23-1A / CBS 708.71 / DSM 1257 / FGSC 987) GN=cpc-2 PE=3 SV=1	3.86E-37
Pg_Root11887_c0_seq1	Cysteine proteinase 1 OS=Zea mays GN=CCP1 PE=2 SV=1	1.83E-13
Pg_Root11998_c0_seq1	Phosphoglucan, water dikinase, chloroplastic OS=Arabidopsis thaliana GN=GWD3 PE=1 SV=1	1.94E-21
Pg_Root12031_c0_seq1	ATP-dependent Clp protease proteolytic subunit 5, chloroplastic OS=Arabidopsis thaliana GN=CLPP5 PE=1 SV=1	4.26E-60
Pg_Root12046_c0_seq1	Next to BRCA1 gene 1 protein OS=Mus musculus GN=Nbr1 PE=1 SV=1	2.18E-08
Pg_Root12048_c0_seq1	ADP,ATP carrier protein OS=Parachlorella kessleri PE=3 SV=1	4.05E-31
Pg_Root12068_c0_seq1	Replicase polyprotein OS=Acute bee paralysis virus (strain Rothamsted) GN=ORF1 PE=4 SV=1	1.06E-66
Pg_Root12110_c0_seq1	60S ribosomal protein L32 OS=Neurospora crassa (strain ATCC 24698 / 74-OR23-1A / CBS 708.71 / DSM 1257 / FGSC 987) GN=crp-63 PE=3 SV=1	7.07E-33
Pg_Root12120_c0_seq1	Fructose-bisphosphate aldolase, cytoplasmic isozyme 2 OS=Pisum sativum PE=1 SV=1	3.72E-23
Pg_Root12134_c0_seq1	Retrovirus-related Pol polyprotein from transposon TNT 1-94 OS=Nicotiana tabacum PE=2 SV=1	7.11E-37
Pg_Root12137_c0_seq1	Sequestosome-1 OS=Homo sapiens GN=SQSTM1 PE=1 SV=1	1.17E-06
Pg_Root12159_c0_seq1	Histone deacetylase 19 OS=Arabidopsis thaliana GN=HDA19 PE=1 SV=2	3.72E-64
Pg_Root12188_c0_seq1	Uncharacterized protein Mb2253c OS=Mycobacterium bovis (strain ATCC BAA-935 / AF2122/97) GN=Mb2253c PE=4 SV=1	5.60E-27
Pg_Root12218_c0_seq1	Branched-chain-amino-acid aminotransferase, cytosolic OS=Caenorhabditis elegans GN=bcat-1 PE=2 SV=2	4.64E-19
Pg_Root12225_c0_seq1	Peptide transporter PTR2 OS=Saccharomyces cerevisiae (strain ATCC 204508 / S288c) GN=PTR2 PE=1 SV=2	1.78E-19
Pg_Root12253_c0_seq1	Peroxisomal acyl-coenzyme A oxidase 1 OS=Arabidopsis thaliana GN=ACX1 PE=1 SV=1	3.75E-31
Pg_Root12324_c0_seq1	Ethylene-responsive transcription factor ESR1 OS=Arabidopsis thaliana GN=ESR1 PE=1 SV=1	1.11E-07
Pg_Root12366_c0_seq1	Elongation factor 1-alpha OS=Haloquadratum walsbyi (strain DSM 16790 / HBSQ001) GN=tuf PE=3 SV=1	6.45E-20
Pg_Root12442_c0_seq1	Probable GH family 25 lysozyme 4 OS=Dictyostelium discoideum GN=DDB_G0293492 PE=3 SV=1	1.33E-33
Pg_Root12460_c0_seq1	Ribosome production factor 2 homolog OS=Dictyostelium discoideum GN=bxdc1 PE=3 SV=1	1.32E-11
Pg_Root12530_c0_seq1	Retrovirus-related Pol polyprotein from transposon 297 OS=Drosophila melanogaster GN=pol PE=4 SV=1	3.79E-26
Pg_Root12560_c0_seq2	NAD(P)H-quinone oxidoreductase subunit L OS=Synechococcus sp. (strain CC9605) GN=ndhL PE=3 SV=1	6.65E-06
Pg_Root12675_c0_seq1	LINE-1 retrotransposable element ORF2 protein OS=Homo sapiens PE=1 SV=1	1.33E-55
Pg_Root12760_c0_seq1	40S ribosomal protein S15 OS=Picea mariana GN=RPS15 PE=2 SV=1	5.26E-70
Pg_Root12785_c0_seq1	Polyprotein ABA-1 (Fragment) OS=Ascaris suum GN=ABA-1 PE=1 SV=2	6.09E-26
Pg_Root12799_c0_seq1	ABC transporter F family member 2 OS=Dictyostelium discoideum GN=abcF2 PE=3 SV=1	6.66E-36
Pg_Root12924_c0_seq1	Elongation factor 1-beta OS=Xenopus laevis GN=eef1b PE=1 SV=3	9.05E-36
Pg_Root12935_c0_seq1	Fatty acid-binding protein homolog OS=Ascaris suum PE=2 SV=1	6.51E-14
Pg_Root12943_c0_seq1	Glutamate dehydrogenase 1, mitochondrial OS=Mus musculus GN=Glud1 PE=1 SV=1	1.41E-55
Pg_Root12971_c0_seq1	Ethylene-responsive transcription factor 1B OS=Arabidopsis thaliana GN=ERF1B PE=1 SV=2	1.56E-15
Pg_Root13007_c0_seq1	Thioredoxin-2 OS=Drosophila yakuba GN=Trx-2 PE=3 SV=1	3.21E-21
Pg_Root13027_c0_seq1	Uncharacterized serine carboxypeptidase F32A5.3 OS=Caenorhabditis elegans GN=F32A5.3 PE=1 SV=1	4.08E-17
Pg_Root13036_c0_seq1	Uncharacterized protein At1g18480 OS=Arabidopsis thaliana GN=At1g18480 PE=2 SV=1	4.94E-07
Pg_Root13095_c0_seq1	Coronin-A OS=Dictyostelium discoideum GN=corA PE=1 SV=2	2.11E-29
Pg_Root13146_c0_seq1	60S acidic ribosomal protein P1 OS=Mus musculus GN=Rplp1 PE=2 SV=1	3.43E-13
Pg_Root13173_c0_seq1	Probable peroxisomal acyl-coenzyme A oxidase OS=Caenorhabditis elegans GN=C48B4.1 PE=3 SV=1	1.16E-19
Pg_Root13272_c0_seq1	Heat shock protein 82 (Fragment) OS=Nicotiana tabacum GN=HSP82 PE=1 SV=1	7.95E-37
Pg_Root13372_c0_seq1	Cyanate hydratase OS=Arabidopsis thaliana GN=CYN PE=2 SV=1	1.15E-31
Pg_Root13455_c0_seq1	ADP,ATP carrier protein 1 OS=Anopheles gambiae GN=AGAP006782 PE=2 SV=2	4.31E-41
Pg_Root13462_c0_seq1	Troponin T OS=Periplaneta americana GN=TNT PE=2 SV=1	1.84E-22
Pg_Root13517_c0_seq1	30S ribosomal protein S21 OS=Methylobacillus flagellatus (strain KT / ATCC 51484 / DSM 6875) GN=rpsU PE=3 SV=1	1.14E-25
Pg_Root13558_c0_seq1	Protein disulfide-isomerase 2 OS=Caenorhabditis elegans GN=pdi-2 PE=1 SV=1	1.01E-58
Pg_Root13582_c0_seq1	LINE-1 retrotransposable element ORF2 protein OS=Mus musculus GN=Pol PE=1 SV=2	2.31E-30
Pg_Root13601_c0_seq1	Intron-encoded DNA endonuclease I-AniI OS=Emericella nidulans GN=I-AniI PE=1 SV=3	1.12E-17
Pg_Root13703_c0_seq1	Acyl-CoA dehydrogenase family member 10 OS=Homo sapiens GN=ACAD10 PE=2 SV=1	1.17E-16
Pg_Root13769_c0_seq1	Enoyl-CoA hydratase 2, peroxisomal OS=Arabidopsis thaliana GN=ECH2 PE=1 SV=1	4.75E-19
Pg_Root13825_c0_seq1	Heat shock protein HSP 90-beta OS=Danio rerio GN=hsp90ab1 PE=1 SV=2	3.21E-24
Pg_Root13869_c0_seq1	Cell division control protein 42 homolog OS=Caenorhabditis elegans GN=cdc-42 PE=1 SV=2	1.05E-62
Pg_Root13879_c0_seq1	Probable allantoinase 1 OS=Dictyostelium discoideum GN=allB1 PE=3 SV=1	9.83E-12
Pg_Root13903_c0_seq1	UDP-glycosyltransferase 73C5 OS=Arabidopsis thaliana GN=UGT73C5 PE=2 SV=1	2.81E-16
Pg_Root13912_c0_seq1	Leucine-rich repeat-containing protein C10orf11 OS=Homo sapiens GN=C10orf11 PE=1 SV=1	1.55E-09
Pg_Root13960_c0_seq1	Protein phosphatase PP2A regulatory subunit B OS=Schizosaccharomyces pombe (strain 972 / ATCC 24843) GN=pab1 PE=1 SV=2	1.53E-19
Pg_Root14012_c0_seq1	Cytochrome b-c1 complex subunit 9 OS=Solanum tuberosum PE=1 SV=1	4.82E-20
Pg_Root14037_c0_seq1	Actin-related protein 3 OS=Acanthamoeba castellanii GN=ARP3 PE=2 SV=1	2.03E-65
Pg_Root14059_c0_seq1	Dual specificity protein kinase shkA OS=Dictyostelium discoideum GN=shkA PE=2 SV=1	2.95E-10
Pg_Root14103_c0_seq1	Eukaryotic translation initiation factor 3 subunit G-A OS=Xenopus laevis GN=eif3g-a PE=2 SV=1	1.70E-09
Pg_Root14178_c0_seq1	NADH-ubiquinone oxidoreductase chain 5 OS=Ascaris suum GN=ND5 PE=3 SV=2	3.50E-16
Pg_Root14180_c0_seq1	NO-associated protein 1, chloroplastic/mitochondrial OS=Arabidopsis thaliana GN=NOA1 PE=1 SV=1	1.82E-57
Pg_Root14242_c0_seq1	Guanine nucleotide-binding protein subunit beta-like protein OS=Trypanosoma brucei rhodesiense PE=2 SV=1	1.02E-75
Pg_Root14250_c0_seq1	DNA-binding protein HU OS=Thermus thermophilus (strain HB8 / ATCC 27634 / DSM 579) GN=TTHA1349 PE=1 SV=2	4.51E-15
Pg_Root14326_c0_seq1	Uncharacterized protein At4g13200, chloroplastic OS=Arabidopsis thaliana GN=At4g13200 PE=2 SV=2	1.73E-15
Pg_Root14351_c0_seq1	Pescadillo homolog OS=Monosiga brevicollis GN=19511 PE=3 SV=1	3.77E-25
Pg_Root14373_c0_seq1	LINE-1 retrotransposable element ORF2 protein OS=Homo sapiens PE=1 SV=1	5.12E-17
Pg_Root14429_c0_seq1	Eukaryotic initiation factor 4A OS=Dictyostelium discoideum GN=tifA PE=3 SV=1	6.08E-33
Pg_Root14438_c0_seq1	UBP1-associated protein 2A OS=Arabidopsis thaliana GN=UBA2A PE=1 SV=1	5.43E-10
Pg_Root14467_c0_seq1	Fructose-1,6-bisphosphatase isozyme 2 OS=Rattus norvegicus GN=Fbp2 PE=2 SV=1	1.46E-24
Pg_Root14470_c0_seq1	Trans-aconitate 2-methyltransferase OS=Nitrobacter hamburgensis (strain X14 / DSM 10229) GN=tam PE=3 SV=1	2.76E-23
Pg_Root14476_c0_seq1	Probable ribosome biogenesis protein RLP24 OS=Arabidopsis thaliana GN=At2g44860 PE=2 SV=1	1.48E-49
Pg_Root14641_c0_seq1	Transcription termination factor Rho OS=Sulcia muelleri (strain SMDSEM) GN=rho PE=3 SV=1	6.39E-33
Pg_Root14680_c0_seq1	[NU+] prion formation protein 1 OS=Saccharomyces cerevisiae (strain ATCC 204508 / S288c) GN=NEW1 PE=1 SV=1	5.47E-12
Pg_Root14709_c0_seq1	Acetolactate synthase small subunit 1, chloroplastic OS=Arabidopsis thaliana GN=VAT1 PE=1 SV=1	5.57E-47
Pg_Root14717_c0_seq1	Protein CURVATURE THYLAKOID 1B, chloroplastic OS=Arabidopsis thaliana GN=CURT1B PE=1 SV=2	1.10E-47
Pg_Root14730_c0_seq1	Putative ZDHHC-type palmitoyltransferase 6 OS=Dictyostelium discoideum GN=DDB_G0275149 PE=2 SV=1	5.83E-15
Pg_Root14733_c0_seq1	Heat shock 90 kDa protein homolog (Fragment) OS=Plasmodium falciparum (isolate Palo Alto / Uganda) PE=2 SV=1	4.34E-56
Pg_Root14753_c0_seq1	50S ribosomal protein L13 OS=Acidobacterium capsulatum (strain ATCC 51196 / DSM 11244 / JCM 7670) GN=rplM PE=3 SV=1	5.20E-33
Pg_Root14792_c0_seq1	Moesin/ezrin/radixin homolog 2 OS=Drosophila melanogaster GN=Mer PE=1 SV=1	1.62E-17
Pg_Root14835_c0_seq1	T-complex protein 1 subunit zeta OS=Dictyostelium discoideum GN=cct6 PE=1 SV=1	8.24E-35
Pg_Root14853_c0_seq1	Major vault protein OS=Strongylocentrotus purpuratus GN=MVP PE=1 SV=1	7.84E-21
Pg_Root14874_c0_seq1	Acetyl-coenzyme A carboxylase carboxyl transferase subunit alpha, chloroplastic OS=Arabidopsis thaliana GN=CAC3 PE=1 SV=1	2.98E-53
Pg_Root14910_c0_seq1	Cysteine proteinase 1 OS=Zea mays GN=CCP1 PE=2 SV=1	1.86E-12
Pg_Root14933_c0_seq1	Probable methylmalonate-semialdehyde dehydrogenase [acylating], mitochondrial OS=Anopheles gambiae GN=AGAP002499 PE=3 SV=2	7.59E-33
Pg_Root14949_c0_seq1	Serine carboxypeptidase 1 OS=Hordeum vulgare GN=CBP1 PE=1 SV=4	7.21E-18
Pg_Root14969_c0_seq1	Glutaredoxin-C4 OS=Arabidopsis thaliana GN=GRXC4 PE=2 SV=2	8.29E-23
Pg_Root15037_c0_seq1	60S acidic ribosomal protein P1 OS=Zea mays GN=RPP1A PE=1 SV=1	2.16E-14
Pg_Root15050_c0_seq1	Severin OS=Dictyostelium discoideum GN=sevA PE=1 SV=1	5.27E-55
Pg_Root15064_c0_seq1	Heat stress transcription factor A-2c OS=Oryza sativa subsp. japonica GN=HSFA2C PE=1 SV=2	2.19E-28
Pg_Root15072_c0_seq1	Negative regulator of genetic competence ClpC/MecB OS=Bacillus subtilis (strain 168) GN=clpC PE=1 SV=1	4.19E-12
Pg_Root15104_c0_seq1	Arginase-1 OS=Homo sapiens GN=ARG1 PE=1 SV=2	7.07E-16
Pg_Root15117_c0_seq1	Ribosomal protein S13, mitochondrial OS=Nicotiana tabacum GN=RPS13 PE=3 SV=2	4.43E-13
Pg_Root15180_c0_seq1	Flavin-containing monooxygenase FMO GS-OX2 OS=Arabidopsis thaliana GN=FMOGS-OX2 PE=2 SV=1	1.21E-57
Pg_Root15189_c0_seq1	Putative RNA-binding protein RbpB OS=Nostoc sp. (strain PCC 7120 / UTEX 2576) GN=rbpB PE=3 SV=3	8.46E-14
Pg_Root15194_c0_seq2	60S ribosomal protein L26-2 OS=Arabidopsis thaliana GN=RPL26B PE=2 SV=1	4.86E-50
Pg_Root15195_c0_seq1	60S ribosomal protein L8 OS=Spodoptera frugiperda GN=RpL8 PE=2 SV=1	4.57E-64
Pg_Root15222_c0_seq1	UDP-glucuronate 4-epimerase 6 OS=Arabidopsis thaliana GN=GAE6 PE=1 SV=1	3.87E-39
Pg_Root15222_c1_seq1	UDP-glucuronate 4-epimerase 6 OS=Arabidopsis thaliana GN=GAE6 PE=1 SV=1	2.56E-57
Pg_Root15262_c0_seq1	SNF1-related protein kinase regulatory subunit gamma-like PV42a OS=Arabidopsis thaliana GN=PV42A PE=2 SV=1	1.00E-13
Pg_Root15276_c0_seq1	Histone H2A-III OS=Volvox carteri PE=3 SV=1	2.85E-54
Pg_Root15299_c0_seq1	Histidine-containing phosphotransfer protein 4 OS=Arabidopsis thaliana GN=AHP4 PE=1 SV=2	9.34E-41
Pg_Root15300_c0_seq1	Small nuclear ribonucleoprotein-associated protein B&apos; OS=Macropus eugenii GN=SNRPB PE=2 SV=1	6.01E-12
Pg_Root15309_c0_seq1	Polyadenylate-binding protein, cytoplasmic and nuclear OS=Emericella nidulans (strain FGSC A4 / ATCC 38163 / CBS 112.46 / NRRL 194 / M139) GN=pab1 PE=2 SV=2	2.43E-10
Pg_Root15314_c0_seq1	Vitellogenin-1 OS=Periplaneta americana GN=VG2 PE=2 SV=1	4.07E-08
Pg_Root15350_c0_seq1	Ammonia transport outward protein 2 OS=Saccharomyces cerevisiae (strain ATCC 204508 / S288c) GN=ATO2 PE=1 SV=1	1.83E-17
Pg_Root15403_c0_seq1	Ammonium transporter 3 member 1 OS=Oryza sativa subsp. japonica GN=AMT3-1 PE=2 SV=1	3.03E-32
Pg_Root15411_c0_seq1	Alcohol oxidase OS=Pichia angusta GN=MOX PE=1 SV=1	2.38E-54
Pg_Root15420_c0_seq1	Elongation factor 2 OS=Caenorhabditis elegans GN=eef-2 PE=1 SV=4	5.30E-61
Pg_Root15429_c0_seq1	Histone H1.2 OS=Arabidopsis thaliana GN=At2g30620 PE=1 SV=1	5.95E-29
Pg_Root15472_c0_seq1	Uncharacterized protein PM0901 OS=Pasteurella multocida (strain Pm70) GN=PM0901 PE=4 SV=1	2.15E-07
Pg_Root15474_c0_seq1	V-type proton ATPase catalytic subunit A OS=Arabidopsis thaliana GN=VHA-A PE=1 SV=1	2.13E-41
Pg_Root15475_c0_seq1	Mitochondrial outer membrane protein porin 2 OS=Arabidopsis thaliana GN=VDAC2 PE=1 SV=1	8.05E-84
Pg_Root15487_c0_seq1	40S ribosomal protein S9 OS=Dictyostelium discoideum GN=rps9 PE=1 SV=1	1.40E-86
Pg_Root15490_c0_seq1	SKP1-like protein 1A OS=Arabidopsis thaliana GN=SKP1A PE=1 SV=1	5.83E-16
Pg_Root15507_c0_seq1	Arginine kinase OS=Drosophila melanogaster GN=Argk PE=2 SV=2	6.81E-55
Pg_Root15511_c0_seq1	3-ketoacyl-CoA synthase 9 OS=Arabidopsis thaliana GN=KCS9 PE=2 SV=1	5.58E-33
Pg_Root15621_c0_seq1	UPF0591 membrane protein C15E1.02c OS=Schizosaccharomyces pombe (strain 972 / ATCC 24843) GN=SPAC15E1.02c PE=3 SV=1	5.33E-17
Pg_Root15657_c0_seq1	Zinc carboxypeptidase A 1 OS=Drosophila pseudoobscura pseudoobscura GN=GA14587 PE=3 SV=1	1.23E-19
Pg_Root15666_c0_seq1	60S acidic ribosomal protein P1 OS=Chlamydomonas reinhardtii PE=1 SV=1	5.15E-10
Pg_Root15695_c0_seq1	Heat shock protein Hsp-16.2 OS=Caenorhabditis elegans GN=hsp-16.2 PE=3 SV=1	6.70E-25
Pg_Root15699_c0_seq1	B3 domain-containing protein Os01g0234100 OS=Oryza sativa subsp. japonica GN=Os01g0234100 PE=2 SV=1	3.10E-22
Pg_Root15702_c0_seq1	Polygalacturonase inhibitor 1 OS=Arabidopsis thaliana GN=PGIP1 PE=2 SV=1	5.48E-25
Pg_Root15710_c0_seq1	50S ribosomal protein L14 OS=Polaromonas sp. (strain JS666 / ATCC BAA-500) GN=rplN PE=3 SV=1	4.95E-33
Pg_Root15773_c0_seq1	Histone H2B type F-S OS=Homo sapiens GN=H2BFS PE=1 SV=2	7.88E-51
Pg_Root15785_c0_seq1	60S ribosomal protein L24-2 OS=Arabidopsis thaliana GN=RPL24B PE=2 SV=2	2.62E-69
Pg_Root15796_c0_seq1	FMRFamide-like neuropeptides 1 OS=Caenorhabditis elegans GN=flp-1 PE=1 SV=1	5.08E-20
Pg_Root15804_c0_seq1	Probable glycerol-3-phosphate acyltransferase 3 OS=Arabidopsis thaliana GN=GPAT3 PE=2 SV=1	9.40E-46
Pg_Root15860_c0_seq2	Gag-Pol polyprotein OS=Human immunodeficiency virus type 2 subtype A (isolate D194) GN=gag-pol PE=3 SV=3	2.36E-08
Pg_Root15883_c0_seq1	Nascent polypeptide-associated complex subunit alpha-like protein 4 OS=Arabidopsis thaliana GN=At4g10480 PE=2 SV=1	5.71E-46
Pg_Root15894_c1_seq1	V-type proton ATPase subunit D OS=Arabidopsis thaliana GN=VHA-D PE=1 SV=2	5.20E-51
Pg_Root15915_c0_seq1	RuBisCO large subunit-binding protein subunit alpha, chloroplastic (Fragment) OS=Brassica napus PE=2 SV=2	1.38E-98
Pg_Root15935_c0_seq1	Protein ABIL4 OS=Arabidopsis thaliana GN=ABIL4 PE=2 SV=1	3.54E-14
Pg_Root15976_c0_seq1	Transposon Ty3-G Gag-Pol polyprotein OS=Saccharomyces cerevisiae (strain ATCC 204508 / S288c) GN=TY3B-G PE=1 SV=3	1.22E-07
Pg_Root15981_c0_seq1	78 kDa glucose-regulated protein homolog OS=Neurospora crassa (strain ATCC 24698 / 74-OR23-1A / CBS 708.71 / DSM 1257 / FGSC 987) GN=grp78 PE=3 SV=3	4.64E-53
Pg_Root15995_c1_seq1	Cytochrome P450 4V2 OS=Mus musculus GN=Cyp4v2 PE=1 SV=1	5.20E-31
Pg_Root16017_c0_seq1	40S ribosomal protein S2-2 OS=Arabidopsis thaliana GN=RPS2B PE=2 SV=1	1.08E-40
Pg_Root16019_c0_seq1	ADP,ATP carrier protein 2, mitochondrial OS=Arabidopsis thaliana GN=AAC2 PE=2 SV=2	9.56E-27
Pg_Root16023_c0_seq1	Probable sucrose-phosphate synthase 4 OS=Arabidopsis thaliana GN=SPS4 PE=1 SV=1	6.00E-17
Pg_Root16024_c0_seq1	Cysteine synthase, chloroplastic/chromoplastic OS=Arabidopsis thaliana GN=OASB PE=1 SV=2	1.24E-43
Pg_Root16042_c0_seq1	B-type flagellin OS=Pseudomonas aeruginosa (strain ATCC 15692 / PAO1 / 1C / PRS 101 / LMG 12228) GN=fliC PE=1 SV=2	4.16E-19
Pg_Root16046_c0_seq1	Photosystem II core complex proteins psbY, chloroplastic OS=Arabidopsis thaliana GN=PSBY PE=2 SV=1	2.71E-10
Pg_Root16053_c0_seq1	Probable serine/threonine-protein kinase DDB_G0280461 OS=Dictyostelium discoideum GN=DDB_G0280461 PE=3 SV=1	2.25E-35
Pg_Root16067_c0_seq1	Sulfate adenylyltransferase OS=Chaetomium globosum (strain ATCC 6205 / CBS 148.51 / DSM 1962 / NBRC 6347 / NRRL 1970) GN=MET3 PE=3 SV=1	2.36E-72
Pg_Root16071_c0_seq2	Cytokinin dehydrogenase 1 OS=Arabidopsis thaliana GN=CKX1 PE=1 SV=1	5.40E-35
Pg_Root16077_c0_seq1	Cation/H(+) antiporter 15 OS=Arabidopsis thaliana GN=CHX15 PE=2 SV=1	2.88E-22
Pg_Root16091_c0_seq1	Cellulose synthase A catalytic subunit 6 [UDP-forming] OS=Arabidopsis thaliana GN=CESA6 PE=1 SV=2	2.23E-35
Pg_Root16098_c0_seq1	Methylthioalkylmalate synthase 2, chloroplastic OS=Arabidopsis thaliana GN=MAM2 PE=2 SV=1	2.19E-46
Pg_Root16099_c0_seq1	Elongation factor 2 OS=Neurospora crassa (strain ATCC 24698 / 74-OR23-1A / CBS 708.71 / DSM 1257 / FGSC 987) GN=cot-3 PE=3 SV=3	1.34E-82
Pg_Root16104_c0_seq2	60S ribosomal protein L7a-2 OS=Arabidopsis thaliana GN=RPL7AB PE=1 SV=1	1.87E-20
Pg_Root16150_c0_seq1	Catalase isozyme 1 OS=Cucurbita pepo GN=CAT1 PE=2 SV=1	3.32E-08
Pg_Root16156_c0_seq1	Peroxygenase OS=Sesamum indicum GN=SOP1 PE=1 SV=1	1.48E-51
Pg_Root16176_c0_seq1	Malate dehydrogenase, cytoplasmic OS=Gallus gallus GN=MDH1 PE=2 SV=1	3.09E-28
Pg_Root16178_c0_seq1	Leucine-rich repeat receptor-like serine/threonine-protein kinase BAM1 OS=Arabidopsis thaliana GN=BAM1 PE=1 SV=1	1.41E-44
Pg_Root16190_c0_seq1	Cysteine proteinase 3 OS=Dictyostelium discoideum GN=cprC PE=3 SV=2	2.32E-56
Pg_Root16199_c0_seq1	Transthyretin-like protein 15 OS=Caenorhabditis elegans GN=ttr-15 PE=3 SV=1	5.49E-14
Pg_Root16207_c0_seq1	LINE-1 retrotransposable element ORF2 protein OS=Homo sapiens PE=1 SV=1	1.05E-12
Pg_Root16224_c0_seq1	Ubiquitin OS=Lupinus polyphyllus PE=3 SV=2	4.13E-07
Pg_Root16230_c0_seq2	Cytochrome P450 84A1 OS=Arabidopsis thaliana GN=CYP84A1 PE=1 SV=1	6.22E-96
Pg_Root16261_c0_seq1	40S ribosomal protein S4 OS=Ixodes scapularis GN=RpS4 PE=2 SV=1	3.83E-44
Pg_Root16293_c0_seq1	Ethylene-responsive transcription factor 5 OS=Arabidopsis thaliana GN=ERF5 PE=2 SV=1	4.78E-10
Pg_Root16293_c0_seq2	Ethylene-responsive transcription factor 5 OS=Arabidopsis thaliana GN=ERF5 PE=2 SV=1	8.05E-10
Pg_Root16319_c0_seq1	Inner membrane protein ALBINO3, chloroplastic OS=Arabidopsis thaliana GN=ALB3 PE=1 SV=2	7.32E-96
Pg_Root16354_c1_seq1	Shikimate O-hydroxycinnamoyltransferase OS=Arabidopsis thaliana GN=HST PE=2 SV=1	1.00E-55
Pg_Root16360_c0_seq1	Retrovirus-related Pol polyprotein from transposon TNT 1-94 OS=Nicotiana tabacum PE=2 SV=1	1.21E-15
Pg_Root16408_c0_seq1	Small heat shock protein C2 OS=Rickettsia felis (strain ATCC VR-1525 / URRWXCal2) GN=hspC2 PE=3 SV=1	1.85E-15
Pg_Root16414_c0_seq1	Fructose-bisphosphate aldolase, cytoplasmic isozyme OS=Arabidopsis thaliana GN=At4g26520 PE=2 SV=2	5.17E-68
Pg_Root16435_c0_seq1	Beta-galactosidase 8 OS=Arabidopsis thaliana GN=BGAL8 PE=2 SV=2	1.41E-17
Pg_Root16478_c0_seq1	Putative dehydrogenase XoxF OS=Paracoccus denitrificans GN=xoxF PE=3 SV=2	4.18E-33
Pg_Root16498_c0_seq1	Acyl carrier protein 2, mitochondrial OS=Arabidopsis thaliana GN=MTACP2 PE=1 SV=1	2.67E-31
Pg_Root16509_c0_seq1	Zinc finger protein CONSTANS-LIKE 4 OS=Arabidopsis thaliana GN=COL4 PE=2 SV=2	5.08E-29
Pg_Root16541_c0_seq1	Luminal-binding protein 2 OS=Zea mays GN=BIPE2 PE=1 SV=3	2.42E-51
Pg_Root16547_c0_seq1	Phosphate carrier protein, mitochondrial OS=Caenorhabditis elegans GN=F01G4.6 PE=2 SV=1	2.34E-35
Pg_Root16586_c0_seq1	Protein O-mannosyl-transferase 2 OS=Drosophila melanogaster GN=tw PE=2 SV=1	5.47E-16
Pg_Root16591_c0_seq1	Mediator of RNA polymerase II transcription subunit 37a OS=Arabidopsis thaliana GN=MED37A PE=1 SV=1	8.65E-73
Pg_Root16597_c0_seq1	Aspartokinase 3, chloroplastic OS=Arabidopsis thaliana GN=AK3 PE=1 SV=1	2.37E-56
Pg_Root16598_c0_seq1	50S ribosomal protein L31 type B OS=Ralstonia pickettii (strain 12J) GN=rpmE2 PE=3 SV=1	9.80E-31
Pg_Root16604_c0_seq1	Universal stress protein A-like protein OS=Arabidopsis thaliana GN=At3g01520 PE=1 SV=2	2.70E-07
Pg_Root16609_c0_seq1	40S ribosomal protein S28 OS=Schizosaccharomyces pombe (strain 972 / ATCC 24843) GN=rps28a PE=3 SV=1	4.86E-21
Pg_Root16615_c0_seq1	Putative uncharacterized protein C8orf44 OS=Homo sapiens GN=C8orf44 PE=2 SV=2	7.50E-16
Pg_Root16633_c0_seq1	Long chain acyl-CoA synthetase 1 OS=Arabidopsis thaliana GN=LACS1 PE=2 SV=1	0
Pg_Root16633_c1_seq1	Long chain acyl-CoA synthetase 1 OS=Arabidopsis thaliana GN=LACS1 PE=2 SV=1	2.48E-100
Pg_Root16639_c0_seq1	40S ribosomal protein S6 OS=Leishmania infantum GN=RPS6 PE=2 SV=1	3.21E-43
Pg_Root16639_c1_seq1	40S ribosomal protein S6 OS=Leishmania major GN=RPS6 PE=3 SV=1	3.30E-41
Pg_Root16640_c0_seq1	Ras-like protein 1 OS=Physarum polycephalum GN=RAS1 PE=2 SV=1	1.00E-96
Pg_Root16640_c1_seq1	Ras-like protein 1 OS=Physarum polycephalum GN=RAS1 PE=2 SV=1	1.06E-28
Pg_Root16653_c0_seq2	40S ribosomal protein S20 OS=Drosophila melanogaster GN=RpS20 PE=1 SV=1	1.93E-30
Pg_Root16670_c0_seq1	Tricalbin-1 OS=Saccharomyces cerevisiae (strain ATCC 204508 / S288c) GN=TCB1 PE=1 SV=1	2.49E-07
Pg_Root16682_c0_seq1	DNA-directed RNA polymerase subunit beta OS=Streptomyces coelicolor (strain ATCC BAA-471 / A3(2) / M145) GN=rpoB PE=1 SV=1	6.25E-45
Pg_Root16689_c0_seq1	60S ribosomal protein L3 OS=Drosophila melanogaster GN=RpL3 PE=1 SV=3	2.22E-36
Pg_Root16692_c0_seq1	Putative cuticle collagen 155 OS=Caenorhabditis elegans GN=col-155 PE=3 SV=3	4.41E-27
Pg_Root16702_c0_seq2	60S ribosomal protein L3-2 OS=Arabidopsis thaliana GN=ARP2 PE=2 SV=4	1.55E-38
Pg_Root16712_c0_seq1	40S ribosomal protein S11 OS=Dictyostelium discoideum GN=rps11 PE=1 SV=1	1.04E-68
Pg_Root16717_c0_seq1	60S ribosomal protein L30 OS=Lupinus luteus GN=RPL30 PE=3 SV=1	1.97E-53
Pg_Root16718_c0_seq1	Probable intron-encoded endonuclease 3 OS=Neurospora crassa (strain ATCC 24698 / 74-OR23-1A / CBS 708.71 / DSM 1257 / FGSC 987) GN=NCU16010 PE=3 SV=2	2.72E-25
Pg_Root16732_c0_seq1	T-complex protein 1 subunit gamma OS=Macaca fascicularis GN=CCT3 PE=2 SV=1	2.09E-29
Pg_Root16744_c0_seq1	3-isopropylmalate dehydrogenase, chloroplastic OS=Solanum tuberosum PE=1 SV=1	8.64E-21
Pg_Root16749_c0_seq1	50S ribosomal protein L7/L12 OS=Flavobacterium johnsoniae (strain ATCC 17061 / DSM 2064 / UW101) GN=rplL PE=3 SV=1	2.10E-34
Pg_Root16754_c0_seq2	Cysteine proteinase 6 OS=Dictyostelium discoideum GN=cprF PE=2 SV=1	6.01E-22
Pg_Root16758_c0_seq1	Putative cysteine protease YraA OS=Bacillus subtilis (strain 168) GN=yraA PE=2 SV=2	1.47E-34
Pg_Root16767_c0_seq1	Protein CURVATURE THYLAKOID 1C, chloroplastic OS=Arabidopsis thaliana GN=CURT1C PE=1 SV=1	1.02E-50
Pg_Root16772_c0_seq1	Leucine aminopeptidase 1 OS=Arabidopsis thaliana GN=PM25 PE=1 SV=1	5.27E-67
Pg_Root16779_c0_seq1	Soluble inorganic pyrophosphatase 1, chloroplastic OS=Arabidopsis thaliana GN=PPA1 PE=1 SV=1	1.17E-55
Pg_Root16786_c0_seq1	Coatomer subunit gamma-2 OS=Oryza sativa subsp. japonica GN=Os07g0201100 PE=2 SV=1	6.90E-09
Pg_Root16791_c0_seq1	60S ribosomal protein L23a OS=Rattus norvegicus GN=Rpl23a PE=2 SV=1	5.84E-55
Pg_Root16803_c0_seq1	Peptidoglycan-associated lipoprotein OS=Pseudomonas aeruginosa (strain ATCC 15692 / PAO1 / 1C / PRS 101 / LMG 12228) GN=pal PE=3 SV=1	1.72E-37
Pg_Root16808_c0_seq1	Cysteine proteinase 5 OS=Dictyostelium discoideum GN=cprE PE=2 SV=2	1.29E-12
Pg_Root16824_c0_seq1	60S ribosomal protein L5 OS=Dunaliella salina GN=RPL5 PE=2 SV=1	1.99E-37
Pg_Root16842_c0_seq1	Vitellogenin-6 OS=Caenorhabditis elegans GN=vit-6 PE=1 SV=5	2.79E-15
Pg_Root16867_c0_seq1	ATP synthase subunit alpha, mitochondrial OS=Drosophila melanogaster GN=blw PE=1 SV=2	8.55E-83
Pg_Root16867_c1_seq1	ATP synthase subunit alpha, mitochondrial OS=Drosophila melanogaster GN=blw PE=1 SV=2	1.14E-26
Pg_Root16870_c0_seq1	Carbon monoxide dehydrogenase large chain OS=Hydrogenophaga pseudoflava GN=cutL PE=1 SV=2	4.15E-16
Pg_Root16880_c1_seq1	Uncharacterized protein R623 OS=Acanthamoeba polyphaga mimivirus GN=MIMI_R623 PE=4 SV=1	3.39E-09
Pg_Root16883_c0_seq1	50S ribosomal protein L32 OS=Flavobacterium johnsoniae (strain ATCC 17061 / DSM 2064 / UW101) GN=rpmF PE=3 SV=1	6.20E-28
Pg_Root16888_c0_seq1	Protein arginine N-methyltransferase 1 OS=Homo sapiens GN=PRMT1 PE=1 SV=2	6.67E-20
Pg_Root16916_c0_seq1	Phosphate transporter PHO1 homolog 3 OS=Arabidopsis thaliana GN=PHO1;H3 PE=2 SV=2	2.05E-28
Pg_Root16918_c0_seq1	Succinate dehydrogenase [ubiquinone] iron-sulfur subunit 2, mitochondrial OS=Arabidopsis thaliana GN=SDH2-2 PE=1 SV=2	6.33E-48
Pg_Root16931_c0_seq1	40S ribosomal protein S4 OS=Ixodes scapularis GN=RpS4 PE=2 SV=1	5.20E-44
Pg_Root16941_c0_seq1	Glutathione S-transferase U19 OS=Arabidopsis thaliana GN=GSTU19 PE=2 SV=1	1.53E-37
Pg_Root16942_c0_seq1	Salt tolerance protein OS=Arabidopsis thaliana GN=STO PE=1 SV=1	1.28E-83
Pg_Root16942_c1_seq1	Salt tolerance protein OS=Arabidopsis thaliana GN=STO PE=1 SV=1	1.04E-25
Pg_Root16953_c0_seq1	Transposon TX1 uncharacterized 149 kDa protein OS=Xenopus laevis PE=4 SV=1	7.57E-10
Pg_Root16979_c0_seq1	Urea-proton symporter DUR3 OS=Arabidopsis thaliana GN=DUR3 PE=1 SV=1	3.00E-24
Pg_Root16980_c0_seq1	ATP synthase subunit 9, mitochondrial OS=Neurospora crassa (strain ATCC 24698 / 74-OR23-1A / CBS 708.71 / DSM 1257 / FGSC 987) GN=atp-9 PE=3 SV=1	2.92E-10
Pg_Root16987_c0_seq1	Putative pectinesterase/pectinesterase inhibitor 45 OS=Arabidopsis thaliana GN=PME45 PE=2 SV=1	1.73E-20
Pg_Root16993_c0_seq1	Cellulose synthase A catalytic subunit 3 [UDP-forming] OS=Arabidopsis thaliana GN=CESA3 PE=1 SV=2	3.33E-75
Pg_Root17036_c0_seq1	Transcription factor bHLH106 OS=Arabidopsis thaliana GN=BHLH106 PE=2 SV=1	1.12E-08
Pg_Root17051_c0_seq1	ATPase 7, plasma membrane-type OS=Arabidopsis thaliana GN=AHA7 PE=2 SV=1	3.04E-37
Pg_Root17056_c0_seq1	ATP synthase subunit beta, mitochondrial OS=Homo sapiens GN=ATP5B PE=1 SV=3	3.78E-06
Pg_Root17070_c0_seq1	Cathepsin D OS=Gallus gallus GN=CTSD PE=1 SV=1	1.03E-46
Pg_Root17078_c0_seq1	Elongation factor 1-alpha OS=Caenorhabditis elegans GN=eft-3 PE=3 SV=1	7.75E-47
Pg_Root17084_c0_seq1	Glutamine synthetase cytosolic isozyme 1-3 OS=Arabidopsis thaliana GN=GLN1-3 PE=1 SV=1	1.04E-52
Pg_Root17094_c0_seq1	Probable cold shock protein y4cH OS=Rhizobium sp. (strain NGR234) GN=NGR_a00060 PE=4 SV=1	1.19E-21
Pg_Root17108_c0_seq1	Beta-glucosidase 3 OS=Arabidopsis thaliana GN=BGLU3 PE=3 SV=2	6.05E-77
Pg_Root17125_c0_seq1	40S ribosomal protein S22 OS=Neurospora crassa (strain ATCC 24698 / 74-OR23-1A / CBS 708.71 / DSM 1257 / FGSC 987) GN=crp-27 PE=3 SV=1	1.08E-49
Pg_Root17128_c0_seq1	Glutamate--cysteine ligase, chloroplastic OS=Brassica juncea GN=GSH1 PE=1 SV=1	1.05E-99
Pg_Root17164_c0_seq1	60S ribosomal protein L44 OS=Caenorhabditis elegans GN=rpl-41 PE=3 SV=2	3.61E-49
Pg_Root17180_c0_seq1	Vitellogenin-1 OS=Periplaneta americana GN=VG2 PE=2 SV=1	4.86E-41
Pg_Root17253_c0_seq1	Nucleoside diphosphate kinase OS=Prochlorococcus marinus (strain SARG / CCMP1375 / SS120) GN=ndk PE=3 SV=2	1.15E-18
Pg_Root17255_c0_seq1	Eukaryotic translation initiation factor 5A-2 OS=Caenorhabditis elegans GN=iff-2 PE=2 SV=1	8.26E-69
Pg_Root17260_c0_seq1	Adenosylhomocysteinase B OS=Xenopus laevis GN=ahcy-b PE=2 SV=1	1.44E-83
Pg_Root17291_c0_seq1	Scarecrow-like protein 18 OS=Arabidopsis thaliana GN=SCL18 PE=2 SV=1	8.53E-47
Pg_Root17311_c0_seq1	60S acidic ribosomal protein P2 OS=Alternaria alternata GN=ALTA5 PE=1 SV=1	4.78E-08
Pg_Root17324_c0_seq1	Scarecrow-like protein 3 OS=Arabidopsis thaliana GN=SCL3 PE=2 SV=1	4.85E-16
Pg_Root17344_c0_seq1	3-ketoacyl-CoA synthase 6 OS=Arabidopsis thaliana GN=CUT1 PE=1 SV=1	2.32E-132
Pg_Root17348_c0_seq1	Eukaryotic initiation factor 4A-3 OS=Oryza sativa subsp. japonica GN=Os02g0146600 PE=2 SV=1	7.47E-166
Pg_Root17362_c0_seq1	Malate dehydrogenase, cytoplasmic OS=Candida albicans (strain SC5314 / ATCC MYA-2876) GN=MDH1 PE=1 SV=2	3.75E-10
Pg_Root17378_c0_seq1	Guanosine nucleotide diphosphate dissociation inhibitor 2 OS=Arabidopsis thaliana GN=GDI2 PE=2 SV=1	3.71E-47
Pg_Root17378_c1_seq1	Rab GDP dissociation inhibitor alpha OS=Pan troglodytes GN=GDI1 PE=2 SV=1	1.05E-33
Pg_Root17381_c0_seq1	Ubiquitin-40S ribosomal protein S27a OS=Gallus gallus GN=RPS27A PE=2 SV=3	3.43E-15
Pg_Root17399_c0_seq1	LINE-1 retrotransposable element ORF2 protein OS=Homo sapiens PE=1 SV=1	1.50E-10
Pg_Root17409_c0_seq1	Homeobox-leucine zipper protein HAT7 OS=Arabidopsis thaliana GN=HAT7 PE=2 SV=4	9.41E-49
Pg_Root17469_c0_seq1	CASP-like protein 1 OS=Panax ginseng PE=2 SV=1	5.91E-12
Pg_Root17475_c0_seq1	Catalase A OS=Rhizobium meliloti (strain 1021) GN=katA PE=1 SV=2	1.14E-75
Pg_Root17480_c0_seq1	Boron transporter 4 OS=Arabidopsis thaliana GN=BOR4 PE=2 SV=1	7.82E-13
Pg_Root17489_c0_seq1	Probable LRR receptor-like serine/threonine-protein kinase At1g51820 OS=Arabidopsis thaliana GN=At1g51820 PE=2 SV=1	2.86E-26
Pg_Root17520_c0_seq1	Ras-related protein Rab-8A OS=Dictyostelium discoideum GN=rab8A PE=3 SV=1	1.06E-37
Pg_Root17530_c0_seq1	40S ribosomal protein S5 (Fragment) OS=Cicer arietinum GN=RPS5 PE=2 SV=1	1.79E-46
Pg_Root17546_c0_seq1	60S ribosomal protein L23a OS=Rattus norvegicus GN=Rpl23a PE=2 SV=1	8.38E-49
Pg_Root17554_c0_seq1	G-type lectin S-receptor-like serine/threonine-protein kinase SD1-1 OS=Arabidopsis thaliana GN=SD11 PE=1 SV=1	1.93E-14
Pg_Root17566_c0_seq1	Two-component response regulator ARR2 OS=Arabidopsis thaliana GN=ARR2 PE=1 SV=1	8.78E-23
Pg_Root17610_c0_seq1	Chaperonin CPN60, mitochondrial OS=Arabidopsis thaliana GN=CPN60 PE=2 SV=2	2.99E-39
Pg_Root17623_c0_seq1	Caricain OS=Carica papaya PE=1 SV=2	4.96E-09
Pg_Root17626_c0_seq1	60S ribosomal protein L9 OS=Caenorhabditis elegans GN=rpl-9 PE=3 SV=1	3.15E-78
Pg_Root17627_c0_seq1	Basement membrane proteoglycan OS=Caenorhabditis elegans GN=unc-52 PE=1 SV=2	3.72E-19
Pg_Root17632_c0_seq1	60S ribosomal protein L10a OS=Trypanosoma brucei rhodesiense GN=RPL10A PE=2 SV=1	8.35E-58
Pg_Root17651_c0_seq1	Cation/H(+) antiporter 18 OS=Arabidopsis thaliana GN=CHX18 PE=2 SV=1	1.05E-41
Pg_Root17654_c0_seq2	Probable disease resistance protein At5g66900 OS=Arabidopsis thaliana GN=At5g66900 PE=3 SV=1	2.94E-08
Pg_Root17663_c0_seq2	Cold shock-like protein CspA OS=Stigmatella aurantiaca (strain DW4/3-1) GN=cspA PE=3 SV=1	2.46E-26
Pg_Root17675_c0_seq1	Uncharacterized mitochondrial protein AtMg00750 OS=Arabidopsis thaliana GN=AtMg00750 PE=4 SV=1	1.59E-19
Pg_Root17680_c0_seq1	Expansin-A7 OS=Arabidopsis thaliana GN=EXPA7 PE=3 SV=1	5.65E-07
Pg_Root17685_c0_seq1	Glutathione S-transferase omega-like 2 OS=Schizosaccharomyces pombe (strain 972 / ATCC 24843) GN=gto2 PE=3 SV=1	5.42E-18
Pg_Root17686_c0_seq1	DnaJ homolog subfamily B member 4 OS=Pongo abelii GN=DNAJB4 PE=2 SV=1	2.87E-43
Pg_Root17695_c0_seq1	60S ribosomal protein L13 OS=Schizosaccharomyces pombe (strain 972 / ATCC 24843) GN=rpl13 PE=1 SV=1	1.52E-35
Pg_Root17696_c0_seq1	Peptidyl-prolyl cis-trans isomerase OS=Catharanthus roseus GN=PCKR1 PE=2 SV=1	1.02E-63
Pg_Root17720_c0_seq1	60S ribosomal protein L13a OS=Cyanophora paradoxa PE=2 SV=1	1.51E-31
Pg_Root17747_c0_seq2	Cuticle collagen 6 OS=Caenorhabditis elegans GN=rol-8 PE=3 SV=2	4.22E-16
Pg_Root17766_c0_seq1	50S ribosomal protein L6 OS=Methylobacillus flagellatus (strain KT / ATCC 51484 / DSM 6875) GN=rplF PE=3 SV=1	5.78E-82
Pg_Root17810_c0_seq1	Insulin-degrading enzyme OS=Bos taurus GN=IDE PE=2 SV=1	9.67E-07
Pg_Root17817_c0_seq1	Proteasome subunit beta type-7-B OS=Arabidopsis thaliana GN=PBB2 PE=1 SV=2	4.33E-84
Pg_Root17905_c0_seq1	Exopolygalacturonase clone GBGA483 OS=Arabidopsis thaliana GN=At3g07850 PE=2 SV=2	6.60E-122
Pg_Root17919_c0_seq1	Protein disulfide-isomerase 2 OS=Dictyostelium discoideum GN=pdi2 PE=3 SV=1	1.67E-17
Pg_Root17922_c0_seq1	60S ribosomal protein L7a-2 OS=Arabidopsis thaliana GN=RPL7AB PE=1 SV=1	8.63E-77
Pg_Root17975_c0_seq1	Protein cornichon homolog 4 OS=Arabidopsis thaliana GN=At1g12390 PE=1 SV=1	6.33E-25
Pg_Root17975_c1_seq1	Probable protein cornichon homolog 2 OS=Arabidopsis thaliana GN=At1g12340 PE=2 SV=2	1.29E-17
Pg_Root17983_c0_seq1	Retrovirus-related Pol polyprotein from transposon TNT 1-94 OS=Nicotiana tabacum PE=2 SV=1	2.71E-61
Pg_Root17989_c0_seq1	PTI1-like tyrosine-protein kinase At3g15890 OS=Arabidopsis thaliana GN=At3g15890 PE=2 SV=1	1.28E-39
Pg_Root18000_c0_seq1	60S ribosomal protein L4-2 OS=Arabidopsis thaliana GN=RPL4D PE=2 SV=2	2.06E-20
Pg_Root18059_c0_seq1	Ras-related protein Rac1 OS=Drosophila melanogaster GN=Rac1 PE=1 SV=2	3.16E-18
Pg_Root18066_c0_seq1	60S ribosomal protein L27-3 OS=Arabidopsis thaliana GN=RPL27C PE=2 SV=2	5.04E-68
Pg_Root18069_c0_seq1	Membrane-associated protein VIPP1, chloroplastic OS=Arabidopsis thaliana GN=VIPP1 PE=1 SV=1	2.81E-52
Pg_Root18085_c0_seq1	50S ribosomal protein L13 OS=Cellvibrio japonicus (strain Ueda107) GN=rplM PE=3 SV=1	1.45E-78
Pg_Root18089_c1_seq1	Cis-abienol synthase, chloroplastic OS=Nicotiana tabacum GN=ABS PE=1 SV=1	6.78E-09
Pg_Root18105_c0_seq1	40S ribosomal protein S26-1 OS=Arabidopsis thaliana GN=RPS26A PE=2 SV=2	1.03E-31
Pg_Root18107_c0_seq1	Transketolase-1, chloroplastic OS=Arabidopsis thaliana GN=TKL-1 PE=1 SV=1	1.30E-37
Pg_Root18154_c0_seq1	Ras GTPase-activating-like protein gapA OS=Dictyostelium discoideum GN=gapA PE=1 SV=1	1.23E-49
Pg_Root18159_c0_seq1	ADP-ribosylation factor GTPase-activating protein AGD10 OS=Arabidopsis thaliana GN=AGD10 PE=2 SV=1	1.44E-09
Pg_Root18164_c0_seq1	Transcription factor bHLH36 OS=Arabidopsis thaliana GN=BHLH36 PE=2 SV=1	3.01E-17
Pg_Root18195_c0_seq1	Histone H2B OS=Chaetomium globosum (strain ATCC 6205 / CBS 148.51 / DSM 1962 / NBRC 6347 / NRRL 1970) GN=HTB1 PE=3 SV=3	9.16E-40
Pg_Root18206_c0_seq1	Elongation factor 1-alpha OS=Schizophyllum commune GN=TEF1 PE=3 SV=1	2.48E-37
Pg_Root18215_c0_seq1	Transposon Ty3-I Gag-Pol polyprotein OS=Saccharomyces cerevisiae (strain ATCC 204508 / S288c) GN=TY3B-I PE=3 SV=2	8.67E-15
Pg_Root18216_c0_seq1	Major sperm protein 77/79 OS=Caenorhabditis elegans GN=msp-77 PE=2 SV=3	1.03E-37
Pg_Root18222_c0_seq1	Probable mannitol dehydrogenase OS=Fragaria ananassa GN=CAD PE=1 SV=1	1.25E-51
Pg_Root18243_c0_seq1	60S ribosomal protein L15-1 OS=Picea mariana GN=SB61 PE=2 SV=1	2.24E-84
Pg_Root18302_c0_seq1	AIG2-like protein OS=Arabidopsis thaliana GN=At5g39720 PE=1 SV=1	1.29E-69
Pg_Root18316_c0_seq1	Cysteine proteinase RD21a OS=Arabidopsis thaliana GN=RD21A PE=1 SV=1	2.10E-19
Pg_Root18317_c0_seq1	Sequestosome-1 OS=Homo sapiens GN=SQSTM1 PE=1 SV=1	1.78E-09
Pg_Root18343_c0_seq1	40S ribosomal protein S25 OS=Neurospora crassa (strain ATCC 24698 / 74-OR23-1A / CBS 708.71 / DSM 1257 / FGSC 987) GN=rps-25 PE=3 SV=1	1.51E-23
Pg_Root18364_c0_seq1	UPF0065 protein in clcB-clcD intergenic region OS=Pseudomonas putida PE=3 SV=1	1.97E-36
Pg_Root18375_c0_seq1	Protein DD3-3 OS=Dictyostelium discoideum GN=DD3-3 PE=2 SV=1	1.63E-18
Pg_Root18390_c0_seq1	UDP-glycosyltransferase 83A1 OS=Arabidopsis thaliana GN=UGT83A1 PE=2 SV=1	5.53E-14
Pg_Root18398_c0_seq1	30S ribosomal protein S16 OS=Marinomonas sp. (strain MWYL1) GN=rpsP PE=3 SV=1	4.51E-35
Pg_Root18408_c0_seq1	60S ribosomal protein L15 OS=Neurospora crassa (strain ATCC 24698 / 74-OR23-1A / CBS 708.71 / DSM 1257 / FGSC 987) GN=rpl-15 PE=3 SV=1	1.44E-42
Pg_Root18440_c0_seq1	Glucan endo-1,3-beta-glucosidase 9 OS=Arabidopsis thaliana GN=At5g58480 PE=1 SV=1	5.99E-28
Pg_Root18446_c0_seq1	73 kDa paraflagellar rod protein OS=Trypanosoma brucei brucei GN=PFRC PE=4 SV=1	2.88E-41
Pg_Root18469_c0_seq1	50S ribosomal protein L5 OS=Flavobacterium johnsoniae (strain ATCC 17061 / DSM 2064 / UW101) GN=rplE PE=3 SV=1	3.01E-69
Pg_Root18479_c0_seq1	Elongation factor Tu, chloroplastic OS=Arabidopsis thaliana GN=TUFA PE=1 SV=1	3.11E-47
Pg_Root18479_c0_seq2	Elongation factor Tu, chloroplastic OS=Arabidopsis thaliana GN=TUFA PE=1 SV=1	3.25E-68
Pg_Root18496_c0_seq1	60S ribosomal protein L38 OS=Rattus norvegicus GN=Rpl38 PE=1 SV=2	1.10E-36
Pg_Root18498_c0_seq1	40S ribosomal protein S8 OS=Spodoptera frugiperda GN=RpS8 PE=2 SV=1	3.84E-70
Pg_Root18522_c0_seq1	40S ribosomal protein S18 OS=Branchiostoma belcheri GN=RPS18 PE=2 SV=1	3.16E-66
Pg_Root18532_c0_seq1	DNA-directed RNA polymerase subunit alpha OS=Flavobacterium psychrophilum (strain JIP02/86 / ATCC 49511) GN=rpoA PE=3 SV=1	5.75E-149
Pg_Root18542_c0_seq1	S-adenosylmethionine synthase 2 OS=Solanum tuberosum GN=METK2 PE=2 SV=1	2.44E-41
Pg_Root18558_c0_seq1	Transketolase-1, chloroplastic OS=Arabidopsis thaliana GN=TKL-1 PE=1 SV=1	2.25E-29
Pg_Root18560_c0_seq1	60S ribosomal protein L34-B OS=Saccharomyces cerevisiae (strain ATCC 204508 / S288c) GN=RPL34B PE=1 SV=1	4.43E-19
Pg_Root18581_c0_seq1	60S ribosomal protein L15 OS=Petunia hybrida GN=RPL15 PE=2 SV=1	2.79E-45
Pg_Root18588_c0_seq1	60S ribosomal protein L13a (Fragment) OS=Sus scrofa GN=RPL13A PE=2 SV=2	1.47E-22
Pg_Root18619_c0_seq1	Cucumisin OS=Cucumis melo PE=1 SV=1	8.72E-99
Pg_Root18619_c0_seq2	Cucumisin OS=Cucumis melo PE=1 SV=1	4.18E-96
Pg_Root18623_c0_seq1	60S ribosomal protein L37a OS=Dictyostelium discoideum GN=rpl37A PE=3 SV=1	8.06E-30
Pg_Root18655_c0_seq1	Proteasome-associated ATPase OS=Nocardioides sp. (strain BAA-499 / JS614) GN=arc PE=3 SV=1	8.14E-79
Pg_Root18660_c0_seq1	F-box/LRR-repeat protein 17 OS=Arabidopsis thaliana GN=FBL17 PE=1 SV=1	8.06E-18
Pg_Root18683_c0_seq1	RNA-directed RNA polymerase beta chain OS=Enterobacteria phage SP PE=2 SV=1	5.48E-32
Pg_Root18722_c0_seq1	Pathogenesis-related protein 1 OS=Arabidopsis thaliana GN=At2g14610 PE=1 SV=1	7.91E-14
Pg_Root18724_c0_seq1	Retrovirus-related Pol polyprotein from transposon TNT 1-94 OS=Nicotiana tabacum PE=2 SV=1	1.60E-13
Pg_Root18725_c0_seq1	Actophorin OS=Acanthamoeba castellanii PE=1 SV=2	2.07E-49
Pg_Root18737_c0_seq1	GPI-anchored protein LORELEI OS=Arabidopsis thaliana GN=LRE PE=2 SV=1	1.18E-16
Pg_Root18786_c0_seq1	NADH-ubiquinone oxidoreductase 49 kDa subunit OS=Reclinomonas americana GN=NAD7 PE=3 SV=1	4.28E-40
Pg_Root18792_c0_seq1	SKP1-like protein 1A OS=Arabidopsis thaliana GN=SKP1A PE=1 SV=1	1.47E-34
Pg_Root18799_c0_seq1	Uncharacterized protein At5g39865 OS=Arabidopsis thaliana GN=At5g39865 PE=2 SV=1	1.17E-08
Pg_Root18811_c0_seq1	Peroxidase 31 OS=Arabidopsis thaliana GN=PER31 PE=2 SV=1	1.96E-07
Pg_Root18816_c0_seq2	Purple acid phosphatase OS=Glycine max GN=PAP PE=1 SV=2	8.93E-33
Pg_Root18840_c0_seq2	Protein TRANSPARENT TESTA 1 OS=Arabidopsis thaliana GN=TT1 PE=2 SV=1	1.44E-15
Pg_Root18856_c0_seq1	40S ribosomal protein S26-3 OS=Arabidopsis thaliana GN=RPS26C PE=2 SV=1	5.34E-45
Pg_Root18884_c0_seq1	50S ribosomal protein L19 OS=Desulfotomaculum reducens (strain MI-1) GN=rplS PE=3 SV=1	1.33E-26
Pg_Root18903_c0_seq2	Heat shock protein 83 (Fragment) OS=Leishmania donovani GN=HSP83 PE=2 SV=1	6.75E-44
Pg_Root18914_c0_seq1	Copia protein OS=Drosophila melanogaster GN=GIP PE=1 SV=3	4.54E-10
Pg_Root18915_c0_seq1	Cytochrome b OS=Allochromatium vinosum (strain ATCC 17899 / DSM 180 / NBRC 103801 / D) GN=petB PE=3 SV=2	1.25E-31
Pg_Root18916_c0_seq1	40S ribosomal protein S15a-1 OS=Arabidopsis thaliana GN=RPS15AA PE=2 SV=2	7.14E-43
Pg_Root18924_c0_seq1	Pol polyprotein (Fragment) OS=Feline endogenous virus ECE1 GN=pol PE=3 SV=1	7.93E-12
Pg_Root18926_c0_seq1	ATPase 11, plasma membrane-type OS=Arabidopsis thaliana GN=AHA11 PE=1 SV=1	8.46E-41
Pg_Root18928_c0_seq1	Gelation factor OS=Dictyostelium discoideum GN=abpC PE=1 SV=1	2.63E-50
Pg_Root18929_c0_seq1	60S ribosomal protein L24-2 OS=Arabidopsis thaliana GN=RPL24B PE=2 SV=2	1.53E-22
Pg_Root18930_c0_seq2	Ferritin-3, chloroplastic OS=Arabidopsis thaliana GN=FER3 PE=2 SV=1	7.38E-61
Pg_Root18949_c0_seq1	40S ribosomal protein S13 OS=Wuchereria bancrofti GN=RPS13 PE=3 SV=2	8.29E-26
Pg_Root18952_c0_seq1	Paramyosin OS=Caenorhabditis elegans GN=unc-15 PE=1 SV=1	1.98E-123
Pg_Root18998_c0_seq1	Cytochrome c oxidase subunit 3 OS=Magnaporthe grisea GN=COX3 PE=3 SV=1	3.73E-35
Pg_Root19008_c0_seq1	UDP-glycosyltransferase 85A5 OS=Arabidopsis thaliana GN=UGT85A5 PE=2 SV=1	1.49E-58
Pg_Root19011_c0_seq1	Protein NRT1/ PTR FAMILY 8.3 OS=Arabidopsis thaliana GN=NPF8.3 PE=1 SV=1	7.83E-25
Pg_Root19011_c0_seq2	Protein NRT1/ PTR FAMILY 7.1 OS=Arabidopsis thaliana GN=NPF7.1 PE=2 SV=1	7.54E-25
Pg_Root19030_c0_seq1	Retrovirus-related Pol polyprotein from transposon TNT 1-94 OS=Nicotiana tabacum PE=2 SV=1	4.02E-25
Pg_Root19034_c0_seq1	CRIB domain-containing protein RIC1 OS=Arabidopsis thaliana GN=RIC1 PE=1 SV=1	7.89E-26
Pg_Root19066_c0_seq1	Physarolisin OS=Physarum polycephalum PE=1 SV=1	4.79E-08
Pg_Root19066_c1_seq1	Physarolisin OS=Physarum polycephalum PE=1 SV=1	1.14E-11
Pg_Root19072_c0_seq1	DNA-directed RNA polymerase subunit alpha OS=Flavobacterium psychrophilum (strain JIP02/86 / ATCC 49511) GN=rpoA PE=3 SV=1	1.13E-97
Pg_Root19113_c0_seq1	Putative RNA-binding protein RbpE OS=Nostoc sp. (strain PCC 7120 / UTEX 2576) GN=rbpE PE=3 SV=3	7.21E-17
Pg_Root19122_c0_seq1	Protein NRT1/ PTR FAMILY 7.3 OS=Arabidopsis thaliana GN=NPF7.3 PE=1 SV=2	1.25E-08
Pg_Root19154_c0_seq1	Major vault protein OS=Strongylocentrotus purpuratus GN=MVP PE=1 SV=1	1.05E-38
Pg_Root19164_c0_seq1	Myosin regulatory light chain OS=Physarum polycephalum PE=1 SV=1	4.27E-26
Pg_Root19212_c0_seq1	Zinc finger BED domain-containing protein RICESLEEPER 2 OS=Oryza sativa subsp. japonica GN=Os03g0733400 PE=2 SV=1	1.18E-27
Pg_Root19215_c0_seq1	Prestalk protein OS=Dictyostelium discoideum GN=ecmB PE=2 SV=2	1.50E-15
Pg_Root19225_c0_seq1	60S ribosomal protein L35-1 OS=Arabidopsis thaliana GN=RPL35A PE=2 SV=1	1.20E-56
Pg_Root19252_c0_seq1	40S ribosomal protein S30 OS=Plasmodium falciparum (isolate 3D7) GN=RPS30 PE=3 SV=1	1.92E-11
Pg_Root19264_c0_seq1	V-type proton ATPase subunit d1 OS=Arabidopsis thaliana GN=VHA-D1 PE=2 SV=1	1.79E-40
Pg_Root19266_c1_seq1	ATP synthase subunit alpha, mitochondrial OS=Acanthamoeba castellanii GN=ATP1 PE=3 SV=1	3.64E-33
Pg_Root19283_c0_seq1	Major cold shock protein OS=Micrococcus luteus (strain ATCC 4698 / DSM 20030 / JCM 1464 / NBRC 3333 / NCIMB 9278 / NCTC 2665 / VKM Ac-2230) GN=cspA PE=3 SV=1	1.44E-13
Pg_Root19335_c0_seq2	30S ribosomal protein S21 OS=Cellvibrio japonicus (strain Ueda107) GN=rpsU PE=3 SV=1	1.12E-27
Pg_Root19369_c0_seq1	Gelation factor OS=Dictyostelium discoideum GN=abpC PE=1 SV=1	3.37E-09
Pg_Root19373_c0_seq1	Polyprotein ABA-1 (Fragment) OS=Ascaris suum GN=ABA-1 PE=1 SV=2	2.12E-11
Pg_Root19375_c0_seq1	Thyroid receptor-interacting protein 6 OS=Homo sapiens GN=TRIP6 PE=1 SV=3	3.28E-38
Pg_Root19382_c0_seq1	Auxin-induced protein X15 OS=Glycine max PE=2 SV=1	2.32E-09
Pg_Root19403_c0_seq2	Major cold shock protein OS=Streptococcus pyogenes serotype M3 (strain SSI-1) GN=cspA PE=3 SV=1	1.34E-25
Pg_Root19424_c0_seq1	Alkyl hydroperoxide reductase subunit C OS=Salmonella typhimurium (strain LT2 / SGSC1412 / ATCC 700720) GN=ahpC PE=1 SV=2	3.09E-26
Pg_Root19440_c0_seq1	60S ribosomal protein L13 OS=Caenorhabditis elegans GN=rpl-13 PE=3 SV=1	1.05E-72
Pg_Root19441_c0_seq1	Purple acid phosphatase 2 OS=Ipomoea batatas GN=PAP2 PE=1 SV=1	1.17E-51
Pg_Root19445_c0_seq1	Glyoxylate/succinic semialdehyde reductase 2, chloroplastic OS=Arabidopsis thaliana GN=GLYR2 PE=1 SV=1	8.54E-60
Pg_Root19464_c0_seq1	Transcriptional repressor XBP1 OS=Saccharomyces cerevisiae (strain ATCC 204508 / S288c) GN=XBP1 PE=1 SV=1	1.73E-10
Pg_Root19466_c0_seq1	60S ribosomal protein L27-A OS=Schizosaccharomyces pombe (strain 972 / ATCC 24843) GN=rpl27a PE=2 SV=2	2.94E-07
Pg_Root19480_c0_seq2	60S ribosomal protein L15-2 OS=Arabidopsis thaliana GN=RPL15B PE=2 SV=1	1.03E-40
Pg_Root19529_c0_seq1	Phospholipase D alpha 1 OS=Pimpinella brachycarpa GN=PLD1 PE=2 SV=1	1.50E-10
Pg_Root19547_c0_seq1	4-hydroxy-3-methylbut-2-en-1-yl diphosphate synthase, chloroplastic OS=Arabidopsis thaliana GN=ISPG PE=1 SV=1	0
Pg_Root19580_c0_seq1	Uncharacterized protein At2g34460, chloroplastic OS=Arabidopsis thaliana GN=At2g34460 PE=2 SV=1	9.93E-07
Pg_Root19584_c0_seq1	cAMP-dependent protein kinase catalytic subunit OS=Caenorhabditis elegans GN=kin-1 PE=3 SV=3	8.92E-41
Pg_Root19590_c0_seq1	Putative homeobox-leucine zipper protein ATHB-51 OS=Arabidopsis thaliana GN=ATHB-51 PE=2 SV=2	1.59E-44
Pg_Root19593_c0_seq1	Elongation factor Tu OS=Eubacterium rectale (strain ATCC 33656 / VPI 0990) GN=tuf PE=3 SV=1	5.25E-59
Pg_Root19598_c0_seq1	Serine carboxypeptidase-like 25 OS=Arabidopsis thaliana GN=SCPL25 PE=2 SV=2	1.64E-13
Pg_Root19619_c0_seq1	Dicarboxylate transporter 2.1, chloroplastic OS=Arabidopsis thaliana GN=DIT2-1 PE=1 SV=1	3.80E-32
Pg_Root19622_c0_seq1	Thiamine biosynthetic bifunctional enzyme TH1, chloroplastic OS=Arabidopsis thaliana GN=TH1 PE=1 SV=1	7.33E-07
Pg_Root19633_c0_seq1	V-type proton ATPase subunit E OS=Heterodera schachtii PE=2 SV=1	1.71E-22
Pg_Root19637_c0_seq1	Rop guanine nucleotide exchange factor 12 OS=Arabidopsis thaliana GN=ROPGEF12 PE=1 SV=1	1.07E-99
Pg_Root19694_c0_seq1	40S ribosomal protein S24-2 OS=Arabidopsis thaliana GN=RPS24B PE=2 SV=2	3.24E-27
Pg_Root19697_c0_seq1	Ferredoxin-2, chloroplastic OS=Arabidopsis thaliana GN=FD2 PE=1 SV=1	2.74E-39
Pg_Root19717_c0_seq1	Probable acyl-activating enzyme 4 OS=Arabidopsis thaliana GN=AEE4 PE=2 SV=1	7.32E-42
Pg_Root19717_c1_seq1	Probable acyl-activating enzyme 9 OS=Arabidopsis thaliana GN=AEE9 PE=2 SV=1	2.50E-76
Pg_Root19746_c0_seq1	60S ribosomal protein L19-2 OS=Arabidopsis thaliana GN=RPL19B PE=2 SV=1	1.06E-18
Pg_Root19746_c1_seq1	60S ribosomal protein L19 OS=Drosophila melanogaster GN=RpL19 PE=1 SV=2	9.85E-49
Pg_Root19752_c0_seq1	Cellulose synthase A catalytic subunit 3 [UDP-forming] OS=Arabidopsis thaliana GN=CESA3 PE=1 SV=2	2.76E-107
Pg_Root19768_c0_seq1	Guanine nucleotide-binding protein-like 3 homolog OS=Dictyostelium discoideum GN=gnl3 PE=3 SV=1	1.48E-21
Pg_Root19768_c1_seq1	Guanine nucleotide-binding protein-like 3-like protein OS=Bos taurus GN=GNL3L PE=2 SV=1	6.92E-08
Pg_Root19775_c0_seq1	50S ribosomal protein L35 OS=Clostridium thermocellum (strain ATCC 27405 / DSM 1237) GN=rpmI PE=3 SV=1	1.99E-11
Pg_Root19801_c0_seq1	40S ribosomal protein S8 OS=Griffithsia japonica GN=RPS8 PE=2 SV=1	1.43E-55
Pg_Root19804_c0_seq1	Gelation factor OS=Dictyostelium discoideum GN=abpC PE=1 SV=1	2.95E-31
Pg_Root19817_c0_seq1	Sucrose-phosphate synthase OS=Spinacia oleracea GN=SPS1 PE=1 SV=1	7.77E-32
Pg_Root19821_c0_seq1	Phosphatidylinositol/phosphatidylcholine transfer protein SFH6 OS=Arabidopsis thaliana GN=SFH6 PE=2 SV=1	1.23E-37
Pg_Root19836_c0_seq1	ATPase 1, plasma membrane-type OS=Arabidopsis thaliana GN=AHA1 PE=1 SV=3	1.84E-40
Pg_Root19848_c0_seq1	Methylthioalkylmalate synthase 2, chloroplastic OS=Arabidopsis thaliana GN=MAM2 PE=2 SV=1	1.78E-31
Pg_Root19852_c0_seq1	Protein transport protein Sec61 subunit alpha OS=Dictyostelium discoideum GN=sec61a PE=3 SV=1	8.58E-69
Pg_Root19888_c0_seq1	Protein NRT1/ PTR FAMILY 2.7 OS=Arabidopsis thaliana GN=NPF2.7 PE=1 SV=1	3.96E-104
Pg_Root19891_c0_seq1	Dihomomethionine N-hydroxylase OS=Arabidopsis thaliana GN=CYP79F1 PE=1 SV=1	1.55E-56
Pg_Root19929_c0_seq1	30S ribosomal protein S16 OS=Porphyromonas gingivalis (strain ATCC 33277 / DSM 20709 / JCM 12257) GN=rpsP PE=3 SV=1	1.96E-35
Pg_Root19942_c0_seq1	Myosin regulatory light chain 1 OS=Caenorhabditis elegans GN=mlc-1 PE=4 SV=1	3.69E-38
Pg_Root20000_c0_seq1	Protein DD3-3 OS=Dictyostelium discoideum GN=DD3-3 PE=2 SV=1	6.40E-28
Pg_Root20004_c0_seq1	Pectinesterase/pectinesterase inhibitor 3 OS=Arabidopsis thaliana GN=PME3 PE=2 SV=2	4.85E-113
Pg_Root20004_c1_seq1	Pectinesterase/pectinesterase inhibitor 3 OS=Arabidopsis thaliana GN=PME3 PE=2 SV=2	6.35E-15
Pg_Root20027_c1_seq1	Protein rliB OS=Dictyostelium discoideum GN=rliB PE=3 SV=2	2.77E-08
Pg_Root20029_c0_seq1	60S ribosomal protein L17 OS=Drosophila melanogaster GN=RpL17 PE=1 SV=1	2.23E-30
Pg_Root20029_c1_seq1	60S ribosomal protein L17 OS=Zea mays GN=RPL17 PE=2 SV=1	3.10E-34
Pg_Root20036_c0_seq1	NADH-ubiquinone oxidoreductase chain 6 OS=Neurospora crassa (strain ATCC 24698 / 74-OR23-1A / CBS 708.71 / DSM 1257 / FGSC 987) GN=ndh-6 PE=3 SV=1	1.03E-32
Pg_Root20040_c0_seq1	Probable LRR receptor-like serine/threonine-protein kinase At3g47570 OS=Arabidopsis thaliana GN=At3g47570 PE=2 SV=1	7.19E-22
Pg_Root20053_c0_seq1	Major vault protein OS=Danio rerio GN=mvp PE=2 SV=1	1.53E-69
Pg_Root20067_c0_seq1	Adenylyl-sulfate kinase 1, chloroplastic OS=Arabidopsis thaliana GN=APK1 PE=1 SV=1	5.90E-48
Pg_Root20077_c0_seq1	Xylan 1,4-beta-xylosidase OS=Prevotella ruminicola (strain ATCC 19189 / JCM 8958 / 23) GN=xyl3A PE=1 SV=1	1.14E-11
Pg_Root20084_c0_seq1	(S)-N-methylcoclaurine 3&apos;-hydroxylase isozyme 1 (Fragment) OS=Eschscholzia californica GN=CYP80B1 PE=2 SV=1	5.55E-06
Pg_Root20129_c0_seq1	Nucleoside diphosphate kinase OS=Geobacillus kaustophilus (strain HTA426) GN=ndk PE=3 SV=1	5.05E-33
Pg_Root20156_c0_seq2	Kelch-like protein 8 OS=Homo sapiens GN=KLHL8 PE=1 SV=4	2.32E-13
Pg_Root20165_c0_seq1	30S ribosomal protein S7 OS=Sorangium cellulosum (strain So ce56) GN=rpsG PE=3 SV=1	4.44E-32
Pg_Root20177_c0_seq1	20 kDa chaperonin, chloroplastic OS=Arabidopsis thaliana GN=CPN21 PE=1 SV=2	1.86E-130
Pg_Root20187_c0_seq2	Cytochrome c oxidase subunit 1 OS=Neurospora crassa (strain ATCC 24698 / 74-OR23-1A / CBS 708.71 / DSM 1257 / FGSC 987) GN=cox-1 PE=1 SV=2	2.03E-19
Pg_Root20206_c0_seq1	Inositol-3-phosphate synthase 1-B OS=Xenopus laevis GN=isyna1-b PE=2 SV=2	7.55E-40
Pg_Root20226_c0_seq1	DEAD-box ATP-dependent RNA helicase 21 OS=Arabidopsis thaliana GN=RH21 PE=2 SV=1	6.77E-36
Pg_Root20277_c0_seq1	DEAD-box ATP-dependent RNA helicase 8 OS=Arabidopsis thaliana GN=RH8 PE=2 SV=1	7.46E-21
Pg_Root20279_c0_seq2	Abhydrolase domain-containing protein 3 OS=Homo sapiens GN=ABHD3 PE=2 SV=2	4.02E-11
Pg_Root20293_c0_seq1	Photosystem II 22 kDa protein, chloroplastic OS=Arabidopsis thaliana GN=PSBS PE=2 SV=1	1.30E-49
Pg_Root20311_c0_seq1	Chaperone protein ClpB 1 OS=Synechococcus sp. (strain WH8102) GN=clpB1 PE=3 SV=2	5.95E-31
Pg_Root20315_c0_seq1	GDSL esterase/lipase At1g71250 OS=Arabidopsis thaliana GN=At1g71250 PE=2 SV=1	5.17E-57
Pg_Root20333_c0_seq1	Adenosylhomocysteinase OS=Caenorhabditis elegans GN=ahcy-1 PE=1 SV=1	3.37E-24
Pg_Root20333_c1_seq1	Adenosylhomocysteinase OS=Caenorhabditis elegans GN=ahcy-1 PE=1 SV=1	2.36E-50
Pg_Root20350_c0_seq1	Serine carboxypeptidase-like 31 OS=Arabidopsis thaliana GN=SCPL31 PE=2 SV=2	6.46E-08
Pg_Root20373_c0_seq1	60S ribosomal protein L3 OS=Drosophila melanogaster GN=RpL3 PE=1 SV=3	5.08E-61
Pg_Root20373_c1_seq1	60S ribosomal protein L3 OS=Drosophila melanogaster GN=RpL3 PE=1 SV=3	1.62E-67
Pg_Root20398_c0_seq1	Retrovirus-related Pol polyprotein from transposon TNT 1-94 OS=Nicotiana tabacum PE=2 SV=1	2.31E-11
Pg_Root20409_c0_seq1	Glucosylceramidase OS=Pan troglodytes GN=GBA PE=3 SV=1	3.64E-27
Pg_Root20415_c0_seq1	Alpha-actinin, sarcomeric OS=Drosophila melanogaster GN=Actn PE=1 SV=2	5.31E-22
Pg_Root20417_c0_seq1	U4/U6 small nuclear ribonucleoprotein Prp31 OS=Xenopus laevis GN=prpf31 PE=2 SV=1	6.59E-11
Pg_Root20417_c0_seq2	U4/U6 small nuclear ribonucleoprotein Prp31 OS=Xenopus tropicalis GN=prpf31 PE=2 SV=1	1.13E-17
Pg_Root20448_c0_seq1	Aconitate hydratase 2, mitochondrial OS=Arabidopsis thaliana GN=ACO2 PE=1 SV=2	1.96E-75
Pg_Root20467_c0_seq2	40S ribosomal protein S18 OS=Argopecten irradians GN=RPS18 PE=2 SV=1	2.79E-54
Pg_Root20475_c0_seq1	Elongation factor 1-alpha 2 OS=Trypanosoma brucei brucei (strain 927/4 GUTat10.1) GN=Tb10.70.5670 PE=1 SV=1	1.01E-16
Pg_Root20537_c0_seq1	Putative germin-like protein 2-3 OS=Oryza sativa subsp. japonica GN=Os02g0491800 PE=3 SV=1	2.94E-45
Pg_Root20545_c0_seq1	50S ribosomal protein L34, chloroplastic OS=Arabidopsis thaliana GN=RPL34 PE=2 SV=1	6.16E-12
Pg_Root20559_c0_seq1	Soluble inorganic pyrophosphatase 2 OS=Arabidopsis thaliana GN=PPA2 PE=2 SV=2	1.44E-46
Pg_Root20617_c0_seq1	SPX domain-containing membrane protein At4g22990 OS=Arabidopsis thaliana GN=At4g22990 PE=2 SV=2	7.16E-98
Pg_Root20634_c0_seq1	60S ribosomal protein L6 OS=Caenorhabditis elegans GN=rpl-6 PE=1 SV=1	7.55E-13
Pg_Root20643_c0_seq1	Beta-glucosidase-like SFR2, chloroplastic OS=Arabidopsis thaliana GN=SFR2 PE=1 SV=1	2.81E-38
Pg_Root20643_c1_seq1	Beta-glucosidase-like SFR2, chloroplastic OS=Arabidopsis thaliana GN=SFR2 PE=1 SV=1	7.90E-72
Pg_Root20670_c0_seq1	RNA polymerase sigma factor RpoD OS=Treponema pallidum (strain Nichols) GN=rpoD PE=3 SV=1	1.05E-15
Pg_Root20689_c0_seq1	60S ribosomal protein L37a OS=Cryptochiton stelleri GN=RPL37A PE=3 SV=3	4.49E-46
Pg_Root20706_c1_seq1	Ras GTPase-activating-like protein rgaA OS=Dictyostelium discoideum GN=rgaA PE=1 SV=1	2.19E-11
Pg_Root20725_c0_seq1	Pyrophosphate-energized vacuolar membrane proton pump 1 OS=Arabidopsis thaliana GN=AVP1 PE=1 SV=1	1.00E-18
Pg_Root20759_c0_seq1	Probable terpene synthase 13 OS=Ricinus communis GN=TPS13 PE=3 SV=1	3.80E-29
Pg_Root20778_c0_seq1	Transcription factor RAX1 OS=Arabidopsis thaliana GN=RAX1 PE=2 SV=1	3.64E-26
Pg_Root20781_c0_seq1	Probable WRKY transcription factor 19 OS=Arabidopsis thaliana GN=WRKY19 PE=2 SV=1	1.07E-06
Pg_Root20823_c0_seq1	40S ribosomal protein S13 OS=Candida maltosa GN=RPS13 PE=3 SV=2	1.70E-56
Pg_Root20853_c0_seq1	40S ribosomal protein S28 OS=Ashbya gossypii (strain ATCC 10895 / CBS 109.51 / FGSC 9923 / NRRL Y-1056) GN=RPS28A PE=3 SV=1	2.95E-23
Pg_Root20869_c0_seq1	ATP-dependent Clp protease proteolytic subunit-related protein 2, chloroplastic OS=Arabidopsis thaliana GN=CLPR2 PE=1 SV=1	5.31E-65
Pg_Root20890_c0_seq1	Probable citrate synthase, mitochondrial OS=Glossina morsitans morsitans PE=2 SV=1	4.45E-32
Pg_Root20892_c0_seq1	Eukaryotic peptide chain release factor subunit 1-2 OS=Arabidopsis thaliana GN=ERF1-2 PE=1 SV=1	1.45E-18
Pg_Root20899_c0_seq1	CBL-interacting serine/threonine-protein kinase 6 OS=Arabidopsis thaliana GN=CIPK6 PE=1 SV=1	2.62E-50
Pg_Root20904_c0_seq1	40S ribosomal protein S30 OS=Schizosaccharomyces pombe (strain 972 / ATCC 24843) GN=rps30a PE=3 SV=2	3.03E-08
Pg_Root20906_c0_seq1	Probable pectate lyase 22 OS=Arabidopsis thaliana GN=At5g63180 PE=2 SV=1	6.32E-52
Pg_Root20916_c0_seq1	Thylakoid lumenal 19 kDa protein, chloroplastic OS=Arabidopsis thaliana GN=At3g63540 PE=1 SV=2	4.41E-23
Pg_Root20918_c0_seq1	40S ribosomal protein S25-4 OS=Arabidopsis thaliana GN=RPS25E PE=2 SV=1	1.60E-31
Pg_Root20920_c0_seq1	Cold shock protein ScoF OS=Streptomyces coelicolor (strain ATCC BAA-471 / A3(2) / M145) GN=scoF PE=2 SV=1	4.83E-28
Pg_Root20921_c0_seq1	Cytokinin dehydrogenase 1 OS=Arabidopsis thaliana GN=CKX1 PE=1 SV=1	6.97E-21
Pg_Root20966_c0_seq1	Transcription factor UNE10 OS=Arabidopsis thaliana GN=UNE10 PE=2 SV=1	1.01E-30
Pg_Root21000_c0_seq1	Chaperonin homolog Hsp-60, mitochondrial OS=Caenorhabditis elegans GN=hsp-60 PE=1 SV=2	1.96E-70
Pg_Root21005_c0_seq1	Hexahomomethionine N-hydroxylase OS=Arabidopsis thaliana GN=CYP79F2 PE=1 SV=2	2.61E-16
Pg_Root21005_c1_seq1	Dihomomethionine N-hydroxylase OS=Arabidopsis thaliana GN=CYP79F1 PE=1 SV=1	9.82E-65
Pg_Root21014_c0_seq1	40S ribosomal protein S18 OS=Schizosaccharomyces pombe (strain 972 / ATCC 24843) GN=rps18a PE=1 SV=1	8.46E-33
Pg_Root21017_c0_seq1	Nucleoid-associated protein alr5067 OS=Nostoc sp. (strain PCC 7120 / UTEX 2576) GN=alr5067 PE=3 SV=1	1.65E-19
Pg_Root21023_c0_seq1	Inorganic pyrophosphatase OS=Drosophila melanogaster GN=Nurf-38 PE=1 SV=3	1.98E-13
Pg_Root21044_c0_seq1	Dystonin OS=Homo sapiens GN=DST PE=1 SV=4	1.31E-20
Pg_Root21060_c0_seq2	60S ribosomal protein L18a OS=Caenorhabditis elegans GN=rpl-20 PE=3 SV=2	4.51E-99
Pg_Root21071_c0_seq1	Transposon Tf2-6 polyprotein OS=Schizosaccharomyces pombe (strain 972 / ATCC 24843) GN=Tf2-6 PE=3 SV=1	3.28E-103
Pg_Root21077_c0_seq1	NHP2-like protein 1 OS=Xenopus laevis GN=nhp2l1 PE=2 SV=1	8.57E-49
Pg_Root21079_c0_seq1	ATP synthase subunit delta, mitochondrial OS=Dictyostelium discoideum GN=atp5D PE=3 SV=1	1.91E-11
Pg_Root21096_c0_seq1	Glutamine--fructose-6-phosphate aminotransferase [isomerizing] OS=Candida albicans (strain SC5314 / ATCC MYA-2876) GN=GFA1 PE=1 SV=2	5.46E-42
Pg_Root21102_c0_seq1	Guanine nucleotide-binding protein subunit beta-like protein OS=Chlamydomonas reinhardtii GN=GBLP PE=1 SV=1	4.74E-65
Pg_Root21117_c0_seq1	Protein ECERIFERUM 3 OS=Arabidopsis thaliana GN=CER3 PE=1 SV=1	1.67E-58
Pg_Root21146_c0_seq1	DNA-binding protein HU-beta OS=Serratia marcescens GN=hupB PE=3 SV=1	1.72E-39
Pg_Root21160_c0_seq1	Periplasmic [NiFe] hydrogenase small subunit OS=Desulfovibrio gigas GN=hydA PE=1 SV=2	5.57E-09
Pg_Root21179_c0_seq1	SCF ubiquitin ligase complex protein SKP1b OS=Dictyostelium discoideum GN=fpaB-1 PE=1 SV=1	1.19E-40
Pg_Root21179_c1_seq1	SCF ubiquitin ligase complex protein SKP1a OS=Dictyostelium discoideum GN=fpaA PE=1 SV=1	2.03E-20
Pg_Root21200_c0_seq1	Floral homeotic protein PMADS 2 OS=Petunia hybrida GN=PMADS2 PE=2 SV=1	8.72E-08
Pg_Root21204_c0_seq1	14-3-3-like protein GF14 iota OS=Arabidopsis thaliana GN=GRF12 PE=2 SV=1	1.36E-117
Pg_Root21222_c0_seq1	PGR5-like protein 1A, chloroplastic OS=Arabidopsis thaliana GN=PGRL1A PE=1 SV=1	2.00E-54
Pg_Root21248_c0_seq1	Mediator of RNA polymerase II transcription subunit 37a OS=Arabidopsis thaliana GN=MED37A PE=1 SV=1	3.49E-45
Pg_Root21249_c0_seq1	Caffeoyl-CoA O-methyltransferase 1 OS=Zea mays GN=CCOAOMT1 PE=2 SV=1	3.65E-11
Pg_Root21249_c1_seq1	Catechol O-methyltransferase domain-containing protein 1 OS=Homo sapiens GN=COMTD1 PE=1 SV=1	1.84E-20
Pg_Root21251_c0_seq1	50S ribosomal protein L14 OS=Acidovorax sp. (strain JS42) GN=rplN PE=3 SV=1	9.49E-27
Pg_Root21296_c0_seq1	Histone H2B OS=Cryptococcus neoformans var. neoformans serotype D (strain JEC21 / ATCC MYA-565) GN=HTB1 PE=3 SV=1	2.79E-08
Pg_Root21311_c0_seq1	Transposon Ty3-G Gag-Pol polyprotein OS=Saccharomyces cerevisiae (strain ATCC 204508 / S288c) GN=TY3B-G PE=1 SV=3	9.35E-08
Pg_Root21330_c0_seq1	Probable receptor-like protein kinase At1g67000 OS=Arabidopsis thaliana GN=At1g67000 PE=2 SV=2	1.99E-32
Pg_Root21339_c0_seq1	DEAD-box ATP-dependent RNA helicase 3, chloroplastic OS=Arabidopsis thaliana GN=RH3 PE=1 SV=2	1.54E-46
Pg_Root21369_c0_seq1	NADH-ubiquinone oxidoreductase chain 1 OS=Podospora anserina (strain S / ATCC MYA-4624 / DSM 980 / FGSC 10383) GN=ND1 PE=3 SV=2	4.39E-46
Pg_Root21380_c0_seq1	Probable GH family 25 lysozyme 4 OS=Dictyostelium discoideum GN=DDB_G0293492 PE=3 SV=1	8.03E-14
Pg_Root21391_c0_seq1	Retrovirus-related Pol polyprotein from transposon 297 OS=Drosophila melanogaster GN=pol PE=4 SV=1	3.52E-16
Pg_Root21422_c0_seq2	60S ribosomal protein L14 OS=Lumbricus rubellus GN=RPL14 PE=3 SV=1	1.18E-36
Pg_Root21440_c0_seq1	Acyl carrier protein AcpP OS=Rhizobium loti (strain MAFF303099) GN=acpP PE=3 SV=1	5.20E-41
Pg_Root21443_c0_seq1	Retrovirus-related Pol polyprotein from transposon TNT 1-94 OS=Nicotiana tabacum PE=2 SV=1	2.46E-26
Pg_Root21459_c0_seq2	Protein ECERIFERUM 3 OS=Arabidopsis thaliana GN=CER3 PE=1 SV=1	5.54E-07
Pg_Root21468_c0_seq1	ClpA homolog protein OS=Rhodobacter blasticus PE=3 SV=1	3.36E-35
Pg_Root21478_c0_seq1	Elongation factor 2 OS=Gallus gallus GN=EEF2 PE=1 SV=3	7.86E-63
Pg_Root21481_c0_seq1	Sodium/pyruvate cotransporter BASS2, chloroplastic OS=Arabidopsis thaliana GN=BASS2 PE=2 SV=1	7.71E-55
Pg_Root21507_c0_seq1	Enolase OS=Caenorhabditis elegans GN=enol-1 PE=1 SV=3	3.19E-47
Pg_Root21520_c0_seq1	Probable peptidylglycine alpha-hydroxylating monooxygenase Y71G12B.4 OS=Caenorhabditis elegans GN=Y71G12B.4 PE=1 SV=1	2.47E-48
Pg_Root21520_c1_seq1	Probable peptidylglycine alpha-hydroxylating monooxygenase Y71G12B.4 OS=Caenorhabditis elegans GN=Y71G12B.4 PE=1 SV=1	1.20E-17
Pg_Root21525_c0_seq1	LIM domain-containing protein E OS=Dictyostelium discoideum GN=limE PE=1 SV=1	1.30E-07
Pg_Root21527_c0_seq1	Uncharacterized mitochondrial protein AtMg00860 OS=Arabidopsis thaliana GN=AtMg00860 PE=4 SV=1	5.76E-16
Pg_Root21529_c1_seq1	Polyadenylate-binding protein 2 OS=Arabidopsis thaliana GN=PAB2 PE=1 SV=1	2.16E-39
Pg_Root21539_c0_seq1	60S ribosomal protein L18 OS=Drosophila melanogaster GN=RpL18 PE=1 SV=1	5.87E-15
Pg_Root21547_c0_seq1	Cytochrome P450 98A3 OS=Arabidopsis thaliana GN=CYP98A3 PE=1 SV=1	1.37E-50
Pg_Root21563_c0_seq1	60S ribosomal protein L17 OS=Bombyx mori GN=RpL17 PE=2 SV=1	2.95E-44
Pg_Root21581_c0_seq1	Cytochrome P450 71B26 OS=Arabidopsis thaliana GN=CYP71B26 PE=2 SV=1	9.53E-74
Pg_Root21585_c0_seq1	Tubulin alpha chain OS=Plasmodium falciparum (isolate K1 / Thailand) PE=3 SV=1	1.04E-43
Pg_Root21604_c0_seq1	60S ribosomal protein L35a-3 OS=Arabidopsis thaliana GN=RPL35AC PE=3 SV=1	1.79E-23
Pg_Root21643_c0_seq1	Ethylene-responsive transcription factor ERF114 OS=Arabidopsis thaliana GN=ERF114 PE=2 SV=1	7.19E-21
Pg_Root21654_c0_seq1	Gibberellin 2-beta-dioxygenase 8 OS=Arabidopsis thaliana GN=GA2OX8 PE=1 SV=2	5.72E-54
Pg_Root21654_c1_seq1	Gibberellin 2-beta-dioxygenase 8 OS=Arabidopsis thaliana GN=GA2OX8 PE=1 SV=2	3.44E-65
Pg_Root21656_c0_seq1	DEAD-box ATP-dependent RNA helicase 5 OS=Oryza sativa subsp. japonica GN=Os07g0301200 PE=2 SV=1	1.88E-33
Pg_Root21679_c0_seq1	Putative peroxiredoxin YgaF OS=Bacillus subtilis (strain 168) GN=ygaF PE=3 SV=1	1.60E-10
Pg_Root21702_c0_seq1	Phosphoenolpyruvate carboxylase 2 OS=Arabidopsis thaliana GN=PPC2 PE=1 SV=2	4.88E-41
Pg_Root21707_c0_seq1	Retrovirus-related Pol polyprotein from transposon opus OS=Drosophila melanogaster GN=pol PE=4 SV=1	5.18E-13
Pg_Root21713_c0_seq1	Elongation factor 2 OS=Entamoeba histolytica GN=EF-2 PE=2 SV=1	5.14E-61
Pg_Root21721_c0_seq1	60S ribosomal protein L27a-3 OS=Arabidopsis thaliana GN=RPL27AC PE=2 SV=2	2.44E-16
Pg_Root21742_c0_seq1	Putative methyltransferase Cher3 OS=Pseudomonas putida (strain KT2440) GN=cheR3 PE=4 SV=1	3.82E-18
Pg_Root21743_c0_seq1	Translation initiation factor IF-3 OS=Ralstonia solanacearum (strain GMI1000) GN=infC PE=3 SV=1	1.69E-28
Pg_Root21758_c0_seq1	60S ribosomal protein L13a-4 OS=Arabidopsis thaliana GN=RPL13AD PE=2 SV=1	1.79E-40
Pg_Root21759_c0_seq1	26S protease regulatory subunit 10B homolog A OS=Arabidopsis thaliana GN=RPT4A PE=1 SV=1	3.93E-92
Pg_Root21777_c0_seq1	GDSL esterase/lipase At4g28780 OS=Arabidopsis thaliana GN=At4g28780 PE=2 SV=1	4.41E-46
Pg_Root21779_c0_seq1	Myosin regulatory light chain 2 OS=Caenorhabditis elegans GN=mlc-2 PE=1 SV=1	7.93E-71
Pg_Root21788_c0_seq1	ADP,ATP carrier protein OS=Drosophila melanogaster GN=sesB PE=2 SV=4	1.93E-11
Pg_Root21801_c0_seq1	60S ribosomal protein L31 OS=Cyanophora paradoxa GN=RPL31 PE=3 SV=1	2.11E-39
Pg_Root21802_c0_seq1	Probable prefoldin subunit 4 OS=Caenorhabditis briggsae GN=pfd-4 PE=3 SV=1	3.29E-07
Pg_Root21825_c0_seq1	Alpha-L-arabinofuranosidase 1 OS=Arabidopsis thaliana GN=ASD1 PE=1 SV=1	8.18E-15
Pg_Root21829_c0_seq1	26S proteasome non-ATPase regulatory subunit 4 homolog OS=Arabidopsis thaliana GN=RPN10 PE=1 SV=1	4.91E-34
Pg_Root21832_c0_seq1	Actin, cytoskeletal 3 (Fragment) OS=Lytechinus pictus PE=3 SV=1	3.92E-41
Pg_Root21834_c0_seq1	60S ribosomal protein L39 OS=Ashbya gossypii (strain ATCC 10895 / CBS 109.51 / FGSC 9923 / NRRL Y-1056) GN=RPL39 PE=3 SV=3	5.96E-12
Pg_Root21836_c0_seq1	Fasciclin-like arabinogalactan protein 8 OS=Arabidopsis thaliana GN=FLA8 PE=1 SV=1	1.37E-20
Pg_Root21836_c1_seq1	Fasciclin-like arabinogalactan protein 8 OS=Arabidopsis thaliana GN=FLA8 PE=1 SV=1	4.08E-56
Pg_Root21861_c0_seq2	Retrovirus-related Pol polyprotein from transposon TNT 1-94 OS=Nicotiana tabacum PE=2 SV=1	2.56E-11
Pg_Root21872_c0_seq1	Hsp70-Hsp90 organizing protein 2 OS=Arabidopsis thaliana GN=HOP2 PE=2 SV=1	1.31E-08
Pg_Root21884_c0_seq1	60S ribosomal protein L9 OS=Dictyostelium discoideum GN=rpl9 PE=1 SV=2	1.03E-35
Pg_Root21886_c0_seq1	50S ribosomal protein L35 OS=Bacteroides fragilis (strain YCH46) GN=rpmI PE=3 SV=1	1.02E-22
Pg_Root21886_c0_seq2	50S ribosomal protein L35 OS=Bacteroides fragilis (strain YCH46) GN=rpmI PE=3 SV=1	1.19E-21
Pg_Root21890_c0_seq1	DEAD-box ATP-dependent RNA helicase 3, chloroplastic OS=Arabidopsis thaliana GN=RH3 PE=1 SV=2	2.03E-45
Pg_Root21893_c0_seq1	Putative dehydrogenase XoxF OS=Paracoccus denitrificans GN=xoxF PE=3 SV=2	5.41E-90
Pg_Root21896_c0_seq1	Probable esterase KAI2 OS=Arabidopsis thaliana GN=KAI2 PE=1 SV=1	3.58E-28
Pg_Root21915_c0_seq1	Probable Xaa-Pro aminopeptidase P OS=Emericella nidulans (strain FGSC A4 / ATCC 38163 / CBS 112.46 / NRRL 194 / M139) GN=ampp PE=3 SV=2	1.48E-16
Pg_Root21941_c0_seq1	Probable pectate lyase E OS=Neosartorya fischeri (strain ATCC 1020 / DSM 3700 / FGSC A1164 / NRRL 181) GN=plyE PE=3 SV=1	9.47E-18
Pg_Root21942_c0_seq1	40S ribosomal protein S4-3 OS=Arabidopsis thaliana GN=RPS4D PE=2 SV=2	7.37E-64
Pg_Root21961_c0_seq1	DNA-directed RNA polymerase subunit alpha OS=Agrobacterium vitis (strain S4 / ATCC BAA-846) GN=rpoA PE=3 SV=1	3.66E-14
Pg_Root21965_c0_seq2	Actin, muscle (Fragment) OS=Lytechinus pictus PE=3 SV=1	7.87E-30
Pg_Root21968_c0_seq1	Heat shock 70 kDa protein A OS=Caenorhabditis elegans GN=hsp-1 PE=1 SV=2	2.51E-102
Pg_Root21972_c0_seq2	Cellulose synthase A catalytic subunit 7 [UDP-forming] OS=Oryza sativa subsp. japonica GN=CESA7 PE=2 SV=1	2.17E-30
Pg_Root21992_c0_seq1	Mandelate racemase OS=Pseudomonas putida GN=mdlA PE=1 SV=1	5.90E-19
Pg_Root21994_c0_seq1	Zinc finger protein 4 OS=Arabidopsis thaliana GN=ZFP4 PE=2 SV=2	3.46E-08
Pg_Root21994_c1_seq1	Zinc finger protein 1 OS=Arabidopsis thaliana GN=ZFP1 PE=2 SV=1	1.90E-18
Pg_Root21996_c0_seq1	Formaldehyde dismutase OS=Pseudomonas putida GN=fdm PE=1 SV=1	5.62E-14
Pg_Root22037_c0_seq1	Cytochrome P450 CYP736A12 OS=Panax ginseng PE=2 SV=1	8.31E-71
Pg_Root22070_c0_seq4	30S ribosomal protein S6 OS=Pseudomonas mendocina (strain ymp) GN=rpsF PE=3 SV=1	3.10E-44
Pg_Root22084_c0_seq1	Microsomal glutathione S-transferase 3 OS=Bos taurus GN=MGST3 PE=2 SV=1	2.51E-21
Pg_Root22086_c0_seq1	Dicarboxylate transporter 2.1, chloroplastic OS=Arabidopsis thaliana GN=DIT2-1 PE=1 SV=1	7.86E-32
Pg_Root22096_c0_seq1	DNA-directed RNA polymerase subunit beta OS=Cellvibrio japonicus (strain Ueda107) GN=rpoB PE=3 SV=1	2.13E-73
Pg_Root22102_c0_seq1	Cuticle collagen lon-3 OS=Caenorhabditis elegans GN=lon-3 PE=1 SV=1	1.75E-28
Pg_Root22103_c0_seq1	Subtilisin-like proteinase Spm1 OS=Magnaporthe oryzae (strain 70-15 / ATCC MYA-4617 / FGSC 8958) GN=SPM1 PE=3 SV=1	2.31E-45
Pg_Root22109_c0_seq1	Nucleolin 2 OS=Arabidopsis thaliana GN=NUCL2 PE=2 SV=1	1.88E-07
Pg_Root22161_c0_seq1	Probable mitochondrial-processing peptidase subunit beta OS=Arabidopsis thaliana GN=At3g02090 PE=2 SV=2	9.31E-23
Pg_Root22169_c0_seq1	Phospholipase A1-Ibeta2, chloroplastic OS=Arabidopsis thaliana GN=At4g16820 PE=1 SV=2	8.06E-73
Pg_Root22170_c0_seq1	Retrovirus-related Pol polyprotein from transposon 297 OS=Drosophila melanogaster GN=pol PE=4 SV=1	1.56E-14
Pg_Root22186_c0_seq2	Zeaxanthin epoxidase, chloroplastic OS=Oncidium hybrid cultivar GN=ZEP PE=2 SV=1	8.14E-08
Pg_Root22230_c0_seq1	Ras-related protein Rap-1 OS=Caenorhabditis elegans GN=rap-1 PE=3 SV=1	3.06E-52
Pg_Root22267_c0_seq1	Ribonuclease UK114 OS=Homo sapiens GN=HRSP12 PE=1 SV=1	8.39E-44
Pg_Root22271_c0_seq1	Tubulin alpha chain OS=Trypanosoma brucei rhodesiense PE=3 SV=1	1.30E-49
Pg_Root22332_c0_seq1	Retrovirus-related Pol polyprotein from transposon TNT 1-94 OS=Nicotiana tabacum PE=2 SV=1	5.06E-14
Pg_Root22361_c0_seq1	Uncharacterized mitochondrial protein AtMg00810 OS=Arabidopsis thaliana GN=AtMg00810 PE=4 SV=1	5.27E-10
Pg_Root22377_c0_seq1	DELLA protein GAI1 OS=Vitis vinifera GN=GAI1 PE=2 SV=1	1.03E-57
Pg_Root22400_c0_seq1	60S ribosomal protein L21 OS=Dictyostelium discoideum GN=rpl21 PE=3 SV=1	1.16E-28
Pg_Root22406_c0_seq1	Heat shock cognate 90 kDa protein OS=Dictyostelium discoideum GN=hspD PE=1 SV=2	1.70E-08
Pg_Root22448_c0_seq1	Cellulose synthase A catalytic subunit 1 [UDP-forming] OS=Arabidopsis thaliana GN=CESA1 PE=1 SV=1	3.98E-55
Pg_Root22462_c0_seq1	V-type proton ATPase subunit G1 OS=Arabidopsis thaliana GN=VHA-G1 PE=2 SV=1	8.53E-37
Pg_Root22501_c0_seq1	60S ribosomal protein L27a OS=Macaca fascicularis GN=RPL27A PE=2 SV=1	1.75E-61
Pg_Root22513_c0_seq1	31 kDa ribonucleoprotein, chloroplastic OS=Nicotiana plumbaginifolia PE=1 SV=1	2.75E-16
Pg_Root22555_c0_seq1	Gag-Pol polyprotein OS=Simian immunodeficiency virus (isolate Mm142-83) GN=gag-pol PE=1 SV=2	1.43E-06
Pg_Root22568_c0_seq1	UMP-CMP kinase 3 OS=Arabidopsis thaliana GN=PYR6 PE=1 SV=1	6.16E-42
Pg_Root22568_c1_seq1	UMP-CMP kinase 3 OS=Arabidopsis thaliana GN=PYR6 PE=1 SV=1	6.13E-68
Pg_Root22583_c0_seq1	Inorganic phosphate transporter 2-1, chloroplastic OS=Arabidopsis thaliana GN=PHT2-1 PE=1 SV=1	6.54E-60
Pg_Root22588_c0_seq1	Endoglucanase-5 OS=Hypocrea jecorina GN=egl5 PE=3 SV=1	1.27E-27
Pg_Root22598_c0_seq2	Protein LYK2 OS=Arabidopsis thaliana GN=LYK2 PE=2 SV=1	3.08E-27
Pg_Root22637_c0_seq1	60S ribosomal protein L13 OS=Spodoptera frugiperda GN=RpL13 PE=2 SV=1	2.16E-42
Pg_Root22656_c0_seq1	Phosphomethylpyrimidine synthase, chloroplastic OS=Arabidopsis thaliana GN=THIC PE=1 SV=1	1.34E-47
Pg_Root22656_c1_seq1	Phosphomethylpyrimidine synthase, chloroplastic OS=Arabidopsis thaliana GN=THIC PE=1 SV=1	3.23E-117
Pg_Root22688_c0_seq1	60S ribosomal protein L26 OS=Caenorhabditis elegans GN=rpl-26 PE=3 SV=1	1.71E-73
Pg_Root22706_c0_seq1	Coatomer subunit alpha-1 OS=Arabidopsis thaliana GN=At1g62020 PE=2 SV=2	1.38E-52
Pg_Root22715_c0_seq1	Beta-galactosidase 3 OS=Arabidopsis thaliana GN=BGAL3 PE=1 SV=1	7.43E-16
Pg_Root22715_c1_seq1	Beta-galactosidase 3 OS=Arabidopsis thaliana GN=BGAL3 PE=1 SV=1	1.15E-38
Pg_Root22747_c0_seq1	Protein FAR1-RELATED SEQUENCE 5 OS=Arabidopsis thaliana GN=FRS5 PE=2 SV=1	3.11E-67
Pg_Root22754_c0_seq1	UDP-glycosyltransferase 84A2 OS=Arabidopsis thaliana GN=UGT84A2 PE=1 SV=1	2.90E-91
Pg_Root22757_c0_seq1	Ephrin type-A receptor 4-A OS=Xenopus laevis GN=epha4-a PE=2 SV=1	4.71E-06
Pg_Root22765_c0_seq1	Cell division control protein 2 homolog OS=Theileria parva GN=CRK2 PE=3 SV=1	2.23E-31
Pg_Root22772_c0_seq1	Cytochrome P450 84A1 OS=Arabidopsis thaliana GN=CYP84A1 PE=1 SV=1	2.69E-71
Pg_Root22780_c0_seq1	Probable lactoylglutathione lyase, chloroplast OS=Arabidopsis thaliana GN=At1g67280 PE=1 SV=1	6.80E-80
Pg_Root22783_c0_seq1	Galaxin OS=Acropora millepora PE=1 SV=1	2.35E-08
Pg_Root22787_c0_seq1	Phosphoglycerate kinase 1, chloroplastic OS=Arabidopsis thaliana GN=PGK1 PE=1 SV=1	9.99E-47
Pg_Root22810_c0_seq1	Proteasome subunit alpha type-6-B OS=Arabidopsis thaliana GN=PAA2 PE=1 SV=1	1.01E-35
Pg_Root22815_c0_seq1	Uncharacterized mitochondrial protein AtMg00810 OS=Arabidopsis thaliana GN=AtMg00810 PE=4 SV=1	5.08E-14
Pg_Root22828_c0_seq1	Alcohol dehydrogenase 1 OS=Emericella nidulans (strain FGSC A4 / ATCC 38163 / CBS 112.46 / NRRL 194 / M139) GN=alcA PE=3 SV=2	7.35E-48
Pg_Root22828_c1_seq1	Alcohol dehydrogenase 1 OS=Aspergillus flavus (strain ATCC 200026 / FGSC A1120 / NRRL 3357 / JCM 12722 / SRRC 167) GN=adh1 PE=2 SV=2	1.25E-51
Pg_Root22835_c0_seq1	Ras-related protein Rab-7A OS=Dictyostelium discoideum GN=rab7A PE=1 SV=1	2.31E-25
Pg_Root22840_c0_seq1	60S ribosomal protein L3 OS=Oryza sativa subsp. japonica GN=RPL3 PE=2 SV=2	6.70E-29
Pg_Root22865_c0_seq1	60S ribosomal protein L13-A OS=Saccharomyces cerevisiae (strain ATCC 204508 / S288c) GN=RPL13A PE=1 SV=1	1.49E-10
Pg_Root22874_c0_seq1	Oxygen-insensitive NAD(P)H nitroreductase OS=Enterobacter cloacae GN=nfnB PE=1 SV=1	8.73E-08
Pg_Root22881_c0_seq1	5&apos;-adenylylsulfate reductase 2, chloroplastic OS=Arabidopsis thaliana GN=APR2 PE=1 SV=2	7.23E-27
Pg_Root22884_c0_seq1	N-ethylmaleimide reductase OS=Escherichia coli (strain K12) GN=nemA PE=1 SV=1	1.46E-32
Pg_Root22886_c0_seq1	Glycerol-3-phosphate acyltransferase 5 OS=Arabidopsis thaliana GN=GPAT5 PE=1 SV=1	1.98E-115
Pg_Root22906_c0_seq1	Probable cytochrome c-type heme lyase OS=Dictyostelium discoideum GN=cchl PE=3 SV=1	3.65E-29
Pg_Root22914_c0_seq1	Histone H2A OS=Phaeosphaeria nodorum (strain SN15 / ATCC MYA-4574 / FGSC 10173) GN=HTA1 PE=3 SV=1	7.06E-29
Pg_Root22918_c0_seq1	Calmodulin OS=Strongylocentrotus intermedius PE=2 SV=3	1.13E-44
Pg_Root22924_c0_seq1	Uncharacterized mitochondrial protein AtMg00810 OS=Arabidopsis thaliana GN=AtMg00810 PE=4 SV=1	1.82E-17
Pg_Root22933_c0_seq2	Histone H3 OS=Mortierella alpina GN=H3.1 PE=3 SV=3	3.64E-64
Pg_Root22935_c0_seq1	Short-chain dehydrogenase reductase 2a OS=Arabidopsis thaliana GN=SDR2a PE=3 SV=1	2.40E-28
Pg_Root22935_c1_seq1	Short-chain dehydrogenase reductase 2a OS=Arabidopsis thaliana GN=SDR2a PE=3 SV=1	7.84E-78
Pg_Root22962_c0_seq1	Histone H2A OS=Tigriopus californicus GN=His2A PE=3 SV=2	1.13E-49
Pg_Root23003_c0_seq1	21 kDa protein OS=Daucus carota PE=2 SV=1	1.66E-14
Pg_Root23005_c0_seq1	Phosphatidylinositol transfer protein 3 OS=Dictyostelium discoideum GN=pitC PE=3 SV=1	2.85E-23
Pg_Root23005_c1_seq1	Phosphatidylinositol transfer protein 3 OS=Dictyostelium discoideum GN=pitC PE=3 SV=1	6.25E-37
Pg_Root23012_c0_seq1	F-box protein SKIP2 OS=Arabidopsis thaliana GN=SKIP2 PE=1 SV=1	3.64E-26
Pg_Root23013_c0_seq1	Probable polygalacturonase OS=Vitis vinifera GN=GSVIVT00026920001 PE=1 SV=1	1.15E-33
Pg_Root23022_c0_seq1	Indole-3-pyruvate monooxygenase YUCCA2 OS=Arabidopsis thaliana GN=YUC2 PE=1 SV=1	6.05E-32
Pg_Root23022_c0_seq2	Indole-3-pyruvate monooxygenase YUCCA2 OS=Arabidopsis thaliana GN=YUC2 PE=1 SV=1	9.52E-46
Pg_Root23051_c0_seq1	Probable U6 snRNA-associated Sm-like protein LSm3 OS=Dictyostelium discoideum GN=lsm3 PE=3 SV=1	5.36E-46
Pg_Root23072_c0_seq1	50S ribosomal protein L28 OS=Methylibium petroleiphilum (strain PM1) GN=rpmB PE=3 SV=1	5.46E-26
Pg_Root23079_c0_seq1	Alpha-amylase 3, chloroplastic OS=Arabidopsis thaliana GN=AMY3 PE=2 SV=1	9.00E-36
Pg_Root23079_c1_seq1	Alpha-amylase 3, chloroplastic OS=Arabidopsis thaliana GN=AMY3 PE=2 SV=1	3.21E-08
Pg_Root23080_c0_seq1	Pentatricopeptide repeat-containing protein At5g56310 OS=Arabidopsis thaliana GN=PCMP-E13 PE=2 SV=1	7.07E-66
Pg_Root23116_c0_seq1	Superoxide dismutase [Cu-Zn] OS=Botryotinia fuckeliana GN=sod1 PE=3 SV=3	7.50E-60
Pg_Root23145_c0_seq1	ABC transporter F family member 5 OS=Arabidopsis thaliana GN=ABCF5 PE=2 SV=1	9.85E-41
Pg_Root23154_c0_seq1	Pentatricopeptide repeat-containing protein At1g74630 OS=Arabidopsis thaliana GN=PCMP-H71 PE=2 SV=1	8.66E-23
Pg_Root23170_c0_seq1	Heat stress transcription factor A-4b OS=Oryza sativa subsp. japonica GN=HSFA4B PE=2 SV=1	1.04E-16
Pg_Root23171_c0_seq1	60S ribosomal protein L4-1 OS=Arabidopsis thaliana GN=RPL4A PE=2 SV=1	3.28E-17
Pg_Root23179_c0_seq1	60S ribosomal protein L32 OS=Rattus norvegicus GN=Rpl32 PE=1 SV=2	4.10E-35
Pg_Root23185_c0_seq1	Geranylgeranyl pyrophosphate synthase, chloroplastic OS=Capsicum annuum GN=GGPS1 PE=3 SV=1	1.53E-76
Pg_Root23186_c0_seq1	Alpha-actinin-2 OS=Mus musculus GN=Actn2 PE=1 SV=2	9.64E-06
Pg_Root23219_c0_seq1	Cuticle collagen lon-3 OS=Caenorhabditis elegans GN=lon-3 PE=1 SV=1	4.41E-06
Pg_Root23220_c0_seq1	Peptide methionine sulfoxide reductase OS=Brassica napus GN=PMSR PE=2 SV=1	9.38E-73
Pg_Root23224_c0_seq1	Indole-3-pyruvate monooxygenase YUCCA6 OS=Arabidopsis thaliana GN=YUC6 PE=1 SV=1	6.85E-24
Pg_Root23268_c0_seq1	60S ribosomal protein L7-4 OS=Arabidopsis thaliana GN=RPL7D PE=2 SV=1	1.43E-85
Pg_Root23274_c0_seq1	High-affinity nitrate transporter 2.1 OS=Arabidopsis thaliana GN=NRT2.1 PE=1 SV=1	8.40E-22
Pg_Root23302_c0_seq1	Probable RNA-binding protein sce3 OS=Schizosaccharomyces pombe (strain 972 / ATCC 24843) GN=sce3 PE=1 SV=1	1.20E-08
Pg_Root23326_c0_seq1	Vitellogenin-A1 OS=Aedes aegypti GN=VGA1 PE=1 SV=2	5.43E-16
Pg_Root23326_c1_seq1	Vitellogenin-A1 OS=Aedes aegypti GN=VGA1 PE=1 SV=2	2.39E-13
Pg_Root23330_c0_seq1	40S ribosomal protein S2 OS=Urechis caupo GN=RPS2 PE=2 SV=1	1.12E-23
Pg_Root23335_c0_seq1	GDSL esterase/lipase EXL3 OS=Arabidopsis thaliana GN=EXL3 PE=2 SV=1	1.27E-123
Pg_Root23362_c0_seq1	Ribosome maturation factor RimM OS=Cellvibrio japonicus (strain Ueda107) GN=rimM PE=3 SV=1	3.05E-82
Pg_Root23369_c1_seq1	Protein ASPARTIC PROTEASE IN GUARD CELL 1 OS=Arabidopsis thaliana GN=ASPG1 PE=1 SV=1	1.82E-16
Pg_Root23393_c0_seq1	Probable phosphatidylinositol phosphate kinase DDB_G0267588 OS=Dictyostelium discoideum GN=DDB_G0267588 PE=1 SV=1	3.22E-37
Pg_Root23407_c0_seq1	Auxin-induced protein 6B OS=Glycine max PE=2 SV=1	5.50E-06
Pg_Root23412_c0_seq1	Reticulon-3 OS=Rattus norvegicus GN=Rtn3 PE=1 SV=1	8.50E-12
Pg_Root23532_c0_seq1	Probable phosphoglucomutase, cytoplasmic 1 OS=Arabidopsis thaliana GN=At1g23190 PE=2 SV=2	7.95E-23
Pg_Root23555_c0_seq1	3-ketoacyl-CoA thiolase, mitochondrial OS=Homo sapiens GN=ACAA2 PE=1 SV=2	1.36E-73
Pg_Root23560_c0_seq1	Probable inactive leucine-rich repeat receptor-like protein kinase At5g20690 OS=Arabidopsis thaliana GN=At5g20690 PE=2 SV=4	4.13E-35
Pg_Root23573_c0_seq1	Glyceraldehyde-3-phosphate dehydrogenase OS=Podospora anserina GN=GPD PE=3 SV=1	4.30E-58
Pg_Root23573_c1_seq1	Glyceraldehyde-3-phosphate dehydrogenase 3 OS=Mucor circinelloides f. lusitanicus GN=GPD3 PE=3 SV=1	1.89E-31
Pg_Root23577_c0_seq1	Protein argonaute OS=Schizosaccharomyces pombe (strain 972 / ATCC 24843) GN=ago1 PE=1 SV=1	1.03E-15
Pg_Root23592_c0_seq1	50S ribosomal protein L24, chloroplastic OS=Arabidopsis thaliana GN=RPL24 PE=2 SV=2	3.92E-59
Pg_Root23594_c0_seq1	Ras-related protein Rab-9A OS=Canis familiaris GN=RAB9A PE=1 SV=2	1.76E-12
Pg_Root23596_c0_seq1	Glutaredoxin-C13 OS=Arabidopsis thaliana GN=GRXC13 PE=3 SV=1	9.90E-42
Pg_Root23605_c1_seq1	Uncharacterized transporter C1002.16c OS=Schizosaccharomyces pombe (strain 972 / ATCC 24843) GN=SPAC1002.16c PE=3 SV=1	7.53E-15
Pg_Root23615_c1_seq1	Serine/threonine-protein kinase BLUS1 OS=Arabidopsis thaliana GN=BLUS1 PE=1 SV=1	9.83E-10
Pg_Root23648_c0_seq1	F-box/kelch-repeat protein At1g16250 OS=Arabidopsis thaliana GN=At1g16250 PE=2 SV=1	1.59E-18
Pg_Root23684_c0_seq1	Uncharacterized transporter C1039.04 OS=Schizosaccharomyces pombe (strain 972 / ATCC 24843) GN=SPAC1039.04 PE=3 SV=1	1.52E-14
Pg_Root23684_c1_seq1	Uncharacterized transporter C1002.16c OS=Schizosaccharomyces pombe (strain 972 / ATCC 24843) GN=SPAC1002.16c PE=3 SV=1	4.51E-08
Pg_Root23685_c0_seq1	Probable tautomerase YusQ OS=Bacillus subtilis (strain 168) GN=yusQ PE=3 SV=1	2.64E-17
Pg_Root23704_c0_seq1	Calponin homolog OV9M OS=Onchocerca volvulus PE=2 SV=2	2.03E-46
Pg_Root23713_c0_seq1	dCTP pyrophosphatase 1 OS=Mus musculus GN=Dctpp1 PE=1 SV=1	1.17E-28
Pg_Root23728_c0_seq1	Probable RNA-dependent RNA polymerase SHL2 OS=Oryza sativa subsp. japonica GN=SHL2 PE=2 SV=1	1.21E-48
Pg_Root23735_c0_seq1	Glutamine synthetase cytosolic isozyme 1-3 OS=Arabidopsis thaliana GN=GLN1-3 PE=1 SV=1	5.16E-70
Pg_Root23737_c1_seq1	Alcohol dehydrogenase class-3 OS=Arabidopsis thaliana GN=ADH2 PE=1 SV=2	8.10E-48
Pg_Root23772_c0_seq1	Protease Do-like 9 OS=Arabidopsis thaliana GN=DEGP9 PE=1 SV=1	1.13E-10
Pg_Root23772_c1_seq1	Protease Do-like 10, mitochondrial OS=Arabidopsis thaliana GN=DEGP10 PE=2 SV=1	1.96E-47
Pg_Root23773_c0_seq1	High mobility group B protein 3 OS=Arabidopsis thaliana GN=HMGB3 PE=1 SV=1	8.71E-35
Pg_Root23784_c0_seq1	Myosin-14 OS=Arabidopsis thaliana GN=XI-H PE=3 SV=1	8.95E-06
Pg_Root23796_c0_seq1	Fructose-bisphosphate aldolase, cytoplasmic isozyme OS=Cicer arietinum GN=ALDC PE=1 SV=1	1.31E-36
Pg_Root23797_c0_seq1	Nascent polypeptide-associated complex subunit beta OS=Phaeosphaeria nodorum (strain SN15 / ATCC MYA-4574 / FGSC 10173) GN=EGD1 PE=3 SV=1	5.24E-51
Pg_Root23798_c0_seq1	Exocyst complex component EXO84B OS=Arabidopsis thaliana GN=EXO84B PE=1 SV=1	2.49E-26
Pg_Root23805_c0_seq1	Copia protein OS=Drosophila melanogaster GN=GIP PE=1 SV=3	1.15E-26
Pg_Root23832_c0_seq1	S-locus-specific glycoprotein S13 OS=Brassica oleracea GN=SLSG PE=2 SV=2	2.32E-14
Pg_Root23844_c0_seq1	ADP,ATP carrier protein OS=Schizosaccharomyces pombe (strain 972 / ATCC 24843) GN=anc1 PE=2 SV=1	1.08E-68
Pg_Root23846_c0_seq1	LysM domain receptor-like kinase 4 OS=Arabidopsis thaliana GN=LYK4 PE=1 SV=1	6.49E-09
Pg_Root23858_c0_seq2	Non-specific lipid transfer protein GPI-anchored 1 OS=Arabidopsis thaliana GN=LTPG1 PE=1 SV=1	2.30E-41
Pg_Root23883_c0_seq1	Cell division cycle protein 27 homolog OS=Mus musculus GN=Cdc27 PE=1 SV=1	1.24E-08
Pg_Root23885_c0_seq1	Fumarylacetoacetate hydrolase domain-containing protein 2 OS=Xenopus laevis GN=fahd2 PE=2 SV=1	2.64E-44
Pg_Root23887_c0_seq2	ADP-ribosylation factor 1-like 2 OS=Caenorhabditis briggsae GN=arf-1.2 PE=3 SV=3	5.01E-67
Pg_Root23899_c0_seq1	Probable glycosyltransferase At5g03795 OS=Arabidopsis thaliana GN=At5g03795 PE=3 SV=2	1.70E-20
Pg_Root23908_c0_seq1	Histone H2B OS=Coccidioides immitis (strain RS) GN=HTB1 PE=3 SV=1	6.44E-16
Pg_Root23911_c0_seq1	Magnesium-protoporphyrin IX monomethyl ester [oxidative] cyclase, chloroplastic OS=Arabidopsis thaliana GN=CRD1 PE=1 SV=2	4.26E-75
Pg_Root23926_c0_seq1	Somatic embryogenesis receptor kinase 1 OS=Arabidopsis thaliana GN=SERK1 PE=1 SV=2	1.79E-14
Pg_Root23937_c0_seq1	Uncharacterized serine carboxypeptidase F41C3.5 OS=Caenorhabditis elegans GN=F41C3.5 PE=1 SV=1	1.90E-44
Pg_Root23945_c0_seq1	Elongation factor 2 OS=Pongo abelii GN=EEF2 PE=2 SV=3	2.42E-46
Pg_Root23990_c0_seq1	Elongation factor 2 OS=Cryptosporidium parvum PE=3 SV=1	1.46E-15
Pg_Root24004_c0_seq1	Transcription factor TGA5 OS=Arabidopsis thaliana GN=TGA5 PE=1 SV=2	5.11E-15
Pg_Root24019_c0_seq1	Probable esterase KAI2 OS=Arabidopsis thaliana GN=KAI2 PE=1 SV=1	2.50E-31
Pg_Root24026_c0_seq1	Major vault protein OS=Strongylocentrotus purpuratus GN=MVP PE=1 SV=1	2.38E-08
Pg_Root24045_c0_seq1	Porin omp2b OS=Brucella ovis GN=omp2b PE=1 SV=2	4.86E-06
Pg_Root24061_c0_seq1	Protein translocase subunit SecY OS=Thermotoga maritima (strain ATCC 43589 / MSB8 / DSM 3109 / JCM 10099) GN=secY PE=1 SV=1	1.10E-15
Pg_Root24064_c0_seq1	40S ribosomal protein S17 OS=Dictyostelium discoideum GN=rps17 PE=3 SV=2	1.32E-53
Pg_Root24069_c0_seq1	Adenine/guanine permease AZG1 OS=Arabidopsis thaliana GN=AZG1 PE=2 SV=1	1.51E-121
Pg_Root24088_c0_seq1	Cytochrome P450 71B26 OS=Arabidopsis thaliana GN=CYP71B26 PE=2 SV=1	5.35E-43
Pg_Root24111_c0_seq1	Fatty acid synthase OS=Mus musculus GN=Fasn PE=1 SV=2	1.79E-08
Pg_Root24112_c0_seq1	4-hydroxy-3-methylbut-2-en-1-yl diphosphate synthase, chloroplastic OS=Arabidopsis thaliana GN=ISPG PE=1 SV=1	2.47E-58
Pg_Root24122_c0_seq2	Myb-related protein 306 OS=Antirrhinum majus GN=MYB306 PE=2 SV=1	1.58E-06
Pg_Root24134_c0_seq1	50S ribosomal protein L1 OS=Cytophaga hutchinsonii (strain ATCC 33406 / NCIMB 9469) GN=rplA PE=3 SV=1	2.23E-37
Pg_Root24149_c0_seq1	Heavy metal-associated isoprenylated plant protein 26 OS=Arabidopsis thaliana GN=HIPP26 PE=1 SV=1	1.65E-40
Pg_Root24163_c0_seq1	Protein ECERIFERUM 3 OS=Arabidopsis thaliana GN=CER3 PE=1 SV=1	2.42E-63
Pg_Root24163_c1_seq1	Protein ECERIFERUM 3 OS=Arabidopsis thaliana GN=CER3 PE=1 SV=1	3.43E-71
Pg_Root24169_c0_seq1	Tyrosine/DOPA decarboxylase 5 OS=Papaver somniferum GN=TYDC5 PE=2 SV=1	4.03E-28
Pg_Root24182_c0_seq1	NADH-ubiquinone oxidoreductase chain 1 OS=Trichophyton rubrum GN=ND1 PE=3 SV=1	1.28E-74
Pg_Root24189_c0_seq1	60S ribosomal protein L39 OS=Spodoptera frugiperda GN=RpL39 PE=3 SV=1	6.37E-14
Pg_Root24197_c0_seq1	Protein TIC 21, chloroplastic OS=Arabidopsis thaliana GN=TIC21 PE=1 SV=1	2.74E-19
Pg_Root24216_c0_seq1	V-type proton ATPase subunit B OS=Dictyostelium discoideum GN=vatB PE=1 SV=1	2.09E-25
Pg_Root24245_c1_seq1	Metal-nicotianamine transporter YSL3 OS=Arabidopsis thaliana GN=YSL3 PE=2 SV=1	9.90E-21
Pg_Root24247_c0_seq1	High-affinity glucose transporter SNF3 OS=Saccharomyces cerevisiae (strain ATCC 204508 / S288c) GN=SNF3 PE=1 SV=3	1.21E-22
Pg_Root24293_c0_seq1	40S ribosomal protein S24-1 OS=Arabidopsis thaliana GN=RPS24A PE=2 SV=1	3.33E-77
Pg_Root24316_c0_seq1	GDSL esterase/lipase EXL3 OS=Arabidopsis thaliana GN=EXL3 PE=2 SV=1	9.51E-40
Pg_Root24316_c1_seq1	GDSL esterase/lipase EXL3 OS=Arabidopsis thaliana GN=EXL3 PE=2 SV=1	2.74E-68
Pg_Root24336_c0_seq1	Copper methylamine oxidase OS=Arthrobacter sp. (strain P1) GN=maoII PE=1 SV=1	9.96E-06
Pg_Root24366_c0_seq1	Blue-light photoreceptor PHR2 OS=Arabidopsis thaliana GN=PHR2 PE=2 SV=2	4.29E-46
Pg_Root24366_c1_seq1	Blue-light photoreceptor PHR2 OS=Arabidopsis thaliana GN=PHR2 PE=2 SV=2	5.19E-51
Pg_Root24390_c0_seq1	60S ribosomal protein L23a 1 OS=Caenorhabditis elegans GN=rpl-25.1 PE=3 SV=1	1.38E-56
Pg_Root24396_c0_seq1	Cross-pathway control protein 1 OS=Neurospora crassa (strain ATCC 24698 / 74-OR23-1A / CBS 708.71 / DSM 1257 / FGSC 987) GN=cpc-1 PE=1 SV=2	4.97E-16
Pg_Root24417_c0_seq1	Serine/threonine-protein kinase At3g07070 OS=Arabidopsis thaliana GN=At3g07070 PE=2 SV=1	2.13E-22
Pg_Root24417_c0_seq2	Serine/threonine-protein kinase At3g07070 OS=Arabidopsis thaliana GN=At3g07070 PE=2 SV=1	1.79E-22
Pg_Root24471_c0_seq1	TMV resistance protein N OS=Nicotiana glutinosa GN=N PE=1 SV=1	1.24E-23
Pg_Root24503_c0_seq1	(R,S)-reticuline 7-O-methyltransferase OS=Papaver somniferum GN=PSOMT1 PE=1 SV=1	3.74E-32
Pg_Root24560_c0_seq1	Putative lipid-transfer protein DIR1 OS=Arabidopsis thaliana GN=DIR1 PE=1 SV=1	2.52E-07
Pg_Root24571_c0_seq1	Peroxidase 32 OS=Arabidopsis thaliana GN=PER32 PE=1 SV=3	3.35E-17
Pg_Root24575_c0_seq1	Plasma membrane ATPase 4 OS=Nicotiana plumbaginifolia GN=PMA4 PE=1 SV=1	3.88E-22
Pg_Root24575_c1_seq1	ATPase 2, plasma membrane-type OS=Arabidopsis thaliana GN=AHA2 PE=1 SV=2	1.39E-51
Pg_Root24602_c0_seq1	ATP synthase delta chain, chloroplastic OS=Nicotiana tabacum GN=ATPD PE=2 SV=1	1.83E-13
Pg_Root24644_c0_seq1	Stress-induced protein KIN2 OS=Arabidopsis thaliana GN=KIN2 PE=2 SV=1	8.44E-08
Pg_Root24648_c0_seq1	GATA transcription factor 8 OS=Arabidopsis thaliana GN=GATA8 PE=2 SV=1	1.94E-35
Pg_Root24652_c0_seq1	Probable serine/threonine-protein kinase WNK4 OS=Oryza sativa subsp. japonica GN=WNK4 PE=2 SV=1	5.98E-141
Pg_Root24693_c1_seq1	Probable esterase KAI2 OS=Arabidopsis thaliana GN=KAI2 PE=1 SV=1	2.30E-90
Pg_Root24701_c0_seq1	Neurobeachin-like protein 1 OS=Homo sapiens GN=NBEAL1 PE=2 SV=3	5.05E-19
Pg_Root24712_c0_seq1	Vacuolar iron transporter 1 OS=Arabidopsis thaliana GN=VIT1 PE=2 SV=1	4.42E-35
Pg_Root24735_c0_seq1	Cytochrome P450 81D1 OS=Arabidopsis thaliana GN=CYP81D1 PE=2 SV=1	9.50E-12
Pg_Root24761_c0_seq1	F-box protein At5g06550 OS=Arabidopsis thaliana GN=At5g06550 PE=2 SV=1	0
Pg_Root24768_c0_seq1	Leucine--tRNA ligase, cytoplasmic OS=Mus musculus GN=Lars PE=1 SV=2	1.48E-29
Pg_Root24768_c0_seq2	Leucine--tRNA ligase, cytoplasmic OS=Saccharomyces cerevisiae (strain ATCC 204508 / S288c) GN=CDC60 PE=1 SV=1	1.39E-18
Pg_Root24775_c0_seq1	Probable sarcosine oxidase OS=Arabidopsis thaliana GN=At2g24580 PE=2 SV=1	0
Pg_Root24799_c0_seq1	Peroxidase 20 OS=Arabidopsis thaliana GN=PER20 PE=2 SV=1	4.06E-153
Pg_Root24834_c0_seq1	Protein GIGANTEA OS=Arabidopsis thaliana GN=GI PE=1 SV=2	1.40E-14
Pg_Root24835_c0_seq1	Heat shock 70 kDa protein 16 OS=Arabidopsis thaliana GN=HSP70-16 PE=2 SV=1	1.56E-09
Pg_Root24857_c0_seq1	Heat shock 70 kDa protein 16 OS=Arabidopsis thaliana GN=HSP70-16 PE=2 SV=1	3.83E-09
Pg_Root24871_c0_seq1	Heavy metal-associated isoprenylated plant protein 26 OS=Arabidopsis thaliana GN=HIPP26 PE=1 SV=1	9.01E-09
Pg_Root24875_c0_seq1	Pentatricopeptide repeat-containing protein At2g20710, mitochondrial OS=Arabidopsis thaliana GN=At2g20710 PE=2 SV=1	1.84E-97
Pg_Root24876_c0_seq1	Putative potassium transporter 12 OS=Oryza sativa subsp. japonica GN=HAK12 PE=2 SV=1	3.77E-08
Pg_Root24878_c0_seq1	Early nodulin-like protein 3 OS=Arabidopsis thaliana GN=At5g25090 PE=1 SV=2	1.97E-33
Pg_Root24925_c0_seq1	ATP-dependent Clp protease ATP-binding subunit ClpX OS=Streptomyces avermitilis (strain ATCC 31267 / DSM 46492 / JCM 5070 / NCIMB 12804 / NRRL 8165 / MA-4680) GN=clpX PE=3 SV=1	7.99E-28
Pg_Root24945_c0_seq1	Ent-kaurene oxidase, chloroplastic OS=Arabidopsis thaliana GN=KO PE=1 SV=2	1.22E-27
Pg_Root24977_c0_seq1	Putative uncharacterized protein ART3 OS=Saccharomyces cerevisiae (strain ATCC 204508 / S288c) GN=ART3 PE=5 SV=1	1.02E-10
Pg_Root24988_c0_seq1	Serine hydroxymethyltransferase, mitochondrial OS=Solanum tuberosum PE=2 SV=1	5.24E-09
Pg_Root24998_c0_seq1	Laccase-12 OS=Arabidopsis thaliana GN=LAC12 PE=2 SV=1	8.96E-11
Pg_Root25037_c0_seq1	Probable prefoldin subunit 3 OS=Arabidopsis thaliana GN=At5g49510 PE=1 SV=1	4.67E-09
Pg_Root25058_c0_seq1	Long chain acyl-CoA synthetase 5 OS=Arabidopsis thaliana GN=LACS5 PE=2 SV=1	1.90E-27
Pg_Root25064_c0_seq1	Subtilisin-like protease OS=Arabidopsis thaliana GN=ARA12 PE=1 SV=1	1.09E-26
Pg_Root25135_c0_seq1	Indole-3-acetic acid-induced protein ARG7 OS=Vigna radiata var. radiata GN=ARG7 PE=2 SV=1	9.70E-26
Pg_Root25194_c0_seq1	5&apos;-3&apos; exoribonuclease 2 OS=Arabidopsis thaliana GN=XRN2 PE=2 SV=1	1.45E-26
Pg_Root25202_c0_seq1	Potassium channel KOR1 OS=Oryza sativa subsp. japonica GN=Os06g0250600 PE=2 SV=1	1.82E-13
Pg_Root25278_c0_seq1	Protein disulfide-isomerase 2 OS=Caenorhabditis elegans GN=pdi-2 PE=1 SV=1	2.86E-22
Pg_Root25321_c0_seq1	E3 ubiquitin-protein ligase UPL6 OS=Arabidopsis thaliana GN=UPL6 PE=2 SV=1	2.48E-09
Pg_Root25364_c0_seq1	Glutathione S-transferase F9 OS=Arabidopsis thaliana GN=GSTF9 PE=1 SV=1	6.77E-118
Pg_Root25438_c0_seq1	MACPF domain-containing protein NSL1 OS=Arabidopsis thaliana GN=NSL1 PE=2 SV=1	3.03E-27
Pg_Root25485_c0_seq1	Cannabidiolic acid synthase OS=Cannabis sativa GN=CBDAS PE=1 SV=1	1.54E-09
Pg_Root25494_c0_seq1	60S ribosomal protein L6 OS=Caenorhabditis elegans GN=rpl-6 PE=1 SV=1	4.26E-47
Pg_Root25500_c0_seq1	Protein CHUP1, chloroplastic OS=Arabidopsis thaliana GN=CHUP1 PE=1 SV=1	2.07E-24
Pg_Root25500_c0_seq2	Protein CHUP1, chloroplastic OS=Arabidopsis thaliana GN=CHUP1 PE=1 SV=1	2.53E-18
Pg_Root25542_c0_seq2	F-box protein At1g22220 OS=Arabidopsis thaliana GN=At1g22220 PE=2 SV=1	1.11E-25
Pg_Root25569_c0_seq1	DnaJ homolog subfamily B member 8 OS=Homo sapiens GN=DNAJB8 PE=1 SV=1	1.08E-07
Pg_Root25582_c0_seq1	Cytochrome P450 87A3 OS=Oryza sativa subsp. japonica GN=CYP87A3 PE=2 SV=3	1.84E-144
Pg_Root25637_c0_seq1	NADH-ubiquinone oxidoreductase chain 1 OS=Petunia hybrida GN=ND1 PE=3 SV=1	1.19E-07
Pg_Root25704_c0_seq1	Probable mitochondrial saccharopine dehydrogenase-like oxidoreductase At5g39410 OS=Arabidopsis thaliana GN=At5g39410 PE=1 SV=2	6.59E-28
Pg_Root25710_c0_seq1	Geranylgeranyl pyrophosphate synthase, chloroplastic OS=Catharanthus roseus GN=GGPS1 PE=3 SV=1	2.15E-10
Pg_Root25723_c0_seq1	Inhibitor of trypsin and hageman factor OS=Cucurbita maxima PE=1 SV=1	2.52E-13
Pg_Root25739_c0_seq2	Laccase-6 OS=Arabidopsis thaliana GN=LAC6 PE=2 SV=1	1.16E-06
Pg_Root25751_c0_seq1	ATP-dependent helicase BRM OS=Arabidopsis thaliana GN=BRM PE=1 SV=1	2.84E-11
Pg_Root25768_c0_seq2	Cysteine-rich repeat secretory protein 38 OS=Arabidopsis thaliana GN=CRRSP38 PE=2 SV=1	1.09E-59
Pg_Root25772_c0_seq1	Protein NRT1/ PTR FAMILY 6.4 OS=Arabidopsis thaliana GN=NPF6.4 PE=1 SV=1	2.60E-06
Pg_Root25773_c0_seq1	Ethylene-responsive transcription factor 2 OS=Nicotiana tabacum GN=ERF2 PE=2 SV=1	1.17E-34
Pg_Root25800_c0_seq1	Cold-regulated 413 plasma membrane protein 2 OS=Arabidopsis thaliana GN=COR413PM2 PE=2 SV=1	2.77E-20
Pg_Root25811_c0_seq1	Probable galactinol--sucrose galactosyltransferase 1 OS=Arabidopsis thaliana GN=RFS1 PE=2 SV=1	8.42E-20
Pg_Root25833_c0_seq1	Thioredoxin-like protein AAED1, chloroplastic OS=Arabidopsis thaliana GN=At2g37240 PE=2 SV=2	3.55E-96
Pg_Root25848_c0_seq1	Pectinesterase/pectinesterase inhibitor U1 OS=Solanum lycopersicum GN=PMEU1 PE=2 SV=1	1.27E-08
Pg_Root25849_c0_seq1	Short-chain type dehydrogenase/reductase OS=Picea abies PE=2 SV=1	4.10E-67
Pg_Root25890_c0_seq1	Aquaporin PIP2-2 OS=Arabidopsis thaliana GN=PIP2-2 PE=1 SV=2	2.04E-72
Pg_Root25896_c0_seq1	High-affinity nitrate transporter 3.1 OS=Arabidopsis thaliana GN=NRT3.1 PE=1 SV=1	3.47E-38
Pg_Root25914_c1_seq1	Isoflavone 2&apos;-hydroxylase OS=Glycyrrhiza echinata GN=CYP81E1 PE=1 SV=2	1.35E-16
Pg_Root25920_c0_seq1	Endoglucanase 24 OS=Arabidopsis thaliana GN=At4g39010 PE=2 SV=1	3.02E-31
Pg_Root25931_c0_seq1	NADP-dependent malic enzyme OS=Populus trichocarpa PE=2 SV=3	4.66E-06
Pg_Root25977_c0_seq1	Polyubiquitin (Fragment) OS=Strongylocentrotus purpuratus PE=2 SV=2	5.41E-50
Pg_Root25982_c0_seq2	ABC transporter C family member 5 OS=Arabidopsis thaliana GN=ABCC5 PE=2 SV=2	7.03E-40
Pg_Root26044_c0_seq1	Retrovirus-related Pol polyprotein from transposon TNT 1-94 OS=Nicotiana tabacum PE=2 SV=1	1.42E-08
Pg_Root26057_c0_seq1	ABC transporter C family member 5 OS=Arabidopsis thaliana GN=ABCC5 PE=2 SV=2	2.34E-40
Pg_Root26105_c0_seq1	Uncharacterized HTH-type transcriptional regulator MJ1325 OS=Methanocaldococcus jannaschii (strain ATCC 43067 / DSM 2661 / JAL-1 / JCM 10045 / NBRC 100440) GN=MJ1325 PE=4 SV=1	7.00E-09
Pg_Root26120_c0_seq1	Protein trichome birefringence-like 34 OS=Arabidopsis thaliana GN=TBL34 PE=2 SV=2	6.55E-70
Pg_Root26152_c0_seq1	EH domain-containing protein 4 OS=Mus musculus GN=Ehd4 PE=1 SV=1	9.24E-101
Pg_Root26166_c0_seq1	Major cold shock protein OS=Micrococcus luteus (strain ATCC 4698 / DSM 20030 / JCM 1464 / NBRC 3333 / NCIMB 9278 / NCTC 2665 / VKM Ac-2230) GN=cspA PE=3 SV=1	8.30E-13
Pg_Root26225_c0_seq1	Indole-3-acetic acid-induced protein ARG7 OS=Vigna radiata var. radiata GN=ARG7 PE=2 SV=1	1.24E-08
Pg_Root26250_c0_seq1	Acid phosphatase 1 OS=Solanum lycopersicum GN=APS1 PE=2 SV=1	1.31E-59
Pg_Root26286_c0_seq1	Ubiquitin-activating enzyme E1 2 OS=Arabidopsis thaliana GN=UBA2 PE=1 SV=1	7.46E-25
Pg_Root26288_c0_seq1	E3 ubiquitin-protein ligase HERC2 OS=Mus musculus GN=Herc2 PE=1 SV=3	5.36E-16
Pg_Root26316_c0_seq1	Probable indole-3-acetic acid-amido synthetase GH3.5 OS=Oryza sativa subsp. japonica GN=GH3.5 PE=2 SV=1	8.08E-39
Pg_Root26321_c0_seq2	Fructose-1,6-bisphosphatase, cytosolic OS=Solanum tuberosum PE=2 SV=1	0
Pg_Root26335_c0_seq1	Ataxin-7-like protein 3 OS=Danio rerio GN=atxn7l3 PE=2 SV=1	9.60E-09
Pg_Root26344_c0_seq1	Zinc finger CCCH domain-containing protein 18 OS=Oryza sativa subsp. japonica GN=Os02g0793000 PE=2 SV=1	5.53E-165
Pg_Root26348_c0_seq1	ABC transporter G family member 15 OS=Arabidopsis thaliana GN=ABCG15 PE=2 SV=2	2.57E-39
Pg_Root26353_c0_seq1	NADH-ubiquinone oxidoreductase chain 5 OS=Rhizopus stolonifer GN=ND5 PE=3 SV=1	9.41E-118
Pg_Root26368_c0_seq1	Protein TOC75-3, chloroplastic OS=Arabidopsis thaliana GN=TOC75-3 PE=1 SV=1	5.56E-39
Pg_Root26369_c0_seq1	LOB domain-containing protein 12 OS=Arabidopsis thaliana GN=LBD12 PE=2 SV=2	9.28E-31
Pg_Root26372_c0_seq1	Indole-3-acetic acid-induced protein ARG7 OS=Vigna radiata var. radiata GN=ARG7 PE=2 SV=1	1.20E-14
Pg_Root26386_c0_seq1	2-alkenal reductase (NADP(+)-dependent) OS=Nicotiana tabacum GN=DBR PE=1 SV=1	1.11E-61
Pg_Root26402_c0_seq1	Cytochrome P450 76A2 OS=Solanum melongena GN=CYP76A2 PE=2 SV=1	5.12E-66
Pg_Root26402_c1_seq1	Cytochrome P450 76A1 (Fragment) OS=Solanum melongena GN=CYP76A1 PE=2 SV=1	4.47E-23
Pg_Root26407_c0_seq1	Jasmonic acid-amido synthetase JAR1 OS=Arabidopsis thaliana GN=JAR1 PE=1 SV=2	3.97E-13
Pg_Root26407_c0_seq2	Jasmonic acid-amido synthetase JAR1 OS=Arabidopsis thaliana GN=JAR1 PE=1 SV=2	3.63E-13
Pg_Root26412_c0_seq1	Uncharacterized protein At1g04910 OS=Arabidopsis thaliana GN=At1g04910 PE=2 SV=1	2.77E-08
Pg_Root26414_c0_seq1	T-complex protein 1 subunit epsilon OS=Arabidopsis thaliana GN=At1g24510 PE=2 SV=1	5.88E-08
Pg_Root26415_c0_seq2	Protein NRT1/ PTR FAMILY 1.1 OS=Arabidopsis thaliana GN=NPF1.1 PE=1 SV=2	4.86E-70
Pg_Root26419_c0_seq2	Lariat debranching enzyme OS=Oryza sativa subsp. japonica GN=DBR1 PE=2 SV=1	0
Pg_Root26447_c0_seq1	DNA-damage-repair/toleration protein DRT100 OS=Arabidopsis thaliana GN=DRT100 PE=2 SV=2	2.48E-47
Pg_Root26469_c0_seq2	Non-specific lipid-transfer protein 1 OS=Actinidia deliciosa PE=1 SV=2	2.29E-27
Pg_Root26476_c0_seq1	40S ribosomal protein S3a OS=Daucus carota GN=cyc07 PE=2 SV=1	7.22E-46
Pg_Root26487_c0_seq2	DnaJ homolog subfamily B member 6 OS=Xenopus tropicalis GN=dnajb6 PE=2 SV=1	2.01E-15
Pg_Root26503_c0_seq1	Subtilisin inhibitor 1 OS=Phaseolus angularis PE=1 SV=1	8.68E-15
Pg_Root26507_c0_seq1	Non-specific lipid-transfer protein 8 OS=Arabidopsis thaliana GN=LTP8 PE=3 SV=1	3.00E-23
Pg_Root26509_c0_seq1	Probable nitronate monooxygenase OS=Bacillus subtilis (strain 168) GN=yrpB PE=3 SV=1	4.22E-32
Pg_Root26520_c0_seq2	Diaminopimelate epimerase, chloroplastic OS=Arabidopsis thaliana GN=DAPF PE=1 SV=1	0
Pg_Root26524_c0_seq1	60S ribosomal protein L34 OS=Nicotiana tabacum GN=RPL34 PE=2 SV=1	4.70E-07
Pg_Root26529_c0_seq1	Pectinesterase/pectinesterase inhibitor OS=Ficus pumila var. awkeotsang PE=1 SV=1	0
Pg_Root26530_c0_seq1	Thiol protease aleurain OS=Arabidopsis thaliana GN=ALEU PE=1 SV=2	0
Pg_Root26536_c0_seq1	Histone H4 OS=Glycine max PE=3 SV=1	2.11E-46
Pg_Root26537_c0_seq2	Thiamine thiazole synthase 2, chloroplastic OS=Vitis vinifera GN=THI1-2 PE=3 SV=1	0
Pg_Root26541_c0_seq1	Probable xyloglucan endotransglucosylase/hydrolase protein 30 OS=Arabidopsis thaliana GN=XTH30 PE=2 SV=2	2.83E-151
Pg_Root26549_c1_seq1	40S ribosomal protein S25 OS=Solanum lycopersicum GN=RPS25 PE=3 SV=1	1.60E-42
Pg_Root26559_c0_seq1	Probable aquaporin TIP-type RB7-5A OS=Nicotiana tabacum PE=1 SV=1	1.99E-49
Pg_Root26571_c0_seq1	Peroxiredoxin-2C OS=Oryza sativa subsp. japonica GN=PRXIIC PE=1 SV=1	2.22E-17
Pg_Root26580_c0_seq2	Heavy metal-associated isoprenylated plant protein 26 OS=Arabidopsis thaliana GN=HIPP26 PE=1 SV=1	7.04E-10
Pg_Root26582_c0_seq1	Eukaryotic initiation factor 4A-15 OS=Nicotiana tabacum PE=2 SV=1	2.93E-10
Pg_Root26608_c0_seq1	Shikimate O-hydroxycinnamoyltransferase OS=Nicotiana tabacum GN=HST PE=1 SV=1	4.55E-43
Pg_Root26614_c0_seq1	Cycloartenol-C-24-methyltransferase 1 OS=Oryza sativa subsp. japonica GN=Smt1-1 PE=2 SV=1	4.68E-13
Pg_Root26619_c0_seq1	Probable chromatin-remodeling complex ATPase chain OS=Oryza sativa subsp. japonica GN=Os01g0367900 PE=2 SV=2	2.49E-54
Pg_Root26624_c0_seq2	Uncharacterized protein YwbO OS=Bacillus subtilis (strain 168) GN=ywbO PE=4 SV=1	3.97E-08
Pg_Root26631_c0_seq1	Bark storage protein A OS=Populus deltoides GN=BSPA PE=2 SV=1	1.10E-34
Pg_Root26653_c0_seq1	Shikimate O-hydroxycinnamoyltransferase OS=Nicotiana tabacum GN=HST PE=1 SV=1	1.42E-59
Pg_Root26669_c0_seq1	Omega-6 fatty acid desaturase, endoplasmic reticulum OS=Arabidopsis thaliana GN=FAD2 PE=2 SV=1	2.66E-27
Pg_Root26670_c0_seq1	Catalase OS=Vigna radiata var. radiata PE=2 SV=1	1.26E-19
Pg_Root26671_c0_seq1	Tubby-like F-box protein 2 OS=Arabidopsis thaliana GN=TULP2 PE=2 SV=1	1.81E-16
Pg_Root26680_c0_seq2	UPF0481 protein At3g47200 OS=Arabidopsis thaliana GN=At3g47200 PE=2 SV=1	1.90E-36
Pg_Root26689_c1_seq1	Ribonuclease 2 OS=Panax ginseng PE=1 SV=1	5.37E-18
Pg_Root26693_c0_seq1	ATPase 11, plasma membrane-type OS=Arabidopsis thaliana GN=AHA11 PE=1 SV=1	2.23E-43
Pg_Root26695_c0_seq1	50S ribosomal protein L3-2, chloroplastic OS=Arabidopsis thaliana GN=RPL3B PE=2 SV=1	1.40E-08
Pg_Root26726_c0_seq1	PHD finger protein ING1 OS=Arabidopsis thaliana GN=ING1 PE=1 SV=1	9.87E-08
Pg_Root26738_c0_seq1	UDP-glycosyltransferase 76E2 OS=Arabidopsis thaliana GN=UGT76E2 PE=2 SV=1	2.98E-129
Pg_Root26750_c0_seq1	Probable mitochondrial chaperone bcs1 OS=Schizosaccharomyces pombe (strain 972 / ATCC 24843) GN=SPAC644.07 PE=2 SV=1	1.77E-33
Pg_Root26774_c1_seq1	Pleiotropic drug resistance protein 3 OS=Nicotiana tabacum GN=PDR3 PE=2 SV=1	5.41E-16
Pg_Root26776_c0_seq1	F-box protein CPR30 OS=Arabidopsis thaliana GN=CPR30 PE=1 SV=2	2.19E-15
Pg_Root26790_c0_seq1	U-box domain-containing protein 11 OS=Arabidopsis thaliana GN=PUB11 PE=2 SV=2	1.82E-31
Pg_Root26800_c0_seq1	Isoflavone reductase-like protein OS=Olea europaea PE=1 SV=1	1.57E-38
Pg_Root26826_c0_seq1	F-box protein PP2-B10 OS=Arabidopsis thaliana GN=PP2B10 PE=1 SV=1	2.72E-63
Pg_Root26840_c0_seq1	Transcription factor HY5 OS=Arabidopsis thaliana GN=HY5 PE=1 SV=1	1.48E-12
Pg_Root26853_c0_seq1	Extra-large guanine nucleotide-binding protein 3 OS=Arabidopsis thaliana GN=XLG3 PE=1 SV=1	3.45E-50
Pg_Root26861_c0_seq1	Alpha,alpha-trehalose-phosphate synthase [UDP-forming] 6 OS=Arabidopsis thaliana GN=TPS6 PE=1 SV=2	9.43E-13
Pg_Root26871_c0_seq1	(-)-germacrene D synthase OS=Vitis vinifera GN=VIT_19s0014g04930 PE=1 SV=1	6.44E-07
Pg_Root26901_c0_seq1	Soluble inorganic pyrophosphatase OS=Solanum tuberosum GN=PPA PE=2 SV=1	8.18E-30
Pg_Root26908_c0_seq1	Actin-2 OS=Pisum sativum PE=2 SV=1	1.67E-07
Pg_Root26911_c0_seq1	Protochlorophyllide reductase, chloroplastic OS=Daucus carota GN=POR1 PE=2 SV=1	2.74E-10
Pg_Root26914_c0_seq1	Basic 7S globulin OS=Glycine max GN=BG PE=1 SV=2	9.79E-69
Pg_Root26922_c0_seq1	Peroxidase 21 OS=Arabidopsis thaliana GN=PER21 PE=1 SV=1	1.25E-161
Pg_Root26927_c0_seq1	Dirigent protein 21 OS=Arabidopsis thaliana GN=DIR21 PE=3 SV=1	6.79E-47
Pg_Root26937_c0_seq1	Non-structural maintenance of chromosomes element 1 homolog OS=Pongo abelii GN=NSMCE1 PE=2 SV=1	1.40E-17
Pg_Root26947_c0_seq1	G-type lectin S-receptor-like serine/threonine-protein kinase SD1-1 OS=Arabidopsis thaliana GN=SD11 PE=1 SV=1	1.01E-08
Pg_Root26949_c1_seq1	Probable tRNA N6-adenosine threonylcarbamoyltransferase OS=Drosophila melanogaster GN=CG4933 PE=2 SV=1	1.54E-31
Pg_Root26952_c0_seq1	Chaperone protein dnaJ 11, chloroplastic OS=Arabidopsis thaliana GN=ATJ11 PE=1 SV=2	5.10E-27
Pg_Root26958_c0_seq1	Rac-like GTP-binding protein 3 OS=Oryza sativa subsp. japonica GN=RAC3 PE=2 SV=1	1.07E-08
Pg_Root26970_c0_seq1	Protein TAR1 OS=Saccharomyces cerevisiae (strain ATCC 204508 / S288c) GN=TAR1 PE=2 SV=1	6.08E-08
Pg_Root27009_c0_seq1	Long chain acyl-CoA synthetase 8 OS=Arabidopsis thaliana GN=LACS8 PE=1 SV=1	1.55E-30
Pg_Root27020_c0_seq1	Oxysterol-binding protein-related protein 3B OS=Arabidopsis thaliana GN=ORP3B PE=2 SV=1	4.18E-17
Pg_Root27026_c0_seq1	Protein IQ-DOMAIN 14 OS=Arabidopsis thaliana GN=IQD14 PE=1 SV=1	1.73E-19
Pg_Root27031_c0_seq1	Werner Syndrome-like exonuclease OS=Arabidopsis thaliana GN=WEX PE=1 SV=1	3.01E-22
Pg_Root27043_c0_seq1	14 kDa proline-rich protein DC2.15 OS=Daucus carota PE=2 SV=1	4.23E-20
Pg_Root27059_c0_seq1	Short-chain dehydrogenase TIC 32, chloroplastic OS=Arabidopsis thaliana GN=TIC32 PE=2 SV=1	6.01E-63
Pg_Root27066_c0_seq1	Protein GrpE OS=Trichodesmium erythraeum (strain IMS101) GN=grpE PE=3 SV=1	2.49E-16
Pg_Root27067_c0_seq2	Alpha-dioxygenase 1 OS=Arabidopsis thaliana GN=DOX1 PE=1 SV=1	0
Pg_Root27071_c0_seq1	Calcium-dependent protein kinase 8 OS=Arabidopsis thaliana GN=CPK8 PE=1 SV=1	1.56E-19
Pg_Root27087_c0_seq1	BURP domain-containing protein 3 OS=Oryza sativa subsp. japonica GN=BURP3 PE=2 SV=1	4.17E-74
Pg_Root27099_c0_seq1	Cysteine proteinase inhibitor 6 OS=Arabidopsis thaliana GN=CYS6 PE=1 SV=2	2.12E-40
Pg_Root27100_c0_seq1	Putative calcium-transporting ATPase 7, plasma membrane-type OS=Arabidopsis thaliana GN=ACA7 PE=3 SV=2	2.37E-36
Pg_Root27101_c0_seq1	Citrate-binding protein OS=Hevea brasiliensis GN=CBP PE=1 SV=1	1.35E-74
Pg_Root27130_c0_seq1	Non-lysosomal glucosylceramidase OS=Homo sapiens GN=GBA2 PE=1 SV=2	2.59E-08
Pg_Root27133_c0_seq2	F-box/kelch-repeat protein At3g06240 OS=Arabidopsis thaliana GN=At3g06240 PE=2 SV=1	2.28E-34
Pg_Root27146_c0_seq1	Secoisolariciresinol dehydrogenase (Fragment) OS=Forsythia intermedia PE=1 SV=1	6.95E-94
Pg_Root27158_c0_seq1	Dynamin-related protein 1A OS=Arabidopsis thaliana GN=DRP1A PE=1 SV=3	1.23E-35
Pg_Root27189_c0_seq1	Cation/calcium exchanger 5 OS=Arabidopsis thaliana GN=CCX5 PE=2 SV=1	0
Pg_Root27190_c0_seq1	Probable glucan 1,3-beta-glucosidase A OS=Aspergillus niger (strain CBS 513.88 / FGSC A1513) GN=exgA PE=3 SV=1	3.50E-40
Pg_Root27193_c0_seq1	Betaine aldehyde dehydrogenase 1, chloroplastic OS=Arabidopsis thaliana GN=ALDH10A8 PE=2 SV=1	0
Pg_Root27249_c1_seq1	UDP-glycosyltransferase 73B4 OS=Arabidopsis thaliana GN=UGT73B4 PE=2 SV=1	1.89E-79
Pg_Root27252_c0_seq1	Putative uncharacterized protein encoded by LINC00269 OS=Homo sapiens GN=LINC00269 PE=5 SV=1	1.65E-15
Pg_Root27256_c0_seq1	2-alkenal reductase (NADP(+)-dependent) OS=Nicotiana tabacum GN=DBR PE=1 SV=1	5.69E-50
Pg_Root27266_c0_seq1	E3 ubiquitin-protein ligase CHFR OS=Pongo abelii GN=CHFR PE=2 SV=1	5.43E-07
Pg_Root27266_c1_seq1	E3 ubiquitin-protein ligase CHFR OS=Mus musculus GN=Chfr PE=1 SV=1	7.47E-12
Pg_Root27271_c0_seq1	Nucleotide exchange factor SIL1 OS=Bos taurus GN=SIL1 PE=2 SV=1	6.32E-11
Pg_Root27361_c0_seq1	Glutaredoxin-C9 OS=Arabidopsis thaliana GN=GRXC9 PE=1 SV=1	1.18E-38
Pg_Root27475_c0_seq1	Transcription factor IIIA OS=Rattus norvegicus GN=Gtf3a PE=2 SV=2	4.19E-10
Pg_Root27499_c0_seq1	Retrovirus-related Pol polyprotein from transposon TNT 1-94 OS=Nicotiana tabacum PE=2 SV=1	3.86E-19
Pg_Root27591_c0_seq1	60S ribosomal protein L13a OS=Cyanophora paradoxa PE=2 SV=1	7.35E-47
Pg_Root27676_c0_seq1	Rhodanese-like domain-containing protein 10 OS=Arabidopsis thaliana GN=STR10 PE=2 SV=1	4.84E-54
Pg_Root27695_c0_seq1	Zinc finger protein MAGPIE OS=Arabidopsis thaliana GN=MGP PE=1 SV=1	2.88E-35
Pg_Root27697_c0_seq1	Phospholipase D alpha 2 OS=Brassica oleracea var. capitata GN=PLD2 PE=1 SV=2	0
Pg_Root27734_c0_seq1	Clathrin coat assembly protein AP180 OS=Arabidopsis thaliana GN=AP180 PE=1 SV=1	2.34E-157
Pg_Root27754_c0_seq1	Eukaryotic translation initiation factor 2D OS=Rattus norvegicus GN=Eif2d PE=2 SV=1	3.85E-70
Pg_Root27789_c0_seq2	UPF0235 protein C15orf40 homolog OS=Rattus norvegicus PE=2 SV=1	6.59E-11
Pg_Root27852_c0_seq1	LRR receptor-like serine/threonine-protein kinase GSO2 OS=Arabidopsis thaliana GN=GSO2 PE=2 SV=2	1.92E-62
Pg_Root27886_c0_seq1	Retrovirus-related Pol polyprotein from transposon TNT 1-94 OS=Nicotiana tabacum PE=2 SV=1	6.41E-23
Pg_Root27937_c0_seq2	Polyadenylate-binding protein 2 OS=Schizosaccharomyces pombe (strain 972 / ATCC 24843) GN=pab2 PE=1 SV=1	2.37E-25
Pg_Root27949_c0_seq1	Probable purine permease 9 OS=Arabidopsis thaliana GN=PUP9 PE=2 SV=2	4.79E-11
Pg_Root27960_c0_seq1	Pentatricopeptide repeat-containing protein At4g19220, mitochondrial OS=Arabidopsis thaliana GN=PCMP-E2 PE=3 SV=2	1.63E-33
Pg_Root27971_c0_seq1	Cellulose synthase A catalytic subunit 3 [UDP-forming] OS=Arabidopsis thaliana GN=CESA3 PE=1 SV=2	6.85E-22
Pg_Root28028_c0_seq2	Proteinase inhibitor PSI-1.2 OS=Capsicum annuum PE=1 SV=1	7.42E-08
Pg_Root28080_c0_seq1	Gag-Pol polyprotein OS=Human immunodeficiency virus type 1 group M subtype F2 (isolate MP255) GN=gag-pol PE=3 SV=3	4.91E-07
Pg_Root28175_c0_seq1	Putative RING-H2 finger protein ATL21A OS=Arabidopsis thaliana GN=ATL21A PE=3 SV=1	2.91E-40
Pg_Root28202_c0_seq1	Late embryogenesis abundant protein B19.3 OS=Hordeum vulgare GN=B19.3 PE=2 SV=1	3.02E-39
Pg_Root28204_c0_seq2	Hexokinase-1 OS=Nicotiana tabacum GN=HXK1 PE=1 SV=1	3.24E-33
Pg_Root28209_c0_seq2	Subtilisin-like protease SBT5.3 OS=Arabidopsis thaliana GN=AIR3 PE=2 SV=1	1.75E-31
Pg_Root28243_c0_seq1	Polyubiquitin OS=Cricetulus griseus PE=2 SV=2	1.50E-91
Pg_Root28243_c0_seq2	Polyubiquitin-C OS=Gorilla gorilla gorilla GN=UBC PE=3 SV=1	5.84E-92
Pg_Root28360_c0_seq1	ATP synthase subunit a OS=Oenothera berteroana GN=ATP6 PE=2 SV=2	5.16E-07
Pg_Root28483_c0_seq1	Putative late blight resistance protein homolog R1B-14 OS=Solanum demissum GN=R1B-14 PE=3 SV=1	1.29E-118
Pg_Root28508_c0_seq1	ADP/ATP translocase 2 OS=Rattus norvegicus GN=Slc25a5 PE=1 SV=3	3.89E-127
Pg_Root28555_c0_seq1	(R)-limonene synthase 1 OS=Citrus limon PE=2 SV=1	1.39E-10
Pg_Root28713_c0_seq1	Serine/threonine protein phosphatase 2A 57 kDa regulatory subunit B&apos; iota isoform OS=Arabidopsis thaliana GN=B&apos;IOTA PE=2 SV=1	1.06E-11
Pg_Root28731_c0_seq1	Cytochrome P450 94A1 OS=Vicia sativa GN=CYP94A1 PE=2 SV=2	1.53E-144
Pg_Root28744_c0_seq1	Carbon storage regulator homolog OS=Legionella pneumophila (strain Lens) GN=csrA PE=3 SV=1	5.03E-24
Pg_Root28799_c0_seq1	Short-chain dehydrogenase TIC 32, chloroplastic OS=Pisum sativum GN=TIC32 PE=1 SV=1	1.99E-10
Pg_Root28833_c0_seq1	(+)-pulegone reductase OS=Mentha piperita PE=1 SV=1	5.54E-19
Pg_Root28977_c0_seq1	Peroxidase 52 OS=Arabidopsis thaliana GN=PER52 PE=2 SV=1	2.83E-139
Pg_Root28978_c1_seq1	Pleiotropic drug resistance protein 1 OS=Nicotiana tabacum GN=PDR1 PE=2 SV=1	4.51E-39
Pg_Root28991_c0_seq1	Glutathione S-transferase U17 OS=Arabidopsis thaliana GN=GSTU17 PE=2 SV=1	2.00E-100
Pg_Root29001_c0_seq1	Pentatricopeptide repeat-containing protein At1g79080, chloroplastic OS=Arabidopsis thaliana GN=At1g79080 PE=2 SV=1	2.01E-22
Pg_Root29116_c0_seq1	Leucine-rich repeat receptor-like protein kinase PXL2 OS=Arabidopsis thaliana GN=PXL2 PE=2 SV=1	2.04E-106
Pg_Root29127_c0_seq1	Oleosin 18.2 kDa OS=Gossypium hirsutum GN=MATP6-A PE=2 SV=1	1.31E-17
Pg_Root29142_c0_seq1	ATP-dependent 6-phosphofructokinase 5, chloroplastic OS=Arabidopsis thaliana GN=PFK5 PE=1 SV=1	2.61E-14
Pg_Root29218_c0_seq1	Cytochrome c oxidase subunit 2 OS=Ascaris suum GN=COII PE=3 SV=2	2.61E-33
Pg_Root29245_c0_seq1	Purple acid phosphatase 13 OS=Arabidopsis thaliana GN=PAP13 PE=2 SV=2	8.15E-10
Pg_Root29274_c0_seq1	LysM domain receptor-like kinase 4 OS=Arabidopsis thaliana GN=LYK4 PE=1 SV=1	1.09E-12
Pg_Root29285_c0_seq1	Kinesin heavy chain OS=Gibberella moniliformis GN=KLP1 PE=3 SV=1	1.28E-62
Pg_Root29345_c1_seq1	Glucan endo-1,3-beta-glucosidase 10 OS=Arabidopsis thaliana GN=At5g42100 PE=1 SV=1	5.41E-06
Pg_Root29352_c0_seq1	Costunolide synthase OS=Lactuca sativa GN=CYP71BL2 PE=1 SV=1	2.38E-23
Pg_Root29399_c0_seq1	40S ribosomal protein S4-3 OS=Arabidopsis thaliana GN=RPS4D PE=2 SV=2	7.94E-39
Pg_Root29423_c0_seq1	Acid phosphatase 1 OS=Solanum lycopersicum GN=APS1 PE=2 SV=1	1.88E-54
Pg_Root29516_c0_seq1	Pentatricopeptide repeat-containing protein At4g19220, mitochondrial OS=Arabidopsis thaliana GN=PCMP-E2 PE=3 SV=2	0
Pg_Root29598_c0_seq1	Metal tolerance protein 4 OS=Oryza sativa subsp. japonica GN=MTP4 PE=2 SV=1	0
Pg_Root29623_c0_seq1	60S ribosomal protein L10 OS=Dictyostelium discoideum GN=rpl10 PE=1 SV=2	2.65E-105
Pg_Root29623_c1_seq1	60S ribosomal protein L10-A OS=Schizosaccharomyces pombe (strain 972 / ATCC 24843) GN=rpl10a PE=2 SV=2	5.64E-93
Pg_Root29640_c0_seq1	Heat stress transcription factor A-2 OS=Arabidopsis thaliana GN=HSFA2 PE=1 SV=1	2.11E-43
Pg_Root29718_c0_seq1	Squalene monooxygenase 1,1 OS=Brassica napus GN=SQP1,1 PE=2 SV=1	0
Pg_Root29743_c0_seq1	Serine/threonine-protein kinase SRK2B OS=Arabidopsis thaliana GN=SRK2B PE=1 SV=1	3.27E-13
Pg_Root29752_c0_seq1	Dehydration-responsive element-binding protein 3 OS=Arabidopsis thaliana GN=DREB3 PE=2 SV=1	3.93E-07
Pg_Root29828_c0_seq1	Retrovirus-related Pol polyprotein from transposon TNT 1-94 OS=Nicotiana tabacum PE=2 SV=1	3.67E-28
Pg_Root29856_c0_seq1	Poly(A) RNA polymerase cid11 OS=Schizosaccharomyces pombe (strain 972 / ATCC 24843) GN=cid11 PE=3 SV=1	2.02E-06
Pg_Root29861_c0_seq1	ATP synthase subunit c, chloroplastic OS=Olimarabidopsis pumila GN=atpH PE=3 SV=1	2.90E-20
Pg_Root29870_c0_seq2	Trafficking protein particle complex subunit 5 OS=Dictyostelium discoideum GN=trappc5 PE=3 SV=1	2.36E-16
Pg_Root29912_c0_seq1	Reticuline oxidase-like protein OS=Arabidopsis thaliana GN=At4g20830 PE=1 SV=2	8.42E-23
Pg_Root29979_c0_seq1	Oxygen-evolving enhancer protein 1-1, chloroplastic OS=Arabidopsis thaliana GN=PSBO1 PE=1 SV=2	4.00E-42
Pg_Root29985_c0_seq1	Ferrochelatase-2, chloroplastic OS=Hordeum vulgare GN=HEMH PE=2 SV=1	6.77E-21
Pg_Root29990_c0_seq1	GDP-mannose transporter GONST2 OS=Arabidopsis thaliana GN=GONST2 PE=2 SV=1	3.86E-14
Pg_Root30110_c0_seq1	Cytochrome P450 CYP72A219 OS=Panax ginseng PE=2 SV=1	3.50E-172
Pg_Root30110_c0_seq2	Cytochrome P450 CYP72A219 OS=Panax ginseng PE=2 SV=1	1.93E-08
Pg_Root30116_c0_seq1	Acetyl-CoA acetyltransferase, cytosolic 1 OS=Arabidopsis thaliana GN=AAT1 PE=2 SV=1	1.53E-09
Pg_Root30138_c0_seq1	60S ribosomal protein L10 OS=Caenorhabditis elegans GN=rpl-10 PE=3 SV=1	7.05E-117
Pg_Root30153_c0_seq1	BTB/POZ domain-containing protein At5g67385 OS=Arabidopsis thaliana GN=At5g67385 PE=1 SV=2	7.39E-14
Pg_Root30164_c0_seq1	Uncharacterized protein At5g39570 OS=Arabidopsis thaliana GN=At5g39570 PE=1 SV=1	1.83E-73
Pg_Root30164_c0_seq2	Uncharacterized protein At5g39570 OS=Arabidopsis thaliana GN=At5g39570 PE=1 SV=1	1.20E-16
Pg_Root30241_c0_seq1	Probable aquaporin PIP1-2 OS=Oryza sativa subsp. japonica GN=PIP1-2 PE=2 SV=3	3.42E-14
Pg_Root30394_c0_seq1	Protein NRT1/ PTR FAMILY 4.3 OS=Arabidopsis thaliana GN=NPF4.3 PE=2 SV=1	4.56E-12
Pg_Root30405_c0_seq1	LINE-1 reverse transcriptase homolog OS=Nycticebus coucang PE=4 SV=1	2.64E-17
Pg_Root30514_c0_seq1	Triacylglycerol lipase SDP1 OS=Arabidopsis thaliana GN=SDP1 PE=1 SV=1	1.79E-06
Pg_Root30514_c1_seq1	Triacylglycerol lipase SDP1 OS=Arabidopsis thaliana GN=SDP1 PE=1 SV=1	5.89E-06
Pg_Root30590_c0_seq1	Malate dehydrogenase, cytoplasmic OS=Zea mays PE=1 SV=2	2.49E-10
Pg_Root30593_c0_seq1	Glutathione S-transferase U20 OS=Arabidopsis thaliana GN=GSTU20 PE=1 SV=1	1.80E-141
Pg_Root30609_c0_seq1	Probable methyltransferase PMT10 OS=Arabidopsis thaliana GN=At1g77260 PE=2 SV=1	5.29E-07
Pg_Root30621_c0_seq1	Histone H2B.1/H2B.2 OS=Tigriopus californicus PE=3 SV=2	2.03E-49
Pg_Root30654_c0_seq1	Beta-1,4-mannosyl-glycoprotein 4-beta-N-acetylglucosaminyltransferase OS=Rattus norvegicus GN=Mgat3 PE=1 SV=2	3.74E-16
Pg_Root30668_c0_seq1	DNA topoisomerase 6 subunit A OS=Arabidopsis thaliana GN=TOP6A PE=1 SV=1	0
Pg_Root30725_c0_seq1	T-complex protein 1 subunit epsilon OS=Arabidopsis thaliana GN=At1g24510 PE=2 SV=1	2.28E-56
Pg_Root30749_c0_seq1	ABC transporter B family member 2 OS=Arabidopsis thaliana GN=ABCB2 PE=1 SV=3	8.24E-43
Pg_Root30756_c0_seq1	Histidine biosynthesis bifunctional protein hisIE, chloroplastic OS=Arabidopsis thaliana GN=HISN2 PE=2 SV=1	3.94E-09
Pg_Root30810_c0_seq1	Probable F-box protein At4g22030 OS=Arabidopsis thaliana GN=At4g22030 PE=4 SV=1	8.35E-104
Pg_Root30814_c0_seq1	Acetolactate synthase small subunit 2, chloroplastic OS=Arabidopsis thaliana GN=At2g31810 PE=1 SV=1	0
Pg_Root30826_c0_seq1	Monocopper oxidase-like protein SKU5 OS=Arabidopsis thaliana GN=SKU5 PE=1 SV=1	7.83E-25
Pg_Root30844_c0_seq1	Pathogenesis-related protein 2 OS=Petroselinum crispum GN=PR2 PE=2 SV=1	1.56E-17
Pg_Root30880_c0_seq1	Ankyrin repeat domain-containing protein 13B OS=Mus musculus GN=Ankrd13b PE=2 SV=1	1.91E-25
Pg_Root30886_c0_seq1	Indole-3-acetic acid-amido synthetase GH3.6 OS=Arabidopsis thaliana GN=GH3.6 PE=1 SV=1	0
Pg_Root30903_c0_seq2	Pentatricopeptide repeat-containing protein At5g66520 OS=Arabidopsis thaliana GN=PCMP-H61 PE=2 SV=1	3.36E-06
Pg_Root30954_c0_seq2	Glyceraldehyde-3-phosphate dehydrogenase GAPB, chloroplastic OS=Arabidopsis thaliana GN=GAPB PE=1 SV=2	1.90E-102
Pg_Root30972_c0_seq1	Cytochrome P450 85A1 OS=Solanum lycopersicum GN=CYP85A1 PE=2 SV=1	9.89E-38
Pg_Root30998_c0_seq1	Fimbrial protein OS=Neisseria meningitidis serogroup B (strain MC58) GN=pilE PE=1 SV=2	3.76E-09
Pg_Root31031_c0_seq1	Probable methyltransferase PMT10 OS=Arabidopsis thaliana GN=At1g77260 PE=2 SV=1	7.33E-07
Pg_Root31085_c0_seq1	Putative pumilio homolog 8, chloroplastic OS=Arabidopsis thaliana GN=APUM8 PE=3 SV=2	2.28E-39
Pg_Root31122_c0_seq1	Ribonuclease 1 OS=Panax ginseng PE=1 SV=1	3.92E-08
Pg_Root31179_c0_seq1	Protein LURP-one-related 11 OS=Arabidopsis thaliana GN=At3g14260 PE=2 SV=1	1.77E-36
Pg_Root31182_c0_seq1	Cytochrome P450 CYP736A12 OS=Panax ginseng PE=2 SV=1	4.97E-99
Pg_Root31182_c0_seq2	Cytochrome P450 CYP736A12 OS=Panax ginseng PE=2 SV=1	2.18E-23
Pg_Root31184_c0_seq1	Two-component response regulator-like APRR5 OS=Arabidopsis thaliana GN=APRR5 PE=1 SV=2	1.83E-06
Pg_Root31187_c0_seq1	Cytokinin dehydrogenase 1 OS=Arabidopsis thaliana GN=CKX1 PE=1 SV=1	1.78E-13
Pg_Root31236_c0_seq1	60S ribosomal protein L19-2 OS=Arabidopsis thaliana GN=RPL19B PE=2 SV=1	2.23E-16
Pg_Root31329_c0_seq1	UDP-glycosyltransferase 73C4 OS=Arabidopsis thaliana GN=UGT73C4 PE=2 SV=1	1.77E-07
Pg_Root31340_c0_seq1	Ethylene-responsive transcription factor 1B OS=Arabidopsis thaliana GN=ERF1B PE=1 SV=2	1.01E-21
Pg_Root31435_c0_seq1	Putative F-box protein At3g17270 OS=Arabidopsis thaliana GN=At3g17270 PE=4 SV=1	6.13E-07
Pg_Root31437_c0_seq1	Cysteine-rich repeat secretory protein 3 OS=Arabidopsis thaliana GN=CRRSP3 PE=1 SV=1	2.72E-37
Pg_Root31519_c0_seq1	Probable transcription-associated protein 1 OS=Dictyostelium discoideum GN=tra1 PE=3 SV=2	4.26E-28
Pg_Root31585_c0_seq1	Acyl-CoA--sterol O-acyltransferase 1 OS=Arabidopsis thaliana GN=ASAT1 PE=1 SV=1	5.38E-74
Pg_Root31609_c0_seq1	Cold-regulated 413 inner membrane protein 2, chloroplastic OS=Arabidopsis thaliana GN=COR413IM2 PE=1 SV=1	4.07E-117
Pg_Root31643_c1_seq1	Probable mitochondrial chaperone BCS1-B OS=Dictyostelium discoideum GN=bcsl1b PE=3 SV=1	3.97E-06
Pg_Root31698_c0_seq1	Bifunctional epoxide hydrolase 2 OS=Rattus norvegicus GN=Ephx2 PE=1 SV=1	2.26E-25
Pg_Root31720_c0_seq1	DNA-directed RNA polymerase II subunit RPB2 OS=Solanum lycopersicum GN=RPB2 PE=2 SV=1	7.44E-56
Pg_Root31720_c0_seq2	DNA-directed RNA polymerase II subunit RPB2 OS=Solanum lycopersicum GN=RPB2 PE=2 SV=1	2.46E-52
Pg_Root31724_c0_seq1	Serine/threonine-protein kinase At3g07070 OS=Arabidopsis thaliana GN=At3g07070 PE=2 SV=1	1.02E-140
Pg_Root31726_c0_seq1	40S ribosomal protein S16 OS=Fritillaria agrestis GN=RPS16 PE=2 SV=1	1.45E-06
Pg_Root31742_c0_seq1	Cycloartenol-C-24-methyltransferase OS=Arabidopsis thaliana GN=SMT1 PE=1 SV=1	1.61E-12
Pg_Root31781_c0_seq1	Receptor-like serine/threonine-protein kinase SD1-6 OS=Arabidopsis thaliana GN=SD16 PE=1 SV=2	2.67E-14
Pg_Root31854_c0_seq1	(-)-germacrene D synthase OS=Vitis vinifera GN=VIT_19s0014g04930 PE=1 SV=1	9.80E-131
Pg_Root31861_c0_seq1	Acyl-CoA-binding domain-containing protein 4 OS=Arabidopsis thaliana GN=ACBP4 PE=1 SV=1	5.81E-19
Pg_Root31870_c0_seq1	Senescence-associated carboxylesterase 101 OS=Arabidopsis thaliana GN=SAG101 PE=1 SV=1	3.14E-91
Pg_Root31931_c0_seq2	Pumilio homolog 12 OS=Arabidopsis thaliana GN=APUM12 PE=2 SV=2	4.48E-27
Pg_Root31957_c0_seq1	Serine/threonine-protein kinase BIK1 OS=Arabidopsis thaliana GN=BIK1 PE=1 SV=1	9.03E-29
Pg_Root32057_c0_seq1	NAC domain-containing protein 90 OS=Arabidopsis thaliana GN=NAC090 PE=2 SV=1	7.14E-83
Pg_Root32099_c0_seq1	Benzoate carboxyl methyltransferase OS=Antirrhinum majus GN=BAMT PE=1 SV=1	4.17E-62
Pg_Root32155_c0_seq1	Chaperone protein DnaJ OS=Carboxydothermus hydrogenoformans (strain Z-2901 / DSM 6008) GN=dnaJ PE=3 SV=1	4.23E-06
Pg_Root32179_c0_seq1	Oxygen-evolving enhancer protein 3-2, chloroplastic OS=Arabidopsis thaliana GN=PSBQ2 PE=1 SV=2	2.46E-121
Pg_Root32198_c0_seq2	Probable folate-biopterin transporter 3 OS=Arabidopsis thaliana GN=At1g79710 PE=2 SV=1	1.14E-12
Pg_Root32301_c0_seq1	Exocyst complex component SEC15A OS=Arabidopsis thaliana GN=SEC15A PE=3 SV=2	3.05E-45
Pg_Root32303_c0_seq1	Glutathione S-transferase U17 OS=Arabidopsis thaliana GN=GSTU17 PE=2 SV=1	5.19E-23
Pg_Root32320_c0_seq1	Protein cornichon homolog 3 OS=Arabidopsis thaliana GN=At1g62880 PE=2 SV=1	2.11E-14
Pg_Root32321_c1_seq1	Tryptophan aminotransferase-related protein 4 OS=Arabidopsis thaliana GN=TAR4 PE=2 SV=2	1.11E-35
Pg_Root32449_c0_seq1	Nucleoside diphosphate kinase OS=Acaryochloris marina (strain MBIC 11017) GN=ndk PE=3 SV=1	1.26E-80
Pg_Root32462_c0_seq2	Probable pectinesterase/pectinesterase inhibitor 7 OS=Arabidopsis thaliana GN=PME7 PE=2 SV=1	0
Pg_Root32481_c0_seq1	Zinc finger protein 7 OS=Arabidopsis thaliana GN=ZFP7 PE=2 SV=1	1.21E-12
Pg_Root32488_c0_seq1	40S ribosomal protein S5-2 OS=Arabidopsis thaliana GN=RPS5B PE=1 SV=2	3.87E-108
Pg_Root32495_c0_seq1	Probable pre-mRNA-splicing factor ATP-dependent RNA helicase OS=Arabidopsis thaliana GN=At3g26560 PE=1 SV=2	1.01E-34
Pg_Root32543_c0_seq1	Elongation factor 1-alpha OS=Onchocerca volvulus PE=2 SV=1	6.69E-51
Pg_Root32551_c0_seq1	RING-H2 finger protein ATL2 OS=Arabidopsis thaliana GN=ATL2 PE=2 SV=2	1.15E-09
Pg_Root32557_c0_seq1	Alkyl hydroperoxide reductase subunit C OS=Salmonella typhimurium (strain LT2 / SGSC1412 / ATCC 700720) GN=ahpC PE=1 SV=2	1.14E-35
Pg_Root32587_c0_seq1	MATE efflux family protein 5 OS=Arabidopsis thaliana GN=DTXL1 PE=3 SV=1	1.22E-22
Pg_Root32612_c0_seq2	50S ribosomal protein L21 OS=Polaromonas naphthalenivorans (strain CJ2) GN=rplU PE=3 SV=1	6.18E-61
Pg_Root32657_c0_seq1	Zinc finger protein 8 OS=Arabidopsis thaliana GN=ZFP8 PE=2 SV=1	2.77E-41
Pg_Root32658_c0_seq1	Aquaporin TIP1-3 OS=Arabidopsis thaliana GN=TIP1-3 PE=1 SV=1	1.06E-89
Pg_Root32683_c0_seq1	Myosin-6 OS=Arabidopsis thaliana GN=XI-2 PE=1 SV=1	2.26E-63
Pg_Root32725_c0_seq1	Uncharacterized protein At5g03900, chloroplastic OS=Arabidopsis thaliana GN=At5g03900 PE=2 SV=2	2.10E-26
Pg_Root32938_c0_seq1	Testin OS=Mus musculus GN=Tes PE=1 SV=1	4.24E-08
Pg_Root32956_c0_seq1	Putative DNA-binding protein ESCAROLA OS=Arabidopsis thaliana GN=ESC PE=2 SV=1	7.41E-34
Pg_Root33016_c0_seq1	Magnesium/proton exchanger OS=Arabidopsis thaliana GN=MHX PE=2 SV=3	1.02E-45
Pg_Root33019_c0_seq1	Cytochrome P450 76C1 OS=Arabidopsis thaliana GN=CYP76C1 PE=2 SV=1	3.71E-77
Pg_Root33057_c0_seq1	Putative vesicle-associated membrane protein 726 OS=Arabidopsis thaliana GN=VAMP726 PE=3 SV=2	4.79E-13
Pg_Root33095_c0_seq1	Phosphatidylinositol/phosphatidylcholine transfer protein SFH6 OS=Arabidopsis thaliana GN=SFH6 PE=2 SV=1	8.37E-43
Pg_Root33108_c0_seq1	Leucine-rich repeat-containing protein 39 OS=Homo sapiens GN=LRRC39 PE=2 SV=1	3.23E-06
Pg_Root33142_c0_seq1	Cellulose synthase-like protein D1 OS=Arabidopsis thaliana GN=CSLD1 PE=2 SV=1	4.85E-13
Pg_Root33166_c0_seq1	Uncharacterized protein At3g49720 OS=Arabidopsis thaliana GN=At3g49720 PE=2 SV=1	2.36E-14
Pg_Root33252_c0_seq1	Copia protein OS=Drosophila melanogaster GN=GIP PE=1 SV=3	2.58E-06
Pg_Root33273_c0_seq1	Heat shock cognate 70 kDa protein 1 OS=Solanum lycopersicum GN=HSC-I PE=2 SV=1	1.64E-30
Pg_Root33291_c0_seq1	Phytochrome A-associated F-box protein OS=Arabidopsis thaliana GN=EID1 PE=1 SV=2	4.25E-17
Pg_Root33313_c0_seq1	Probable LRR receptor-like serine/threonine-protein kinase At4g30520 OS=Arabidopsis thaliana GN=At4g30520 PE=2 SV=1	2.09E-21
Pg_Root33334_c0_seq1	Mitogen-activated protein kinase kinase kinase 1 OS=Rattus norvegicus GN=Map3k1 PE=1 SV=1	2.21E-12
Pg_Root33335_c0_seq1	Mitogen-activated protein kinase kinase kinase NPK1 OS=Nicotiana tabacum GN=NPK1 PE=1 SV=1	1.51E-09
Pg_Root33418_c0_seq1	Transposon Ty3-I Gag-Pol polyprotein OS=Saccharomyces cerevisiae (strain ATCC 204508 / S288c) GN=TY3B-I PE=3 SV=2	2.60E-08
Pg_Root33423_c0_seq1	Fructokinase OS=Solanum tuberosum PE=1 SV=1	2.02E-16
Pg_Root33452_c0_seq1	Pentatricopeptide repeat-containing protein At3g46790, chloroplastic OS=Arabidopsis thaliana GN=CRR2 PE=2 SV=1	2.35E-104
Pg_Root33457_c0_seq1	Cell number regulator 6 OS=Zea mays GN=CNR6 PE=2 SV=1	2.57E-42
Pg_Root33524_c0_seq1	1-aminocyclopropane-1-carboxylate oxidase homolog OS=Solanum lycopersicum GN=ACO3 PE=1 SV=1	2.57E-13
Pg_Root33546_c0_seq1	Cytochrome P450 CYP736A12 OS=Panax ginseng PE=2 SV=1	2.96E-40
Pg_Root33569_c0_seq1	U-box domain-containing protein 52 OS=Arabidopsis thaliana GN=PUB52 PE=2 SV=1	6.03E-30
Pg_Root33618_c0_seq1	Cysteine proteinase inhibitor 1 OS=Arabidopsis thaliana GN=CYS1 PE=1 SV=2	5.08E-58
Pg_Root33809_c0_seq1	Probable xyloglucan endotransglucosylase/hydrolase protein 32 OS=Arabidopsis thaliana GN=XTH32 PE=2 SV=1	2.29E-31
Pg_Root33823_c0_seq1	Transposon Ty3-I Gag-Pol polyprotein OS=Saccharomyces cerevisiae (strain ATCC 204508 / S288c) GN=TY3B-I PE=3 SV=2	1.18E-12
Pg_Root33873_c0_seq1	Protein BEARSKIN1 OS=Arabidopsis thaliana GN=BRN2 PE=2 SV=1	1.45E-124
Pg_Root33903_c0_seq1	40S ribosomal protein S12 OS=Cyanophora paradoxa GN=RPS12 PE=2 SV=1	1.47E-59
Pg_Root33914_c0_seq1	4-hydroxy-3-methylbut-2-enyl diphosphate reductase, chloroplastic OS=Oryza sativa subsp. japonica GN=ISPH PE=2 SV=1	4.22E-23
Pg_Root33927_c0_seq2	Mini zinc finger protein 1 OS=Arabidopsis thaliana GN=MIF1 PE=1 SV=1	1.21E-14
Pg_Root33986_c0_seq1	TMV resistance protein N OS=Nicotiana glutinosa GN=N PE=1 SV=1	1.50E-24
Pg_Root34052_c0_seq1	Retrovirus-related Pol polyprotein from transposon 297 OS=Drosophila melanogaster GN=pol PE=4 SV=1	3.72E-15
Pg_Root34060_c0_seq1	Translationally-controlled tumor protein homolog OS=Yarrowia lipolytica (strain CLIB 122 / E 150) GN=YALI0E27071g PE=3 SV=1	1.76E-23
Pg_Root34072_c0_seq1	Receptor-like serine/threonine-protein kinase At4g25390 OS=Arabidopsis thaliana GN=At4g25390 PE=2 SV=1	1.61E-07
Pg_Root34092_c0_seq2	Phosphoenolpyruvate carboxylase 2 OS=Arabidopsis thaliana GN=PPC2 PE=1 SV=2	1.47E-52
Pg_Root34094_c0_seq1	Zinc finger RNA-binding protein OS=Xenopus tropicalis GN=zfr PE=2 SV=1	2.84E-09
Pg_Root34099_c0_seq1	Retrovirus-related Pol polyprotein from transposon TNT 1-94 OS=Nicotiana tabacum PE=2 SV=1	4.57E-20
Pg_Root34102_c0_seq1	Retrovirus-related Pol polyprotein from transposon TNT 1-94 OS=Nicotiana tabacum PE=2 SV=1	1.31E-06
Pg_Root34121_c0_seq1	Pleckstrin homology domain-containing family A member 8 OS=Rattus norvegicus GN=Plekha8 PE=1 SV=1	5.91E-13
Pg_Root34221_c0_seq1	Probable transcription-associated protein 1 OS=Dictyostelium discoideum GN=tra1 PE=3 SV=2	5.54E-21
Pg_Root34224_c0_seq1	Retrovirus-related Pol polyprotein from transposon 17.6 OS=Drosophila melanogaster GN=pol PE=4 SV=1	5.37E-09
Pg_Root34233_c0_seq1	WPP domain-interacting tail-anchored protein 1 OS=Arabidopsis thaliana GN=WIT1 PE=1 SV=2	6.63E-23
Pg_Root34322_c0_seq1	Uncharacterized mitochondrial protein AtMg00860 OS=Arabidopsis thaliana GN=AtMg00860 PE=4 SV=1	1.27E-12
Pg_Root34332_c0_seq1	Polypyrimidine tract-binding protein homolog 3 OS=Arabidopsis thaliana GN=At1g43190 PE=2 SV=1	5.56E-09
Pg_Root34382_c0_seq1	Protein CHUP1, chloroplastic OS=Arabidopsis thaliana GN=CHUP1 PE=1 SV=1	2.24E-21
Pg_Root34399_c0_seq1	ATP synthase subunit 9, mitochondrial OS=Rhizopus oryzae GN=atp9 PE=3 SV=1	1.31E-08
Pg_Root34418_c0_seq1	Putative B3 domain-containing protein At1g78640 OS=Arabidopsis thaliana GN=At1g78640 PE=3 SV=1	3.52E-06
Pg_Root34424_c0_seq1	Metacaspase-5 OS=Arabidopsis thaliana GN=AMC5 PE=1 SV=1	1.10E-12
Pg_Root34454_c0_seq1	Ubiquitin-60S ribosomal protein L40 OS=Caenorhabditis elegans GN=ubq-2 PE=3 SV=2	4.47E-39
Pg_Root34484_c0_seq1	Serine/threonine-protein kinase Nek6 OS=Arabidopsis thaliana GN=NEK6 PE=3 SV=1	9.84E-16
Pg_Root34486_c0_seq1	Protein BONZAI 3 OS=Arabidopsis thaliana GN=BON3 PE=1 SV=1	4.48E-23
Pg_Root34506_c1_seq1	Magnesium-chelatase subunit ChlH, chloroplastic OS=Arabidopsis thaliana GN=CHLH PE=1 SV=1	0
Pg_Root34515_c0_seq1	Probable leucine-rich repeat receptor-like serine/threonine-protein kinase At3g14840 OS=Arabidopsis thaliana GN=LRR-RLK PE=2 SV=1	4.38E-23
Pg_Root34596_c0_seq1	Transposon Ty3-I Gag-Pol polyprotein OS=Saccharomyces cerevisiae (strain ATCC 204508 / S288c) GN=TY3B-I PE=3 SV=2	1.29E-07
Pg_Root34608_c0_seq1	Mitochondrial phosphate carrier protein 3, mitochondrial OS=Arabidopsis thaliana GN=MPT3 PE=1 SV=1	2.08E-25
Pg_Root34683_c0_seq1	Phospholipase A1-Igamma1, chloroplastic OS=Arabidopsis thaliana GN=At1g06800 PE=1 SV=2	4.56E-124
Pg_Root34808_c0_seq1	Cold shock protein CapB OS=Pseudomonas syringae pv. tomato (strain DC3000) GN=capB PE=3 SV=1	2.71E-11
Pg_Root34809_c0_seq1	Retrovirus-related Pol polyprotein from transposon 297 OS=Drosophila melanogaster GN=pol PE=4 SV=1	9.61E-12
Pg_Root34825_c1_seq1	Protein TRANSPARENT TESTA 12 OS=Arabidopsis thaliana GN=TT12 PE=2 SV=1	2.01E-75
Pg_Root34829_c0_seq2	Putative phagocytic receptor 1b OS=Dictyostelium discoideum GN=phg1b PE=2 SV=1	3.25E-57
Pg_Root34851_c0_seq1	Peptidyl-prolyl cis-trans isomerase CYP20-3, chloroplastic OS=Arabidopsis thaliana GN=CYP20-3 PE=1 SV=1	5.65E-35
Pg_Root34910_c0_seq1	Enolase OS=Caenorhabditis elegans GN=enol-1 PE=1 SV=3	2.47E-54
Pg_Root34977_c0_seq2	Leucine-rich repeat receptor-like protein kinase TDR OS=Arabidopsis thaliana GN=TDR PE=1 SV=1	4.35E-13
Pg_Root34977_c0_seq3	Leucine-rich repeat receptor-like protein kinase TDR OS=Arabidopsis thaliana GN=TDR PE=1 SV=1	1.72E-11
Pg_Root34988_c0_seq2	Dirigent protein 17 OS=Arabidopsis thaliana GN=DIR17 PE=2 SV=1	1.33E-24
Pg_Root34990_c0_seq2	Outer envelope pore protein 16-1, chloroplastic OS=Arabidopsis thaliana GN=OEP161 PE=1 SV=1	1.04E-07
Pg_Root35017_c0_seq1	30S ribosomal protein S15 OS=Agrobacterium tumefaciens (strain C58 / ATCC 33970) GN=rpsO PE=3 SV=1	1.68E-40
Pg_Root35085_c0_seq3	Inositol-3-phosphate synthase OS=Triticum aestivum GN=MIPS PE=2 SV=1	3.54E-160
Pg_Root35085_c0_seq4	Inositol-3-phosphate synthase OS=Triticum aestivum GN=MIPS PE=2 SV=1	2.62E-99
Pg_Root35101_c0_seq1	Homeobox protein BEL1 homolog OS=Arabidopsis thaliana GN=BEL1 PE=1 SV=2	6.99E-25
Pg_Root35103_c0_seq1	Cytochrome P450 CYP71D313 OS=Panax ginseng PE=2 SV=1	9.09E-44
Pg_Root35112_c0_seq1	Putative mannan endo-1,4-beta-mannosidase 9 OS=Oryza sativa subsp. japonica GN=MAN9 PE=2 SV=2	1.92E-171
Pg_Root35148_c0_seq1	Serine/threonine-protein kinase BRI1-like 1 OS=Arabidopsis thaliana GN=BRL1 PE=1 SV=1	4.01E-59
Pg_Root35177_c0_seq1	Vacuolar protein sorting-associated protein 4 OS=Saccharomyces cerevisiae (strain ATCC 204508 / S288c) GN=VPS4 PE=1 SV=1	1.36E-32
Pg_Root35192_c0_seq2	Ubiquitin OS=Triticum aestivum PE=3 SV=2	5.70E-14
Pg_Root35206_c0_seq1	Wee1-like protein kinase OS=Arabidopsis thaliana GN=WEE1 PE=1 SV=1	9.54E-09
Pg_Root35333_c0_seq1	Copper transport protein ATX1 OS=Arabidopsis thaliana GN=ATX1 PE=1 SV=1	5.99E-06
Pg_Root35340_c0_seq1	RNA-directed RNA polymerase OS=Tobacco necrosis virus (strain A) GN=ORF1 PE=3 SV=2	3.40E-35
Pg_Root35344_c0_seq2	Cytochrome b OS=Rhizopus oryzae GN=cob PE=3 SV=1	1.30E-173
Pg_Root35377_c0_seq1	60S ribosomal protein L9 OS=Oryza sativa subsp. japonica GN=RPL9 PE=2 SV=3	3.14E-42
Pg_Root35401_c0_seq1	Cystathionine beta-synthase OS=Dictyostelium discoideum GN=cysB PE=2 SV=2	2.09E-61
Pg_Root35401_c1_seq1	Cystathionine beta-synthase OS=Mus musculus GN=Cbs PE=2 SV=3	6.59E-26
Pg_Root35453_c0_seq2	Protein THYLAKOID FORMATION 1, chloroplastic OS=Arabidopsis thaliana GN=THF1 PE=1 SV=1	8.36E-61
Pg_Root35471_c0_seq1	60S ribosomal protein L9-2 OS=Arabidopsis thaliana GN=RPL9D PE=2 SV=1	5.42E-26
Pg_Root35480_c0_seq1	Pentatricopeptide repeat-containing protein At5g12100, mitochondrial OS=Arabidopsis thaliana GN=At5g12100 PE=2 SV=1	9.81E-80
Pg_Root35489_c0_seq1	Serine/threonine-protein kinase At3g07070 OS=Arabidopsis thaliana GN=At3g07070 PE=2 SV=1	1.24E-29
Pg_Root35507_c0_seq1	ABC transporter G family member 26 OS=Arabidopsis thaliana GN=ABCG26 PE=3 SV=2	0
Pg_Root35542_c0_seq1	Beta-glucosidase 8 OS=Arabidopsis thaliana GN=BGLU8 PE=2 SV=1	1.35E-48
Pg_Root35594_c0_seq1	Caveolin-1 OS=Caenorhabditis elegans GN=cav-1 PE=2 SV=1	5.84E-16
Pg_Root35693_c0_seq1	Leucine--tRNA ligase, cytoplasmic OS=Homo sapiens GN=LARS PE=1 SV=2	9.88E-19
Pg_Root35740_c0_seq3	Protein SRG1 OS=Arabidopsis thaliana GN=SRG1 PE=2 SV=1	7.23E-93
Pg_Root35785_c0_seq1	Putative lactoylglutathione lyase OS=Brassica oleracea var. gemmifera PE=2 SV=1	3.91E-166
Pg_Root35788_c0_seq2	Cytochrome P450 93A2 OS=Glycine max GN=CYP93A2 PE=2 SV=1	4.83E-40
Pg_Root35791_c0_seq1	Retrovirus-related Pol polyprotein from transposon TNT 1-94 OS=Nicotiana tabacum PE=2 SV=1	1.92E-54
Pg_Root35806_c0_seq1	Pentatricopeptide repeat-containing protein At3g23020 OS=Arabidopsis thaliana GN=At3g23020 PE=2 SV=1	6.39E-50
Pg_Root35859_c0_seq1	Lipase-like PAD4 OS=Arabidopsis thaliana GN=PAD4 PE=1 SV=1	6.25E-31
Pg_Root35906_c0_seq1	Opioid growth factor receptor OS=Mus musculus GN=Ogfr PE=2 SV=1	2.02E-21
Pg_Root35987_c0_seq1	Triose phosphate/phosphate translocator TPT, chloroplastic OS=Arabidopsis thaliana GN=TPT PE=2 SV=1	2.05E-15
Pg_Root36025_c0_seq1	Retrovirus-related Pol polyprotein from transposon 297 OS=Drosophila melanogaster GN=pol PE=4 SV=1	9.42E-67
Pg_Root36068_c1_seq1	Ethylene-responsive transcription factor ERF017 OS=Arabidopsis thaliana GN=ERF017 PE=2 SV=1	2.12E-14
Pg_Root36112_c0_seq1	SPX domain-containing protein 2 OS=Arabidopsis thaliana GN=SPX2 PE=2 SV=1	2.11E-37
Pg_Root36115_c0_seq1	Probable transcription factor PosF21 OS=Arabidopsis thaliana GN=POSF21 PE=2 SV=1	2.35E-14
Pg_Root36228_c0_seq1	Profilin-A OS=Physarum polycephalum GN=PROA PE=3 SV=2	2.30E-27
Pg_Root36304_c0_seq1	Ribonucleoside-diphosphate reductase small chain OS=Nicotiana tabacum PE=2 SV=1	1.16E-62
Pg_Root36329_c0_seq1	60S ribosomal protein L13a OS=Caenorhabditis elegans GN=rpl-16 PE=2 SV=1	6.95E-90
Pg_Root36336_c0_seq1	Transposon Tf2-9 polyprotein OS=Schizosaccharomyces pombe (strain 972 / ATCC 24843) GN=Tf2-9 PE=3 SV=1	2.77E-07
Pg_Root36396_c0_seq1	Protein trichome birefringence-like 11 OS=Arabidopsis thaliana GN=TBL11 PE=2 SV=1	4.05E-07
Pg_Root36438_c0_seq1	NADP-dependent alkenal double bond reductase P2 OS=Arabidopsis thaliana GN=P2 PE=2 SV=2	2.67E-13
Pg_Root36449_c0_seq1	G-type lectin S-receptor-like serine/threonine-protein kinase SD1-1 OS=Arabidopsis thaliana GN=SD11 PE=1 SV=1	1.50E-07
Pg_Root36496_c0_seq1	Serine/threonine-protein phosphatase beta isoform OS=Drosophila melanogaster GN=flw PE=1 SV=1	1.87E-39
Pg_Root36510_c0_seq1	Pathogenesis-related protein 5 OS=Arabidopsis thaliana GN=At1g75040 PE=1 SV=1	2.10E-23
Pg_Root36517_c0_seq1	60S ribosomal protein L7-2 OS=Arabidopsis thaliana GN=RPL7B PE=2 SV=1	1.18E-99
Pg_Root36562_c0_seq1	Putative dehydrogenase XoxF OS=Paracoccus denitrificans GN=xoxF PE=3 SV=2	1.36E-100
Pg_Root36567_c0_seq1	40S ribosomal protein S24 OS=Mucor circinelloides f. lusitanicus GN=RPS24 PE=3 SV=1	3.16E-15
Pg_Root36567_c1_seq1	40S ribosomal protein S24-2 OS=Arabidopsis thaliana GN=RPS24B PE=2 SV=2	1.18E-10
Pg_Root36576_c0_seq1	50S ribosomal protein L21 OS=Saccharopolyspora erythraea (strain NRRL 23338) GN=rplU PE=3 SV=1	4.78E-23
Pg_Root36632_c0_seq1	60S ribosomal protein L34 OS=Dictyostelium discoideum GN=rpl34 PE=3 SV=1	4.87E-18
Pg_Root36671_c0_seq1	Probable WRKY transcription factor 45 OS=Arabidopsis thaliana GN=WRKY45 PE=2 SV=1	1.33E-17
Pg_Root36751_c0_seq1	60S ribosomal protein L28 OS=Trypanosoma cruzi PE=2 SV=2	4.48E-33
Pg_Root36762_c0_seq1	Putative RING-H2 finger protein ATL21A OS=Arabidopsis thaliana GN=ATL21A PE=3 SV=1	1.92E-81
Pg_Root36768_c0_seq1	MLO-like protein 6 OS=Arabidopsis thaliana GN=MLO6 PE=2 SV=2	0
Pg_Root36816_c0_seq1	Cytochrome P450 CYP736A12 OS=Panax ginseng PE=2 SV=1	4.48E-06
Pg_Root36826_c0_seq1	60S ribosomal protein L6 OS=Mesembryanthemum crystallinum GN=RPL6 PE=2 SV=1	5.33E-19
Pg_Root36872_c0_seq2	Protein GVQW1 OS=Homo sapiens GN=GVQW1 PE=2 SV=1	8.83E-17
Pg_Root36887_c0_seq1	Phosphate-repressible phosphate permease OS=Neurospora crassa (strain ATCC 24698 / 74-OR23-1A / CBS 708.71 / DSM 1257 / FGSC 987) GN=pho-4 PE=3 SV=1	5.02E-25
Pg_Root36904_c0_seq1	26S protease regulatory subunit S10B homolog B OS=Arabidopsis thaliana GN=RPT4B PE=1 SV=1	8.26E-11
Pg_Root36928_c0_seq2	Heat shock protein 90 OS=Brugia pahangi GN=HSP90 PE=2 SV=2	3.70E-99
Pg_Root36974_c0_seq1	Secoisolariciresinol dehydrogenase (Fragment) OS=Forsythia intermedia PE=1 SV=1	4.13E-31
Pg_Root37018_c1_seq1	Homeobox protein knotted-1-like 1 OS=Arabidopsis thaliana GN=KNAT1 PE=1 SV=1	7.43E-06
Pg_Root37058_c0_seq1	Pyruvate decarboxylase 1 (Fragment) OS=Nicotiana tabacum GN=PDC1 PE=2 SV=1	4.58E-12
Pg_Root37059_c0_seq1	Probable LRR receptor-like serine/threonine-protein kinase At3g47570 OS=Arabidopsis thaliana GN=At3g47570 PE=2 SV=1	2.67E-74
Pg_Root37072_c0_seq1	Probable LRR receptor-like serine/threonine-protein kinase At1g56140 OS=Arabidopsis thaliana GN=At1g56140 PE=2 SV=2	2.89E-54
Pg_Root37081_c0_seq1	Sucrose-phosphate synthase OS=Spinacia oleracea GN=SPS1 PE=1 SV=1	3.23E-72
Pg_Root37183_c0_seq2	Cation/calcium exchanger 5 OS=Arabidopsis thaliana GN=CCX5 PE=2 SV=1	8.55E-12
Pg_Root37183_c0_seq4	Cation/calcium exchanger 5 OS=Arabidopsis thaliana GN=CCX5 PE=2 SV=1	4.40E-16
Pg_Root37196_c0_seq1	Vacuolar protein sorting-associated protein 28 homolog 2 OS=Arabidopsis thaliana GN=VPS28-2 PE=1 SV=2	5.86E-20
Pg_Root37296_c0_seq1	40S ribosomal protein S28-1 OS=Arabidopsis thaliana GN=RPS28A PE=3 SV=1	1.45E-13
Pg_Root37412_c0_seq1	Spherulin-4 OS=Physarum polycephalum PE=2 SV=1	5.18E-109
Pg_Root37489_c0_seq1	Signal recognition particle 54 kDa protein 2 OS=Solanum lycopersicum PE=2 SV=1	3.48E-41
Pg_Root37489_c1_seq1	Signal recognition particle 54 kDa protein 2 OS=Solanum lycopersicum PE=2 SV=1	2.63E-43
Pg_Root37526_c0_seq1	Aminomethyltransferase, mitochondrial OS=Pisum sativum GN=GDCST PE=1 SV=2	1.26E-09
Pg_Root37565_c0_seq1	Cytochrome P450 71A27 OS=Arabidopsis thaliana GN=CYP71A27 PE=3 SV=3	7.02E-06
Pg_Root37575_c0_seq1	Probable mitochondrial-processing peptidase subunit beta OS=Arabidopsis thaliana GN=At3g02090 PE=2 SV=2	7.82E-12
Pg_Root37581_c0_seq1	Serine--glyoxylate aminotransferase OS=Arabidopsis thaliana GN=AGT1 PE=1 SV=2	1.54E-52
Pg_Root37585_c0_seq1	Probable phospholipid hydroperoxide glutathione peroxidase 6, mitochondrial OS=Arabidopsis thaliana GN=GPX6 PE=2 SV=2	1.15E-71
Pg_Root37585_c1_seq1	Probable phospholipid hydroperoxide glutathione peroxidase 6, mitochondrial OS=Arabidopsis thaliana GN=GPX6 PE=2 SV=2	6.41E-49
Pg_Root37596_c0_seq1	F-box/LRR-repeat protein 17 OS=Arabidopsis thaliana GN=FBL17 PE=1 SV=1	7.04E-12
Pg_Root37640_c0_seq1	UDP-glycosyltransferase 91B1 OS=Arabidopsis thaliana GN=UGT91B1 PE=2 SV=1	7.91E-07
Pg_Root37718_c0_seq1	Soluble inorganic pyrophosphatase 1, chloroplastic OS=Arabidopsis thaliana GN=PPA1 PE=1 SV=1	9.69E-42
Pg_Root37726_c0_seq1	60S ribosomal protein L9 OS=Drosophila melanogaster GN=RpL9 PE=1 SV=2	1.67E-14
Pg_Root37726_c0_seq2	60S ribosomal protein L9 OS=Oryza sativa subsp. japonica GN=RPL9 PE=2 SV=3	4.93E-37
Pg_Root37749_c0_seq1	Elongation factor 1-alpha OS=Podospora anserina GN=TEF PE=3 SV=1	1.33E-33
Pg_Root37756_c0_seq1	Monothiol glutaredoxin-S10 OS=Arabidopsis thaliana GN=GRXS10 PE=3 SV=1	3.87E-07
Pg_Root37756_c0_seq3	Monothiol glutaredoxin-S10 OS=Arabidopsis thaliana GN=GRXS10 PE=3 SV=1	4.73E-13
Pg_Root37778_c0_seq1	Magnesium-protoporphyrin IX monomethyl ester [oxidative] cyclase, chloroplastic OS=Gossypium hirsutum GN=CRD1 PE=2 SV=2	1.38E-14
Pg_Root37907_c0_seq2	Mitochondrial phosphate carrier protein 3, mitochondrial OS=Arabidopsis thaliana GN=MPT3 PE=1 SV=1	1.54E-21
Pg_Root37914_c0_seq1	Cellulose synthase A catalytic subunit 1 [UDP-forming] OS=Arabidopsis thaliana GN=CESA1 PE=1 SV=1	3.69E-24
Pg_Root37919_c0_seq2	Periodic tryptophan protein 2 homolog OS=Schizosaccharomyces pombe (strain 972 / ATCC 24843) GN=SPBC713.04c PE=1 SV=1	4.90E-07
Pg_Root37951_c0_seq1	Short-chain dehydrogenase TIC 32, chloroplastic OS=Arabidopsis thaliana GN=TIC32 PE=2 SV=1	2.53E-20
Pg_Root37951_c0_seq2	Short-chain dehydrogenase TIC 32, chloroplastic OS=Arabidopsis thaliana GN=TIC32 PE=2 SV=1	5.53E-20
Pg_Root37964_c0_seq1	Cystine lyase CORI3 OS=Arabidopsis thaliana GN=CORI3 PE=1 SV=1	2.11E-19
Pg_Root37978_c0_seq1	Trafficking protein particle complex subunit 2-like protein OS=Dictyostelium discoideum GN=trappc2l PE=3 SV=1	2.48E-12
Pg_Root37993_c0_seq1	40S ribosomal protein S6 OS=Ictalurus punctatus GN=rps6 PE=2 SV=1	2.12E-118
Pg_Root37997_c0_seq1	40S ribosomal protein S21 OS=Ashbya gossypii (strain ATCC 10895 / CBS 109.51 / FGSC 9923 / NRRL Y-1056) GN=RPS21 PE=3 SV=1	8.14E-28
Pg_Root38012_c0_seq1	Flavanone 7-O-glucoside 2&apos;&apos;-O-beta-L-rhamnosyltransferase OS=Citrus maxima GN=C12RT1 PE=1 SV=2	4.84E-112
Pg_Root38017_c0_seq1	Inactive tetrahydrocannabinolic acid synthase OS=Cannabis sativa PE=3 SV=1	2.72E-10
Pg_Root38025_c0_seq4	Cuticle collagen 34 OS=Caenorhabditis elegans GN=col-34 PE=2 SV=2	1.18E-39
Pg_Root38043_c0_seq1	Carboxylesterase 1 OS=Actinidia eriantha GN=CXE1 PE=1 SV=1	1.82E-64
Pg_Root38049_c0_seq1	Glutamine synthetase, chloroplastic OS=Brassica napus GN=GLN2 PE=2 SV=1	2.85E-87
Pg_Root38052_c0_seq1	Crustapain OS=Pandalus borealis GN=Cys PE=1 SV=1	4.56E-43
Pg_Root38089_c0_seq1	Probable methionine--tRNA ligase OS=Arabidopsis thaliana GN=At4g13780 PE=2 SV=1	2.65E-27
Pg_Root38100_c0_seq1	Calmodulin OS=Saccharina japonica GN=cam PE=2 SV=1	5.35E-27
Pg_Root38176_c0_seq1	Oxygen-evolving enhancer protein 1, chloroplastic OS=Nicotiana tabacum GN=PSBO PE=2 SV=1	6.33E-08
Pg_Root38176_c0_seq2	Oxygen-evolving enhancer protein 1, chloroplastic OS=Nicotiana tabacum GN=PSBO PE=2 SV=1	4.84E-08
Pg_Root38177_c0_seq1	40S ribosomal protein S3-3 OS=Arabidopsis thaliana GN=RPS3C PE=1 SV=1	4.10E-93
Pg_Root38183_c0_seq1	Shaggy-related protein kinase beta OS=Arabidopsis thaliana GN=ASK2 PE=2 SV=1	6.50E-29
Pg_Root38222_c1_seq1	Cellulose synthase-like protein G3 OS=Arabidopsis thaliana GN=CSLG3 PE=2 SV=2	2.33E-16
Pg_Root38247_c0_seq1	Uncharacterized protein YLR154C-G OS=Saccharomyces cerevisiae (strain ATCC 204508 / S288c) GN=YLR154C-G PE=2 SV=1	2.22E-08
Pg_Root38271_c0_seq1	Cytochrome b OS=Aspergillus terreus (strain NIH 2624 / FGSC A1156) GN=cob PE=3 SV=1	7.17E-78
Pg_Root38272_c0_seq1	Delta(5) fatty acid desaturase B OS=Dictyostelium discoideum GN=fadB PE=1 SV=1	1.75E-28
Pg_Root38294_c0_seq1	Cyclin-A3-2 OS=Arabidopsis thaliana GN=CYCA3-2 PE=2 SV=1	1.32E-07
Pg_Root38295_c0_seq1	V-type proton ATPase 16 kDa proteolipid subunit OS=Homo sapiens GN=ATP6V0C PE=1 SV=1	1.52E-46
Pg_Root38333_c0_seq1	WEB family protein At1g75720 OS=Arabidopsis thaliana GN=At1g75720 PE=2 SV=1	4.00E-26
Pg_Root38380_c0_seq1	Protein EARLY RESPONSIVE TO DEHYDRATION 15 OS=Arabidopsis thaliana GN=ERD15 PE=1 SV=1	5.48E-72
Pg_Root38453_c0_seq1	Fruit bromelain OS=Ananas comosus PE=1 SV=1	1.93E-103
Pg_Root38455_c0_seq1	50S ribosomal protein L19 OS=Flavobacterium johnsoniae (strain ATCC 17061 / DSM 2064 / UW101) GN=rplS PE=3 SV=1	4.25E-70
Pg_Root38504_c0_seq1	Zinc finger protein CONSTANS-LIKE 13 OS=Arabidopsis thaliana GN=COL13 PE=2 SV=1	4.54E-06
Pg_Root38509_c0_seq1	Photosystem II reaction center W protein, chloroplastic OS=Arabidopsis thaliana GN=PSBW PE=1 SV=2	1.16E-48
Pg_Root38532_c0_seq1	Acyl carrier protein, chloroplastic OS=Brassica napus GN=ACL1.C1 PE=2 SV=1	1.81E-09
Pg_Root38532_c0_seq2	Acyl carrier protein, chloroplastic OS=Brassica napus GN=ACL1.C1 PE=2 SV=1	1.39E-09
Pg_Root38579_c0_seq1	Cytochrome P450 94B3 OS=Arabidopsis thaliana GN=CYP94B3 PE=2 SV=1	1.86E-84
Pg_Root38602_c1_seq1	High affinity nitrate transporter 2.4 OS=Arabidopsis thaliana GN=NRT2.4 PE=2 SV=1	0
Pg_Root38695_c0_seq1	Retrovirus-related Pol polyprotein from transposon TNT 1-94 OS=Nicotiana tabacum PE=2 SV=1	2.89E-06
Pg_Root38723_c0_seq1	Zinc finger CCCH domain-containing protein 31 OS=Oryza sativa subsp. japonica GN=Os04g0665700 PE=2 SV=1	2.94E-07
Pg_Root38777_c0_seq1	Probable beta-1,4-xylosyltransferase IRX10 OS=Arabidopsis thaliana GN=IRX10 PE=2 SV=1	4.51E-18
Pg_Root38781_c0_seq2	LOB domain-containing protein 12 OS=Arabidopsis thaliana GN=LBD12 PE=2 SV=2	2.21E-13
Pg_Root38831_c0_seq1	60S ribosomal protein L4-1 OS=Arabidopsis thaliana GN=RPL4A PE=2 SV=1	2.10E-33
Pg_Root38861_c0_seq1	Cytokinin riboside 5&apos;-monophosphate phosphoribohydrolase LOG5 OS=Arabidopsis thaliana GN=LOG5 PE=1 SV=1	5.38E-57
Pg_Root38880_c0_seq1	Thiol:disulfide interchange protein TxlA homolog OS=Synechocystis sp. (strain PCC 6803 / Kazusa) GN=txlA PE=3 SV=1	3.95E-10
Pg_Root38885_c0_seq1	Cytochrome P450 CYP72A219 OS=Panax ginseng PE=2 SV=1	5.83E-100
Pg_Root38885_c1_seq1	Cytochrome P450 CYP72A219 OS=Panax ginseng PE=2 SV=1	1.78E-62
Pg_Root39019_c0_seq2	F-box/WD-40 repeat-containing protein At3g52030 OS=Arabidopsis thaliana GN=At3g52030 PE=2 SV=2	5.13E-140
Pg_Root39040_c0_seq1	Zinc finger protein CONSTANS-LIKE 16 OS=Arabidopsis thaliana GN=COL16 PE=2 SV=2	8.34E-27
Pg_Root39040_c0_seq2	Zinc finger protein CONSTANS-LIKE 16 OS=Arabidopsis thaliana GN=COL16 PE=2 SV=2	1.31E-76
Pg_Root39079_c0_seq1	Annexin D5 OS=Arabidopsis thaliana GN=ANN5 PE=2 SV=2	1.02E-10
Pg_Root39082_c0_seq1	N-alpha-acetyltransferase 10 OS=Homo sapiens GN=NAA10 PE=1 SV=1	2.92E-28
Pg_Root39144_c0_seq1	Glycylpeptide N-tetradecanoyltransferase 1 OS=Arabidopsis thaliana GN=NMT1 PE=1 SV=2	1.08E-19
Pg_Root39207_c0_seq1	DNA-damage-repair/toleration protein DRT102 OS=Arabidopsis thaliana GN=DRT102 PE=1 SV=2	1.68E-139
Pg_Root39208_c0_seq1	Indole-3-acetic acid-induced protein ARG7 OS=Vigna radiata var. radiata GN=ARG7 PE=2 SV=1	1.14E-13
Pg_Root39261_c0_seq1	Probable protein phosphatase 2C 55 OS=Arabidopsis thaliana GN=At4g16580 PE=2 SV=2	1.75E-07
Pg_Root39290_c0_seq1	Basic 7S globulin OS=Glycine max GN=BG PE=1 SV=2	1.37E-66
Pg_Root39298_c0_seq1	60S ribosomal protein L5 OS=Suberites domuncula GN=RPL5 PE=2 SV=1	4.57E-107
Pg_Root39325_c0_seq2	Coleoptile phototropism protein 1 OS=Oryza sativa subsp. japonica GN=CPT1 PE=2 SV=1	1.03E-62
Pg_Root39333_c0_seq1	Serine hydroxymethyltransferase 1, mitochondrial OS=Arabidopsis thaliana GN=SHM1 PE=1 SV=1	5.08E-37
Pg_Root39347_c0_seq2	Transcription factor HY5 OS=Solanum lycopersicum GN=HY5 PE=2 SV=1	5.64E-51
Pg_Root39351_c0_seq2	Heat shock 70 kDa protein 3 OS=Arabidopsis thaliana GN=HSP70-3 PE=1 SV=1	5.87E-07
Pg_Root39362_c0_seq1	Omega-6 fatty acid desaturase, endoplasmic reticulum isozyme 2 OS=Glycine max GN=FAD2-2 PE=2 SV=1	1.21E-29
Pg_Root39442_c0_seq1	Leucine-rich repeat receptor protein kinase EXS OS=Arabidopsis thaliana GN=EXS PE=1 SV=1	1.03E-12
Pg_Root39470_c0_seq1	3-hexulose-6-phosphate isomerase OS=Mycobacterium gastri GN=rmpB PE=2 SV=1	9.98E-22
Pg_Root39488_c0_seq1	Protein CYPRO4 OS=Cynara cardunculus GN=CYPRO4 PE=2 SV=1	4.33E-06
Pg_Root39532_c0_seq1	Ribosome biogenesis protein wdr12 OS=Danio rerio GN=wdr12 PE=2 SV=1	1.38E-11
Pg_Root39545_c0_seq1	Disease resistance protein RGA2 OS=Solanum bulbocastanum GN=RGA2 PE=1 SV=1	1.73E-46
Pg_Root39550_c0_seq1	Hydrophobic protein LTI6A OS=Oryza sativa subsp. japonica GN=LTI6A PE=2 SV=1	3.31E-19
Pg_Root39553_c0_seq1	40S ribosomal protein S20-1 OS=Arabidopsis thaliana GN=RPS20A PE=2 SV=2	4.47E-50
Pg_Root39582_c0_seq2	Paired amphipathic helix protein Sin3-like 2 OS=Arabidopsis thaliana GN=SNL2 PE=1 SV=2	6.46E-10
Pg_Root39592_c0_seq1	Psoralen synthase OS=Ammi majus GN=CYP71AJ1 PE=1 SV=1	0
Pg_Root39611_c0_seq1	Secoisolariciresinol dehydrogenase (Fragment) OS=Forsythia intermedia PE=1 SV=1	2.82E-84
Pg_Root39685_c0_seq2	KH domain-containing protein SPIN1 OS=Oryza sativa subsp. japonica GN=SPIN1 PE=1 SV=1	3.82E-06
Pg_Root39686_c0_seq1	Homeobox protein knotted-1-like 2 OS=Arabidopsis thaliana GN=KNAT2 PE=1 SV=3	3.91E-14
Pg_Root39691_c0_seq1	Hydroxyacylglutathione hydrolase 1, mitochondrial OS=Arabidopsis thaliana GN=GLX2-1 PE=2 SV=2	4.49E-33
Pg_Root39711_c0_seq1	Endonuclease 4 OS=Arabidopsis thaliana GN=ENDO4 PE=3 SV=1	1.12E-147
Pg_Root39768_c0_seq1	UDP-glycosyltransferase 91A1 OS=Arabidopsis thaliana GN=UGT91A1 PE=2 SV=1	1.80E-170
Pg_Root39814_c0_seq2	Organ-specific protein P4 OS=Pisum sativum PE=2 SV=1	3.85E-11
Pg_Root39818_c0_seq1	Dolichyl-diphosphooligosaccharide--protein glycosyltransferase subunit 4A OS=Arabidopsis thaliana GN=OST4A PE=3 SV=1	1.56E-16
Pg_Root39835_c0_seq1	Retrovirus-related Pol polyprotein from transposon TNT 1-94 OS=Nicotiana tabacum PE=2 SV=1	1.25E-11
Pg_Root39864_c0_seq1	Triosephosphate isomerase, cytosolic OS=Arabidopsis thaliana GN=CTIMC PE=1 SV=2	3.41E-24
Pg_Root39867_c0_seq1	Ribonuclease 2 OS=Panax ginseng PE=1 SV=1	3.91E-42
Pg_Root39878_c0_seq2	Lactoylglutathione lyase OS=Schizosaccharomyces pombe (strain 972 / ATCC 24843) GN=glo1 PE=1 SV=1	8.85E-06
Pg_Root39896_c0_seq1	H/ACA ribonucleoprotein complex subunit 2-like protein OS=Arabidopsis thaliana GN=At5g08180 PE=1 SV=1	2.39E-68
Pg_Root39902_c0_seq1	Uncharacterized 8.8 kDa protein in rps12-tRNA-Val intergenic region OS=Calycanthus floridus var. glaucus PE=4 SV=1	4.64E-43
Pg_Root39908_c0_seq1	Ubiquitin-conjugating enzyme E2 22 OS=Arabidopsis thaliana GN=UBC22 PE=1 SV=1	4.85E-09
Pg_Root39910_c0_seq1	Peptidyl-prolyl cis-trans isomerase OS=Catharanthus roseus GN=PCKR1 PE=2 SV=1	4.70E-24
Pg_Root39962_c0_seq1	V-type proton ATPase subunit E OS=Citrus unshiu GN=VATE PE=2 SV=1	7.07E-31
Pg_Root39964_c0_seq1	Non-specific lipid-transfer protein 2 OS=Apium graveolens var. rapaceum PE=1 SV=1	4.12E-21
Pg_Root39965_c0_seq1	Dynein light chain, cytoplasmic OS=Dictyostelium discoideum GN=dlcB PE=3 SV=1	6.09E-18
Pg_Root39995_c0_seq1	Transcription factor MYB44 OS=Arabidopsis thaliana GN=MYB44 PE=2 SV=1	1.50E-47
Pg_Root40002_c0_seq1	Probable ADP-ribosylation factor GTPase-activating protein AGD11 OS=Arabidopsis thaliana GN=AGD11 PE=2 SV=1	2.41E-41
Pg_Root40016_c0_seq1	Putative pumilio homolog 7, chloroplastic OS=Arabidopsis thaliana GN=APUM7 PE=3 SV=2	6.62E-31
Pg_Root40055_c0_seq1	Zinc finger protein MAGPIE OS=Arabidopsis thaliana GN=MGP PE=1 SV=1	3.55E-16
Pg_Root40058_c0_seq1	Retrovirus-related Pol polyprotein from transposon 297 OS=Drosophila melanogaster GN=pol PE=4 SV=1	9.10E-62
Pg_Root40068_c1_seq1	50S ribosomal protein L36 OS=Synechocystis sp. (strain PCC 6803 / Kazusa) GN=rpmJ PE=3 SV=1	1.19E-08
Pg_Root40069_c0_seq1	Uricase-2 isozyme 1 OS=Canavalia lineata PE=2 SV=1	1.33E-165
Pg_Root40085_c0_seq1	Actin (Fragment) OS=Dictyocaulus viviparus PE=3 SV=1	2.55E-08
Pg_Root40150_c0_seq1	Heat shock 70 kDa protein 14 OS=Arabidopsis thaliana GN=HSP70-14 PE=2 SV=1	1.01E-07
Pg_Root40154_c0_seq1	Auxin-responsive protein IAA14 OS=Arabidopsis thaliana GN=IAA14 PE=1 SV=2	1.17E-12
Pg_Root40155_c0_seq1	Coatomer subunit gamma-2 OS=Oryza sativa subsp. japonica GN=Os07g0201100 PE=2 SV=1	7.40E-43
Pg_Root40166_c0_seq1	Subtilisin-like protease OS=Arabidopsis thaliana GN=ARA12 PE=1 SV=1	4.13E-27
Pg_Root40167_c0_seq1	Proteasome subunit alpha type-1-B OS=Arabidopsis thaliana GN=PAF2 PE=1 SV=2	9.51E-20
Pg_Root40211_c0_seq1	Cytochrome b-c1 complex subunit 8 OS=Solanum tuberosum PE=1 SV=2	9.25E-32
Pg_Root40231_c0_seq1	S-adenosylmethionine synthase 1 OS=Populus trichocarpa GN=METK1 PE=2 SV=1	9.21E-36
Pg_Root40252_c0_seq1	RING-box protein 1a OS=Arabidopsis thaliana GN=RBX1A PE=1 SV=1	3.48E-10
Pg_Root40253_c0_seq1	UPF0047 protein YjbQ OS=Escherichia coli (strain K12) GN=yjbQ PE=3 SV=1	8.15E-40
Pg_Root40268_c0_seq1	Cannabidiolic acid synthase-like 2 OS=Cannabis sativa GN=CBDAS3 PE=2 SV=1	1.37E-23
Pg_Root40304_c0_seq1	Pre-mRNA-processing factor 19 homolog 1 OS=Arabidopsis thaliana GN=PRP19A PE=1 SV=1	5.28E-11
Pg_Root40361_c0_seq1	Importin subunit beta-3 OS=Schizosaccharomyces pombe (strain 972 / ATCC 24843) GN=sal3 PE=3 SV=1	1.42E-15
Pg_Root40402_c0_seq1	Dihydroxy-acid dehydratase OS=Rhodopirellula baltica (strain SH1) GN=ilvD PE=3 SV=2	5.76E-07
Pg_Root40409_c0_seq1	LINE-1 retrotransposable element ORF2 protein OS=Homo sapiens PE=1 SV=1	9.63E-38
Pg_Root40437_c0_seq1	Gibberellin 3-beta-dioxygenase 1 OS=Pisum sativum GN=LE PE=1 SV=1	3.29E-168
Pg_Root40481_c1_seq1	NADH dehydrogenase [ubiquinone] iron-sulfur protein 6, mitochondrial OS=Arabidopsis thaliana GN=At3g03070 PE=3 SV=1	7.52E-20
Pg_Root40486_c0_seq1	Probable LRR receptor-like serine/threonine-protein kinase At4g08850 OS=Arabidopsis thaliana GN=At4g08850 PE=2 SV=3	1.61E-163
Pg_Root40488_c0_seq1	1-deoxy-D-xylulose 5-phosphate reductoisomerase, chloroplastic OS=Oryza sativa subsp. japonica GN=DXR PE=2 SV=2	6.98E-37
Pg_Root40505_c0_seq1	40S ribosomal protein S21-2 OS=Arabidopsis thaliana GN=RPS21C PE=1 SV=2	1.93E-42
Pg_Root40505_c0_seq2	40S ribosomal protein S21-2 OS=Arabidopsis thaliana GN=RPS21C PE=1 SV=2	2.89E-45
Pg_Root40543_c0_seq1	WUSCHEL-related homeobox 6 OS=Arabidopsis thaliana GN=WOX6 PE=2 SV=2	6.77E-21
Pg_Root40543_c0_seq2	WUSCHEL-related homeobox 6 OS=Arabidopsis thaliana GN=WOX6 PE=2 SV=2	1.66E-22
Pg_Root40592_c0_seq1	ATP-dependent zinc metalloprotease FTSH 1, chloroplastic OS=Oryza sativa subsp. japonica GN=FTSH1 PE=2 SV=1	2.40E-13
Pg_Root40643_c0_seq1	Probable cellulose synthase A catalytic subunit 2 [UDP-forming] OS=Oryza sativa subsp. japonica GN=CESA2 PE=2 SV=1	6.82E-11
Pg_Root40643_c0_seq2	Cellulose synthase A catalytic subunit 3 [UDP-forming] OS=Arabidopsis thaliana GN=CESA3 PE=1 SV=2	1.90E-08
Pg_Root40678_c0_seq1	Glyoxysomal fatty acid beta-oxidation multifunctional protein MFP-a OS=Cucumis sativus PE=1 SV=1	7.20E-36
Pg_Root40705_c0_seq1	Type I inositol 1,4,5-trisphosphate 5-phosphatase 12 OS=Arabidopsis thaliana GN=5PTASE12 PE=1 SV=1	4.81E-38
Pg_Root40705_c1_seq1	Type I inositol 1,4,5-trisphosphate 5-phosphatase 12 OS=Arabidopsis thaliana GN=5PTASE12 PE=1 SV=1	1.27E-34
Pg_Root40712_c0_seq1	60S ribosomal protein L5-2 OS=Arabidopsis thaliana GN=RPL5B PE=2 SV=3	9.89E-08
Pg_Root40851_c0_seq1	Cytochrome P450 86A8 OS=Arabidopsis thaliana GN=CYP86A8 PE=2 SV=1	1.20E-09
Pg_Root40868_c0_seq1	Tryptophan aminotransferase-related protein 4 OS=Arabidopsis thaliana GN=TAR4 PE=2 SV=2	8.59E-20
Pg_Root40897_c0_seq1	UDP-glycosyltransferase 91C1 OS=Arabidopsis thaliana GN=UGT91C1 PE=2 SV=1	5.19E-128
Pg_Root40933_c0_seq1	NADH dehydrogenase [ubiquinone] 1 alpha subcomplex subunit 2 OS=Arabidopsis thaliana GN=At5g47890 PE=3 SV=1	8.25E-15
Pg_Root40962_c0_seq1	Probable glucose-1-phosphate adenylyltransferase large subunit, chloroplastic OS=Arabidopsis thaliana GN=At2g21590 PE=2 SV=1	3.17E-48
Pg_Root40971_c0_seq1	Neuroguidin OS=Bos taurus GN=NGDN PE=2 SV=1	3.54E-29
Pg_Root40988_c0_seq1	Protein FAR1-RELATED SEQUENCE 7 OS=Arabidopsis thaliana GN=FRS7 PE=2 SV=1	6.35E-29
Pg_Root41031_c0_seq1	Probable F-box protein At4g22030 OS=Arabidopsis thaliana GN=At4g22030 PE=4 SV=1	2.09E-17
Pg_Root41037_c0_seq1	Transcription factor bHLH70 OS=Arabidopsis thaliana GN=BHLH70 PE=2 SV=1	5.24E-22
Pg_Root41042_c0_seq1	Formin-like protein 11 OS=Arabidopsis thaliana GN=FH11 PE=2 SV=1	2.74E-23
Pg_Root41072_c0_seq1	Probable strigolactone esterase D14 homolog OS=Arabidopsis thaliana GN=D14 PE=1 SV=1	1.01E-35
Pg_Root41088_c0_seq1	Phospholipase D alpha 1 OS=Nicotiana tabacum GN=PLD1 PE=1 SV=2	4.14E-52
Pg_Root41116_c0_seq1	Hydrophobic protein RCI2A OS=Arabidopsis thaliana GN=RCI2A PE=2 SV=1	9.83E-19
Pg_Root41150_c0_seq1	1-deoxy-D-xylulose 5-phosphate reductoisomerase, chloroplastic OS=Mentha piperita GN=DXR PE=2 SV=2	4.11E-14
Pg_Root41163_c0_seq1	Chaperone protein ClpC1, chloroplastic OS=Arabidopsis thaliana GN=CLPC1 PE=1 SV=1	6.35E-133
Pg_Root41163_c1_seq1	Chaperone protein ClpC1, chloroplastic OS=Arabidopsis thaliana GN=CLPC1 PE=1 SV=1	0
Pg_Root41171_c0_seq1	Alpha,alpha-trehalose-phosphate synthase [UDP-forming] 1 OS=Arabidopsis thaliana GN=TPS1 PE=1 SV=1	4.98E-93
Pg_Root41255_c0_seq1	Very-long-chain enoyl-CoA reductase OS=Arabidopsis thaliana GN=ECR PE=2 SV=1	1.56E-151
Pg_Root41292_c0_seq1	Protease 2 OS=Escherichia coli (strain K12) GN=ptrB PE=1 SV=2	4.67E-31
Pg_Root41332_c0_seq1	GTP-binding nuclear protein Ran-3 OS=Arabidopsis thaliana GN=RAN3 PE=1 SV=2	2.36E-15
Pg_Root41423_c0_seq1	GDSL esterase/lipase At1g33811 OS=Arabidopsis thaliana GN=At1g33811 PE=2 SV=1	4.24E-92
Pg_Root41424_c0_seq1	CBL-interacting protein kinase 1 OS=Oryza sativa subsp. japonica GN=CIPK1 PE=2 SV=1	5.76E-24
Pg_Root41435_c0_seq1	50S ribosomal protein L31 OS=Saccharopolyspora erythraea (strain NRRL 23338) GN=rpmE PE=3 SV=1	1.88E-35
Pg_Root41440_c0_seq1	50S ribosomal protein L3 OS=Flavobacterium johnsoniae (strain ATCC 17061 / DSM 2064 / UW101) GN=rplC PE=3 SV=1	9.03E-118
Pg_Root41470_c0_seq1	RPM1-interacting protein 4 OS=Arabidopsis thaliana GN=RIN4 PE=1 SV=1	6.44E-08
Pg_Root41480_c0_seq1	WUSCHEL-related homeobox 1 OS=Arabidopsis thaliana GN=WOX1 PE=2 SV=2	6.20E-40
Pg_Root41495_c1_seq1	Purple acid phosphatase 10 OS=Arabidopsis thaliana GN=PAP10 PE=2 SV=1	2.49E-31
Pg_Root41504_c0_seq2	F-box protein At3g07870 OS=Arabidopsis thaliana GN=At3g07870 PE=2 SV=1	1.15E-14
Pg_Root41513_c0_seq1	UPF0481 protein At3g47200 OS=Arabidopsis thaliana GN=At3g47200 PE=2 SV=1	2.96E-07
Pg_Root41513_c1_seq1	UPF0481 protein At3g47200 OS=Arabidopsis thaliana GN=At3g47200 PE=2 SV=1	4.72E-13
Pg_Root41526_c0_seq1	GDSL esterase/lipase At2g38180 OS=Arabidopsis thaliana GN=At2g38180 PE=2 SV=1	9.11E-48
Pg_Root41554_c0_seq1	Transcription factor NAI1 OS=Arabidopsis thaliana GN=NAI1 PE=2 SV=1	3.79E-13
Pg_Root41583_c0_seq1	Protein FAR1-RELATED SEQUENCE 11 OS=Arabidopsis thaliana GN=FRS11 PE=2 SV=1	4.18E-10
Pg_Root41606_c0_seq1	Uncharacterized mitochondrial protein AtMg00820 OS=Arabidopsis thaliana GN=AtMg00820 PE=4 SV=1	7.37E-11
Pg_Root41624_c0_seq1	LOB domain-containing protein 36 OS=Arabidopsis thaliana GN=LBD36 PE=2 SV=1	2.54E-47
Pg_Root41634_c0_seq1	Retrovirus-related Pol polyprotein from transposon TNT 1-94 OS=Nicotiana tabacum PE=2 SV=1	2.39E-15
Pg_Root41658_c0_seq1	Histone H3 OS=Neurospora crassa (strain ATCC 24698 / 74-OR23-1A / CBS 708.71 / DSM 1257 / FGSC 987) GN=hh3 PE=1 SV=3	3.10E-44
Pg_Root41664_c0_seq1	Geraniol 8-hydroxylase OS=Swertia mussotii GN=CYP76B10 PE=1 SV=1	2.49E-92
Pg_Root41703_c0_seq1	Protein GAMETE EXPRESSED 2 OS=Arabidopsis thaliana GN=GEX2 PE=2 SV=1	7.98E-16
[truncated: 40,323 more rows]
