# Supplementary material for: Comprehensive analysis of Panax ginseng root transcriptomes
Source: BMC Plant Biol. 2015 Jun 12;15:138. doi: 10.1186/s12870-015-0527-0 (PMC4464628; doi:10.1186/s12870-015-0527-0)
Supplement: Additional file 3: Dataset S1. — A compressed file containing all assembled root transcripts and their functional annotations from BLASTX search. [file 12870_2015_527_MOESM3_ESM.zip › Additional file 3/TAIR_annot.txt]

ID	TAIR description	E-value
Pg_Root41_c0_seq1	| Symbols: ATFER1, FER1 | ferretin 1 | chr5:228149-229594 REVERSE LENGTH=255	4.42E-113
Pg_Root45_c1_seq1	| Symbols: GLU1, GLS1, GLUS, FD-GOGAT | glutamate synthase 1 | chr5:1130031-1138186 FORWARD LENGTH=1622	1.86E-136
Pg_Root49_c1_seq1	| Symbols: AGL86 | AGAMOUS-like 86 | chr1:11318528-11319547 REVERSE LENGTH=339	1.40E-13
Pg_Root54_c0_seq1	| Symbols: BAM2, BMY9 | beta-amylase 2 | chr4:222422-224862 FORWARD LENGTH=542	0
Pg_Root117_c0_seq1	| Symbols: | Concanavalin A-like lectin protein kinase family protein | chr3:20600019-20602073 REVERSE LENGTH=684	5.26E-12
Pg_Root124_c0_seq1	| Symbols: ATGRP2B, ATCSP4, GRP2B | glycine-rich protein 2B | chr2:9036983-9037588 REVERSE LENGTH=201	1.33E-07
Pg_Root130_c0_seq1	| Symbols: UBQ1, EMB2167, ERD16, HAP4 | ubiquitin extension protein 1 | chr3:19505668-19506681 FORWARD LENGTH=128	1.62E-35
Pg_Root131_c0_seq1	| Symbols: | Ribosomal protein L1p/L10e family | chr1:2636231-2637694 FORWARD LENGTH=216	8.91E-84
Pg_Root147_c0_seq1	| Symbols: HPR, ATHPR1 | hydroxypyruvate reductase | chr1:25493418-25495720 FORWARD LENGTH=386	3.35E-37
Pg_Root169_c0_seq1	| Symbols: | Leucine-rich repeat receptor-like protein kinase family protein | chr2:14056371-14059829 REVERSE LENGTH=1124	6.46E-10
Pg_Root179_c0_seq1	| Symbols: ATP1 | ATP synthase subunit 1 | chrM:302166-303689 REVERSE LENGTH=507	4.42E-79
Pg_Root194_c0_seq1	| Symbols: | UDP-Glycosyltransferase superfamily protein | chr2:13518269-13520167 FORWARD LENGTH=457	5.19E-178
Pg_Root194_c1_seq1	| Symbols: | UDP-Glycosyltransferase superfamily protein | chr2:13518269-13520167 FORWARD LENGTH=457	2.17E-105
Pg_Root215_c0_seq1	| Symbols: PGSIP3, GUX2 | plant glycogenin-like starch initiation protein 3 | chr4:16060142-16063061 REVERSE LENGTH=596	1.09E-56
Pg_Root236_c0_seq1	| Symbols: E12A11, MFT | PEBP (phosphatidylethanolamine-binding protein) family protein | chr1:6228049-6230110 REVERSE LENGTH=173	5.69E-80
Pg_Root258_c0_seq1	| Symbols: | Ribosomal protein S10p/S20e family protein | chr3:17453671-17454437 REVERSE LENGTH=122	9.45E-44
Pg_Root276_c1_seq1	| Symbols: | RNA-directed DNA polymerase (reverse transcriptase)-related family protein | chr1:22357072-22357941 FORWARD LENGTH=289	1.07E-15
Pg_Root303_c0_seq1	| Symbols: PAB3 | poly(A) binding protein 3 | chr1:8055599-8058799 FORWARD LENGTH=660	1.21E-25
Pg_Root303_c1_seq1	| Symbols: PAB8 | poly(A) binding protein 8 | chr1:18416740-18419753 FORWARD LENGTH=671	4.04E-67
Pg_Root315_c0_seq1	| Symbols: | Mitochondrial substrate carrier family protein | chr5:6679591-6681845 REVERSE LENGTH=298	1.40E-53
Pg_Root323_c1_seq1	| Symbols: FSD1 | Fe superoxide dismutase 1 | chr4:12884649-12885660 REVERSE LENGTH=186	6.40E-44
Pg_Root324_c0_seq1	| Symbols: | Ribosomal protein L21 | chr1:13208777-13210246 FORWARD LENGTH=220	3.73E-91
Pg_Root329_c0_seq1	| Symbols: ATRAB8D, ATRABE1B, RABE1b | RAB GTPase homolog E1B | chr4:10990036-10991466 FORWARD LENGTH=476	1.83E-47
Pg_Root332_c0_seq1	| Symbols: | GTP binding Elongation factor Tu family protein | chr5:24289226-24290675 FORWARD LENGTH=449	1.17E-75
Pg_Root345_c0_seq1	| Symbols: RPL3B, ARP2 | R-protein L3 B | chr1:22720833-22722402 REVERSE LENGTH=390	1.52E-89
Pg_Root352_c0_seq1	| Symbols: | nuclear transport factor 2 (NTF2) family protein / RNA recognition motif (RRM)-containing protein | chr3:2300579-2308305 REVERSE LENGTH=1294	3.23E-33
Pg_Root378_c0_seq2	| Symbols: SYTD, ATSYTD, NTMC2TYPE2.2, NTMC2T2.2, SYT4 | Calcium-dependent lipid-binding (CaLB domain) family protein | chr5:3532402-3535221 FORWARD LENGTH=569	1.37E-09
Pg_Root408_c0_seq1	| Symbols: MLP423 | MLP-like protein 423 | chr1:8500653-8501458 REVERSE LENGTH=155	2.28E-93
Pg_Root436_c0_seq2	| Symbols: RPS10 | ribosomal protein S10 | chr3:7885737-7886613 FORWARD LENGTH=241	9.10E-08
Pg_Root455_c0_seq1	| Symbols: CSD2, CZSOD2 | copper/zinc superoxide dismutase 2 | chr2:12014548-12016303 FORWARD LENGTH=216	4.87E-40
Pg_Root455_c1_seq1	| Symbols: CSD2, CZSOD2 | copper/zinc superoxide dismutase 2 | chr2:12014548-12016303 FORWARD LENGTH=216	4.72E-49
Pg_Root458_c1_seq1	| Symbols: AAT1, CAT1 | amino acid transporter 1 | chr4:11270318-11273775 FORWARD LENGTH=594	6.96E-36
Pg_Root460_c0_seq1	| Symbols: CSDP1 | cold shock domain protein 1 | chr4:17043443-17044342 REVERSE LENGTH=299	2.72E-16
Pg_Root474_c0_seq2	| Symbols: LOB | Lateral organ boundaries (LOB) domain family protein | chr5:25308723-25309283 REVERSE LENGTH=186	2.08E-73
Pg_Root508_c0_seq1	| Symbols: | Ribosomal L29e protein family | chr3:2114402-2114877 REVERSE LENGTH=83	1.39E-19
Pg_Root511_c1_seq1	| Symbols: HSP81-2, ERD8, HSP90.2, AtHsp90.2 | heat shock protein 81-2 | chr5:22686923-22689433 FORWARD LENGTH=699	1.44E-62
Pg_Root588_c1_seq1	| Symbols: | GDSL-like Lipase/Acylhydrolase superfamily protein | chr1:10375843-10377717 FORWARD LENGTH=363	4.39E-44
Pg_Root605_c0_seq1	| Symbols: BNQ3, BHLH161 | BANQUO 3 | chr3:17590729-17591455 FORWARD LENGTH=92	3.25E-14
Pg_Root626_c0_seq1	| Symbols: | Pentatricopeptide repeat (PPR-like) superfamily protein | chr1:11254025-11255737 REVERSE LENGTH=570	2.90E-19
Pg_Root666_c0_seq1	| Symbols: | Ribosomal protein L23/L15e family protein | chr4:9400156-9401315 REVERSE LENGTH=204	1.18E-76
Pg_Root737_c0_seq1	| Symbols: | Pyridine nucleotide-disulphide oxidoreductase family protein | chr1:27991248-27992845 FORWARD LENGTH=467	1.04E-07
Pg_Root747_c0_seq1	| Symbols: ATAMT2, AMT2;1, AMT2 | ammonium transporter 2 | chr2:16039672-16041864 REVERSE LENGTH=359	1.35E-06
Pg_Root754_c0_seq1	| Symbols: | Iron-sulphur cluster biosynthesis family protein | chr5:1048338-1050999 FORWARD LENGTH=429	9.04E-22
Pg_Root858_c1_seq1	| Symbols: CML38 | calmodulin-like 38 | chr1:28766909-28767442 REVERSE LENGTH=177	3.74E-32
Pg_Root890_c0_seq2	| Symbols: AtRLP36, RLP36 | receptor like protein 36 | chr3:8174858-8176645 FORWARD LENGTH=595	2.10E-12
Pg_Root909_c0_seq1	| Symbols: AVP1, ATAVP3, AVP-3, AtVHP1;1 | Inorganic H pyrophosphatase family protein | chr1:5399115-5402185 FORWARD LENGTH=770	1.62E-27
Pg_Root909_c0_seq2	| Symbols: AVP1, ATAVP3, AVP-3, AtVHP1;1 | Inorganic H pyrophosphatase family protein | chr1:5399115-5402185 FORWARD LENGTH=642	1.95E-44
Pg_Root962_c0_seq1	| Symbols: EDA5 | Exostosin family protein | chr3:884298-886166 REVERSE LENGTH=499	5.57E-06
Pg_Root967_c0_seq1	| Symbols: CRK8 | cysteine-rich RLK (RECEPTOR-like protein kinase) 8 | chr4:12129485-12134086 FORWARD LENGTH=1262	1.80E-06
Pg_Root1145_c0_seq2	| Symbols: PGA4 | polygalacturonase 4 | chr1:610681-612225 REVERSE LENGTH=422	3.38E-70
Pg_Root1201_c0_seq1	| Symbols: | Peroxidase superfamily protein | chr5:15847531-15849027 REVERSE LENGTH=236	2.30E-32
Pg_Root1239_c0_seq1	| Symbols: | Ribosomal protein S25 family protein | chr4:16504381-16505339 REVERSE LENGTH=108	1.19E-30
Pg_Root1246_c0_seq1	| Symbols: | Glycosyl hydrolase superfamily protein | chr3:20705627-20707021 FORWARD LENGTH=429	4.90E-13
Pg_Root1258_c0_seq1	| Symbols: RHS14 | root hair specific 14 | chr4:11700734-11702553 REVERSE LENGTH=394	4.22E-179
Pg_Root1306_c0_seq1	| Symbols: ACS10 | ACC synthase 10 | chr1:23318271-23320229 REVERSE LENGTH=557	1.42E-08
Pg_Root1325_c0_seq1	| Symbols: MAPKKK19 | mitogen-activated protein kinase kinase kinase 19 | chr5:26772726-26773760 FORWARD LENGTH=344	1.43E-35
Pg_Root1372_c0_seq1	| Symbols: RPL34 | ribosomal protein L34 | chr1:26189900-26191081 FORWARD LENGTH=119	1.03E-20
Pg_Root1380_c1_seq1	| Symbols: ATPDAT, PDAT, PDAT1 | phospholipid:diacylglycerol acyltransferase | chr5:4393529-4397213 FORWARD LENGTH=671	4.39E-16
Pg_Root1386_c0_seq1	| Symbols: ATPTPKIS1, DSP4, SEX4, ATSEX4 | dual specificity protein phosphatase (DsPTP1) family protein | chr3:19350574-19353459 REVERSE LENGTH=292	6.04E-43
Pg_Root1393_c1_seq1	| Symbols: | GTP binding Elongation factor Tu family protein | chr1:2459014-2460458 FORWARD LENGTH=372	4.86E-42
Pg_Root1400_c0_seq1	| Symbols: ALDH3H1, ALDH4 | aldehyde dehydrogenase 3H1 | chr1:16796564-16800031 REVERSE LENGTH=484	2.90E-18
Pg_Root1420_c0_seq1	| Symbols: AHA2, PMA2, HA2 | H(+)-ATPase 2 | chr4:14770820-14775920 REVERSE LENGTH=948	3.25E-09
Pg_Root1453_c0_seq1	| Symbols: | HXXXD-type acyl-transferase family protein | chr1:8656687-8657997 FORWARD LENGTH=436	1.23E-14
Pg_Root1459_c0_seq1	| Symbols: ORF240B | DNA/RNA polymerases superfamily protein | chrM:227709-228431 REVERSE LENGTH=240	4.39E-17
Pg_Root1462_c0_seq1	| Symbols: ATRBOH F, ATRBOHF, RBOHAP108, RBOHF, RBOH F | respiratory burst oxidase protein F | chr1:23770266-23776317 FORWARD LENGTH=944	3.41E-39
Pg_Root1464_c0_seq1	| Symbols: | ABC-2 type transporter family protein | chr3:9317513-9319505 REVERSE LENGTH=467	1.46E-34
Pg_Root1478_c0_seq1	| Symbols: | Ribosomal protein L22p/L17e family protein | chr1:25262209-25263627 FORWARD LENGTH=131	2.35E-25
Pg_Root1478_c1_seq1	| Symbols: | Ribosomal protein L22p/L17e family protein | chr1:25262209-25263627 FORWARD LENGTH=175	4.25E-19
Pg_Root1499_c0_seq1	| Symbols: GR-RBP4, GRP4 | glycine-rich RNA-binding protein 4 | chr3:8606762-8607677 REVERSE LENGTH=136	9.46E-23
Pg_Root1500_c0_seq1	| Symbols: | uridine 5&apos;-monophosphate synthase / UMP synthase (PYRE-F) (UMPS) | chr3:20168285-20170245 REVERSE LENGTH=476	2.56E-08
Pg_Root1515_c0_seq1	| Symbols: | Histone superfamily protein | chr5:24146352-24146663 REVERSE LENGTH=103	7.32E-06
Pg_Root1517_c0_seq2	| Symbols: | Ribosomal protein S10p/S20e family protein | chr3:17453671-17454437 REVERSE LENGTH=122	8.36E-55
Pg_Root1536_c0_seq1	| Symbols: PETB | photosynthetic electron transfer B | chrC:74841-76292 FORWARD LENGTH=215	4.29E-38
Pg_Root1541_c0_seq1	| Symbols: | Protein kinase superfamily protein | chr3:296582-298634 REVERSE LENGTH=654	1.38E-37
Pg_Root1542_c1_seq1	| Symbols: ORF158 | DNA/RNA polymerases superfamily protein | chrM:235916-236392 FORWARD LENGTH=158	3.27E-28
Pg_Root1558_c0_seq1	| Symbols: | Ribosomal protein S4 (RPS4A) family protein | chr2:7546598-7548041 FORWARD LENGTH=184	2.83E-58
Pg_Root1558_c1_seq1	| Symbols: | Ribosomal protein S4 (RPS4A) family protein | chr5:2202783-2203805 FORWARD LENGTH=244	6.77E-49
Pg_Root1571_c0_seq1	| Symbols: | Ribosomal protein L7Ae/L30e/S12e/Gadd45 family protein | chr1:13614890-13616233 FORWARD LENGTH=112	5.45E-67
Pg_Root1600_c0_seq1	| Symbols: | ABC-2 type transporter family protein | chr3:19398663-19402861 FORWARD LENGTH=784	1.15E-52
Pg_Root1632_c0_seq1	| Symbols: ORF158 | DNA/RNA polymerases superfamily protein | chrM:235916-236392 FORWARD LENGTH=158	9.85E-22
Pg_Root1660_c0_seq1	| Symbols: PQL3 | PsbQ-like 3 | chr2:424254-425678 REVERSE LENGTH=187	4.47E-30
Pg_Root1668_c0_seq1	| Symbols: | Protein of unknown function (DUF668) | chr3:8260059-8261654 REVERSE LENGTH=531	1.81E-31
Pg_Root1673_c0_seq1	| Symbols: ORF145A | Gag-Pol-related retrotransposon family protein | chrM:89617-90054 REVERSE LENGTH=145	4.44E-08
Pg_Root1722_c0_seq1	| Symbols: | RING/U-box superfamily protein | chr1:19965146-19966811 FORWARD LENGTH=304	3.75E-29
Pg_Root1723_c0_seq1	| Symbols: EIF4E, CUM1, AT.EIF4E1, eIF4E1 | eukaryotic translation initiation factor 4E | chr4:10016724-10018151 REVERSE LENGTH=235	8.24E-07
Pg_Root1758_c0_seq1	| Symbols: | Ribosomal protein L7Ae/L30e/S12e/Gadd45 family protein | chr3:23242862-23244273 REVERSE LENGTH=256	1.36E-91
Pg_Root1760_c0_seq1	| Symbols: FBA1 | fructose-bisphosphate aldolase 1 | chr2:9128762-9130152 REVERSE LENGTH=311	1.44E-56
Pg_Root1760_c1_seq1	| Symbols: FBA1 | fructose-bisphosphate aldolase 1 | chr2:9128762-9130152 REVERSE LENGTH=311	3.15E-21
Pg_Root1782_c0_seq1	| Symbols: RCA | rubisco activase | chr2:16571174-16573345 REVERSE LENGTH=441	6.28E-26
Pg_Root1804_c0_seq1	| Symbols: | P-loop containing nucleoside triphosphate hydrolases superfamily protein | chr1:24477043-24480728 REVERSE LENGTH=1016	1.39E-59
Pg_Root1818_c0_seq1	| Symbols: | Pathogenesis-related thaumatin superfamily protein | chr4:17039472-17040976 REVERSE LENGTH=301	1.45E-29
Pg_Root1818_c1_seq1	| Symbols: | Pathogenesis-related thaumatin superfamily protein | chr2:7762257-7763018 REVERSE LENGTH=253	2.31E-71
Pg_Root1904_c1_seq1	| Symbols: | Arabidopsis protein of unknown function (DUF241) | chr4:16917938-16919749 FORWARD LENGTH=503	7.07E-33
Pg_Root1937_c0_seq1	| Symbols: APX1, MEE6, CS1, ATAPX1, ATAPX01 | ascorbate peroxidase 1 | chr1:2438005-2439435 FORWARD LENGTH=250	2.53E-90
Pg_Root1966_c0_seq1	| Symbols: | RNA-directed DNA polymerase (reverse transcriptase)-related family protein | chr3:8789471-8793208 FORWARD LENGTH=746	5.87E-35
Pg_Root1984_c0_seq1	| Symbols: | Golgi transport complex protein-related | chr1:25474218-25477332 REVERSE LENGTH=832	2.57E-24
Pg_Root2004_c0_seq1	| Symbols: | S-locus lectin protein kinase family protein | chr4:13666281-13669202 FORWARD LENGTH=783	1.57E-20
Pg_Root2053_c0_seq1	| Symbols: | unknown protein; CONTAINS InterPro DOMAIN/s: Protein of unknown function DUF3148 (InterPro:IPR021495); Has 30201 Blast hits to 17322 proteins in 780 species: Archae - 12; Bacteria - 1396; Metazoa - 17338; Fungi - 3422; Plants - 5037; Viruses - 0; Other Eukaryotes - 2996 (source: NCBI BLink). | chr5:7103487-7103945 FORWARD LENGTH=108	6.93E-35
Pg_Root2076_c0_seq1	| Symbols: PAB6 | poly(A) binding protein 6 | chr3:5558676-5560993 REVERSE LENGTH=537	5.42E-28
Pg_Root2078_c0_seq1	| Symbols: | Histone superfamily protein | chr5:3472591-3473349 REVERSE LENGTH=136	1.27E-43
Pg_Root2115_c1_seq1	| Symbols: | Pectin lyase-like superfamily protein | chr3:22109343-22111566 REVERSE LENGTH=388	1.11E-169
Pg_Root2159_c0_seq2	| Symbols: JAZ8, TIFY5A | jasmonate-zim-domain protein 8 | chr1:10596516-10597095 FORWARD LENGTH=131	1.36E-13
Pg_Root2268_c0_seq1	| Symbols: | SGNH hydrolase-type esterase superfamily protein | chr1:28490564-28492298 FORWARD LENGTH=374	1.85E-09
Pg_Root2271_c0_seq1	| Symbols: | Cysteine proteinases superfamily protein | chr1:1916449-1917585 FORWARD LENGTH=343	7.59E-25
Pg_Root2366_c0_seq1	| Symbols: | alpha/beta-Hydrolases superfamily protein | chr5:14979159-14981400 FORWARD LENGTH=436	1.34E-23
Pg_Root2378_c0_seq1	| Symbols: ATSCO1, ATSCO1/CPEF-G, SCO1 | Translation elongation factor EFG/EF2 protein | chr1:23233622-23236321 REVERSE LENGTH=783	5.22E-41
Pg_Root2393_c0_seq1	| Symbols: | Ribosomal protein L35Ae family protein | chr1:15651585-15652427 REVERSE LENGTH=111	2.52E-11
Pg_Root2479_c0_seq1	| Symbols: | 60S acidic ribosomal protein family | chr5:8369295-8369866 REVERSE LENGTH=111	2.90E-13
Pg_Root2571_c0_seq1	| Symbols: MS2, FAR2 | Jojoba acyl CoA reductase-related male sterility protein | chr3:3814484-3816927 FORWARD LENGTH=616	0
Pg_Root2603_c0_seq1	| Symbols: AtMYB40, MYB40 | myb domain protein 40 | chr5:4623367-4624779 FORWARD LENGTH=263	4.27E-29
Pg_Root2603_c0_seq2	| Symbols: AtMYB40, MYB40 | myb domain protein 40 | chr5:4623367-4624779 FORWARD LENGTH=263	2.18E-29
Pg_Root2621_c0_seq1	| Symbols: | FAD-binding Berberine family protein | chr1:10918321-10920441 FORWARD LENGTH=534	2.22E-89
Pg_Root2624_c0_seq1	| Symbols: MAT3 | methionine adenosyltransferase 3 | chr2:15479721-15480893 REVERSE LENGTH=390	2.47E-31
Pg_Root2635_c0_seq2	| Symbols: COBL4, IRX6 | COBRA-like extracellular glycosyl-phosphatidyl inositol-anchored protein family | chr5:5084842-5086545 FORWARD LENGTH=431	9.78E-08
Pg_Root2644_c0_seq1	| Symbols: | Protein of unknown function (DUF1218) | chr5:19995083-19996214 REVERSE LENGTH=257	1.11E-96
Pg_Root2663_c0_seq1	| Symbols: | Translation elongation factor EF1A/initiation factor IF2gamma family protein | chr1:6214236-6218211 REVERSE LENGTH=532	1.69E-13
Pg_Root2673_c0_seq1	| Symbols: TCTP | translationally controlled tumor protein | chr3:5669709-5670729 REVERSE LENGTH=168	5.49E-21
Pg_Root2683_c0_seq1	| Symbols: | Eukaryotic aspartyl protease family protein | chr3:11579125-11580600 REVERSE LENGTH=421	2.19E-06
Pg_Root2760_c0_seq1	| Symbols: ACX5 | acyl-CoA oxidase 5 | chr2:14999962-15002892 FORWARD LENGTH=664	4.06E-22
Pg_Root2804_c0_seq1	| Symbols: | Zinc-binding ribosomal protein family protein | chr1:19475213-19476152 REVERSE LENGTH=95	5.94E-39
Pg_Root2807_c0_seq1	| Symbols: NAD5B, NAD5.2, NAD5 | NADH dehydrogenase 5B | chrM:190740-190761 REVERSE LENGTH=669	1.20E-17
Pg_Root2810_c0_seq1	| Symbols: | Protein of unknown function (DUF1264) | chr1:10377900-10378931 REVERSE LENGTH=237	3.87E-103
Pg_Root2864_c0_seq1	| Symbols: RPS12C, RPS12 | ribosomal protein S12C | chrC:97999-98793 REVERSE LENGTH=123	8.15E-13
Pg_Root2865_c0_seq1	| Symbols: | FAD-binding Berberine family protein | chr4:11157916-11159535 FORWARD LENGTH=539	1.75E-42
Pg_Root2907_c0_seq1	| Symbols: CRK8 | cysteine-rich RLK (RECEPTOR-like protein kinase) 8 | chr4:12129485-12134086 FORWARD LENGTH=1262	8.83E-16
Pg_Root2909_c0_seq1	| Symbols: NDHB.2 | NADH-Ubiquinone/plastoquinone (complex I) protein | chrC:141854-143708 FORWARD LENGTH=389	4.71E-08
Pg_Root2914_c0_seq1	| Symbols: | Pyruvate kinase family protein | chr5:22820254-22822529 REVERSE LENGTH=498	1.08E-12
Pg_Root2914_c1_seq1	| Symbols: | Pyruvate kinase family protein | chr5:2778433-2780300 FORWARD LENGTH=510	9.47E-37
Pg_Root2929_c0_seq1	| Symbols: LPAT2 | lysophosphatidyl acyltransferase 2 | chr3:21349751-21352839 FORWARD LENGTH=389	1.78E-66
Pg_Root2974_c0_seq1	| Symbols: ACT11 | actin-11 | chr3:3858116-3859609 FORWARD LENGTH=377	7.52E-50
Pg_Root2975_c0_seq1	| Symbols: | Concanavalin A-like lectin protein kinase family protein | chr5:2084094-2086052 FORWARD LENGTH=652	7.53E-30
Pg_Root2985_c0_seq1	| Symbols: | Ribosomal protein S8 family protein | chr5:24112499-24113084 REVERSE LENGTH=130	3.63E-51
Pg_Root3030_c0_seq1	| Symbols: | Ribosomal protein S10p/S20e family protein | chr3:4220310-4221526 REVERSE LENGTH=191	2.11E-31
Pg_Root3031_c0_seq1	| Symbols: ATP1 | ATP synthase subunit 1 | chrM:302166-303689 REVERSE LENGTH=507	7.36E-45
Pg_Root3033_c0_seq1	| Symbols: AtCXE18, CXE18 | carboxyesterase 18 | chr5:7933366-7934373 REVERSE LENGTH=335	5.77E-139
Pg_Root3115_c0_seq1	| Symbols: | unknown protein; FUNCTIONS IN: molecular_function unknown; INVOLVED IN: response to oxidative stress; EXPRESSED IN: root, cultured cell; Has 36 Blast hits to 36 proteins in 8 species: Archae - 0; Bacteria - 0; Metazoa - 0; Fungi - 0; Plants - 36; Viruses - 0; Other Eukaryotes - 0 (source: NCBI BLink). | chr1:27497365-27497885 REVERSE LENGTH=109	1.13E-14
Pg_Root3130_c0_seq1	| Symbols: | unknown protein; FUNCTIONS IN: molecular_function unknown; INVOLVED IN: biological_process unknown; LOCATED IN: endomembrane system; EXPRESSED IN: 21 plant structures; EXPRESSED DURING: 13 growth stages; Has 210 Blast hits to 148 proteins in 42 species: Archae - 0; Bacteria - 118; Metazoa - 0; Fungi - 0; Plants - 48; Viruses - 0; Other Eukaryotes - 44 (source: NCBI BLink). | chr3:178…	1.51E-35
Pg_Root3155_c0_seq1	| Symbols: XCP1 | xylem cysteine peptidase 1 | chr4:16810529-16811578 FORWARD LENGTH=288	3.17E-18
Pg_Root3265_c0_seq1	| Symbols: RPL27 | ribosomal protein large subunit 27 | chr5:16410866-16411845 FORWARD LENGTH=198	2.50E-24
Pg_Root3281_c0_seq1	| Symbols: ATOEP16-2, ATOEP16-S | Mitochondrial import inner membrane translocase subunit Tim17/Tim22/Tim23 family protein | chr4:9157545-9158738 FORWARD LENGTH=178	2.02E-10
Pg_Root3288_c0_seq1	| Symbols: AtVGT1, VGT1 | vacuolar glucose transporter 1 | chr3:700749-704579 REVERSE LENGTH=503	4.52E-12
Pg_Root3313_c0_seq1	| Symbols: | Transducin/WD40 repeat-like superfamily protein | chr2:15797384-15800536 REVERSE LENGTH=903	6.26E-104
Pg_Root3344_c0_seq1	| Symbols: | Exostosin family protein | chr5:1007554-1010373 REVERSE LENGTH=518	7.62E-171
Pg_Root3352_c0_seq1	| Symbols: | Cysteine/Histidine-rich C1 domain family protein | chr2:18323590-18324333 REVERSE LENGTH=247	3.66E-33
Pg_Root3361_c0_seq1	| Symbols: | Pectin lyase-like superfamily protein | chr2:15389614-15391200 REVERSE LENGTH=407	3.62E-28
Pg_Root3371_c0_seq1	| Symbols: | ATPase, V1 complex, subunit B protein | chr1:7016971-7020290 FORWARD LENGTH=487	4.49E-61
Pg_Root3408_c0_seq1	| Symbols: ARP1, RPL3A, RP1 | ribosomal protein 1 | chr1:16267519-16268631 FORWARD LENGTH=306	1.48E-37
Pg_Root3413_c0_seq1	| Symbols: | Papain family cysteine protease | chr2:9171964-9173301 REVERSE LENGTH=361	3.28E-32
Pg_Root3425_c0_seq1	| Symbols: | Saposin-like aspartyl protease family protein | chr1:23010107-23012681 REVERSE LENGTH=513	1.15E-20
Pg_Root3428_c0_seq1	| Symbols: | Ribosomal protein S5 family protein | chr2:17460016-17461398 REVERSE LENGTH=285	1.35E-67
Pg_Root3439_c0_seq1	| Symbols: HAT14 | homeobox from Arabidopsis thaliana | chr5:2068305-2070284 REVERSE LENGTH=336	9.30E-11
Pg_Root3445_c0_seq1	| Symbols: | PQ-loop repeat family protein / transmembrane family protein | chr4:17353415-17355822 REVERSE LENGTH=392	2.37E-90
Pg_Root3523_c0_seq1	| Symbols: | Thioredoxin superfamily protein | chr3:3672189-3673937 FORWARD LENGTH=266	1.59E-26
Pg_Root3525_c0_seq1	| Symbols: | Ribosomal protein L1p/L10e family | chr3:23444269-23446020 FORWARD LENGTH=346	7.29E-38
Pg_Root3570_c0_seq1	| Symbols: GAMMA-VPE, GAMMAVPE | gamma vacuolar processing enzyme | chr4:15900557-15903161 REVERSE LENGTH=494	5.12E-58
Pg_Root3570_c1_seq1	| Symbols: GAMMA-VPE, GAMMAVPE | gamma vacuolar processing enzyme | chr4:15900557-15903161 REVERSE LENGTH=494	6.11E-54
Pg_Root3577_c0_seq1	| Symbols: | Glutathione S-transferase, C-terminal-like;Translation elongation factor EF1B/ribosomal protein S6 | chr1:10639286-10640515 FORWARD LENGTH=231	2.46E-10
Pg_Root3675_c0_seq1	| Symbols: | Protein phosphatase 2C family protein | chr3:593601-595457 REVERSE LENGTH=492	2.33E-22
Pg_Root3678_c0_seq1	| Symbols: | GDSL-like Lipase/Acylhydrolase superfamily protein | chr5:18634155-18636512 FORWARD LENGTH=357	7.54E-73
Pg_Root3696_c0_seq1	| Symbols: | Nucleotide/sugar transporter family protein | chr5:22658411-22660253 REVERSE LENGTH=398	0
Pg_Root3708_c0_seq1	| Symbols: CcdA | cytochrome c biogenesis protein family | chr5:22051097-22053923 FORWARD LENGTH=355	4.54E-19
Pg_Root3708_c1_seq1	| Symbols: CcdA | cytochrome c biogenesis protein family | chr5:22051097-22053923 FORWARD LENGTH=354	1.67E-30
Pg_Root3718_c0_seq1	| Symbols: | Leucine-rich repeat (LRR) family protein | chr3:1797116-1799732 REVERSE LENGTH=517	5.01E-26
Pg_Root3732_c0_seq1	| Symbols: chr31 | chromatin remodeling 31 | chr1:1618795-1623195 REVERSE LENGTH=1410	2.02E-40
Pg_Root3776_c0_seq1	| Symbols: | Protein kinase superfamily protein | chr3:2750285-2752086 FORWARD LENGTH=393	6.86E-12
Pg_Root3872_c0_seq2	| Symbols: RPL10B | Ribosomal protein L16p/L10e family protein | chr1:9321709-9322813 FORWARD LENGTH=221	2.91E-89
Pg_Root3881_c0_seq1	| Symbols: | S-adenosylmethionine decarboxylase | chr3:510223-511323 FORWARD LENGTH=366	0
Pg_Root3886_c0_seq1	| Symbols: CDKB2;1 | cyclin-dependent kinase B2;1 | chr1:28720554-28722351 REVERSE LENGTH=313	8.49E-07
Pg_Root3917_c0_seq1	| Symbols: | GTP binding | chr1:10831953-10835454 REVERSE LENGTH=394	3.25E-76
Pg_Root3924_c0_seq1	| Symbols: SEX1, SOP1, SOP, GWD1, GWD | Pyruvate phosphate dikinase, PEP/pyruvate binding domain | chr1:3581210-3590043 REVERSE LENGTH=1399	9.92E-31
Pg_Root3943_c0_seq1	| Symbols: | GTP binding Elongation factor Tu family protein | chr1:2459014-2460458 FORWARD LENGTH=372	3.59E-53
Pg_Root3955_c0_seq1	| Symbols: MTHSC70-2, HSC70-5 | mitochondrial HSO70 2 | chr5:2975721-2978508 FORWARD LENGTH=682	1.16E-28
Pg_Root3956_c0_seq1	| Symbols: | CONTAINS InterPro DOMAIN/s: EGF-like (InterPro:IPR006210); Has 259 Blast hits to 234 proteins in 55 species: Archae - 0; Bacteria - 0; Metazoa - 184; Fungi - 0; Plants - 69; Viruses - 0; Other Eukaryotes - 6 (source: NCBI BLink). | chr4:8462720-8464326 REVERSE LENGTH=212	9.33E-22
Pg_Root3961_c0_seq1	| Symbols: EMB3011 | RNA helicase family protein | chr5:4122747-4128660 FORWARD LENGTH=1255	1.31E-17
Pg_Root3973_c0_seq1	| Symbols: | unknown protein; BEST Arabidopsis thaliana protein match is: unknown protein (TAIR:AT5G13660.2); Has 35333 Blast hits to 34131 proteins in 2444 species: Archae - 798; Bacteria - 22429; Metazoa - 974; Fungi - 991; Plants - 531; Viruses - 0; Other Eukaryotes - 9610 (source: NCBI BLink). | chr5:24105423-24107071 FORWARD LENGTH=425	6.39E-07
Pg_Root3994_c0_seq1	| Symbols: SKP1, ASK1, ATSKP1, SKP1A, UIP1 | S phase kinase-associated protein 1 | chr1:28516715-28517454 FORWARD LENGTH=160	8.04E-13
Pg_Root4004_c0_seq1	| Symbols: | Ribosomal protein S8e family protein | chr5:23902626-23903670 REVERSE LENGTH=210	5.97E-75
Pg_Root4090_c0_seq1	| Symbols: | Calcium-binding EF-hand family protein | chr1:11639843-11640343 FORWARD LENGTH=166	1.43E-08
Pg_Root4092_c0_seq1	| Symbols: | unknown protein; FUNCTIONS IN: molecular_function unknown; INVOLVED IN: biological_process unknown; LOCATED IN: endomembrane system; EXPRESSED IN: 6 plant structures; EXPRESSED DURING: LP.04 four leaves visible, LP.02 two leaves visible; Has 63 Blast hits to 63 proteins in 13 species: Archae - 0; Bacteria - 0; Metazoa - 0; Fungi - 0; Plants - 63; Viruses - 0; Other Eukaryotes - 0 (so…	3.81E-25
Pg_Root4106_c0_seq1	| Symbols: | UDP-Glycosyltransferase superfamily protein | chr1:148319-149761 REVERSE LENGTH=480	3.92E-06
Pg_Root4112_c0_seq1	| Symbols: ATPDIL1-4, PDIL1-4 | PDI-like 1-4 | chr5:24371416-24373993 REVERSE LENGTH=536	5.95E-26
Pg_Root4114_c0_seq1	| Symbols: | RmlC-like cupins superfamily protein | chr1:18732378-18734053 REVERSE LENGTH=310	4.70E-09
Pg_Root4130_c0_seq1	| Symbols: | Ribosomal protein S26e family protein | chr2:16945215-16946345 REVERSE LENGTH=131	1.13E-35
Pg_Root4218_c0_seq1	| Symbols: CYP71B10 | cytochrome P450, family 71, subfamily B, polypeptide 10 | chr5:23198694-23200273 REVERSE LENGTH=502	2.61E-22
Pg_Root4230_c0_seq1	| Symbols: CRK8 | cysteine-rich RLK (RECEPTOR-like protein kinase) 8 | chr4:12129485-12134086 FORWARD LENGTH=1262	1.02E-07
Pg_Root4270_c0_seq1	| Symbols: APS1 | ATP sulfurylase 1 | chr3:8112837-8114734 FORWARD LENGTH=463	4.41E-46
Pg_Root4270_c1_seq1	| Symbols: APS1 | ATP sulfurylase 1 | chr3:8112837-8114734 FORWARD LENGTH=463	1.39E-44
Pg_Root4308_c0_seq1	| Symbols: | Ribosomal L29 family protein | chr3:20453136-20454293 REVERSE LENGTH=123	2.75E-09
Pg_Root4315_c0_seq1	| Symbols: | Uncharacterised conserved protein UCP015417, vWA | chr5:17426182-17428149 REVERSE LENGTH=655	2.16E-137
Pg_Root4339_c0_seq1	| Symbols: ATEXO70C2, EXO70C2 | exocyst subunit exo70 family protein C2 | chr5:4514680-4516767 REVERSE LENGTH=695	3.67E-105
Pg_Root4355_c0_seq1	| Symbols: NRT1.5 | nitrate transporter 1.5 | chr1:11715337-11719807 REVERSE LENGTH=614	4.33E-48
Pg_Root4397_c0_seq1	| Symbols: ATGGH2, GGH2 | gamma-glutamyl hydrolase 2 | chr1:29593933-29596037 FORWARD LENGTH=347	1.96E-07
Pg_Root4403_c0_seq1	| Symbols: CDC45 | cell division cycle 45 | chr3:9144292-9146082 FORWARD LENGTH=596	2.53E-19
Pg_Root4407_c0_seq1	| Symbols: emb2171 | Ribosomal protein L14p/L23e family protein | chr3:1167611-1168308 FORWARD LENGTH=125	1.89E-72
Pg_Root4409_c0_seq1	| Symbols: | FUNCTIONS IN: molecular_function unknown; INVOLVED IN: biological_process unknown; LOCATED IN: endomembrane system; BEST Arabidopsis thaliana protein match is: tapetum determinant 1 (TAIR:AT4G24972.1); Has 35333 Blast hits to 34131 proteins in 2444 species: Archae - 798; Bacteria - 22429; Metazoa - 974; Fungi - 991; Plants - 531; Viruses - 0; Other Eukaryotes - 9610 (source: NCBI BLi…	1.04E-46
Pg_Root4416_c0_seq1	| Symbols: | Translation elongation factor EF1B/ribosomal protein S6 family protein | chr2:7872636-7873713 FORWARD LENGTH=231	8.78E-09
Pg_Root4445_c0_seq2	| Symbols: | Protein of unknown function (DUF1191) | chr4:491012-491932 REVERSE LENGTH=306	5.05E-14
Pg_Root4447_c0_seq1	| Symbols: RPL14 | ribosomal protein L14 | chrC:80696-81064 REVERSE LENGTH=122	1.53E-22
Pg_Root4453_c0_seq1	| Symbols: FBL17 | RNI-like superfamily protein | chr3:20226004-20228882 REVERSE LENGTH=593	8.92E-19
Pg_Root4500_c0_seq1	| Symbols: | Dormancy/auxin associated family protein | chr1:21043414-21044381 FORWARD LENGTH=112	7.52E-15
Pg_Root4502_c0_seq1	| Symbols: | H/ACA ribonucleoprotein complex, subunit Gar1/Naf1 protein | chr5:6008561-6009605 REVERSE LENGTH=189	2.81E-10
Pg_Root4504_c0_seq2	| Symbols: MGP1 | copper ion binding;cobalt ion binding;zinc ion binding | chr2:9320612-9322618 REVERSE LENGTH=220	3.82E-51
Pg_Root4543_c0_seq1	| Symbols: ATSPS1F, SPS1F | sucrose phosphate synthase 1F | chr5:6844994-6849997 REVERSE LENGTH=1043	1.15E-41
Pg_Root4681_c0_seq1	| Symbols: RPL5B | ribosomal protein L5 B | chr5:15903484-15905185 FORWARD LENGTH=301	3.53E-47
Pg_Root4696_c0_seq1	| Symbols: | Cystathionine beta-synthase (CBS) family protein | chr5:3429173-3430142 REVERSE LENGTH=206	4.17E-18
Pg_Root4700_c0_seq1	| Symbols: | Concanavalin A-like lectin protein kinase family protein | chr3:20600019-20602073 REVERSE LENGTH=684	6.98E-08
Pg_Root4709_c0_seq1	| Symbols: ACS6, ATACS6 | 1-aminocyclopropane-1-carboxylic acid (acc) synthase 6 | chr4:6864168-6865922 FORWARD LENGTH=495	1.36E-34
Pg_Root4741_c0_seq1	| Symbols: | Ribosomal protein L11 family protein | chr5:24381066-24381566 REVERSE LENGTH=166	1.35E-35
Pg_Root4749_c0_seq1	| Symbols: | Ribosomal protein L4/L1 family | chr3:2953813-2955444 FORWARD LENGTH=406	2.62E-88
Pg_Root4767_c0_seq1	| Symbols: | RNA-directed DNA polymerase (reverse transcriptase)-related family protein | chr3:8789471-8793208 FORWARD LENGTH=746	3.74E-11
Pg_Root4777_c1_seq1	| Symbols: | Rubredoxin-like superfamily protein | chr1:20357084-20357671 REVERSE LENGTH=195	1.63E-37
Pg_Root4787_c0_seq2	| Symbols: | Subtilase family protein | chr3:4741637-4743964 REVERSE LENGTH=775	2.61E-54
Pg_Root4794_c0_seq1	| Symbols: | unknown protein; Has 26 Blast hits to 26 proteins in 8 species: Archae - 0; Bacteria - 0; Metazoa - 0; Fungi - 0; Plants - 26; Viruses - 0; Other Eukaryotes - 0 (source: NCBI BLink). | chr4:11900211-11901032 REVERSE LENGTH=273	1.50E-08
Pg_Root4901_c0_seq1	| Symbols: ARAC4, ROP2, ATROP2, ATRAC4 | RHO-related protein from plants 2 | chr1:6967223-6968603 FORWARD LENGTH=195	1.60E-42
Pg_Root4921_c0_seq1	| Symbols: | 60S acidic ribosomal protein family | chr5:8369295-8369866 REVERSE LENGTH=111	4.16E-17
Pg_Root4923_c0_seq2	| Symbols: PEX6 | peroxin 6 | chr1:688057-692453 REVERSE LENGTH=941	3.51E-22
Pg_Root4932_c0_seq2	| Symbols: | Ribosomal protein S5/Elongation factor G/III/V family protein | chr3:4112999-4115708 FORWARD LENGTH=820	4.44E-62
Pg_Root4957_c0_seq1	| Symbols: | ATPase, AAA-type, CDC48 protein | chr5:810091-813133 REVERSE LENGTH=810	1.53E-48
Pg_Root4971_c0_seq1	| Symbols: NIP3;1 | NOD26-like intrinsic protein 3;1 | chr1:11450460-11451985 FORWARD LENGTH=323	2.04E-18
Pg_Root4986_c0_seq1	| Symbols: | C2H2 type zinc finger transcription factor family | chr5:22747768-22749249 FORWARD LENGTH=493	1.69E-07
Pg_Root4990_c0_seq1	| Symbols: PEX11D | peroxin 11D | chr2:18839865-18841102 FORWARD LENGTH=236	3.11E-45
Pg_Root4990_c1_seq1	| Symbols: PEX11D | peroxin 11D | chr2:18839865-18841102 FORWARD LENGTH=236	2.08E-107
Pg_Root5002_c0_seq1	| Symbols: | Protein of unknown function, DUF642 | chr5:8863430-8865394 FORWARD LENGTH=369	2.97E-38
Pg_Root5035_c1_seq1	| Symbols: DiT1 | dicarboxylate transporter 1 | chr5:4059850-4061919 REVERSE LENGTH=556	4.59E-42
Pg_Root5081_c0_seq1	| Symbols: | Ribosomal protein S8e family protein | chr5:6851695-6853012 REVERSE LENGTH=222	2.20E-20
Pg_Root5081_c1_seq1	| Symbols: | Ribosomal protein S8e family protein | chr5:23902626-23903670 REVERSE LENGTH=210	2.65E-23
Pg_Root5090_c0_seq1	| Symbols: CRK8 | cysteine-rich RLK (RECEPTOR-like protein kinase) 8 | chr4:12129485-12134086 FORWARD LENGTH=1262	1.20E-06
Pg_Root5105_c1_seq1	| Symbols: CAM6, ACAM-6 | calmodulin 6 | chr5:7214740-7215950 REVERSE LENGTH=149	3.58E-25
Pg_Root5119_c0_seq1	| Symbols: | GTP binding Elongation factor Tu family protein | chr5:24289226-24290577 FORWARD LENGTH=400	2.83E-45
Pg_Root5134_c0_seq1	| Symbols: | GTP binding Elongation factor Tu family protein | chr1:2459014-2460458 FORWARD LENGTH=372	3.28E-21
Pg_Root5141_c0_seq1	| Symbols: SYTA, NTMC2TYPE1.1, ATSYTA, NTMC2T1.1, SYT1 | synaptotagmin A | chr2:9014827-9017829 FORWARD LENGTH=541	6.44E-08
Pg_Root5152_c0_seq1	| Symbols: anac090, NAC090 | NAC domain containing protein 90 | chr5:7408924-7410038 REVERSE LENGTH=235	1.36E-56
Pg_Root5162_c0_seq1	| Symbols: SAM1, SAM-1, MAT1, AtSAM1 | S-adenosylmethionine synthetase 1 | chr1:519037-520218 FORWARD LENGTH=393	2.86E-28
Pg_Root5164_c0_seq1	| Symbols: RPOC2 | DNA-directed RNA polymerase family protein | chrC:15938-20068 REVERSE LENGTH=1376	3.58E-08
Pg_Root5166_c0_seq1	| Symbols: SEC | Tetratricopeptide repeat (TPR)-like superfamily protein | chr3:1114187-1120722 REVERSE LENGTH=977	5.26E-19
Pg_Root5166_c1_seq1	| Symbols: SEC | Tetratricopeptide repeat (TPR)-like superfamily protein | chr3:1114187-1120722 REVERSE LENGTH=977	1.21E-10
Pg_Root5181_c0_seq1	| Symbols: | S-adenosyl-L-methionine-dependent methyltransferases superfamily protein | chr1:11431165-11433443 FORWARD LENGTH=603	6.58E-44
Pg_Root5211_c0_seq1	| Symbols: | GDSL-like Lipase/Acylhydrolase superfamily protein | chr4:14215603-14217159 FORWARD LENGTH=367	1.33E-77
Pg_Root5220_c0_seq1	| Symbols: P5CS1, ATP5CS | delta1-pyrroline-5-carboxylate synthase 1 | chr2:16598516-16601976 REVERSE LENGTH=614	1.53E-38
Pg_Root5220_c0_seq2	| Symbols: P5CS1, ATP5CS | delta1-pyrroline-5-carboxylate synthase 1 | chr2:16598516-16601976 REVERSE LENGTH=614	2.19E-19
Pg_Root5242_c0_seq1	| Symbols: SHN2 | Integrase-type DNA-binding superfamily protein | chr5:8820637-8821741 FORWARD LENGTH=189	1.63E-16
Pg_Root5249_c0_seq1	| Symbols: PCK2, PEPCK | phosphoenolpyruvate carboxykinase 2 | chr5:26266477-26269486 FORWARD LENGTH=670	5.26E-44
Pg_Root5253_c0_seq2	| Symbols: TBL43 | TRICHOME BIREFRINGENCE-LIKE 43 | chr2:13150481-13152417 FORWARD LENGTH=368	2.21E-103
Pg_Root5265_c0_seq2	| Symbols: NRPB2, EMB1989, RPB2 | DNA-directed RNA polymerase family protein | chr4:11535684-11542200 REVERSE LENGTH=1188	0
Pg_Root5287_c0_seq1	| Symbols: CLE9 | CLAVATA3/ESR-RELATED 9 | chr1:9191684-9192046 FORWARD LENGTH=120	7.47E-09
Pg_Root5302_c0_seq1	| Symbols: CXIP1, ATGRXCP | CAX interacting protein 1 | chr3:20341850-20342371 REVERSE LENGTH=173	4.62E-20
Pg_Root5311_c0_seq1	| Symbols: ORF251 | Mitovirus RNA-dependent RNA polymerase | chrM:283034-283789 REVERSE LENGTH=251	2.49E-18
Pg_Root5381_c0_seq1	| Symbols: NDF6 | NDH dependent flow 6 | chr1:6460625-6462107 FORWARD LENGTH=175	2.19E-60
Pg_Root5435_c0_seq1	| Symbols: | Protein kinase family protein with leucine-rich repeat domain | chr1:13220940-13224386 FORWARD LENGTH=1120	6.28E-53
Pg_Root5466_c0_seq1	| Symbols: ATSCO1, ATSCO1/CPEF-G, SCO1 | Translation elongation factor EFG/EF2 protein | chr1:23233622-23236321 REVERSE LENGTH=783	6.19E-22
Pg_Root5491_c0_seq1	| Symbols: NDHH | NAD(P)H dehydrogenase subunit H | chrC:122011-123192 REVERSE LENGTH=393	1.90E-08
Pg_Root5524_c0_seq1	| Symbols: | basic helix-loop-helix (bHLH) DNA-binding superfamily protein | chr3:7783711-7784469 REVERSE LENGTH=252	3.80E-11
Pg_Root5575_c0_seq1	| Symbols: FAD5, FADB, JB67, ADS3 | fatty acid desaturase 5 | chr3:5359087-5360998 FORWARD LENGTH=371	1.04E-25
Pg_Root5594_c0_seq1	| Symbols: RPS12C, RPS12 | ribosomal protein S12C | chrC:97999-98793 REVERSE LENGTH=123	1.74E-27
Pg_Root5603_c0_seq1	| Symbols: RPL15 | ribosomal protein L15 | chr3:9491268-9492558 REVERSE LENGTH=277	4.22E-100
Pg_Root5619_c0_seq1	| Symbols: | RNA-directed DNA polymerase (reverse transcriptase)-related family protein | chr3:8789471-8793208 FORWARD LENGTH=746	8.20E-10
Pg_Root5636_c0_seq1	| Symbols: ECT5 | evolutionarily conserved C-terminal region 5 | chr3:4180625-4183632 FORWARD LENGTH=634	1.07E-31
Pg_Root5636_c1_seq1	| Symbols: ECT5 | evolutionarily conserved C-terminal region 5 | chr3:4180625-4183297 FORWARD LENGTH=551	2.32E-31
Pg_Root5642_c0_seq1	| Symbols: | NAD(P)-binding Rossmann-fold superfamily protein | chr4:10322622-10325735 REVERSE LENGTH=596	6.35E-63
Pg_Root5652_c0_seq1	| Symbols: PGR7 | proton gradient regulation 7 | chr3:7436091-7437845 FORWARD LENGTH=317	3.85E-77
Pg_Root5669_c0_seq1	| Symbols: PFN3, PRF3 | profilin 3 | chr5:22909882-22910821 REVERSE LENGTH=168	1.51E-16
Pg_Root5678_c0_seq1	| Symbols: Hsp81.4, AtHsp90.4 | HEAT SHOCK PROTEIN 81.4 | chr5:22677602-22680067 REVERSE LENGTH=699	1.96E-24
Pg_Root5681_c0_seq1	| Symbols: ARP1, RPL3A, RP1 | ribosomal protein 1 | chr1:16267519-16268631 FORWARD LENGTH=306	3.04E-32
Pg_Root5694_c0_seq1	| Symbols: | zinc finger (C2H2 type) family protein | chr2:15510002-15511347 REVERSE LENGTH=198	1.76E-06
Pg_Root5698_c0_seq2	| Symbols: | Ribosomal protein L1p/L10e family | chr1:2636231-2637694 FORWARD LENGTH=216	2.75E-18
Pg_Root5722_c0_seq1	| Symbols: AtPPa6, PPa6 | pyrophosphorylase 6 | chr5:2991331-2993117 REVERSE LENGTH=300	2.30E-24
Pg_Root5741_c0_seq1	| Symbols: | PLC-like phosphodiesterases superfamily protein | chr1:4690409-4692702 FORWARD LENGTH=346	6.13E-55
Pg_Root5746_c0_seq1	| Symbols: ATRABD2B, ATRAB1A, RAB1A | RAB GTPase homolog 1A | chr5:19167029-19168718 FORWARD LENGTH=202	2.83E-55
Pg_Root5781_c0_seq1	| Symbols: ATFYPP3, EMB2736, STPP, FYPP3 | flower-specific, phytochrome-associated protein phosphatase 3 | chr3:6962008-6964761 FORWARD LENGTH=303	3.04E-46
Pg_Root5785_c0_seq1	| Symbols: XW6 | Ribosomal protein S5 family protein | chr1:21689115-21690085 FORWARD LENGTH=284	4.88E-44
Pg_Root5791_c0_seq1	| Symbols: | F-box family protein | chr2:11683954-11684967 REVERSE LENGTH=337	8.95E-23
Pg_Root5803_c0_seq1	| Symbols: RDR1, ATRDRP1 | RNA-dependent RNA polymerase 1 | chr1:5094317-5097817 REVERSE LENGTH=1107	3.93E-38
Pg_Root5807_c0_seq1	| Symbols: TUB6 | beta-6 tubulin | chr5:3961317-3962971 REVERSE LENGTH=449	2.75E-27
Pg_Root5840_c0_seq1	| Symbols: emb1220 | pre-mRNA processing ribonucleoprotein binding region-containing protein | chr1:22193008-22195177 FORWARD LENGTH=485	4.79E-18
Pg_Root5845_c0_seq1	| Symbols: | unknown protein; FUNCTIONS IN: molecular_function unknown; INVOLVED IN: biological_process unknown; LOCATED IN: endomembrane system; EXPRESSED IN: root; Has 31 Blast hits to 31 proteins in 9 species: Archae - 0; Bacteria - 0; Metazoa - 0; Fungi - 0; Plants - 31; Viruses - 0; Other Eukaryotes - 0 (source: NCBI BLink). | chr3:2850920-2851258 REVERSE LENGTH=112	6.49E-06
Pg_Root5847_c0_seq1	| Symbols: | Nucleotide-sugar transporter family protein | chr3:5966597-5968962 FORWARD LENGTH=375	3.82E-22
Pg_Root5848_c0_seq1	| Symbols: CAM7 | calmodulin 7 | chr3:15664619-15666355 REVERSE LENGTH=149	4.09E-09
Pg_Root5848_c1_seq1	| Symbols: CAM4 | calmodulin 4 | chr1:24774431-24775785 REVERSE LENGTH=159	4.48E-14
Pg_Root5869_c0_seq1	| Symbols: ACA11 | autoinhibited Ca2+-ATPase 11 | chr3:21211655-21216375 REVERSE LENGTH=1025	3.45E-55
Pg_Root5889_c0_seq1	| Symbols: HEMA1 | Glutamyl-tRNA reductase family protein | chr1:21624028-21626051 REVERSE LENGTH=543	1.81E-17
Pg_Root5890_c0_seq1	| Symbols: | alpha/beta-Hydrolases superfamily protein | chr4:10225006-10226862 REVERSE LENGTH=419	4.15E-33
Pg_Root5891_c0_seq1	| Symbols: | Ribosomal protein S7e family protein | chr3:542341-543168 FORWARD LENGTH=191	1.79E-25
Pg_Root5919_c0_seq1	| Symbols: ATNRT2.5, NRT2.5 | nitrate transporter2.5 | chr1:4416405-4418337 FORWARD LENGTH=502	7.48E-115
Pg_Root5948_c0_seq1	| Symbols: SIGF, SIG6, ATSIG6, SOLDAT8 | RNApolymerase sigma-subunit F | chr2:15537502-15540016 REVERSE LENGTH=547	3.35E-09
Pg_Root5954_c0_seq1	| Symbols: ATCYSD1, CYSD1 | cysteine synthase D1 | chr3:1365681-1367508 FORWARD LENGTH=324	7.68E-43
Pg_Root5954_c1_seq1	| Symbols: ATCYSD1, CYSD1 | cysteine synthase D1 | chr3:1365681-1367508 FORWARD LENGTH=324	1.75E-47
Pg_Root5958_c0_seq1	| Symbols: DRH1, ATDRH1 | DEAD box RNA helicase 1 | chr3:213077-216142 REVERSE LENGTH=619	1.26E-54
Pg_Root5977_c0_seq1	| Symbols: | Matrixin family protein | chr4:9367396-9368490 REVERSE LENGTH=364	4.69E-46
Pg_Root6000_c0_seq2	| Symbols: ATFER4, FER4 | ferritin 4 | chr2:16831501-16833214 REVERSE LENGTH=259	2.32E-35
Pg_Root6016_c0_seq1	| Symbols: PAB2, PABP2, ATPAB2 | poly(A) binding protein 2 | chr4:16336732-16339892 FORWARD LENGTH=629	5.91E-43
Pg_Root6029_c0_seq1	| Symbols: | LOCATED IN: thylakoid, chloroplast thylakoid membrane, chloroplast, chloroplast envelope; EXPRESSED IN: 22 plant structures; EXPRESSED DURING: 13 growth stages; CONTAINS InterPro DOMAIN/s: Thylakoid soluble phosphoprotein TSP9 (InterPro:IPR021584); Has 37 Blast hits to 37 proteins in 10 species: Archae - 0; Bacteria - 0; Metazoa - 0; Fungi - 0; Plants - 37; Viruses - 0; Other Eukaryo…	8.30E-19
Pg_Root6033_c0_seq1	| Symbols: emb1075 | Pyridoxal phosphate (PLP)-dependent transferases superfamily protein | chr1:16486534-16488298 REVERSE LENGTH=482	6.99E-46
Pg_Root6073_c0_seq1	| Symbols: BGAL5 | beta-galactosidase 5 | chr1:17065447-17069110 FORWARD LENGTH=732	1.86E-40
Pg_Root6075_c0_seq1	| Symbols: | RNA-binding (RRM/RBD/RNP motifs) family protein | chr3:19342074-19343090 FORWARD LENGTH=253	2.81E-58
Pg_Root6126_c0_seq1	| Symbols: | Zinc-binding ribosomal protein family protein | chr5:19406423-19407329 REVERSE LENGTH=84	2.41E-13
Pg_Root6131_c0_seq1	| Symbols: BEE3 | BR enhanced expression 3 | chr1:27760027-27761346 FORWARD LENGTH=261	1.11E-39
Pg_Root6202_c0_seq1	| Symbols: SNF7.2, VPS32 | SNF7 family protein | chr2:8558101-8559389 REVERSE LENGTH=213	3.01E-16
Pg_Root6223_c0_seq1	| Symbols: ATSCO1, ATSCO1/CPEF-G, SCO1 | Translation elongation factor EFG/EF2 protein | chr1:23233622-23236321 REVERSE LENGTH=783	1.39E-176
Pg_Root6246_c0_seq1	| Symbols: ABA2, SIS4, GIN1, SDR1, ISI4, SRE1, ATABA2, ATSDR1 | NAD(P)-binding Rossmann-fold superfamily protein | chr1:19489997-19491527 REVERSE LENGTH=285	5.72E-18
Pg_Root6253_c0_seq1	| Symbols: | Ribulose bisphosphate carboxylase (small chain) family protein | chr5:15384350-15385155 REVERSE LENGTH=181	1.87E-19
Pg_Root6271_c0_seq1	| Symbols: SIGF, SIG6, ATSIG6, SOLDAT8 | RNApolymerase sigma-subunit F | chr2:15537502-15540016 REVERSE LENGTH=547	1.37E-11
Pg_Root6283_c0_seq1	| Symbols: UBQ13 | ubiquitin 13 | chr1:24272518-24277275 REVERSE LENGTH=319	1.57E-08
Pg_Root6296_c0_seq1	| Symbols: | Ribosomal L28 family | chr2:14173620-14174380 FORWARD LENGTH=143	5.81E-10
Pg_Root6313_c0_seq1	| Symbols: | Zinc-binding ribosomal protein family protein | chr5:19406423-19407329 REVERSE LENGTH=84	2.19E-34
Pg_Root6318_c0_seq1	| Symbols: | Ribosomal protein S19 family protein | chr5:2954044-2954850 REVERSE LENGTH=150	4.26E-41
Pg_Root6392_c0_seq1	| Symbols: | unknown protein; FUNCTIONS IN: molecular_function unknown; INVOLVED IN: biological_process unknown; LOCATED IN: endomembrane system; BEST Arabidopsis thaliana protein match is: unknown protein (TAIR:AT5G18636.1); Has 295 Blast hits to 291 proteins in 12 species: Archae - 0; Bacteria - 0; Metazoa - 0; Fungi - 0; Plants - 295; Viruses - 0; Other Eukaryotes - 0 (source: NCBI BLink). | c…	3.21E-12
Pg_Root6403_c0_seq1	| Symbols: ERD14 | Dehydrin family protein | chr1:28587013-28587657 REVERSE LENGTH=185	1.53E-17
Pg_Root6418_c0_seq3	| Symbols: RPS12C, RPS12 | ribosomal protein S12C | chrC:97999-98793 REVERSE LENGTH=123	1.02E-16
Pg_Root6419_c0_seq2	| Symbols: | Ribosomal protein L23/L15e family protein | chr4:9714407-9715545 REVERSE LENGTH=204	2.29E-22
Pg_Root6448_c0_seq1	| Symbols: CRK8 | cysteine-rich RLK (RECEPTOR-like protein kinase) 8 | chr4:12129485-12134086 FORWARD LENGTH=1262	5.34E-18
Pg_Root6452_c0_seq1	| Symbols: ATMDR1, ATMDR11, PGP19, MDR11, MDR1, ATPGP19, ABCB19, ATABCB19 | ATP binding cassette subfamily B19 | chr3:10870287-10877286 REVERSE LENGTH=1252	1.09E-07
Pg_Root6474_c0_seq1	| Symbols: | RNA-directed DNA polymerase (reverse transcriptase)-related family protein | chr3:8789471-8793208 FORWARD LENGTH=746	2.25E-16
Pg_Root6500_c0_seq1	| Symbols: | Protein of unknown function (DUF1666) | chr5:15929257-15932215 FORWARD LENGTH=606	9.06E-31
Pg_Root6526_c0_seq1	| Symbols: ATMDAR1, MDAR1 | monodehydroascorbate reductase 1 | chr3:19601477-19604366 REVERSE LENGTH=434	4.51E-29
Pg_Root6527_c0_seq1	| Symbols: ORF158 | DNA/RNA polymerases superfamily protein | chrM:235916-236392 FORWARD LENGTH=158	6.58E-24
Pg_Root6531_c0_seq1	| Symbols: | Amidase family protein | chr4:16615549-16617424 FORWARD LENGTH=466	1.47E-19
Pg_Root6567_c0_seq1	| Symbols: KAN4, ATS | Homeodomain-like superfamily protein | chr5:17074580-17075747 REVERSE LENGTH=223	3.06E-09
Pg_Root6579_c0_seq1	| Symbols: | Ribosomal protein L7Ae/L30e/S12e/Gadd45 family protein | chr2:13639228-13640104 REVERSE LENGTH=144	2.11E-49
Pg_Root6594_c1_seq1	| Symbols: ATG4, G4, CHLG | UbiA prenyltransferase family protein | chr3:19216301-19218934 REVERSE LENGTH=387	1.53E-36
Pg_Root6640_c0_seq1	| Symbols: | Nuclear transport factor 2 (NTF2) family protein | chr5:1402294-1403671 REVERSE LENGTH=178	5.64E-69
Pg_Root6689_c0_seq1	| Symbols: HPT1, TPT1, ATHPT, VTE2 | homogentisate phytyltransferase 1 | chr2:8207491-8210047 FORWARD LENGTH=393	5.83E-63
Pg_Root6748_c0_seq1	| Symbols: | Gibberellin-regulated family protein | chr2:16500866-16501241 FORWARD LENGTH=87	2.46E-29
Pg_Root6748_c0_seq2	| Symbols: | Gibberellin-regulated family protein | chr2:16500866-16501241 FORWARD LENGTH=87	2.03E-28
Pg_Root6749_c0_seq1	| Symbols: JAZ8, TIFY5A | jasmonate-zim-domain protein 8 | chr1:10596516-10597095 FORWARD LENGTH=131	1.38E-17
Pg_Root6757_c0_seq1	| Symbols: ALDH6B2 | aldehyde dehydrogenase 6B2 | chr2:5977727-5981489 REVERSE LENGTH=498	1.12E-20
Pg_Root6783_c0_seq1	| Symbols: CRA1, ATCRA1, CRU1 | RmlC-like cupins superfamily protein | chr5:17756460-17758246 REVERSE LENGTH=472	1.59E-94
Pg_Root6801_c0_seq1	| Symbols: | Leucine-rich repeat protein kinase family protein | chr3:14954587-14956577 FORWARD LENGTH=633	3.62E-47
Pg_Root6838_c0_seq1	| Symbols: DRP4C | Dynamin related protein 4C | chr1:22291582-22293822 FORWARD LENGTH=669	5.59E-24
Pg_Root6926_c0_seq1	| Symbols: | Serine carboxypeptidase S28 family protein | chr4:17127202-17129787 FORWARD LENGTH=488	1.72E-08
Pg_Root6948_c0_seq1	| Symbols: CYP71B3 | cytochrome P450, family 71, subfamily B, polypeptide 3 | chr3:9596208-9597828 REVERSE LENGTH=501	3.53E-35
Pg_Root6958_c0_seq1	| Symbols: PRPL11 | plastid ribosomal protein l11 | chr1:11955827-11957139 FORWARD LENGTH=222	1.33E-33
Pg_Root6962_c0_seq1	| Symbols: CYCA1;1 | Cyclin A1;1 | chr1:16775035-16777182 REVERSE LENGTH=460	1.59E-07
Pg_Root6997_c0_seq1	| Symbols: | FAD-binding Berberine family protein | chr4:11172726-11174318 FORWARD LENGTH=530	4.50E-30
Pg_Root7018_c0_seq1	| Symbols: | Histone superfamily protein | chr5:26120099-26120509 REVERSE LENGTH=136	2.06E-44
Pg_Root7025_c0_seq1	| Symbols: SSR16 | small subunit ribosomal protein 16 | chr4:16535084-16536092 REVERSE LENGTH=113	4.22E-17
Pg_Root7040_c0_seq1	| Symbols: PGP9 | P-glycoprotein 9 | chr4:10022205-10027280 FORWARD LENGTH=1236	1.01E-32
Pg_Root7059_c1_seq1	| Symbols: CCoAOMT1 | S-adenosyl-L-methionine-dependent methyltransferases superfamily protein | chr4:16310844-16311973 FORWARD LENGTH=148	3.73E-62
Pg_Root7065_c0_seq1	| Symbols: | Prolyl oligopeptidase family protein | chr1:18662480-18666185 FORWARD LENGTH=710	2.56E-53
Pg_Root7074_c0_seq1	| Symbols: CCR1, ATGRP8, GR-RBP8, GRP8 | cold, circadian rhythm, and RNA binding 1 | chr4:18274166-18274958 REVERSE LENGTH=92	3.58E-20
Pg_Root7075_c0_seq2	| Symbols: SHP1, AGL1 | K-box region and MADS-box transcription factor family protein | chr3:21739150-21741766 FORWARD LENGTH=248	3.77E-27
Pg_Root7106_c0_seq1	| Symbols: | Ribosomal protein S19e family protein | chr3:364138-365161 REVERSE LENGTH=143	1.76E-58
Pg_Root7106_c0_seq2	| Symbols: | Ribosomal protein S19e family protein | chr3:364138-365161 REVERSE LENGTH=143	1.96E-51
Pg_Root7108_c0_seq1	| Symbols: | SOUL heme-binding family protein | chr1:5844766-5845539 FORWARD LENGTH=232	2.33E-26
Pg_Root7108_c1_seq1	| Symbols: | SOUL heme-binding family protein | chr1:5844766-5845539 FORWARD LENGTH=232	4.28E-85
Pg_Root7117_c0_seq1	| Symbols: ATOFP3, OFP3 | ovate family protein 3 | chr5:23590079-23590969 REVERSE LENGTH=296	1.43E-11
Pg_Root7148_c0_seq1	| Symbols: ATP1 | ATP synthase subunit 1 | chrM:302166-303689 REVERSE LENGTH=507	9.59E-17
Pg_Root7161_c0_seq1	| Symbols: | Transducin/WD40 repeat-like superfamily protein | chr3:18413690-18415223 FORWARD LENGTH=317	1.91E-13
Pg_Root7167_c0_seq1	| Symbols: CRK8 | cysteine-rich RLK (RECEPTOR-like protein kinase) 8 | chr4:12129485-12134086 FORWARD LENGTH=1262	1.22E-20
Pg_Root7171_c0_seq1	| Symbols: | ATP synthase alpha/beta family protein | chr5:2825739-2828352 FORWARD LENGTH=556	6.28E-23
Pg_Root7181_c0_seq1	| Symbols: UBQ1, EMB2167, ERD16, HAP4 | ubiquitin extension protein 1 | chr3:19505668-19506681 FORWARD LENGTH=128	5.95E-21
Pg_Root7274_c0_seq1	| Symbols: | Serine protease inhibitor (SERPIN) family protein | chr1:17558271-17560061 FORWARD LENGTH=391	1.88E-42
Pg_Root7274_c1_seq1	| Symbols: | Serine protease inhibitor (SERPIN) family protein | chr1:17558271-17560061 FORWARD LENGTH=391	2.67E-35
Pg_Root7297_c0_seq2	| Symbols: | Phototropic-responsive NPH3 family protein | chr5:774591-776855 FORWARD LENGTH=592	1.30E-125
Pg_Root7347_c0_seq1	| Symbols: DRP4C | Dynamin related protein 4C | chr1:22291582-22293822 FORWARD LENGTH=669	1.02E-132
Pg_Root7366_c0_seq1	| Symbols: ATGA2OX8, GA2OX8 | gibberellin 2-oxidase 8 | chr4:11302751-11306601 FORWARD LENGTH=338	1.87E-52
Pg_Root7398_c0_seq1	| Symbols: CRK8 | cysteine-rich RLK (RECEPTOR-like protein kinase) 8 | chr4:12129485-12134086 FORWARD LENGTH=1262	4.26E-55
Pg_Root7419_c0_seq1	| Symbols: | GDSL-like Lipase/Acylhydrolase superfamily protein | chr1:10371955-10373624 FORWARD LENGTH=364	2.75E-93
Pg_Root7429_c0_seq1	| Symbols: | Thioredoxin superfamily protein | chr3:3672189-3673937 FORWARD LENGTH=266	1.36E-24
Pg_Root7437_c0_seq1	| Symbols: | Esterase/lipase/thioesterase family protein | chr1:20380649-20384953 REVERSE LENGTH=704	2.37E-29
Pg_Root7437_c1_seq1	| Symbols: | Esterase/lipase/thioesterase family protein | chr1:20380649-20384953 REVERSE LENGTH=704	5.94E-45
Pg_Root7460_c0_seq1	| Symbols: MBD9, ATMBD9 | methyl-CPG-binding domain 9 | chr3:173316-182038 FORWARD LENGTH=2176	5.07E-09
Pg_Root7475_c0_seq1	| Symbols: NTT1, ATNTT1 | nucleotide transporter 1 | chr1:30191954-30194280 FORWARD LENGTH=624	1.08E-19
Pg_Root7490_c0_seq1	| Symbols: | Ribosomal protein PSRP-3/Ycf65 | chr1:25757593-25758169 REVERSE LENGTH=166	4.21E-35
Pg_Root7533_c0_seq1	| Symbols: | Glycosyl hydrolase family protein | chr5:7107609-7110775 REVERSE LENGTH=624	7.38E-57
Pg_Root7536_c0_seq1	| Symbols: | Translation protein SH3-like family protein | chr1:3136407-3137430 REVERSE LENGTH=164	6.99E-42
Pg_Root7552_c0_seq1	| Symbols: SAHH2, ATSAHH2 | S-adenosyl-l-homocysteine (SAH) hydrolase 2 | chr3:8588013-8589671 REVERSE LENGTH=485	1.06E-60
Pg_Root7589_c0_seq1	| Symbols: UCC1 | uclacyanin 1 | chr2:13722510-13723464 FORWARD LENGTH=261	7.79E-18
Pg_Root7618_c0_seq1	| Symbols: SGS3, ATSGS3 | XS domain-containing protein / XS zinc finger domain-containing protein-related | chr5:7943621-7945874 FORWARD LENGTH=625	8.11E-33
Pg_Root7622_c0_seq1	| Symbols: | Ribosomal protein S3Ae | chr4:16548724-16550222 FORWARD LENGTH=262	1.94E-41
Pg_Root7624_c0_seq1	| Symbols: | GATA type zinc finger transcription factor family protein | chr3:20703799-20704614 FORWARD LENGTH=127	4.78E-11
Pg_Root7640_c0_seq1	| Symbols: AAC3, ATAAC3 | ADP/ATP carrier 3 | chr4:14041486-14042781 REVERSE LENGTH=379	2.47E-29
Pg_Root7660_c0_seq1	| Symbols: | Papain family cysteine protease | chr1:10157494-10158674 REVERSE LENGTH=346	6.84E-17
Pg_Root7703_c0_seq1	| Symbols: ADF4, ATADF4 | actin depolymerizing factor 4 | chr5:24122545-24123596 FORWARD LENGTH=139	4.46E-39
Pg_Root7703_c0_seq2	| Symbols: ADF4, ATADF4 | actin depolymerizing factor 4 | chr5:24122545-24123596 FORWARD LENGTH=139	5.22E-48
Pg_Root7711_c0_seq1	| Symbols: ATARLA1A, ARLA1A | ADP-ribosylation factor-like A1A | chr5:14969797-14971098 REVERSE LENGTH=184	1.87E-13
Pg_Root7713_c0_seq1	| Symbols: PMEAMT, AtPMEAMT | S-adenosyl-L-methionine-dependent methyltransferases superfamily protein | chr1:17966448-17969077 FORWARD LENGTH=475	1.72E-06
Pg_Root7721_c0_seq1	| Symbols: AO | L-aspartate oxidase | chr5:4769133-4772012 FORWARD LENGTH=651	9.28E-19
Pg_Root7722_c0_seq1	| Symbols: | Exostosin family protein | chr5:1007554-1010373 REVERSE LENGTH=518	1.03E-127
Pg_Root7748_c0_seq1	| Symbols: | ARM repeat superfamily protein | chr5:20705051-20706718 REVERSE LENGTH=555	4.55E-69
Pg_Root7775_c0_seq1	| Symbols: ATGLR2.9, GLR2.9 | glutamate receptor 2.9 | chr2:12501092-12504912 REVERSE LENGTH=940	1.94E-77
Pg_Root7786_c0_seq1	| Symbols: CYTC-2 | cytochrome c-2 | chr4:6277083-6278281 FORWARD LENGTH=112	2.63E-36
Pg_Root7799_c0_seq1	| Symbols: KAT1, PKT4 | peroxisomal 3-ketoacyl-CoA thiolase 4 | chr1:1321941-1324556 FORWARD LENGTH=443	6.01E-06
Pg_Root7807_c0_seq1	| Symbols: RPS11-BETA | ribosomal protein S11-beta | chr5:8008251-8009330 REVERSE LENGTH=159	3.16E-22
Pg_Root7813_c0_seq1	| Symbols: | Glucose-methanol-choline (GMC) oxidoreductase family protein | chr5:21106093-21108559 REVERSE LENGTH=586	4.14E-08
Pg_Root7838_c0_seq1	| Symbols: RIF10, PNP | polyribonucleotide nucleotidyltransferase, putative | chr3:919542-924906 FORWARD LENGTH=922	6.75E-13
Pg_Root7901_c0_seq1	| Symbols: | CBS domain-containing protein with a domain of unknown function (DUF21) | chr4:16176547-16179188 REVERSE LENGTH=424	2.22E-40
Pg_Root7902_c0_seq1	| Symbols: ATPDIL2-3, PDI9, ATPDI9, PDIL2-3 | PDI-like 2-3 | chr2:13962502-13965406 REVERSE LENGTH=440	3.28E-22
Pg_Root7907_c0_seq1	| Symbols: | Ribosomal protein L7Ae/L30e/S12e/Gadd45 family protein | chr2:13639228-13640104 REVERSE LENGTH=144	2.09E-30
Pg_Root7936_c0_seq1	| Symbols: SIGF, SIG6, ATSIG6, SOLDAT8 | RNApolymerase sigma-subunit F | chr2:15537502-15540016 REVERSE LENGTH=547	1.08E-19
Pg_Root7947_c0_seq1	| Symbols: ATSCO1, ATSCO1/CPEF-G, SCO1 | Translation elongation factor EFG/EF2 protein | chr1:23233622-23236321 REVERSE LENGTH=783	4.51E-82
Pg_Root7949_c0_seq1	| Symbols: RPL5B | ribosomal protein L5 B | chr5:15903484-15905185 FORWARD LENGTH=301	8.69E-97
Pg_Root7998_c0_seq1	| Symbols: CYP71B37 | cytochrome P450, family 71, subfamily B, polypeptide 37 | chr3:9646873-9648536 REVERSE LENGTH=500	9.37E-23
Pg_Root8000_c0_seq1	| Symbols: | Ribosomal L29e protein family | chr3:2114402-2114877 REVERSE LENGTH=83	1.23E-08
Pg_Root8013_c0_seq1	| Symbols: | winged-helix DNA-binding transcription factor family protein | chr2:13045360-13046267 FORWARD LENGTH=202	1.33E-08
Pg_Root8024_c0_seq1	| Symbols: PRPL11 | plastid ribosomal protein l11 | chr1:11955827-11957139 FORWARD LENGTH=222	3.78E-31
Pg_Root8079_c0_seq1	| Symbols: AHA11, HA11 | H(+)-ATPase 11 | chr5:25159495-25164957 FORWARD LENGTH=956	3.11E-29
Pg_Root8090_c0_seq1	| Symbols: | Ribosomal protein S14p/S29e family protein | chr4:16233395-16234114 REVERSE LENGTH=56	4.31E-21
Pg_Root8117_c0_seq1	| Symbols: PLA-I{beta]2 | alpha/beta-Hydrolases superfamily protein | chr4:9467563-9469116 FORWARD LENGTH=517	4.92E-51
Pg_Root8122_c0_seq1	| Symbols: | Protein kinase superfamily protein | chr4:15153396-15154846 REVERSE LENGTH=307	5.17E-07
Pg_Root8146_c0_seq1	| Symbols: EIF3E, TIF3E1, ATEIF3E-1, INT-6, ATINT6, INT6 | eukaryotic translation initiation factor 3E | chr3:21196786-21199073 REVERSE LENGTH=441	4.00E-18
Pg_Root8148_c0_seq1	| Symbols: | Phosphatidylinositol 3- and 4-kinase family protein | chr1:4677276-4679144 REVERSE LENGTH=622	1.01E-28
Pg_Root8151_c0_seq1	| Symbols: ATIPT1, IPT1 | isopentenyltransferase 1 | chr1:25668976-25670049 REVERSE LENGTH=357	4.86E-53
Pg_Root8175_c0_seq1	| Symbols: | Protein of unknown function (DUF1068) | chr2:13827849-13829135 FORWARD LENGTH=183	1.65E-46
Pg_Root8184_c0_seq1	| Symbols: CRT1, CRT1a, AtCRT1a | calreticulin 1a | chr1:21090022-21092630 REVERSE LENGTH=424	5.78E-61
Pg_Root8190_c0_seq1	| Symbols: | HMG (high mobility group) box protein | chr4:6760898-6763272 REVERSE LENGTH=446	2.09E-06
Pg_Root8219_c0_seq1	| Symbols: SYP123, ATSYP123 | syntaxin of plants 123 | chr4:1466525-1467605 FORWARD LENGTH=305	1.38E-11
Pg_Root8227_c0_seq1	| Symbols: PSB28 | photosystem II reaction center PSB28 protein | chr4:14150008-14150933 FORWARD LENGTH=183	2.67E-15
Pg_Root8228_c0_seq1	| Symbols: | Cysteine proteinases superfamily protein | chr3:17905752-17907370 FORWARD LENGTH=364	1.86E-07
Pg_Root8234_c0_seq1	| Symbols: | Ribosomal protein S10p/S20e family protein | chr3:4220310-4221526 REVERSE LENGTH=191	8.01E-24
Pg_Root8245_c0_seq1	| Symbols: | RNA-binding (RRM/RBD/RNP motifs) family protein | chr5:24140235-24141410 FORWARD LENGTH=211	2.98E-09
Pg_Root8280_c0_seq1	| Symbols: HSP60-2 | heat shock protein 60-2 | chr2:14075093-14078568 REVERSE LENGTH=585	2.89E-18
Pg_Root8349_c0_seq1	| Symbols: | Acyl-ACP thioesterase | chr4:7617739-7619355 FORWARD LENGTH=367	8.08E-06
Pg_Root8407_c0_seq1	| Symbols: EIF3G1, ATEIF3G1 | eukaryotic translation initiation factor 3G1 | chr3:3578536-3580366 FORWARD LENGTH=321	3.68E-10
Pg_Root8412_c0_seq1	| Symbols: | Transcription initiation factor TFIIE, beta subunit | chr4:10982683-10984039 REVERSE LENGTH=286	3.34E-13
Pg_Root8423_c0_seq1	| Symbols: | Galactose mutarotase-like superfamily protein | chr3:17634971-17636998 FORWARD LENGTH=358	7.51E-68
Pg_Root8475_c0_seq1	| Symbols: NTMC2TYPE4, NTMC2T4 | Calcium-dependent lipid-binding (CaLB domain) family protein | chr3:22597485-22600932 FORWARD LENGTH=510	8.07E-07
Pg_Root8499_c0_seq1	| Symbols: | Ribosomal L5P family protein | chr4:544166-545480 REVERSE LENGTH=262	3.69E-40
Pg_Root8500_c0_seq1	| Symbols: GLIP7 | GDSL-motif lipase 7 | chr5:5124684-5126155 REVERSE LENGTH=364	3.36E-69
Pg_Root8508_c0_seq1	| Symbols: ARI2, ATARI2 | RING/U-box superfamily protein | chr2:6987367-6989822 REVERSE LENGTH=593	7.66E-06
Pg_Root8521_c0_seq1	| Symbols: ATHVA22E, HVA22E | HVA22 homologue E | chr5:20633442-20634502 REVERSE LENGTH=116	5.66E-09
Pg_Root8530_c0_seq1	| Symbols: ATGLR3.4, GLR3.4, GLUR3 | glutamate receptor 3.4 | chr1:1505642-1509002 FORWARD LENGTH=959	5.09E-19
Pg_Root8614_c0_seq1	| Symbols: RS31a, At-RS31a | RNA-binding (RRM/RBD/RNP motifs) family protein | chr2:19136769-19138492 REVERSE LENGTH=250	2.42E-12
Pg_Root8635_c0_seq1	| Symbols: RPL18 | ribosomal protein L18 | chr3:1621511-1622775 FORWARD LENGTH=187	1.24E-19
Pg_Root8656_c0_seq1	| Symbols: | RGPR-related | chr5:19264675-19270487 FORWARD LENGTH=1361	9.68E-33
Pg_Root8721_c0_seq1	| Symbols: TXR1 | Protein Transporter, Pam16 | chr3:21909266-21910519 REVERSE LENGTH=116	5.36E-06
Pg_Root8756_c0_seq1	| Symbols: EMB3010, RPS6B | Ribosomal protein S6e | chr5:3258734-3260142 REVERSE LENGTH=249	5.61E-08
Pg_Root8837_c0_seq1	| Symbols: | Thymidine kinase | chr5:7741979-7742827 FORWARD LENGTH=282	5.99E-19
Pg_Root8852_c0_seq1	| Symbols: IIL1, ATLEUC1 | isopropyl malate isomerase large subunit 1 | chr4:7804194-7807789 REVERSE LENGTH=509	4.01E-41
Pg_Root8894_c0_seq1	| Symbols: PDR3, ATPDR3 | pleiotropic drug resistance 3 | chr2:12760139-12766455 FORWARD LENGTH=1426	8.34E-29
Pg_Root8905_c0_seq1	| Symbols: ATMAP4K ALPHA1 | Protein kinase superfamily protein | chr1:19814386-19819233 FORWARD LENGTH=680	3.62E-16
Pg_Root8942_c0_seq1	| Symbols: | CBS domain-containing protein with a domain of unknown function (DUF21) | chr2:6182362-6184648 REVERSE LENGTH=423	2.11E-09
Pg_Root8956_c0_seq1	| Symbols: EIF3C | eukaryotic translation initiation factor 3C | chr3:20833790-20836820 REVERSE LENGTH=900	6.27E-39
Pg_Root8985_c0_seq1	| Symbols: RPL3B, ARP2 | R-protein L3 B | chr1:22720833-22722402 REVERSE LENGTH=390	1.06E-54
Pg_Root9015_c0_seq1	| Symbols: | Ribosomal protein L12/ ATP-dependent Clp protease adaptor protein ClpS family protein | chr1:25778058-25779083 REVERSE LENGTH=129	4.54E-26
Pg_Root9019_c0_seq1	| Symbols: | Ribosomal protein L23/L15e family protein | chr4:9400156-9401315 REVERSE LENGTH=204	1.72E-45
Pg_Root9036_c0_seq1	| Symbols: P40, AP40, RP40, RPSAA | 40s ribosomal protein SA | chr1:27243148-27244842 REVERSE LENGTH=294	6.53E-36
Pg_Root9049_c0_seq1	| Symbols: ATACA7, ACA7 | alpha carbonic anhydrase 7 | chr1:2517022-2518546 REVERSE LENGTH=275	4.24E-24
Pg_Root9080_c0_seq1	| Symbols: PDIL1-4 | PDI-like 1-4 | chr5:24371141-24373993 REVERSE LENGTH=533	1.10E-13
Pg_Root9118_c0_seq1	| Symbols: ATGCN1, GCN1 | ABC transporter family protein | chr5:24453760-24455767 REVERSE LENGTH=595	6.28E-32
Pg_Root9128_c0_seq1	| Symbols: HSP81-1, ATHS83, HSP81.1, HSP83, ATHSP90.1, AtHsp90-1, HSP90.1 | heat shock protein 90.1 | chr5:21352542-21355147 FORWARD LENGTH=705	1.51E-25
Pg_Root9180_c0_seq1	| Symbols: ATGRP2B, ATCSP4, GRP2B | glycine-rich protein 2B | chr2:9036983-9037588 REVERSE LENGTH=201	3.51E-11
Pg_Root9185_c0_seq1	| Symbols: AGL62 | AGAMOUS-like 62 | chr5:24306329-24307520 FORWARD LENGTH=299	6.81E-13
Pg_Root9249_c0_seq1	| Symbols: COX3 | cytochrome c oxidase subunit 3 | chrM:218280-219077 FORWARD LENGTH=265	3.66E-14
Pg_Root9293_c0_seq1	| Symbols: SQN, CYP40 | peptidyl-prolyl cis-trans isomerase / cyclophilin-40 (CYP40) / rotamase | chr2:6878144-6880743 REVERSE LENGTH=361	1.40E-27
Pg_Root9444_c0_seq1	| Symbols: | Ribosomal protein S12/S23 family protein | chr5:693280-694396 REVERSE LENGTH=142	2.21E-70
Pg_Root9470_c0_seq1	| Symbols: STOP1 | C2H2 and C2HC zinc fingers superfamily protein | chr1:12551002-12552501 FORWARD LENGTH=499	4.86E-20
Pg_Root9475_c0_seq1	| Symbols: ATBCAT-2, BCAT-2 | branched-chain amino acid transaminase 2 | chr1:3288672-3290164 FORWARD LENGTH=318	9.20E-19
Pg_Root9484_c0_seq1	| Symbols: | Ribosomal protein S25 family protein | chr4:16504381-16505339 REVERSE LENGTH=108	1.10E-09
Pg_Root9525_c0_seq1	| Symbols: FAD8 | fatty acid desaturase 8 | chr5:1664331-1666345 FORWARD LENGTH=435	2.97E-30
Pg_Root9529_c0_seq1	| Symbols: ATPLDDELTA, PLDDELTA | phospholipase D delta | chr4:16956681-16959875 REVERSE LENGTH=693	1.05E-36
Pg_Root9541_c0_seq1	| Symbols: | Ribosomal protein L13e family protein | chr5:8064176-8065081 REVERSE LENGTH=206	3.29E-28
Pg_Root9552_c0_seq1	| Symbols: | Protein kinase superfamily protein | chr2:13096399-13098285 FORWARD LENGTH=366	4.35E-41
Pg_Root9571_c0_seq1	| Symbols: | Ribosomal protein L34e superfamily protein | chr1:9315640-9316681 REVERSE LENGTH=120	7.63E-37
Pg_Root9576_c0_seq1	| Symbols: | Saposin-like aspartyl protease family protein | chr4:2225232-2227746 FORWARD LENGTH=504	1.16E-09
Pg_Root9606_c0_seq1	| Symbols: LAC17, ATLAC17 | laccase 17 | chr5:24168072-24170223 FORWARD LENGTH=577	7.35E-22
Pg_Root9681_c0_seq1	| Symbols: ORF158 | DNA/RNA polymerases superfamily protein | chrM:235916-236392 FORWARD LENGTH=158	5.32E-08
Pg_Root9682_c0_seq1	| Symbols: GPA1, GP ALPHA 1, ATGPA1 | G protein alpha subunit 1 | chr2:11198087-11200822 FORWARD LENGTH=383	1.24E-06
Pg_Root9693_c0_seq1	| Symbols: | Major Facilitator Superfamily with SPX (SYG1/Pho81/XPR1) domain-containing protein | chr4:12048240-12050984 REVERSE LENGTH=699	5.68E-159
Pg_Root9701_c0_seq1	| Symbols: YUC2 | Flavin-binding monooxygenase family protein | chr4:7721840-7723616 REVERSE LENGTH=415	4.61E-37
Pg_Root9767_c0_seq1	| Symbols: RPL3B, ARP2 | R-protein L3 B | chr1:22720833-22722402 REVERSE LENGTH=390	1.28E-23
Pg_Root9845_c0_seq1	| Symbols: RPL14 | ribosomal protein L14 | chrC:80696-81064 REVERSE LENGTH=122	8.41E-18
Pg_Root9846_c0_seq1	| Symbols: | GTP binding Elongation factor Tu family protein | chr1:2459014-2460458 FORWARD LENGTH=372	3.85E-43
Pg_Root9854_c0_seq1	| Symbols: | Neutral/alkaline non-lysosomal ceramidase | chr2:15906862-15909867 FORWARD LENGTH=757	2.32E-36
Pg_Root9932_c0_seq1	| Symbols: YAB5 | plant-specific transcription factor YABBY family protein | chr2:11303923-11306739 REVERSE LENGTH=164	4.33E-07
Pg_Root9958_c0_seq1	| Symbols: ATELF5A-3, ELF5A-3 | eukaryotic elongation factor 5A-3 | chr1:26089301-26090194 FORWARD LENGTH=158	2.27E-28
Pg_Root9988_c0_seq1	| Symbols: RHS8 | root hair specific 8 | chr1:23532523-23534517 FORWARD LENGTH=664	0
Pg_Root10035_c0_seq1	| Symbols: ARF3, ARL1, ATARL1 | ADP-ribosylation factor 3 | chr2:10562822-10564742 FORWARD LENGTH=135	2.13E-11
Pg_Root10046_c0_seq1	| Symbols: | Plant protein of unknown function (DUF827) | chr2:16910425-16912444 FORWARD LENGTH=518	8.17E-38
Pg_Root10073_c0_seq1	| Symbols: | Initiation factor eIF-4 gamma, MA3 | chr4:14958687-14960012 REVERSE LENGTH=263	3.31E-08
Pg_Root10079_c0_seq1	| Symbols: BTF3, ATBTF3 | basic transcription factor 3 | chr1:6152572-6153425 REVERSE LENGTH=165	1.31E-06
Pg_Root10086_c0_seq1	| Symbols: | Translation elongation factor EF1B, gamma chain | chr1:3120162-3122152 FORWARD LENGTH=265	4.80E-17
Pg_Root10098_c0_seq1	| Symbols: COB | apocytochrome b | chrM:60235-61416 FORWARD LENGTH=393	2.90E-09
Pg_Root10177_c0_seq2	| Symbols: | unknown protein; FUNCTIONS IN: molecular_function unknown; INVOLVED IN: biological_process unknown; LOCATED IN: endomembrane system; EXPRESSED IN: 23 plant structures; EXPRESSED DURING: 13 growth stages; CONTAINS InterPro DOMAIN/s: Protein of unknown function DUF1365 (InterPro:IPR010775); Has 35333 Blast hits to 34131 proteins in 2444 species: Archae - 798; Bacteria - 22429; Metazoa …	7.75E-102
Pg_Root10184_c0_seq1	| Symbols: MEE5, CLO, GFA1 | Ribosomal protein S5/Elongation factor G/III/V family protein | chr1:1900524-1904583 FORWARD LENGTH=987	1.72E-28
Pg_Root10201_c0_seq1	| Symbols: | binding | chr5:19317899-19327014 FORWARD LENGTH=1607	2.62E-09
Pg_Root10211_c0_seq1	| Symbols: | Ribosomal protein S5 domain 2-like superfamily protein | chr5:6090128-6090693 REVERSE LENGTH=139	8.95E-16
Pg_Root10233_c0_seq1	| Symbols: ENODL20, AtENODL20 | early nodulin-like protein 20 | chr2:11535670-11536251 FORWARD LENGTH=163	1.21E-20
Pg_Root10251_c0_seq2	| Symbols: CRK8 | cysteine-rich RLK (RECEPTOR-like protein kinase) 8 | chr4:12129485-12134086 FORWARD LENGTH=1262	1.16E-30
Pg_Root10253_c0_seq1	| Symbols: ATMS3, MS3 | methionine synthase 3 | chr5:7124397-7128353 REVERSE LENGTH=812	4.05E-45
Pg_Root10320_c0_seq1	| Symbols: | Translation elongation factor EF1B, gamma chain | chr1:21377873-21380114 FORWARD LENGTH=413	1.06E-48
Pg_Root10328_c0_seq1	| Symbols: ASK2, SKP1B | E3 ubiquitin ligase SCF complex subunit SKP1/ASK1 family protein | chr5:16854495-16855516 REVERSE LENGTH=171	8.78E-43
Pg_Root10338_c0_seq1	| Symbols: | Plant L-ascorbate oxidase | chr5:7168312-7170719 FORWARD LENGTH=573	1.19E-28
Pg_Root10339_c0_seq1	| Symbols: | Leucine-rich repeat (LRR) family protein | chr3:9344532-9346301 REVERSE LENGTH=475	1.07E-92
Pg_Root10365_c0_seq1	| Symbols: | Ribosomal protein S3Ae | chr4:16548724-16550222 FORWARD LENGTH=262	1.68E-46
Pg_Root10407_c0_seq1	| Symbols: RPL16 | ribosomal protein L16 | chrC:81189-82652 REVERSE LENGTH=135	5.85E-44
Pg_Root10462_c0_seq1	| Symbols: AVA-P2, AVA-2PE, ATVHA-C2 | ATPase, F0/V0 complex, subunit C protein | chr1:6913317-6914322 FORWARD LENGTH=165	1.13E-10
Pg_Root10497_c0_seq1	| Symbols: DRIP2 | DREB2A-interacting protein 2 | chr2:13026444-13030363 FORWARD LENGTH=420	8.00E-37
Pg_Root10500_c0_seq1	| Symbols: | Alba DNA/RNA-binding protein | chr3:1255660-1256739 REVERSE LENGTH=164	2.27E-18
Pg_Root10521_c0_seq1	| Symbols: WIT1 | WPP domain-interacting protein 1 | chr5:3633971-3636418 FORWARD LENGTH=703	6.11E-23
Pg_Root10562_c1_seq1	| Symbols: ALIS1 | ALA-interacting subunit 1 | chr3:4049739-4051561 FORWARD LENGTH=350	3.09E-51
Pg_Root10569_c0_seq1	| Symbols: RAB6, ATRABH1B, ATRAB6A, RAB6A | Ras-related small GTP-binding family protein | chr2:18411778-18413883 REVERSE LENGTH=208	3.18E-43
Pg_Root10578_c0_seq1	| Symbols: | Calcium-binding EF-hand family protein | chr3:6326180-6327476 FORWARD LENGTH=175	1.45E-26
Pg_Root10588_c0_seq1	| Symbols: | Leucine-rich repeat (LRR) family protein | chr5:18444798-18448952 FORWARD LENGTH=1210	3.74E-42
Pg_Root10595_c0_seq1	| Symbols: | Ribosomal L28 family | chr2:14173620-14174380 FORWARD LENGTH=143	1.04E-10
Pg_Root10618_c0_seq1	| Symbols: | ATPase, F1 complex, alpha subunit protein | chr2:3361474-3364028 FORWARD LENGTH=777	2.29E-24
Pg_Root10630_c0_seq1	| Symbols: AVP1, ATAVP3, AVP-3, AtVHP1;1 | Inorganic H pyrophosphatase family protein | chr1:5399115-5402185 FORWARD LENGTH=642	3.78E-88
Pg_Root10639_c0_seq1	| Symbols: | Heat shock protein 70 (Hsp 70) family protein | chr5:550296-552565 REVERSE LENGTH=653	1.91E-60
Pg_Root10641_c0_seq1	| Symbols: | RNA-directed DNA polymerase (reverse transcriptase)-related family protein | chr3:8789471-8793208 FORWARD LENGTH=746	1.06E-15
Pg_Root10643_c0_seq1	| Symbols: | Leucine-rich repeat (LRR) family protein | chr1:852681-853874 FORWARD LENGTH=397	8.07E-39
Pg_Root10660_c0_seq1	| Symbols: | Granulin repeat cysteine protease family protein | chr5:17269784-17272117 REVERSE LENGTH=463	4.33E-17
Pg_Root10683_c0_seq1	| Symbols: | Concanavalin A-like lectin protein kinase family protein | chr3:20600019-20602073 REVERSE LENGTH=684	2.72E-06
Pg_Root10718_c0_seq1	| Symbols: | Ribosomal protein S21e | chr5:9807541-9808048 REVERSE LENGTH=82	7.63E-17
Pg_Root10728_c0_seq1	| Symbols: Hop3 | stress-inducible protein, putative | chr4:7339024-7341239 REVERSE LENGTH=530	4.14E-14
Pg_Root10742_c0_seq1	| Symbols: FLP1, YRE, CER3, WAX2 | Fatty acid hydroxylase superfamily | chr5:23420589-23423832 FORWARD LENGTH=632	5.47E-89
Pg_Root10777_c0_seq1	| Symbols: | Adenine nucleotide alpha hydrolases-like superfamily protein | chr1:25972132-25973243 REVERSE LENGTH=209	4.41E-42
Pg_Root10794_c0_seq1	| Symbols: mtACP2 | mitochondrial acyl carrier protein 2 | chr1:24249088-24250366 REVERSE LENGTH=126	2.70E-07
Pg_Root10805_c0_seq1	| Symbols: EMB1374, CPSUFE, ATSUFE, SUFE1 | chloroplast sulfur E | chr4:13382456-13383571 REVERSE LENGTH=371	2.55E-57
Pg_Root10829_c0_seq1	| Symbols: DEGP2 | DEGP protease 2 | chr2:19618372-19622164 REVERSE LENGTH=606	6.12E-09
Pg_Root10831_c0_seq1	| Symbols: | Pectin lyase-like superfamily protein | chr1:504897-507099 REVERSE LENGTH=491	5.55E-73
Pg_Root10834_c0_seq1	| Symbols: | Major facilitator superfamily protein | chr5:6636460-6638590 FORWARD LENGTH=609	1.33E-140
Pg_Root10843_c0_seq1	| Symbols: | Ribosomal protein L31e family protein | chr4:13286026-13286553 FORWARD LENGTH=119	6.41E-33
Pg_Root10849_c0_seq1	| Symbols: MAT3 | methionine adenosyltransferase 3 | chr2:15479721-15480893 REVERSE LENGTH=390	0
Pg_Root10861_c0_seq1	| Symbols: | Protein phosphatase 2C family protein | chr5:8591407-8593601 REVERSE LENGTH=447	1.12E-09
Pg_Root10896_c0_seq1	| Symbols: CAM5 | calmodulin 5 | chr2:11532719-11533060 FORWARD LENGTH=113	5.26E-08
Pg_Root10896_c1_seq1	| Symbols: CAM1, TCH1, ACAM-1 | calmodulin 1 | chr5:15004769-15006117 REVERSE LENGTH=149	3.48E-07
Pg_Root10906_c0_seq1	| Symbols: emb2171 | Ribosomal protein L14p/L23e family protein | chr3:1167339-1168308 FORWARD LENGTH=140	8.04E-66
Pg_Root10935_c0_seq1	| Symbols: APM2, PEX13 | peroxin 13 | chr3:2411616-2413310 REVERSE LENGTH=304	6.84E-51
Pg_Root10946_c0_seq1	| Symbols: RPL16A | ribosomal protein large subunit 16A | chr2:17791794-17792946 FORWARD LENGTH=182	1.54E-58
Pg_Root10972_c0_seq1	| Symbols: | Cyclophilin-like peptidyl-prolyl cis-trans isomerase family protein | chr5:13360459-13361377 REVERSE LENGTH=245	1.96E-30
Pg_Root11000_c0_seq1	| Symbols: | Homeodomain-like transcriptional regulator | chr5:23783275-23784667 REVERSE LENGTH=288	5.59E-28
Pg_Root11001_c0_seq1	| Symbols: RPS7.1, RPS7 | Ribosomal protein S7p/S5e family protein | chrC:97478-97945 REVERSE LENGTH=155	2.19E-40
Pg_Root11052_c0_seq1	| Symbols: | unknown protein; FUNCTIONS IN: molecular_function unknown; INVOLVED IN: biological_process unknown; LOCATED IN: mitochondrion; EXPRESSED IN: 22 plant structures; EXPRESSED DURING: 13 growth stages; Has 1807 Blast hits to 1807 proteins in 277 species: Archae - 0; Bacteria - 0; Metazoa - 736; Fungi - 347; Plants - 385; Viruses - 0; Other Eukaryotes - 339 (source: NCBI BLink). | chr5:17…	1.61E-37
Pg_Root11075_c0_seq1	| Symbols: RPS12C, RPS12 | ribosomal protein S12C | chrC:97999-98793 REVERSE LENGTH=123	3.26E-42
Pg_Root11082_c0_seq1	| Symbols: ATGSTF8, ATGSTF5, GST6, GSTF8 | glutathione S-transferase phi 8 | chr2:19558213-19559266 FORWARD LENGTH=263	1.28E-43
Pg_Root11092_c0_seq1	| Symbols: RPL5B | ribosomal protein L5 B | chr5:15903484-15905185 FORWARD LENGTH=301	2.95E-42
Pg_Root11141_c0_seq1	| Symbols: | Haloacid dehalogenase-like hydrolase (HAD) superfamily protein | chr4:13262473-13266282 REVERSE LENGTH=1057	2.50E-32
Pg_Root11183_c0_seq1	| Symbols: CYP89A6 | cytochrome P450, family 87, subfamily A, polypeptide 6 | chr1:24123789-24125324 FORWARD LENGTH=511	6.16E-45
Pg_Root11187_c0_seq1	| Symbols: | Histone superfamily protein | chr5:3472591-3473349 REVERSE LENGTH=136	3.26E-21
Pg_Root11196_c0_seq1	| Symbols: ADK, ATPADK1 | adenosine kinase | chr2:15641991-15643318 FORWARD LENGTH=284	2.29E-09
Pg_Root11201_c0_seq1	| Symbols: ORF102 | RNA-directed DNA polymerase (reverse transcriptase) | chrM:310514-310882 FORWARD LENGTH=122	2.81E-10
Pg_Root11229_c0_seq1	| Symbols: ATP1 | ATP synthase subunit 1 | chrM:302166-303689 REVERSE LENGTH=507	2.14E-81
Pg_Root11234_c0_seq1	| Symbols: R1, RNR1, CLS8, ATRNR1 | ribonucleotide reductase 1 | chr2:9293529-9297580 FORWARD LENGTH=816	2.92E-33
Pg_Root11238_c0_seq1	| Symbols: scpl21 | serine carboxypeptidase-like 21 | chr3:9217832-9220836 FORWARD LENGTH=505	2.46E-54
Pg_Root11254_c0_seq1	| Symbols: HSP81-1, ATHS83, HSP81.1, HSP83, ATHSP90.1, AtHsp90-1, HSP90.1 | heat shock protein 90.1 | chr5:21352542-21355147 FORWARD LENGTH=705	7.91E-62
Pg_Root11261_c0_seq2	| Symbols: | RNA-directed DNA polymerase (reverse transcriptase)-related family protein | chr3:8789471-8793208 FORWARD LENGTH=746	4.83E-31
Pg_Root11322_c0_seq1	| Symbols: MAT3 | methionine adenosyltransferase 3 | chr2:15479721-15480893 REVERSE LENGTH=390	5.18E-63
Pg_Root11329_c0_seq1	| Symbols: JAZ2, TIFY10B | TIFY domain/Divergent CCT motif family protein | chr1:28148919-28150258 REVERSE LENGTH=249	5.95E-13
Pg_Root11352_c0_seq1	| Symbols: ATP1 | ATP synthase subunit 1 | chrM:302166-303689 REVERSE LENGTH=507	3.31E-62
Pg_Root11353_c1_seq1	| Symbols: | Tetratricopeptide repeat (TPR)-like superfamily protein | chr5:6814093-6815171 FORWARD LENGTH=290	1.37E-31
Pg_Root11390_c0_seq1	| Symbols: | Methylthiotransferase | chr4:17194746-17197054 REVERSE LENGTH=640	1.31E-27
Pg_Root11399_c0_seq1	| Symbols: | Domain of unknown function (DUF1726) ;Putative ATPase (DUF699) | chr3:21449560-21455834 FORWARD LENGTH=1028	1.21E-16
Pg_Root11436_c0_seq1	| Symbols: RPM1, RPS3 | NB-ARC domain-containing disease resistance protein | chr3:2226244-2229024 REVERSE LENGTH=926	2.34E-51
Pg_Root11454_c1_seq1	| Symbols: | NAD(P)-binding Rossmann-fold superfamily protein | chr3:791273-794553 FORWARD LENGTH=359	3.15E-06
Pg_Root11458_c0_seq1	| Symbols: CYP86A2, ATT1 | cytochrome P450, family 86, subfamily A, polypeptide 2 | chr4:160951-162778 FORWARD LENGTH=553	1.16E-24
Pg_Root11474_c0_seq1	| Symbols: 4CL3 | 4-coumarate:CoA ligase 3 | chr1:24167385-24171457 REVERSE LENGTH=561	5.57E-14
Pg_Root11492_c0_seq1	| Symbols: | Integrase-type DNA-binding superfamily protein | chr3:8289647-8290066 REVERSE LENGTH=139	1.20E-23
Pg_Root11511_c0_seq1	| Symbols: GMD1 | GDP-D-mannose 4,6-dehydratase 1 | chr5:26476434-26477519 FORWARD LENGTH=361	1.19E-36
Pg_Root11514_c0_seq1	| Symbols: MLO6 | Seven transmembrane MLO family protein | chr1:22708875-22711488 REVERSE LENGTH=521	1.06E-171
Pg_Root11517_c0_seq1	| Symbols: | S-adenosyl-L-methionine-dependent methyltransferases superfamily protein | chr1:8676440-8677159 REVERSE LENGTH=239	6.29E-112
Pg_Root11519_c0_seq1	| Symbols: APX1, MEE6, CS1, ATAPX1, ATAPX01 | ascorbate peroxidase 1 | chr1:2438005-2439435 FORWARD LENGTH=250	9.54E-08
Pg_Root11575_c1_seq1	| Symbols: NRT1.7 | nitrate transporter 1.7 | chr1:26316208-26320097 FORWARD LENGTH=620	1.24E-98
Pg_Root11579_c0_seq1	| Symbols: CYP71A19 | cytochrome P450, family 71, subfamily A, polypeptide 19 | chr4:7740681-7742670 FORWARD LENGTH=490	2.65E-31
Pg_Root11583_c0_seq1	| Symbols: | Ribosomal protein S5 family protein | chr1:21770021-21771217 REVERSE LENGTH=284	3.14E-106
Pg_Root11597_c0_seq1	| Symbols: P40, AP40, RP40, RPSAA | 40s ribosomal protein SA | chr1:27243148-27244842 REVERSE LENGTH=294	2.41E-52
Pg_Root11599_c0_seq1	| Symbols: | GroES-like zinc-binding dehydrogenase family protein | chr5:8495035-8497245 REVERSE LENGTH=381	3.06E-12
Pg_Root11621_c0_seq1	| Symbols: MDH | malate dehydrogenase | chr3:17513657-17514868 FORWARD LENGTH=403	5.14E-100
Pg_Root11624_c0_seq1	| Symbols: | UDP-Glycosyltransferase superfamily protein | chr5:21919819-21921180 REVERSE LENGTH=453	3.49E-50
Pg_Root11635_c0_seq1	| Symbols: | Glutaredoxin family protein | chr5:1974659-1975378 REVERSE LENGTH=239	8.22E-62
Pg_Root11636_c0_seq1	| Symbols: HSP70, ATHSP70 | heat shock protein 70 | chr3:3991487-3993689 REVERSE LENGTH=650	1.35E-06
Pg_Root11644_c0_seq1	| Symbols: AAC3, ATAAC3 | ADP/ATP carrier 3 | chr4:14041486-14042781 REVERSE LENGTH=379	1.74E-101
Pg_Root11664_c0_seq1	| Symbols: FIM2, FIM5 | fimbrin-like protein 2 | chr5:13872833-13876432 REVERSE LENGTH=687	3.59E-37
Pg_Root11713_c0_seq1	| Symbols: | Ribosomal protein L13e family protein | chr5:8064176-8065081 REVERSE LENGTH=206	2.48E-37
Pg_Root11735_c0_seq1	| Symbols: BETA-TIP | beta-tonoplast intrinsic protein | chr1:6130209-6131442 FORWARD LENGTH=267	5.14E-16
Pg_Root11769_c0_seq1	| Symbols: | Protein of unknown function, DUF599 | chr5:18681533-18682459 FORWARD LENGTH=248	4.19E-72
Pg_Root11771_c0_seq1	| Symbols: | FKBP-like peptidyl-prolyl cis-trans isomerase family protein | chr4:10772579-10773933 REVERSE LENGTH=229	1.74E-29
Pg_Root11791_c0_seq1	| Symbols: | MATE efflux family protein | chr5:21289042-21291749 REVERSE LENGTH=486	6.30E-44
Pg_Root11833_c0_seq1	| Symbols: RACK1B_AT | receptor for activated C kinase 1B | chr1:17981977-17983268 REVERSE LENGTH=326	1.88E-37
Pg_Root11887_c0_seq1	| Symbols: | Papain family cysteine protease | chr3:20354402-20356127 FORWARD LENGTH=367	1.59E-13
Pg_Root11998_c0_seq1	| Symbols: PWD, OK1, ATGWD3 | catalytics;carbohydrate kinases;phosphoglucan, water dikinases | chr5:9261580-9266463 FORWARD LENGTH=865	1.25E-22
Pg_Root12031_c0_seq1	| Symbols: CLPP5, NCLPP5, NCLPP1 | nuclear encoded CLP protease 5 | chr1:538000-539805 FORWARD LENGTH=298	3.17E-61
Pg_Root12048_c0_seq1	| Symbols: AAC1 | ADP/ATP carrier 1 | chr3:2605706-2607030 REVERSE LENGTH=381	1.07E-21
Pg_Root12110_c0_seq1	| Symbols: | Ribosomal protein L32e | chr4:10035715-10036475 REVERSE LENGTH=133	2.21E-32
Pg_Root12120_c0_seq1	| Symbols: | Aldolase superfamily protein | chr5:963389-964982 REVERSE LENGTH=393	5.23E-23
Pg_Root12127_c0_seq1	| Symbols: | adenylate kinase family protein | chr5:13419278-13423381 FORWARD LENGTH=580	7.80E-53
Pg_Root12134_c0_seq1	| Symbols: CRK8 | cysteine-rich RLK (RECEPTOR-like protein kinase) 8 | chr4:12129485-12134086 FORWARD LENGTH=1262	1.65E-31
Pg_Root12159_c0_seq1	| Symbols: HD1, ATHD1, HDA1, RPD3A, HDA19, ATHDA19 | histone deacetylase 1 | chr4:17896493-17899057 REVERSE LENGTH=501	2.77E-65
Pg_Root12188_c0_seq1	| Symbols: | Polynucleotidyl transferase, ribonuclease H-like superfamily protein | chr3:153650-155439 REVERSE LENGTH=294	5.95E-61
Pg_Root12253_c0_seq1	| Symbols: ACX1, ATACX1 | acyl-CoA oxidase 1 | chr4:9424930-9428689 REVERSE LENGTH=664	2.80E-32
Pg_Root12324_c0_seq1	| Symbols: ESR1, DRN | Integrase-type DNA-binding superfamily protein | chr1:4429791-4430777 FORWARD LENGTH=328	8.30E-09
Pg_Root12366_c0_seq1	| Symbols: | GTP binding Elongation factor Tu family protein | chr5:24289226-24290577 FORWARD LENGTH=400	8.25E-17
Pg_Root12460_c0_seq1	| Symbols: | Ribosomal RNA processing Brix domain protein | chr3:8480147-8481873 FORWARD LENGTH=314	3.14E-10
Pg_Root12530_c0_seq1	| Symbols: ORF158 | DNA/RNA polymerases superfamily protein | chrM:235916-236392 FORWARD LENGTH=158	1.82E-13
Pg_Root12560_c0_seq2	| Symbols: CRR23 | inorganic carbon transport protein-related | chr1:26687267-26688201 FORWARD LENGTH=191	1.58E-36
Pg_Root12734_c0_seq1	| Symbols: | Protein of unknown function (DUF674) | chr5:17353077-17354765 REVERSE LENGTH=512	1.24E-07
Pg_Root12760_c0_seq1	| Symbols: | Ribosomal protein S19 family protein | chr5:2954044-2954850 REVERSE LENGTH=150	7.56E-66
Pg_Root12799_c0_seq1	| Symbols: ATGCN1, GCN1 | ABC transporter family protein | chr5:24453760-24455767 REVERSE LENGTH=595	4.57E-29
Pg_Root12924_c0_seq1	| Symbols: | Translation elongation factor EF1B/ribosomal protein S6 family protein | chr2:7872636-7873713 FORWARD LENGTH=231	1.02E-21
Pg_Root12943_c0_seq1	| Symbols: GDH1 | glutamate dehydrogenase 1 | chr5:6006172-6008248 FORWARD LENGTH=411	2.52E-15
Pg_Root12971_c0_seq1	| Symbols: ERF1, ATERF1 | ethylene response factor 1 | chr3:8295705-8296361 FORWARD LENGTH=218	1.16E-16
Pg_Root13007_c0_seq1	| Symbols: ATTRX2, ATH2, ATTRXH2, TRXH2, TRX2 | thioredoxin 2 | chr5:15990885-15991881 REVERSE LENGTH=133	5.92E-17
Pg_Root13027_c0_seq1	| Symbols: scpl46 | serine carboxypeptidase-like 46 | chr2:14197866-14200536 REVERSE LENGTH=465	1.07E-06
Pg_Root13036_c0_seq1	| Symbols: | Calcineurin-like metallo-phosphoesterase superfamily protein | chr1:2152949-2154968 FORWARD LENGTH=389	4.68E-42
Pg_Root13095_c0_seq1	| Symbols: | Transducin/WD40 repeat-like superfamily protein | chr3:18413690-18415223 FORWARD LENGTH=317	1.72E-11
Pg_Root13146_c0_seq1	| Symbols: | 60S acidic ribosomal protein family | chr5:8369295-8369866 REVERSE LENGTH=111	6.96E-16
Pg_Root13173_c0_seq1	| Symbols: ACX5 | acyl-CoA oxidase 5 | chr2:14999962-15002892 FORWARD LENGTH=664	1.39E-11
Pg_Root13262_c0_seq1	| Symbols: ATCRT1 | RING/U-box superfamily protein | chr5:22818254-22819444 FORWARD LENGTH=396	2.71E-06
Pg_Root13272_c0_seq1	| Symbols: HSP81-2 | heat shock protein 81-2 | chr5:22686923-22689433 FORWARD LENGTH=728	5.39E-37
Pg_Root13372_c0_seq1	| Symbols: CYN | cyanase | chr3:8423238-8424415 REVERSE LENGTH=168	8.55E-33
Pg_Root13455_c0_seq1	| Symbols: ER-ANT1 | endoplasmic reticulum-adenine nucleotide transporter 1 | chr5:5729015-5730104 REVERSE LENGTH=306	1.80E-25
Pg_Root13558_c0_seq1	| Symbols: PDIL1-4 | PDI-like 1-4 | chr5:24371141-24373993 REVERSE LENGTH=533	6.54E-25
Pg_Root13582_c0_seq1	| Symbols: | Ribonuclease H-like superfamily protein | chr4:14333528-14335255 FORWARD LENGTH=575	1.54E-39
Pg_Root13703_c0_seq1	| Symbols: IBR3 | acyl-CoA dehydrogenase-related | chr3:2146534-2150654 FORWARD LENGTH=824	6.45E-17
Pg_Root13769_c0_seq1	| Symbols: ECH2, ATECH2 | enoyl-CoA hydratase 2 | chr1:28575236-28577637 REVERSE LENGTH=309	3.54E-20
Pg_Root13825_c0_seq1	| Symbols: Hsp81.4, AtHsp90.4 | HEAT SHOCK PROTEIN 81.4 | chr5:22677602-22680067 REVERSE LENGTH=699	6.22E-18
Pg_Root13869_c0_seq1	| Symbols: RAC3 | RAC-like 3 | chr4:16673176-16674540 FORWARD LENGTH=198	1.77E-40
Pg_Root13879_c0_seq1	| Symbols: ATALN, ALN | allantoinase | chr4:2522301-2525259 REVERSE LENGTH=506	5.44E-58
Pg_Root13903_c0_seq1	| Symbols: DOGT1, UGT73C5 | don-glucosyltransferase 1 | chr2:15423493-15424980 REVERSE LENGTH=495	2.09E-17
Pg_Root13960_c0_seq1	| Symbols: B ALPHA | protein phosphatase 2A 55 kDa regulatory subunit B alpha isoform | chr1:19164124-19169974 FORWARD LENGTH=603	9.40E-11
Pg_Root14012_c0_seq1	| Symbols: | ubiquinol-cytochrome C reductase UQCRX/QCR9-like family protein | chr3:19543146-19544167 REVERSE LENGTH=72	1.57E-24
Pg_Root14037_c0_seq1	| Symbols: DIS1, ARP3, ATARP3 | Actin-like ATPase superfamily protein | chr1:4495394-4498204 FORWARD LENGTH=427	1.42E-54
Pg_Root14178_c0_seq1	| Symbols: NDHF | NADH-Ubiquinone oxidoreductase (complex I), chain 5 protein | chrC:110398-112638 REVERSE LENGTH=746	3.36E-08
Pg_Root14180_c0_seq1	| Symbols: ATNOS1, NOS1, ATNOA1, NOA1, RIF1 | P-loop containing nucleoside triphosphate hydrolases superfamily protein | chr3:17483195-17486249 REVERSE LENGTH=561	1.36E-58
Pg_Root14242_c0_seq1	| Symbols: ATARCA, RACK1A_AT, RACK1A | Transducin/WD40 repeat-like superfamily protein | chr1:6222325-6223901 FORWARD LENGTH=327	8.96E-55
Pg_Root14326_c0_seq1	| Symbols: | unknown protein; FUNCTIONS IN: molecular_function unknown; INVOLVED IN: biological_process unknown; LOCATED IN: thylakoid, chloroplast thylakoid membrane, chloroplast, plastoglobule; EXPRESSED IN: 22 plant structures; EXPRESSED DURING: 13 growth stages; Has 97 Blast hits to 97 proteins in 46 species: Archae - 0; Bacteria - 65; Metazoa - 2; Fungi - 0; Plants - 28; Viruses - 0; Other E…	1.29E-16
Pg_Root14351_c0_seq1	| Symbols: | pescadillo-related | chr5:4680789-4684330 REVERSE LENGTH=590	1.23E-18
Pg_Root14373_c0_seq1	| Symbols: ORF102 | RNA-directed DNA polymerase (reverse transcriptase) | chrM:310514-310882 FORWARD LENGTH=122	3.95E-17
Pg_Root14429_c0_seq1	| Symbols: EIF4A-III | eukaryotic initiation factor 4A-III | chr3:6863790-6866242 FORWARD LENGTH=408	5.10E-34
Pg_Root14438_c0_seq1	| Symbols: UBA2A | UBP1-associated protein 2A | chr3:21050708-21052144 REVERSE LENGTH=478	4.05E-11
Pg_Root14467_c0_seq1	| Symbols: | Inositol monophosphatase family protein | chr1:16468184-16470347 FORWARD LENGTH=341	1.64E-21
Pg_Root14476_c0_seq1	| Symbols: | Ribosomal protein L24e family protein | chr2:18501034-18502128 REVERSE LENGTH=159	1.10E-50
Pg_Root14709_c0_seq1	| Symbols: VAT1 | VALINE-TOLERANT 1 | chr5:5333874-5337387 FORWARD LENGTH=477	4.15E-48
Pg_Root14717_c0_seq1	| Symbols: PTAC8, TMP14, PSAP, PSI-P | photosystem I P subunit | chr2:19243729-19244870 FORWARD LENGTH=174	8.22E-49
Pg_Root14730_c0_seq1	| Symbols: ACBP2 | acyl-CoA binding protein 2 | chr4:13847774-13849629 FORWARD LENGTH=354	7.28E-08
Pg_Root14733_c0_seq1	| Symbols: HSP81-2 | heat shock protein 81-2 | chr5:22686923-22689433 FORWARD LENGTH=728	7.98E-55
Pg_Root14753_c0_seq1	| Symbols: emb1473 | Ribosomal protein L13 family protein | chr1:29575997-29577406 FORWARD LENGTH=241	8.00E-17
Pg_Root14835_c0_seq1	| Symbols: | TCP-1/cpn60 chaperonin family protein | chr3:528806-532457 REVERSE LENGTH=535	8.04E-31
Pg_Root14874_c0_seq1	| Symbols: CAC3 | acetyl Co-enzyme a carboxylase carboxyltransferase alpha subunit | chr2:15917612-15920749 FORWARD LENGTH=769	2.22E-54
Pg_Root14910_c0_seq1	| Symbols: RD19, RD19A | Papain family cysteine protease | chr4:18215826-18217326 REVERSE LENGTH=368	5.53E-12
Pg_Root14933_c0_seq1	| Symbols: ALDH6B2 | aldehyde dehydrogenase 6B2 | chr2:5977727-5981489 REVERSE LENGTH=498	4.47E-33
Pg_Root14949_c0_seq1	| Symbols: scpl20 | serine carboxypeptidase-like 20 | chr4:7550576-7553051 REVERSE LENGTH=497	1.14E-16
Pg_Root14969_c0_seq1	| Symbols: | Glutaredoxin family protein | chr5:6938652-6939665 FORWARD LENGTH=135	6.18E-24
Pg_Root15037_c0_seq1	| Symbols: | 60S acidic ribosomal protein family | chr5:8369295-8369866 REVERSE LENGTH=111	4.34E-14
Pg_Root15050_c0_seq1	| Symbols: VLN2, ATVLN2 | villin 2 | chr2:17410962-17416878 REVERSE LENGTH=976	1.17E-24
Pg_Root15064_c0_seq1	| Symbols: ATHSFA2, HSFA2 | heat shock transcription factor A2 | chr2:11135856-11137217 FORWARD LENGTH=345	7.11E-29
Pg_Root15072_c0_seq1	| Symbols: CLPC, ATHSP93-V, HSP93-V, DCA1, CLPC1 | CLPC homologue 1 | chr5:20715710-20719800 REVERSE LENGTH=929	2.91E-08
Pg_Root15180_c0_seq1	| Symbols: FMO GS-OX2 | flavin-monooxygenase glucosinolate S-oxygenase 2 | chr1:23151870-23155427 FORWARD LENGTH=457	9.05E-59
Pg_Root15189_c0_seq1	| Symbols: CP29 | chloroplast RNA-binding protein 29 | chr3:19819738-19821423 REVERSE LENGTH=342	1.44E-13
Pg_Root15194_c0_seq2	| Symbols: | Translation protein SH3-like family protein | chr5:26937970-26938410 REVERSE LENGTH=146	3.63E-51
Pg_Root15195_c0_seq1	| Symbols: | Ribosomal protein L2 family | chr4:17097613-17098656 FORWARD LENGTH=258	5.15E-55
Pg_Root15222_c0_seq1	| Symbols: GAE6 | UDP-D-glucuronate 4-epimerase 6 | chr3:8603645-8605027 FORWARD LENGTH=460	2.88E-40
Pg_Root15222_c1_seq1	| Symbols: GAE6 | UDP-D-glucuronate 4-epimerase 6 | chr3:8603645-8605027 FORWARD LENGTH=460	1.91E-58
Pg_Root15262_c0_seq1	| Symbols: | Cystathionine beta-synthase (CBS) protein | chr1:5274368-5275499 FORWARD LENGTH=352	7.46E-15
Pg_Root15276_c0_seq1	| Symbols: HTA13 | histone H2A 13 | chr3:7229472-7229963 FORWARD LENGTH=132	4.14E-53
Pg_Root15299_c0_seq1	| Symbols: AHP4 | HPT phosphotransmitter 4 | chr3:5554484-5555367 FORWARD LENGTH=127	6.96E-42
Pg_Root15300_c0_seq1	| Symbols: | Small nuclear ribonucleoprotein family protein | chr5:17927505-17928269 FORWARD LENGTH=254	1.10E-31
Pg_Root15309_c0_seq1	| Symbols: PAB2, PABP2, ATPAB2 | poly(A) binding protein 2 | chr4:16336732-16339892 FORWARD LENGTH=629	1.75E-09
Pg_Root15381_c0_seq1	| Symbols: | TRAF-like family protein | chr3:7105481-7107079 FORWARD LENGTH=379	1.45E-33
Pg_Root15403_c0_seq1	| Symbols: ATAMT2, AMT2;1, AMT2 | ammonium transporter 2 | chr2:16039672-16041864 REVERSE LENGTH=359	1.09E-27
Pg_Root15420_c0_seq1	| Symbols: | Ribosomal protein S5/Elongation factor G/III/V family protein | chr3:4112999-4115708 FORWARD LENGTH=820	4.91E-36
Pg_Root15429_c0_seq1	| Symbols: | winged-helix DNA-binding transcription factor family protein | chr2:13045360-13046267 FORWARD LENGTH=202	1.22E-30
Pg_Root15474_c0_seq1	| Symbols: VHA-A | vacuolar ATP synthase subunit A | chr1:29660463-29664575 FORWARD LENGTH=623	1.59E-42
Pg_Root15475_c0_seq1	| Symbols: VDAC2, ATVDAC2 | voltage dependent anion channel 2 | chr5:26935223-26937123 FORWARD LENGTH=276	6.00E-85
Pg_Root15482_c0_seq1	| Symbols: | Plant self-incompatibility protein S1 family | chr5:1811938-1812393 FORWARD LENGTH=151	1.95E-07
Pg_Root15487_c0_seq1	| Symbols: | Ribosomal protein S4 | chr5:4935124-4936334 REVERSE LENGTH=198	4.57E-86
Pg_Root15490_c0_seq1	| Symbols: SKP1, ASK1, ATSKP1, SKP1A, UIP1 | S phase kinase-associated protein 1 | chr1:28516715-28517454 FORWARD LENGTH=160	4.34E-17
Pg_Root15511_c0_seq1	| Symbols: KCS9 | 3-ketoacyl-CoA synthase 9 | chr2:7051186-7052724 FORWARD LENGTH=512	4.16E-34
Pg_Root15565_c0_seq1	| Symbols: | Tetratricopeptide repeat (TPR)-like superfamily protein | chr3:10380513-10382593 REVERSE LENGTH=663	4.66E-21
Pg_Root15666_c0_seq1	| Symbols: | 60S acidic ribosomal protein family | chr5:8369295-8369866 REVERSE LENGTH=111	3.38E-12
Pg_Root15702_c0_seq1	| Symbols: PGIP1, ATPGIP1 | polygalacturonase inhibiting protein 1 | chr5:2132373-2133434 FORWARD LENGTH=330	4.08E-26
Pg_Root15710_c0_seq1	| Symbols: RPL14 | ribosomal protein L14 | chrC:80696-81064 REVERSE LENGTH=122	7.62E-17
Pg_Root15773_c0_seq1	| Symbols: H2B, HTB2 | histone B2 | chr5:7652130-7652567 REVERSE LENGTH=145	1.10E-45
Pg_Root15785_c0_seq1	| Symbols: STV1, RPL24B, RPL24 | Ribosomal protein L24e family protein | chr3:19660749-19661912 REVERSE LENGTH=163	1.96E-70
Pg_Root15804_c0_seq1	| Symbols: ATGPAT3, GPAT3 | glycerol-3-phosphate acyltransferase 3 | chr4:844597-846710 REVERSE LENGTH=520	7.01E-47
Pg_Root15860_c0_seq2	| Symbols: | zinc knuckle (CCHC-type) family protein | chr3:15509753-15512255 FORWARD LENGTH=551	4.00E-06
Pg_Root15883_c0_seq1	| Symbols: | Nascent polypeptide-associated complex (NAC), alpha subunit family protein | chr4:6478089-6479079 REVERSE LENGTH=211	3.80E-47
Pg_Root15894_c1_seq1	| Symbols: | vacuolar ATP synthase subunit D (VATD) / V-ATPase D subunit / vacuolar proton pump D subunit (VATPD) | chr3:21718495-21719280 REVERSE LENGTH=261	3.88E-52
Pg_Root15915_c0_seq1	| Symbols: CPN60A, CH-CPN60A, SLP | chaperonin-60alpha | chr2:11926603-11929184 FORWARD LENGTH=586	3.09E-93
Pg_Root15935_c0_seq1	| Symbols: ABIL4 | ABL interactor-like protein 4 | chr5:16811518-16813087 REVERSE LENGTH=279	2.64E-15
Pg_Root15981_c0_seq1	| Symbols: HSC70-1, HSP70-1, AT-HSC70-1, HSC70 | heat shock cognate protein 70-1 | chr5:554055-556334 REVERSE LENGTH=651	5.42E-44
Pg_Root15995_c1_seq1	| Symbols: CYP76C4 | cytochrome P450, family 76, subfamily C, polypeptide 4 | chr2:18773541-18775654 REVERSE LENGTH=511	7.49E-29
Pg_Root16017_c0_seq1	| Symbols: | Ribosomal protein S5 family protein | chr1:21770021-21771217 REVERSE LENGTH=284	8.07E-42
Pg_Root16019_c0_seq1	| Symbols: AAC2 | ADP/ATP carrier 2 | chr5:4336034-4337379 FORWARD LENGTH=385	7.13E-28
Pg_Root16023_c0_seq1	| Symbols: ATSPS4F | Sucrose-phosphate synthase family protein | chr4:6315033-6319785 FORWARD LENGTH=1050	4.47E-18
Pg_Root16024_c0_seq1	| Symbols: OASB | O-acetylserine (thiol) lyase B | chr2:18129604-18132322 REVERSE LENGTH=392	9.26E-45
Pg_Root16046_c0_seq1	| Symbols: PSBY, YCF32 | photosystem II BY | chr1:25394429-25394998 REVERSE LENGTH=189	2.02E-11
Pg_Root16053_c0_seq1	| Symbols: | PAS domain-containing protein tyrosine kinase family protein | chr1:25457345-25462436 FORWARD LENGTH=765	4.02E-22
Pg_Root16067_c0_seq1	| Symbols: APK, AKN1, ATAKN1, APK1 | APS kinase | chr2:6314128-6315501 FORWARD LENGTH=276	3.88E-09
Pg_Root16071_c0_seq2	| Symbols: ATCKX1, CKX1 | cytokinin oxidase/dehydrogenase 1 | chr2:17314626-17316861 FORWARD LENGTH=575	4.02E-36
Pg_Root16077_c0_seq1	| Symbols: ATCHX15, CHX15 | cation/hydrogen exchanger 15 | chr2:5678006-5680621 FORWARD LENGTH=821	2.15E-23
Pg_Root16091_c0_seq1	| Symbols: CESA6, IXR2, E112, PRC1 | cellulose synthase 6 | chr5:25881555-25886333 FORWARD LENGTH=1084	1.67E-36
Pg_Root16098_c0_seq1	| Symbols: MAM-L, MAM3, IMS2 | 2-isopropylmalate synthase 2 | chr5:7718203-7721634 FORWARD LENGTH=503	2.48E-47
Pg_Root16099_c0_seq1	| Symbols: LOS1 | Ribosomal protein S5/Elongation factor G/III/V family protein | chr1:20968245-20971077 REVERSE LENGTH=843	6.70E-60
Pg_Root16104_c0_seq2	| Symbols: | Ribosomal protein L7Ae/L30e/S12e/Gadd45 family protein | chr3:23242862-23244273 REVERSE LENGTH=256	1.40E-21
Pg_Root16150_c0_seq1	| Symbols: CAT2 | catalase 2 | chr4:16700937-16703215 REVERSE LENGTH=492	8.27E-09
Pg_Root16156_c0_seq1	| Symbols: ATS1, CLO1, ATPXG1 | seed gene 1 | chr4:13473791-13475278 REVERSE LENGTH=245	2.72E-47
Pg_Root16176_c0_seq1	| Symbols: | Lactate/malate dehydrogenase family protein | chr1:1189418-1191267 REVERSE LENGTH=332	1.31E-24
Pg_Root16178_c0_seq1	| Symbols: BAM1 | Leucine-rich receptor-like protein kinase family protein | chr5:26281826-26284945 FORWARD LENGTH=1003	1.05E-45
Pg_Root16190_c0_seq1	| Symbols: | Granulin repeat cysteine protease family protein | chr3:6723024-6724768 FORWARD LENGTH=452	4.14E-44
Pg_Root16224_c0_seq1	| Symbols: UBQ11 | ubiquitin 11 | chr4:2588271-2588960 REVERSE LENGTH=153	4.42E-08
Pg_Root16230_c0_seq2	| Symbols: FAH1, CYP84A1 | ferulic acid 5-hydroxylase 1 | chr4:17137584-17139619 REVERSE LENGTH=520	4.64E-97
Pg_Root16246_c0_seq1	| Symbols: | unknown protein; INVOLVED IN: biological_process unknown; LOCATED IN: chloroplast; EXPRESSED IN: 22 plant structures; EXPRESSED DURING: 13 growth stages; Has 74 Blast hits to 74 proteins in 29 species: Archae - 0; Bacteria - 19; Metazoa - 0; Fungi - 0; Plants - 49; Viruses - 0; Other Eukaryotes - 6 (source: NCBI BLink). | chr1:6212065-6213314 REVERSE LENGTH=226	1.59E-58
Pg_Root16261_c0_seq1	| Symbols: | Ribosomal protein S4 (RPS4A) family protein | chr5:2202783-2203805 FORWARD LENGTH=244	2.57E-41
Pg_Root16293_c0_seq1	| Symbols: ERF5, ATERF-5, ATERF5 | ethylene responsive element binding factor 5 | chr5:19180072-19180974 FORWARD LENGTH=300	3.56E-11
Pg_Root16293_c0_seq2	| Symbols: ERF5, ATERF-5, ATERF5 | ethylene responsive element binding factor 5 | chr5:19180072-19180974 FORWARD LENGTH=300	6.00E-11
Pg_Root16319_c0_seq1	| Symbols: ALB3 | 63 kDa inner membrane family protein | chr2:12357419-12359158 REVERSE LENGTH=348	2.43E-97
Pg_Root16354_c1_seq1	| Symbols: HCT | hydroxycinnamoyl-CoA shikimate/quinate hydroxycinnamoyl transferase | chr5:19836654-19838092 REVERSE LENGTH=433	7.45E-57
Pg_Root16408_c0_seq1	| Symbols: | HSP20-like chaperones superfamily protein | chr1:2275148-2275621 FORWARD LENGTH=157	1.85E-15
Pg_Root16414_c0_seq1	| Symbols: | Aldolase superfamily protein | chr4:13391566-13392937 FORWARD LENGTH=358	8.96E-75
Pg_Root16435_c0_seq1	| Symbols: BGAL8 | beta-galactosidase 8 | chr2:12169047-12173146 REVERSE LENGTH=846	1.01E-18
Pg_Root16498_c0_seq1	| Symbols: mtACP2 | mitochondrial acyl carrier protein 2 | chr1:24249088-24250366 REVERSE LENGTH=126	1.99E-32
Pg_Root16509_c0_seq1	| Symbols: ATCOL4, COL4 | CONSTANS-like 4 | chr5:8589325-8590949 FORWARD LENGTH=406	3.51E-30
Pg_Root16541_c0_seq1	| Symbols: BIP1 | heat shock protein 70 (Hsp 70) family protein | chr5:10540665-10543274 REVERSE LENGTH=669	9.27E-52
Pg_Root16547_c0_seq1	| Symbols: PHT3;2 | phosphate transporter 3;2 | chr3:18114759-18116420 REVERSE LENGTH=363	7.02E-17
Pg_Root16586_c0_seq1	| Symbols: SDF2, ATSDL, AtSDF2 | stromal cell-derived factor 2-like protein precursor | chr2:10684428-10685838 FORWARD LENGTH=218	6.08E-16
Pg_Root16591_c0_seq1	| Symbols: BIP1 | heat shock protein 70 (Hsp 70) family protein | chr5:10540665-10543274 REVERSE LENGTH=669	6.45E-74
Pg_Root16597_c0_seq1	| Symbols: AK3 | aspartate kinase 3 | chr3:340739-343410 REVERSE LENGTH=559	1.77E-57
Pg_Root16604_c0_seq1	| Symbols: | Adenine nucleotide alpha hydrolases-like superfamily protein | chr3:3776371-3777393 FORWARD LENGTH=199	2.27E-21
Pg_Root16609_c0_seq1	| Symbols: | Nucleic acid-binding, OB-fold-like protein | chr5:1028542-1028736 REVERSE LENGTH=64	4.78E-16
Pg_Root16633_c0_seq1	| Symbols: LACS1 | AMP-dependent synthetase and ligase family protein | chr2:19393835-19397616 FORWARD LENGTH=660	0
Pg_Root16633_c1_seq1	| Symbols: LACS1 | AMP-dependent synthetase and ligase family protein | chr2:19393835-19397616 FORWARD LENGTH=660	1.85E-101
Pg_Root16639_c0_seq1	| Symbols: RPS6, RPS6A | ribosomal protein S6 | chr4:15346306-15347075 REVERSE LENGTH=188	2.61E-26
Pg_Root16639_c1_seq1	| Symbols: RPS6, RPS6A | ribosomal protein S6 | chr4:15346306-15347714 REVERSE LENGTH=250	3.16E-23
Pg_Root16640_c0_seq1	| Symbols: ATRAB2B, ATRABB1A, RABB1a | RAB GTPase homolog B1A | chr4:9641980-9643541 REVERSE LENGTH=205	5.42E-24
Pg_Root16640_c1_seq1	| Symbols: ATRAB18, ATRABC1, RAB18-1, RABC1, ATRAB-C1, RAB18 | RAB GTPASE HOMOLOG B18 | chr1:16646934-16648395 FORWARD LENGTH=212	5.58E-10
Pg_Root16653_c0_seq2	| Symbols: | Ribosomal protein S10p/S20e family protein | chr3:17453671-17454437 REVERSE LENGTH=122	3.55E-31
Pg_Root16670_c0_seq1	| Symbols: | Calcium-dependent lipid-binding (CaLB domain) family protein | chr3:6152417-6153115 FORWARD LENGTH=177	3.76E-08
Pg_Root16689_c0_seq1	| Symbols: ARP1, RPL3A, RP1 | ribosomal protein 1 | chr1:16267519-16268631 FORWARD LENGTH=306	1.07E-34
Pg_Root16702_c0_seq2	| Symbols: ARP1, RPL3A, RP1 | ribosomal protein 1 | chr1:16267519-16268631 FORWARD LENGTH=306	9.18E-40
Pg_Root16712_c0_seq1	| Symbols: | Nucleic acid-binding, OB-fold-like protein | chr4:15001216-15002392 FORWARD LENGTH=159	9.17E-58
Pg_Root16717_c0_seq1	| Symbols: | Ribosomal protein L7Ae/L30e/S12e/Gadd45 family protein | chr3:6453437-6453870 FORWARD LENGTH=112	4.35E-53
Pg_Root16718_c0_seq1	| Symbols: NAD5B, NAD5.2, NAD5 | NADH dehydrogenase 5B | chrM:190740-190761 REVERSE LENGTH=669	5.74E-10
Pg_Root16732_c0_seq1	| Symbols: | TCP-1/cpn60 chaperonin family protein | chr5:9255561-9258891 REVERSE LENGTH=555	1.43E-16
Pg_Root16744_c0_seq1	| Symbols: IDH-V | isocitrate dehydrogenase V | chr5:794043-795939 FORWARD LENGTH=374	6.50E-20
Pg_Root16749_c0_seq1	| Symbols: RPL12-C | ribosomal protein L12-C | chr3:10324905-10325468 FORWARD LENGTH=187	9.07E-11
Pg_Root16754_c0_seq2	| Symbols: | Cysteine proteinases superfamily protein | chr1:1916449-1917585 FORWARD LENGTH=343	1.00E-21
Pg_Root16758_c0_seq1	| Symbols: | Class I glutamine amidotransferase-like superfamily protein | chr3:586336-588088 FORWARD LENGTH=388	3.98E-18
Pg_Root16767_c0_seq1	| Symbols: | FUNCTIONS IN: molecular_function unknown; INVOLVED IN: biological_process unknown; LOCATED IN: chloroplast thylakoid membrane, chloroplast; EXPRESSED IN: 23 plant structures; EXPRESSED DURING: 13 growth stages; BEST Arabidopsis thaliana protein match is: photosystem I P subunit (TAIR:AT2G46820.2); Has 291 Blast hits to 291 proteins in 50 species: Archae - 0; Bacteria - 90; Metazoa - …	7.64E-52
Pg_Root16772_c0_seq1	| Symbols: | Cytosol aminopeptidase family protein | chr2:10287017-10289450 REVERSE LENGTH=484	2.22E-68
Pg_Root16779_c0_seq1	| Symbols: AtPPa6, PPa6 | pyrophosphorylase 6 | chr5:2991331-2993117 REVERSE LENGTH=300	8.74E-57
Pg_Root16786_c0_seq1	| Symbols: | coatomer gamma-2 subunit, putative / gamma-2 coat protein, putative / gamma-2 COP, putative | chr4:16471956-16476795 FORWARD LENGTH=886	1.87E-08
Pg_Root16791_c0_seq1	| Symbols: RPL23AB | ribosomal protein L23AB | chr3:20500667-20501519 FORWARD LENGTH=154	4.24E-47
Pg_Root16808_c0_seq1	| Symbols: | Granulin repeat cysteine protease family protein | chr5:17269784-17272117 REVERSE LENGTH=463	5.69E-13
Pg_Root16824_c0_seq1	| Symbols: RPL5B | ribosomal protein L5 B | chr5:15903484-15905185 FORWARD LENGTH=301	8.07E-34
Pg_Root16867_c0_seq1	| Symbols: ATP1 | ATP synthase subunit 1 | chrM:302166-303689 REVERSE LENGTH=507	2.71E-69
Pg_Root16888_c0_seq1	| Symbols: ATPRMT1A, PRMT1A | protein arginine methyltransferase 1A | chr2:8499278-8501114 REVERSE LENGTH=366	2.41E-15
Pg_Root16916_c0_seq1	| Symbols: | EXS (ERD1/XPR1/SYG1) family protein | chr1:4810488-4814543 FORWARD LENGTH=813	1.53E-29
Pg_Root16918_c0_seq1	| Symbols: SDH2-2 | succinate dehydrogenase 2-2 | chr5:16281462-16283296 FORWARD LENGTH=280	4.72E-49
Pg_Root16931_c0_seq1	| Symbols: | Ribosomal protein S4 (RPS4A) family protein | chr2:7546598-7548041 FORWARD LENGTH=184	2.34E-40
Pg_Root16941_c0_seq1	| Symbols: ATGSTU19, GST8, GSTU19 | glutathione S-transferase TAU 19 | chr1:29486659-29487819 REVERSE LENGTH=219	1.14E-38
Pg_Root16942_c0_seq1	| Symbols: STO | B-box zinc finger family protein | chr1:1828662-1829659 REVERSE LENGTH=248	9.51E-85
Pg_Root16942_c1_seq1	| Symbols: STO | B-box zinc finger family protein | chr1:1828957-1829659 REVERSE LENGTH=177	4.75E-27
Pg_Root16953_c0_seq1	| Symbols: | DNAse I-like superfamily protein | chr1:16528880-16531065 REVERSE LENGTH=626	1.08E-08
Pg_Root16979_c0_seq1	| Symbols: ATDUR3, DUR3 | solute:sodium symporters;urea transmembrane transporters | chr5:18391337-18395696 FORWARD LENGTH=704	2.24E-25
Pg_Root16980_c0_seq1	| Symbols: ATP9 | mitochondrial F0-ATPase subunit 9 | chrM:278895-279152 FORWARD LENGTH=85	6.73E-07
Pg_Root16987_c0_seq1	| Symbols: | Plant invertase/pectin methylesterase inhibitor superfamily | chr4:16026591-16028754 REVERSE LENGTH=609	1.29E-21
Pg_Root16993_c0_seq1	| Symbols: CESA3, IXR1, ATCESA3, ATH-B, CEV1 | Cellulose synthase family protein | chr5:1530401-1535090 REVERSE LENGTH=1065	2.49E-76
Pg_Root17036_c0_seq1	| Symbols: | basic helix-loop-helix (bHLH) DNA-binding superfamily protein | chr2:17143360-17144686 FORWARD LENGTH=253	8.34E-10
Pg_Root17051_c0_seq1	| Symbols: HA7 | H(+)-ATPase 7 | chr3:22298763-22303509 FORWARD LENGTH=961	2.26E-38
Pg_Root17070_c0_seq1	| Symbols: APA1, ATAPA1 | aspartic proteinase A1 | chr1:4017119-4019874 REVERSE LENGTH=506	7.27E-46
Pg_Root17078_c0_seq1	| Symbols: | GTP binding Elongation factor Tu family protein | chr1:2459014-2460458 FORWARD LENGTH=372	1.20E-27
Pg_Root17084_c0_seq1	| Symbols: ATGSKB6, GLN1.3, GLN1;3 | glutamine synthetase 1.3 | chr3:6097503-6099408 FORWARD LENGTH=354	7.76E-54
Pg_Root17094_c0_seq1	| Symbols: ATGRP2B, ATCSP4, GRP2B | glycine-rich protein 2B | chr2:9036983-9037588 REVERSE LENGTH=201	2.64E-13
Pg_Root17108_c0_seq1	| Symbols: BGLU3 | beta glucosidase 2 | chr4:11707370-11709932 REVERSE LENGTH=507	4.51E-78
Pg_Root17125_c0_seq1	| Symbols: | Ribosomal protein S8 family protein | chr5:24112499-24113084 REVERSE LENGTH=130	1.11E-47
Pg_Root17128_c0_seq1	| Symbols: RML1, PAD2, GSH1, CAD2 | glutamate-cysteine ligase | chr4:12103779-12106751 REVERSE LENGTH=477	1.40E-88
Pg_Root17156_c0_seq2	| Symbols: | hAT dimerisation domain-containing protein / transposase-related | chr5:12676126-12678403 REVERSE LENGTH=509	3.04E-06
Pg_Root17164_c0_seq1	| Symbols: | Zinc-binding ribosomal protein family protein | chr4:8242684-8243805 REVERSE LENGTH=105	3.57E-39
Pg_Root17184_c0_seq1	| Symbols: FRS5 | FAR1-related sequence 5 | chr4:17906702-17909404 REVERSE LENGTH=788	1.38E-06
Pg_Root17219_c0_seq1	| Symbols: FUS6, ATFUS6, CSN1, COP11, EMB78, ATSK31, SK31 | 26S proteasome, regulatory subunit Rpn7;Proteasome component (PCI) domain | chr3:22626335-22628895 FORWARD LENGTH=441	7.56E-07
Pg_Root17253_c0_seq1	| Symbols: NDPK3 | nucleoside diphosphate kinase 3 | chr4:6732780-6734298 REVERSE LENGTH=238	1.18E-16
Pg_Root17255_c0_seq1	| Symbols: EIF-5A, ELF5A-1, ATELF5A-1, EIF5A | eukaryotic elongation factor 5A-1 | chr1:4773631-4774668 FORWARD LENGTH=158	2.56E-49
Pg_Root17260_c0_seq1	| Symbols: HOG1, SAHH1 | S-adenosyl-L-homocysteine hydrolase | chr4:8055176-8056676 FORWARD LENGTH=364	1.66E-56
Pg_Root17291_c0_seq1	| Symbols: LAS, SCL18 | GRAS family transcription factor | chr1:20764106-20765443 FORWARD LENGTH=445	6.36E-48
Pg_Root17311_c0_seq1	| Symbols: | 60S acidic ribosomal protein family | chr2:11816929-11817670 FORWARD LENGTH=98	2.95E-08
Pg_Root17324_c0_seq1	| Symbols: SCL3, SCL-3 | scarecrow-like 3 | chr1:18678177-18679625 REVERSE LENGTH=482	3.62E-17
Pg_Root17344_c0_seq1	| Symbols: CUT1, POP1, CER6, G2, KCS6 | 3-ketoacyl-CoA synthase 6 | chr1:25712881-25714733 REVERSE LENGTH=497	1.73E-133
Pg_Root17348_c0_seq1	| Symbols: EIF4A1, RH4, TIF4A1 | eukaryotic translation initiation factor 4A1 | chr3:4592635-4594128 REVERSE LENGTH=412	2.22E-162
Pg_Root17362_c0_seq1	| Symbols: mMDH1 | Lactate/malate dehydrogenase family protein | chr1:19854966-19856802 REVERSE LENGTH=341	3.05E-10
Pg_Root17378_c0_seq1	| Symbols: ATGDI2, GDI2 | RAB GDP dissociation inhibitor 2 | chr3:22135157-22138221 FORWARD LENGTH=444	2.77E-48
Pg_Root17378_c1_seq1	| Symbols: ATGDI2, GDI2 | RAB GDP dissociation inhibitor 2 | chr3:22135157-22138221 FORWARD LENGTH=444	1.53E-32
Pg_Root17381_c0_seq1	| Symbols: | Ribosomal protein S27a / Ubiquitin family protein | chr1:8314940-8315410 FORWARD LENGTH=156	2.23E-14
Pg_Root17409_c0_seq1	| Symbols: ATHB-3, HAT7, ATHB3, HB-3 | homeobox 3 | chr5:4913951-4915609 REVERSE LENGTH=314	7.01E-50
Pg_Root17469_c0_seq1	| Symbols: | Uncharacterised protein family (UPF0497) | chr4:8909162-8910641 FORWARD LENGTH=193	3.20E-06
Pg_Root17475_c0_seq1	| Symbols: CAT1 | catalase 1 | chr1:7146812-7149609 FORWARD LENGTH=492	2.73E-22
Pg_Root17480_c0_seq1	| Symbols: ATBOR4, BOR4 | HCO3- transporter family | chr1:5310196-5313376 REVERSE LENGTH=683	5.72E-14
Pg_Root17489_c0_seq1	| Symbols: | Leucine-rich repeat (LRR) family protein | chr3:6661088-6663519 REVERSE LENGTH=519	7.85E-125
Pg_Root17520_c0_seq1	| Symbols: ATRAB8C, ATRABE1D, ATRAB-E1D, RAB-E1D, RAB8C | RAB GTPase homolog 8C | chr5:883713-885158 FORWARD LENGTH=206	1.97E-31
Pg_Root17530_c0_seq1	| Symbols: ATRPS5B, RPS5B | ribosomal protein 5B | chr2:15647883-15649042 REVERSE LENGTH=207	1.55E-46
Pg_Root17546_c0_seq1	| Symbols: RPL23AB | ribosomal protein L23AB | chr3:20500667-20501519 FORWARD LENGTH=154	4.23E-42
Pg_Root17554_c0_seq1	| Symbols: | S-locus lectin protein kinase family protein | chr4:13669308-13672348 REVERSE LENGTH=815	1.44E-15
Pg_Root17566_c0_seq1	| Symbols: ARR2, RR2 | response regulator 2 | chr4:9112979-9115785 FORWARD LENGTH=664	6.54E-24
Pg_Root17610_c0_seq1	| Symbols: HSP60, HSP60-3B | heat shock protein 60 | chr3:8669013-8672278 FORWARD LENGTH=577	2.23E-40
Pg_Root17623_c0_seq1	| Symbols: RD19, RD19A | Papain family cysteine protease | chr4:18215826-18217326 REVERSE LENGTH=368	1.32E-08
Pg_Root17626_c0_seq1	| Symbols: PGY2 | Ribosomal protein L6 family | chr1:12023360-12024502 FORWARD LENGTH=194	4.01E-55
Pg_Root17632_c0_seq1	| Symbols: | Ribosomal protein L1p/L10e family | chr5:7435328-7436486 REVERSE LENGTH=217	5.41E-37
Pg_Root17651_c0_seq1	| Symbols: ATCHX18, CHX18 | cation/H+ exchanger 18 | chr5:16638554-16641146 REVERSE LENGTH=810	1.07E-42
Pg_Root17654_c0_seq2	| Symbols: | disease resistance protein (TIR-NBS-LRR class) | chr1:26148836-26153374 REVERSE LENGTH=1400	1.09E-09
Pg_Root17659_c0_seq1	| Symbols: | Zinc knuckle (CCHC-type) family protein | chr2:3584420-3586278 REVERSE LENGTH=530	1.91E-12
Pg_Root17663_c0_seq2	| Symbols: CSDP1 | cold shock domain protein 1 | chr4:17043443-17044342 REVERSE LENGTH=299	1.74E-15
Pg_Root17675_c0_seq1	| Symbols: ORF119 | GAG/POL/ENV polyprotein | chrM:220830-221189 FORWARD LENGTH=119	1.19E-20
Pg_Root17680_c0_seq1	| Symbols: ATEXPA7, EXP7, ATEXP7, ATHEXP ALPHA 1.26, EXPA7 | expansin A7 | chr1:4276557-4277693 FORWARD LENGTH=262	4.21E-08
Pg_Root17685_c0_seq1	| Symbols: | Glutathione S-transferase family protein | chr4:10784824-10786376 REVERSE LENGTH=313	1.52E-13
Pg_Root17686_c0_seq1	| Symbols: | HSP40/DnaJ peptide-binding protein | chr2:8846051-8847113 REVERSE LENGTH=284	1.31E-45
Pg_Root17695_c0_seq1	| Symbols: ATBBC1, BBC1, RSU2 | breast basic conserved 1 | chr3:18166971-18168047 REVERSE LENGTH=206	3.99E-32
Pg_Root17696_c0_seq1	| Symbols: | Cyclophilin-like peptidyl-prolyl cis-trans isomerase family protein | chr2:9055619-9056143 REVERSE LENGTH=174	1.47E-64
Pg_Root17720_c0_seq1	| Symbols: | Ribosomal protein L13 family protein | chr3:2252092-2253332 FORWARD LENGTH=206	4.68E-28
Pg_Root17766_c0_seq1	| Symbols: emb2394 | Ribosomal protein L6 family | chr1:1502515-1503738 REVERSE LENGTH=223	3.89E-39
Pg_Root17810_c0_seq1	| Symbols: | Insulinase (Peptidase family M16) family protein | chr1:2115155-2120635 REVERSE LENGTH=1024	3.93E-17
Pg_Root17817_c0_seq1	| Symbols: PBB2 | 20S proteasome beta subunit PBB2 | chr5:16248511-16250451 REVERSE LENGTH=268	2.23E-85
Pg_Root17905_c0_seq1	| Symbols: | Pectin lyase-like superfamily protein | chr3:2505813-2507438 REVERSE LENGTH=444	4.92E-123
Pg_Root17919_c0_seq1	| Symbols: ATPDIL1-3, PDIL1-3 | PDI-like 1-3 | chr3:20363895-20366822 REVERSE LENGTH=518	5.26E-14
Pg_Root17922_c0_seq1	| Symbols: | Ribosomal protein L7Ae/L30e/S12e/Gadd45 family protein | chr3:23242862-23244273 REVERSE LENGTH=256	6.43E-78
Pg_Root17923_c0_seq1	| Symbols: | Major facilitator superfamily protein | chr2:11985934-11987667 FORWARD LENGTH=577	5.69E-25
Pg_Root17923_c0_seq2	| Symbols: | Major facilitator superfamily protein | chr2:11985934-11987667 FORWARD LENGTH=577	2.96E-17
Pg_Root17975_c0_seq1	| Symbols: | Cornichon family protein | chr1:4220347-4221481 FORWARD LENGTH=137	4.72E-26
Pg_Root17975_c1_seq1	| Symbols: | Cornichon family protein | chr1:4197396-4198032 FORWARD LENGTH=129	9.61E-19
Pg_Root17980_c0_seq1	| Symbols: PTAC16 | plastid transcriptionally active 16 | chr3:17228766-17231021 FORWARD LENGTH=510	2.04E-24
Pg_Root17983_c0_seq1	| Symbols: ORF120 | Polynucleotidyl transferase, ribonuclease H-like superfamily protein | chrM:207553-207915 REVERSE LENGTH=120	5.15E-08
Pg_Root17989_c0_seq1	| Symbols: | Protein kinase superfamily protein | chr1:19570298-19571884 REVERSE LENGTH=350	2.31E-41
Pg_Root18000_c0_seq1	| Symbols: | Ribosomal protein L4/L1 family | chr5:657830-659526 FORWARD LENGTH=406	1.47E-21
Pg_Root18026_c0_seq1	| Symbols: | unknown protein; FUNCTIONS IN: molecular_function unknown; INVOLVED IN: biological_process unknown; LOCATED IN: chloroplast; EXPRESSED IN: 15 plant structures; EXPRESSED DURING: 6 growth stages; Has 24 Blast hits to 24 proteins in 9 species: Archae - 0; Bacteria - 0; Metazoa - 0; Fungi - 0; Plants - 24; Viruses - 0; Other Eukaryotes - 0 (source: NCBI BLink). | chr1:27849279-27849713 …	5.44E-17
Pg_Root18059_c0_seq1	| Symbols: ARAC8, ATROP10, ROP10, ATRAC8 | RHO-related protein from plants 10 | chr3:17731561-17733241 FORWARD LENGTH=208	1.44E-08
Pg_Root18066_c0_seq1	| Symbols: | Ribosomal L27e protein family | chr4:8571896-8572303 FORWARD LENGTH=135	3.75E-69
Pg_Root18069_c0_seq1	| Symbols: PTAC4, VIPP1 | plastid transcriptionally active 4 | chr1:24236329-24240428 FORWARD LENGTH=330	2.09E-53
Pg_Root18085_c0_seq1	| Symbols: emb1473 | Ribosomal protein L13 family protein | chr1:29575997-29577406 FORWARD LENGTH=241	4.11E-34
Pg_Root18105_c0_seq1	| Symbols: | Ribosomal protein S26e family protein | chr2:16945215-16946345 REVERSE LENGTH=131	7.67E-33
Pg_Root18107_c0_seq1	| Symbols: | Transketolase | chr3:22454004-22456824 FORWARD LENGTH=740	9.65E-39
Pg_Root18117_c0_seq1	| Symbols: | Arabidopsis protein of unknown function (DUF241) | chr4:16921886-16922740 FORWARD LENGTH=284	2.31E-18
Pg_Root18159_c0_seq1	| Symbols: RPA, AGD10, MEE28 | root and pollen arfgap | chr2:14836206-14837884 FORWARD LENGTH=371	9.52E-11
Pg_Root18164_c0_seq1	| Symbols: | basic helix-loop-helix (bHLH) DNA-binding superfamily protein | chr5:21034879-21036446 FORWARD LENGTH=174	2.24E-18
Pg_Root18195_c0_seq1	| Symbols: H2B, HTB2 | histone B2 | chr5:7652130-7652567 REVERSE LENGTH=145	4.12E-28
Pg_Root18197_c0_seq1	| Symbols: | Transducin/WD40 repeat-like superfamily protein | chr5:21993565-21997076 REVERSE LENGTH=825	6.18E-21
Pg_Root18206_c0_seq1	| Symbols: | GTP binding Elongation factor Tu family protein | chr1:2459014-2460458 FORWARD LENGTH=372	5.04E-35
Pg_Root18222_c0_seq1	| Symbols: ELI3-1, ELI3, ATCAD7, CAD7 | elicitor-activated gene 3-1 | chr4:17852670-17854302 FORWARD LENGTH=357	1.87E-44
Pg_Root18243_c0_seq1	| Symbols: | Ribosomal protein L23/L15e family protein | chr4:9714407-9715545 REVERSE LENGTH=204	6.45E-85
Pg_Root18302_c0_seq1	| Symbols: AIG2L | avirulence induced gene 2 like protein | chr5:15899673-15900517 FORWARD LENGTH=165	9.59E-71
Pg_Root18313_c1_seq1	| Symbols: | Late embryogenesis abundant (LEA) protein-related | chr5:24331787-24332947 REVERSE LENGTH=338	2.50E-12
Pg_Root18316_c0_seq1	| Symbols: RD21, RD21A | Granulin repeat cysteine protease family protein | chr1:17283139-17285609 REVERSE LENGTH=462	1.56E-20
Pg_Root18321_c1_seq1	| Symbols: | Family of unknown function (DUF572) | chr1:5854264-5856472 FORWARD LENGTH=331	3.16E-23
Pg_Root18323_c0_seq1	| Symbols: | unknown protein; Has 209 Blast hits to 205 proteins in 54 species: Archae - 0; Bacteria - 17; Metazoa - 2; Fungi - 150; Plants - 40; Viruses - 0; Other Eukaryotes - 0 (source: NCBI BLink). | chr4:10221203-10223028 REVERSE LENGTH=520	1.21E-31
Pg_Root18343_c0_seq1	| Symbols: | Ribosomal protein S25 family protein | chr4:18257464-18258464 FORWARD LENGTH=107	5.11E-10
Pg_Root18390_c0_seq1	| Symbols: | UDP-Glycosyltransferase superfamily protein | chr3:368840-370484 REVERSE LENGTH=464	4.13E-15
Pg_Root18396_c0_seq2	| Symbols: | zinc ion binding;nucleic acid binding | chr2:68337-69884 REVERSE LENGTH=515	5.94E-12
Pg_Root18398_c0_seq1	| Symbols: | Ribosomal protein S16 family protein | chr5:23030879-23032200 FORWARD LENGTH=135	8.78E-13
Pg_Root18408_c0_seq1	| Symbols: | Ribosomal protein L23/L15e family protein | chr4:9714407-9715545 REVERSE LENGTH=204	2.49E-38
Pg_Root18440_c0_seq1	| Symbols: | O-Glycosyl hydrolases family 17 protein | chr3:8830336-8831838 FORWARD LENGTH=500	2.40E-41
Pg_Root18469_c0_seq1	| Symbols: | Ribosomal L5P family protein | chr4:544166-545480 REVERSE LENGTH=262	1.11E-36
Pg_Root18479_c0_seq1	| Symbols: ATRAB8D, ATRABE1B, RABE1b | RAB GTPase homolog E1B | chr4:10990036-10991466 FORWARD LENGTH=476	2.32E-48
Pg_Root18479_c0_seq2	| Symbols: ATRAB8D, ATRABE1B, RABE1b | RAB GTPase homolog E1B | chr4:10990036-10991466 FORWARD LENGTH=476	2.42E-69
Pg_Root18496_c0_seq1	| Symbols: | Ribosomal L38e protein family | chr3:21995897-21996742 REVERSE LENGTH=69	8.23E-32
Pg_Root18498_c0_seq1	| Symbols: | Ribosomal protein S8e family protein | chr5:23902626-23903670 REVERSE LENGTH=210	4.53E-67
Pg_Root18522_c0_seq1	| Symbols: RPS18C | S18 ribosomal protein | chr4:6173818-6174963 FORWARD LENGTH=152	2.83E-67
Pg_Root18532_c0_seq1	| Symbols: | Ribosomal protein L17 family protein | chr3:20067672-20068385 REVERSE LENGTH=211	2.04E-28
Pg_Root18542_c0_seq1	| Symbols: MAT3 | methionine adenosyltransferase 3 | chr2:15479721-15480893 REVERSE LENGTH=390	2.28E-40
Pg_Root18558_c0_seq1	| Symbols: | Transketolase | chr3:22454004-22456824 FORWARD LENGTH=741	1.67E-30
Pg_Root18560_c0_seq1	| Symbols: RPL34 | ribosomal protein L34 | chr1:26189900-26191081 FORWARD LENGTH=119	1.47E-16
Pg_Root18581_c0_seq1	| Symbols: | Ribosomal protein L23/L15e family protein | chr4:9714407-9715545 REVERSE LENGTH=204	7.73E-46
Pg_Root18588_c0_seq1	| Symbols: | Ribosomal protein L13 family protein | chr3:2252092-2253332 FORWARD LENGTH=207	3.92E-20
Pg_Root18604_c1_seq1	| Symbols: | unknown protein; EXPRESSED IN: 16 plant structures; EXPRESSED DURING: 10 growth stages; BEST Arabidopsis thaliana protein match is: unknown protein (TAIR:AT1G42430.2). | chr3:20700648-20702886 FORWARD LENGTH=578	7.98E-62
Pg_Root18619_c0_seq1	| Symbols: | Subtilisin-like serine endopeptidase family protein | chr5:918738-921874 FORWARD LENGTH=766	1.23E-87
Pg_Root18619_c0_seq2	| Symbols: | Subtilisin-like serine endopeptidase family protein | chr5:918738-921874 FORWARD LENGTH=766	6.17E-88
Pg_Root18623_c0_seq1	| Symbols: | Zinc-binding ribosomal protein family protein | chr3:3423893-3424566 FORWARD LENGTH=92	3.37E-27
Pg_Root18660_c0_seq1	| Symbols: FBL17 | RNI-like superfamily protein | chr3:20226004-20228882 REVERSE LENGTH=593	6.01E-19
Pg_Root18722_c0_seq1	| Symbols: ATPRB1, PRB1 | basic pathogenesis-related protein 1 | chr2:6225703-6226188 REVERSE LENGTH=161	1.78E-15
Pg_Root18724_c0_seq1	| Symbols: CRK8 | cysteine-rich RLK (RECEPTOR-like protein kinase) 8 | chr4:12129485-12134086 FORWARD LENGTH=1262	2.81E-11
Pg_Root18725_c0_seq1	| Symbols: ADF10 | actin depolymerizing factor 10 | chr5:21258157-21259229 REVERSE LENGTH=137	2.65E-35
Pg_Root18737_c0_seq1	| Symbols: LLG3 | LORELEI-LIKE-GPI ANCHORED PROTEIN 3 | chr4:14011083-14011487 FORWARD LENGTH=134	2.43E-20
Pg_Root18786_c0_seq1	| Symbols: NAD7 | NADH dehydrogenase subunit 7 | chrM:132071-138153 FORWARD LENGTH=394	1.67E-37
Pg_Root18790_c0_seq1	| Symbols: | DNAse I-like superfamily protein | chr1:16528880-16531065 REVERSE LENGTH=626	1.53E-10
Pg_Root18792_c0_seq1	| Symbols: SKP1, ASK1, ATSKP1, SKP1A, UIP1 | S phase kinase-associated protein 1 | chr1:28516715-28517454 FORWARD LENGTH=160	1.09E-35
Pg_Root18799_c0_seq1	| Symbols: | Glutaredoxin family protein | chr5:15965560-15966732 REVERSE LENGTH=390	8.72E-10
Pg_Root18811_c0_seq1	| Symbols: | Peroxidase superfamily protein | chr3:10518082-10519032 FORWARD LENGTH=316	1.46E-08
Pg_Root18816_c0_seq2	| Symbols: PAP10, ATPAP10 | purple acid phosphatase 10 | chr2:7120502-7122020 REVERSE LENGTH=348	7.71E-31
Pg_Root18840_c0_seq2	| Symbols: NTT, WIP2 | C2H2-type zinc finger family protein | chr3:21370936-21373121 FORWARD LENGTH=383	5.29E-19
Pg_Root18856_c0_seq1	| Symbols: | Ribosomal protein S26e family protein | chr3:20892309-20893343 REVERSE LENGTH=130	3.98E-46
Pg_Root18884_c0_seq1	| Symbols: | Ribosomal protein L19 family protein | chr4:7019793-7021068 FORWARD LENGTH=225	5.29E-11
Pg_Root18902_c0_seq1	| Symbols: | Arabidopsis protein of unknown function (DUF241) | chr2:7433326-7434117 REVERSE LENGTH=263	1.61E-18
Pg_Root18903_c0_seq2	| Symbols: HSP81-1, ATHS83, HSP81.1, HSP83, ATHSP90.1, AtHsp90-1, HSP90.1 | heat shock protein 90.1 | chr5:21352542-21355147 FORWARD LENGTH=705	6.52E-39
Pg_Root18915_c0_seq1	| Symbols: COB | apocytochrome b | chrM:60235-61416 FORWARD LENGTH=393	6.49E-18
Pg_Root18916_c0_seq1	| Symbols: | Ribosomal protein S8 family protein | chr5:24112499-24113084 REVERSE LENGTH=130	5.32E-44
Pg_Root18926_c0_seq1	| Symbols: AHA11, HA11 | H(+)-ATPase 11 | chr5:25159495-25164957 FORWARD LENGTH=956	6.31E-42
Pg_Root18928_c0_seq1	| Symbols: ATFIM1, FIM1 | fimbrin 1 | chr4:13463760-13467426 FORWARD LENGTH=687	3.35E-07
Pg_Root18929_c0_seq1	| Symbols: STV1, RPL24B, RPL24 | Ribosomal protein L24e family protein | chr3:19660749-19661912 REVERSE LENGTH=163	1.14E-23
Pg_Root18930_c0_seq2	| Symbols: ATFER3, FER3 | ferritin 3 | chr3:20814350-20815984 REVERSE LENGTH=259	5.50E-62
Pg_Root18949_c0_seq1	| Symbols: ATRPS13A, RPS13, PFL2, RPS13A | ribosomal protein S13A | chr4:37172-38123 FORWARD LENGTH=151	1.12E-22
Pg_Root18998_c0_seq1	| Symbols: COX3 | cytochrome c oxidase subunit 3 | chrM:218280-219077 FORWARD LENGTH=265	1.60E-19
Pg_Root19008_c0_seq1	| Symbols: AtUGT85A5, UGT85A5 | UDP-glucosyl transferase 85A5 | chr1:7898116-7899045 REVERSE LENGTH=309	1.73E-61
Pg_Root19011_c0_seq1	| Symbols: ATPTR2-B, NTR1, PTR2-B, PTR2, ATPTR2 | peptide transporter 2 | chr2:487542-489707 FORWARD LENGTH=585	5.84E-26
Pg_Root19011_c0_seq2	| Symbols: | Major facilitator superfamily protein | chr5:6636460-6638590 FORWARD LENGTH=609	5.62E-26
Pg_Root19030_c0_seq1	| Symbols: CRK8 | cysteine-rich RLK (RECEPTOR-like protein kinase) 8 | chr4:12129485-12134086 FORWARD LENGTH=1262	2.78E-09
Pg_Root19034_c0_seq1	| Symbols: RIC1 | ROP-interactive CRIB motif-containing protein 1 | chr2:14174590-14175561 REVERSE LENGTH=224	5.88E-27
Pg_Root19072_c0_seq1	| Symbols: RPOA | RNA polymerase subunit alpha | chrC:77901-78890 REVERSE LENGTH=329	4.64E-16
Pg_Root19113_c0_seq1	| Symbols: CP31B | chloroplast RNA-binding protein 31B | chr5:20452677-20453965 REVERSE LENGTH=289	1.39E-14
Pg_Root19122_c0_seq1	| Symbols: NRT1.5 | nitrate transporter 1.5 | chr1:11715337-11719807 REVERSE LENGTH=614	9.35E-10
Pg_Root19164_c0_seq1	| Symbols: | Calcium-binding EF-hand family protein | chr1:4187500-4187946 REVERSE LENGTH=148	4.21E-15
Pg_Root19212_c0_seq1	| Symbols: | BED zinc finger ;hAT family dimerisation domain | chr3:14321838-14323928 FORWARD LENGTH=696	6.32E-27
Pg_Root19225_c0_seq1	| Symbols: | Ribosomal L29 family protein | chr3:2917047-2917895 FORWARD LENGTH=123	8.91E-58
Pg_Root19252_c0_seq1	| Symbols: | Ribosomal protein S30 family protein | chr5:22935413-22935981 REVERSE LENGTH=62	1.49E-08
Pg_Root19264_c0_seq1	| Symbols: | ATPase, V0/A0 complex, subunit C/D | chr3:10778025-10780350 FORWARD LENGTH=343	1.29E-41
Pg_Root19266_c1_seq1	| Symbols: ATP1 | ATP synthase subunit 1 | chrM:302166-303689 REVERSE LENGTH=507	4.21E-29
Pg_Root19271_c0_seq1	| Symbols: | Major facilitator superfamily protein | chr2:11985934-11987667 FORWARD LENGTH=577	5.53E-31
Pg_Root19283_c0_seq1	| Symbols: ATGRP2B, ATCSP4, GRP2B | glycine-rich protein 2B | chr2:9036983-9037588 REVERSE LENGTH=201	5.29E-08
Pg_Root19347_c0_seq1	| Symbols: | unknown protein; LOCATED IN: chloroplast; EXPRESSED IN: 21 plant structures; EXPRESSED DURING: 13 growth stages; Has 87 Blast hits to 86 proteins in 34 species: Archae - 0; Bacteria - 13; Metazoa - 27; Fungi - 0; Plants - 40; Viruses - 0; Other Eukaryotes - 7 (source: NCBI BLink). | chr1:8003487-8004167 FORWARD LENGTH=110	2.99E-25
Pg_Root19382_c0_seq1	| Symbols: | SAUR-like auxin-responsive protein family | chr2:11968182-11968556 REVERSE LENGTH=124	1.61E-22
Pg_Root19403_c0_seq2	| Symbols: CSDP1 | cold shock domain protein 1 | chr4:17043443-17044342 REVERSE LENGTH=299	3.58E-11
Pg_Root19424_c0_seq1	| Symbols: 2-Cys Prx B, 2CPB | 2-cysteine peroxiredoxin B | chr5:1919380-1921211 FORWARD LENGTH=273	1.71E-09
Pg_Root19440_c0_seq1	| Symbols: ATBBC1, BBC1, RSU2 | breast basic conserved 1 | chr3:18166971-18168047 REVERSE LENGTH=206	5.68E-54
Pg_Root19441_c0_seq1	| Symbols: PAP10, ATPAP10 | purple acid phosphatase 10 | chr2:7120502-7122772 REVERSE LENGTH=468	3.25E-50
Pg_Root19445_c0_seq1	| Symbols: GLYR2, GR2 | glyoxylate reductase 2 | chr1:6069594-6071964 REVERSE LENGTH=358	6.36E-61
Pg_Root19480_c0_seq2	| Symbols: | Ribosomal protein L23/L15e family protein | chr4:9714407-9715545 REVERSE LENGTH=204	7.68E-42
Pg_Root19529_c0_seq1	| Symbols: PLDGAMMA1, MEE54 | phospholipase D gamma 1 | chr4:7129352-7132937 REVERSE LENGTH=858	1.71E-10
Pg_Root19547_c0_seq1	| Symbols: GCPE, ISPG, CSB3, CLB4, HDS | 4-hydroxy-3-methylbut-2-enyl diphosphate synthase | chr5:24359447-24363274 FORWARD LENGTH=741	0
Pg_Root19580_c0_seq1	| Symbols: PTAC16 | plastid transcriptionally active 16 | chr3:17228766-17231021 FORWARD LENGTH=510	1.54E-42
Pg_Root19584_c0_seq1	| Symbols: | Protein kinase family protein | chr1:10861297-10864700 FORWARD LENGTH=562	1.68E-14
Pg_Root19590_c0_seq1	| Symbols: ATHB51, LMI1, HB51 | homeobox 51 | chr5:1004985-1006373 FORWARD LENGTH=235	1.19E-45
Pg_Root19593_c0_seq1	| Symbols: | GTP binding Elongation factor Tu family protein | chr4:1295751-1298354 REVERSE LENGTH=454	2.06E-49
Pg_Root19598_c0_seq1	| Symbols: scpl25 | serine carboxypeptidase-like 25 | chr3:370902-373637 REVERSE LENGTH=473	1.22E-14
Pg_Root19619_c0_seq1	| Symbols: DCT, DIT2.1 | dicarboxylate transport 2.1 | chr5:25714495-25716642 REVERSE LENGTH=563	2.83E-33
Pg_Root19622_c0_seq1	| Symbols: TH1, TH-1, THIE | thiamin biosynthesis protein, putative | chr1:8122384-8124908 FORWARD LENGTH=522	8.34E-08
Pg_Root19633_c0_seq1	| Symbols: VHA-E3 | vacuolar H+-ATPase subunit E isoform 3 | chr1:23828537-23830002 REVERSE LENGTH=237	1.43E-06
Pg_Root19637_c0_seq1	| Symbols: ATROPGEF12, ROPGEF12, MEE64 | RHO guanyl-nucleotide exchange factor 12 | chr1:30042172-30044092 REVERSE LENGTH=515	8.00E-101
Pg_Root19694_c0_seq1	| Symbols: | Ribosomal protein S24e family protein | chr5:10069791-10070792 REVERSE LENGTH=133	2.42E-28
Pg_Root19697_c0_seq1	| Symbols: FED A, ATFD2 | 2Fe-2S ferredoxin-like superfamily protein | chr1:22444565-22445011 FORWARD LENGTH=148	2.04E-40
Pg_Root19717_c0_seq1	| Symbols: | AMP-dependent synthetase and ligase family protein | chr1:29017958-29019595 REVERSE LENGTH=545	5.46E-43
Pg_Root19717_c1_seq1	| Symbols: | AMP-dependent synthetase and ligase family protein | chr1:7548758-7550521 REVERSE LENGTH=550	1.86E-77
Pg_Root19746_c0_seq1	| Symbols: | Ribosomal protein L19e family protein | chr3:5708982-5710249 FORWARD LENGTH=209	7.88E-20
Pg_Root19746_c1_seq1	| Symbols: | Ribosomal protein L19e family protein | chr4:979391-980640 REVERSE LENGTH=208	2.18E-49
Pg_Root19752_c0_seq1	| Symbols: CESA3, IXR1, ATCESA3, ATH-B, CEV1 | Cellulose synthase family protein | chr5:1530401-1535090 REVERSE LENGTH=1065	2.06E-108
Pg_Root19768_c0_seq1	| Symbols: | GTP-binding family protein | chr3:2229602-2232279 REVERSE LENGTH=582	7.32E-20
Pg_Root19768_c1_seq1	| Symbols: | GTP-binding family protein | chr3:2229602-2232279 REVERSE LENGTH=582	4.18E-07
Pg_Root19781_c0_seq2	| Symbols: | Protein kinase superfamily protein | chr5:26636609-26638564 FORWARD LENGTH=405	7.85E-13
Pg_Root19801_c0_seq1	| Symbols: | Ribosomal protein S8e family protein | chr5:23902626-23903670 REVERSE LENGTH=210	1.08E-50
Pg_Root19817_c0_seq1	| Symbols: ATSPS1F, SPS1F | sucrose phosphate synthase 1F | chr5:6844994-6849997 REVERSE LENGTH=1043	7.48E-28
Pg_Root19821_c0_seq1	| Symbols: | Sec14p-like phosphatidylinositol transfer family protein | chr4:18240887-18243621 FORWARD LENGTH=612	8.99E-39
Pg_Root19836_c0_seq1	| Symbols: AHA1, PMA, OST2, HA1 | H(+)-ATPase 1 | chr2:8221858-8227268 FORWARD LENGTH=949	1.37E-41
Pg_Root19848_c0_seq1	| Symbols: MAM1, IMS3 | methylthioalkylmalate synthase 1 | chr5:7703173-7706769 FORWARD LENGTH=506	5.41E-32
Pg_Root19852_c0_seq1	| Symbols: | SecY protein transport family protein | chr1:29605629-29607510 FORWARD LENGTH=475	1.13E-65
Pg_Root19888_c0_seq1	| Symbols: NAXT1 | nitrate excretion transporter1 | chr3:16759253-16761266 FORWARD LENGTH=558	2.95E-105
Pg_Root19891_c0_seq1	| Symbols: CYP79F1, BUS1, SPS1 | cytochrome p450 79f1 | chr1:5608862-5610244 FORWARD LENGTH=423	1.41E-58
Pg_Root19929_c0_seq1	| Symbols: SSR16 | small subunit ribosomal protein 16 | chr4:16535084-16536092 REVERSE LENGTH=113	2.95E-17
Pg_Root20004_c0_seq1	| Symbols: ATPME3, PME3 | pectin methylesterase 3 | chr3:4772214-4775095 REVERSE LENGTH=592	3.62E-114
Pg_Root20004_c1_seq1	| Symbols: ATPME3, PME3 | pectin methylesterase 3 | chr3:4772214-4775095 REVERSE LENGTH=592	4.73E-16
Pg_Root20029_c0_seq1	| Symbols: | Ribosomal protein L22p/L17e family protein | chr1:25262209-25263627 FORWARD LENGTH=131	7.32E-27
Pg_Root20029_c1_seq1	| Symbols: | Ribosomal protein L22p/L17e family protein | chr1:9515230-9516725 FORWARD LENGTH=176	8.10E-35
Pg_Root20036_c0_seq1	| Symbols: NAD6 | NADH dehydrogenase 6 | chrM:76642-77259 REVERSE LENGTH=205	1.55E-08
Pg_Root20040_c0_seq1	| Symbols: | Leucine-rich repeat protein kinase family protein | chr3:17527611-17530748 FORWARD LENGTH=1010	5.36E-23
Pg_Root20067_c0_seq1	| Symbols: APK, AKN1, ATAKN1, APK1 | APS kinase | chr2:6314128-6315501 FORWARD LENGTH=276	4.40E-49
Pg_Root20077_c0_seq1	| Symbols: | Glycosyl hydrolase family protein | chr5:7107609-7110775 REVERSE LENGTH=624	9.81E-38
Pg_Root20129_c0_seq1	| Symbols: NDPK3 | nucleoside diphosphate kinase 3 | chr4:6732780-6734298 REVERSE LENGTH=238	4.46E-26
Pg_Root20156_c0_seq2	| Symbols: | CONTAINS InterPro DOMAIN/s: Galactose oxidase/kelch, beta-propeller (InterPro:IPR011043), Kelch repeat type 1 (InterPro:IPR006652), Development/cell death domain (InterPro:IPR013989), Kelch related (InterPro:IPR013089), Kelch-type beta propeller (InterPro:IPR015915); BEST Arabidopsis thaliana protein match is: DCD (Development and Cell Death) domain protein (TAIR:AT3G11000.1); Has 16…	2.75E-29
Pg_Root20165_c0_seq1	| Symbols: RPS7.1, RPS7 | Ribosomal protein S7p/S5e family protein | chrC:97478-97945 REVERSE LENGTH=155	3.46E-08
Pg_Root20177_c0_seq1	| Symbols: CPN20 | chaperonin 20 | chr5:7015015-7016354 FORWARD LENGTH=253	1.38E-131
Pg_Root20187_c0_seq2	| Symbols: COX1 | cytochrome oxidase | chrM:349830-351413 REVERSE LENGTH=527	2.59E-09
Pg_Root20206_c0_seq1	| Symbols: MI-1-P SYNTHASE, MIPS1, ATMIPS1, ATIPS1 | myo-inositol-1-phosphate synthase 1 | chr4:18469659-18471893 REVERSE LENGTH=511	1.89E-39
Pg_Root20226_c0_seq1	| Symbols: | P-loop containing nucleoside triphosphate hydrolases superfamily protein | chr2:14265679-14267880 REVERSE LENGTH=733	5.05E-37
Pg_Root20277_c0_seq1	| Symbols: RH8, ATRH8 | RNAhelicase-like 8 | chr4:274638-277438 FORWARD LENGTH=505	5.52E-22
Pg_Root20279_c0_seq2	| Symbols: | alpha/beta-Hydrolases superfamily protein | chr1:12530936-12534031 FORWARD LENGTH=530	8.39E-31
Pg_Root20293_c0_seq1	| Symbols: NPQ4, PSBS | Chlorophyll A-B binding family protein | chr1:16871768-16873194 FORWARD LENGTH=265	9.66E-51
Pg_Root20311_c0_seq1	| Symbols: APG6, CLPB3, CLPB-P | casein lytic proteinase B3 | chr5:5014399-5018255 REVERSE LENGTH=968	9.05E-29
Pg_Root20315_c0_seq1	| Symbols: | GDSL-like Lipase/Acylhydrolase superfamily protein | chr1:26860125-26861582 FORWARD LENGTH=374	5.12E-58
Pg_Root20333_c0_seq1	| Symbols: HOG1, SAHH1 | S-adenosyl-L-homocysteine hydrolase | chr4:8054931-8056763 FORWARD LENGTH=325	1.48E-13
Pg_Root20333_c1_seq1	| Symbols: HOG1, SAHH1 | S-adenosyl-L-homocysteine hydrolase | chr4:8054931-8056763 FORWARD LENGTH=325	4.88E-22
Pg_Root20350_c0_seq1	| Symbols: scpl31 | serine carboxypeptidase-like 31 | chr1:3694809-3697759 REVERSE LENGTH=495	4.66E-09
Pg_Root20373_c0_seq1	| Symbols: ARP1, RPL3A, RP1 | ribosomal protein 1 | chr1:16267519-16268631 FORWARD LENGTH=306	5.56E-37
Pg_Root20373_c1_seq1	| Symbols: ARP1, RPL3A, RP1 | ribosomal protein 1 | chr1:16267519-16268631 FORWARD LENGTH=306	3.50E-47
Pg_Root20417_c0_seq1	| Symbols: emb1220 | pre-mRNA processing ribonucleoprotein binding region-containing protein | chr1:22193008-22195177 FORWARD LENGTH=485	1.67E-20
Pg_Root20417_c0_seq2	| Symbols: emb1220 | pre-mRNA processing ribonucleoprotein binding region-containing protein | chr1:22193008-22195177 FORWARD LENGTH=485	2.92E-29
Pg_Root20448_c0_seq1	| Symbols: ACO3 | aconitase 3 | chr2:2141591-2146350 FORWARD LENGTH=990	1.46E-76
Pg_Root20450_c0_seq1	| Symbols: | T-complex protein 11 | chr1:8117521-8121854 FORWARD LENGTH=1131	3.68E-51
Pg_Root20467_c0_seq2	| Symbols: RPS18C | S18 ribosomal protein | chr4:6173818-6174963 FORWARD LENGTH=152	1.12E-54
Pg_Root20472_c0_seq1	| Symbols: | Tetratricopeptide repeat (TPR)-like superfamily protein | chr4:13948993-13957840 REVERSE LENGTH=1819	2.15E-84
Pg_Root20475_c0_seq1	| Symbols: | GTP binding Elongation factor Tu family protein | chr5:24289226-24290577 FORWARD LENGTH=400	1.93E-14
Pg_Root20537_c0_seq1	| Symbols: | RmlC-like cupins superfamily protein | chr5:15592992-15593783 FORWARD LENGTH=221	4.60E-43
Pg_Root20545_c0_seq1	| Symbols: | Ribosomal protein L34 | chr1:10149884-10151155 FORWARD LENGTH=157	4.60E-13
Pg_Root20559_c0_seq1	| Symbols: AtPPa2, PPa2 | pyrophosphorylase 2 | chr2:7932139-7933560 REVERSE LENGTH=218	1.08E-47
Pg_Root20617_c0_seq1	| Symbols: | Major Facilitator Superfamily with SPX (SYG1/Pho81/XPR1) domain-containing protein | chr4:12048240-12050984 REVERSE LENGTH=699	5.34E-99
Pg_Root20643_c0_seq1	| Symbols: SFR2, ATSFR2 | Glycosyl hydrolase superfamily protein | chr3:2016450-2019533 FORWARD LENGTH=622	2.10E-39
Pg_Root20643_c1_seq1	| Symbols: SFR2 | Glycosyl hydrolase superfamily protein | chr3:2016450-2019533 FORWARD LENGTH=656	5.34E-73
Pg_Root20670_c0_seq1	| Symbols: SIG4, SIGD | sigma factor 4 | chr5:4429132-4430744 REVERSE LENGTH=419	2.04E-11
Pg_Root20689_c0_seq1	| Symbols: | Zinc-binding ribosomal protein family protein | chr3:22268803-22269750 FORWARD LENGTH=92	6.07E-43
Pg_Root20725_c0_seq1	| Symbols: AVP1, ATAVP3, AVP-3, AtVHP1;1 | Inorganic H pyrophosphatase family protein | chr1:5399115-5402185 FORWARD LENGTH=642	6.45E-20
Pg_Root20759_c0_seq1	| Symbols: TPS14 | terpene synthase 14 | chr1:22772455-22774687 REVERSE LENGTH=562	2.13E-29
Pg_Root20776_c0_seq1	| Symbols: | Protein of unknown function (DUF668) | chr3:8260059-8261654 REVERSE LENGTH=531	9.12E-39
Pg_Root20778_c0_seq1	| Symbols: RAX1, MYB37, ATMYB37 | myb domain protein 37 | chr5:7696234-7697712 FORWARD LENGTH=329	2.71E-27
Pg_Root20781_c0_seq1	| Symbols: | BEST Arabidopsis thaliana protein match is: loricrin-related (TAIR:AT5G64550.1); Has 3596 Blast hits to 2004 proteins in 150 species: Archae - 0; Bacteria - 54; Metazoa - 1597; Fungi - 38; Plants - 513; Viruses - 9; Other Eukaryotes - 1385 (source: NCBI BLink). | chr1:23804069-23806009 REVERSE LENGTH=646	6.90E-19
Pg_Root20823_c0_seq1	| Symbols: ATRPS13A, RPS13, PFL2, RPS13A | ribosomal protein S13A | chr4:37172-38123 FORWARD LENGTH=151	1.11E-56
Pg_Root20853_c0_seq1	| Symbols: | Nucleic acid-binding, OB-fold-like protein | chr5:1028542-1028736 REVERSE LENGTH=64	4.56E-18
Pg_Root20869_c0_seq1	| Symbols: CLPR2, NCLPP2, CLP2 | CLP protease proteolytic subunit 2 | chr1:4223099-4224954 FORWARD LENGTH=279	3.96E-66
Pg_Root20890_c0_seq1	| Symbols: ATCS, CSY4 | Citrate synthase family protein | chr2:18316673-18320524 FORWARD LENGTH=473	2.28E-28
Pg_Root20892_c0_seq1	| Symbols: ERF1-2 | eukaryotic release factor 1-2 | chr1:4396555-4397859 REVERSE LENGTH=434	1.08E-19
Pg_Root20899_c0_seq1	| Symbols: CIPK6, SIP3, SNRK3.14, ATCIPK6 | SOS3-interacting protein 3 | chr4:15067400-15068725 FORWARD LENGTH=441	1.95E-51
Pg_Root20904_c0_seq1	| Symbols: | Ribosomal protein S30 family protein | chr5:22935413-22935981 REVERSE LENGTH=62	3.27E-08
Pg_Root20906_c0_seq1	| Symbols: | Pectin lyase-like superfamily protein | chr5:25341106-25343113 REVERSE LENGTH=432	4.71E-53
Pg_Root20916_c0_seq1	| Symbols: | Mog1/PsbP/DUF1795-like photosystem II reaction center PsbP family protein | chr3:23459372-23459803 REVERSE LENGTH=143	6.61E-13
Pg_Root20918_c0_seq1	| Symbols: | Ribosomal protein S25 family protein | chr4:18257464-18258464 FORWARD LENGTH=108	1.19E-32
Pg_Root20920_c0_seq1	| Symbols: ATGRP2B, ATCSP4, GRP2B | glycine-rich protein 2B | chr2:9036983-9037588 REVERSE LENGTH=201	2.57E-14
Pg_Root20921_c0_seq1	| Symbols: ATCKX1, CKX1 | cytokinin oxidase/dehydrogenase 1 | chr2:17314626-17316861 FORWARD LENGTH=575	5.20E-22
Pg_Root20935_c0_seq1	| Symbols: NRP1, ATNRP1 | nodulin-related protein 1 | chr2:1039409-1039972 REVERSE LENGTH=187	1.77E-23
Pg_Root20966_c0_seq1	| Symbols: UNE10 | basic helix-loop-helix (bHLH) DNA-binding superfamily protein | chr4:17863-19848 FORWARD LENGTH=399	7.55E-32
Pg_Root21000_c0_seq1	| Symbols: HSP60-2 | heat shock protein 60-2 | chr2:14075093-14078568 REVERSE LENGTH=585	9.33E-49
Pg_Root21005_c0_seq1	| Symbols: CYP79F2 | cytochrome P450, family 79, subfamily F, polypeptide 2 | chr1:5605231-5607281 FORWARD LENGTH=537	1.94E-17
Pg_Root21005_c1_seq1	| Symbols: CYP79F1, BUS1, SPS1 | cytochrome p450 79f1 | chr1:5608862-5611118 FORWARD LENGTH=538	7.32E-66
Pg_Root21014_c0_seq1	| Symbols: RPS18C | S18 ribosomal protein | chr4:6173818-6174963 FORWARD LENGTH=152	1.22E-27
Pg_Root21017_c0_seq1	| Symbols: | Uncharacterised BCR, YbaB family COG0718 | chr2:10217869-10219269 REVERSE LENGTH=182	3.53E-97
Pg_Root21023_c0_seq1	| Symbols: AtPPa6, PPa6 | pyrophosphorylase 6 | chr5:2991331-2993117 REVERSE LENGTH=300	7.52E-08
Pg_Root21029_c0_seq1	| Symbols: | Protein of unknown function (DUF760) | chr1:17908746-17910345 REVERSE LENGTH=423	1.23E-66
Pg_Root21044_c0_seq1	| Symbols: ATFIM1, FIM1 | fimbrin 1 | chr4:13463760-13466927 FORWARD LENGTH=579	4.07E-11
Pg_Root21060_c0_seq2	| Symbols: | Ribosomal protein L18ae/LX family protein | chr1:10498458-10499373 REVERSE LENGTH=178	2.91E-58
Pg_Root21071_c0_seq1	| Symbols: ORF158 | DNA/RNA polymerases superfamily protein | chrM:235916-236392 FORWARD LENGTH=158	3.31E-32
Pg_Root21077_c0_seq1	| Symbols: | Ribosomal protein L7Ae/L30e/S12e/Gadd45 family protein | chr4:7453296-7454208 FORWARD LENGTH=128	2.18E-60
Pg_Root21096_c0_seq1	| Symbols: | glutamine-fructose-6-phosphate transaminase (isomerizing)s;sugar binding;transaminases | chr3:8697838-8700971 REVERSE LENGTH=677	7.64E-36
Pg_Root21102_c0_seq1	| Symbols: RACK1B_AT | receptor for activated C kinase 1B | chr1:17981977-17983268 REVERSE LENGTH=326	8.56E-65
Pg_Root21117_c0_seq1	| Symbols: FLP1, YRE, CER3, WAX2 | Fatty acid hydroxylase superfamily | chr5:23420589-23423832 FORWARD LENGTH=632	1.25E-59
Pg_Root21121_c0_seq1	| Symbols: | RNA-directed DNA polymerase (reverse transcriptase)-related family protein | chr2:676771-678145 REVERSE LENGTH=211	3.57E-19
Pg_Root21179_c0_seq1	| Symbols: SKP1, ASK1, ATSKP1, SKP1A, UIP1 | S phase kinase-associated protein 1 | chr1:28516715-28517454 FORWARD LENGTH=160	8.02E-32
Pg_Root21179_c1_seq1	| Symbols: ASK2, SKP1B | E3 ubiquitin ligase SCF complex subunit SKP1/ASK1 family protein | chr5:16854495-16855516 REVERSE LENGTH=171	7.54E-14
Pg_Root21194_c0_seq1	| Symbols: EMB1674 | kinase interacting family protein | chr1:21553621-21558056 FORWARD LENGTH=1246	6.18E-42
Pg_Root21204_c0_seq1	| Symbols: GRF12, GF14 IOTA | general regulatory factor 12 | chr1:9156573-9157845 REVERSE LENGTH=268	1.01E-118
Pg_Root21222_c0_seq1	| Symbols: PGR5-LIKE A | PGR5-LIKE A | chr4:12007157-12009175 FORWARD LENGTH=324	1.49E-55
Pg_Root21248_c0_seq1	| Symbols: BIP1 | heat shock protein 70 (Hsp 70) family protein | chr5:10540665-10543274 REVERSE LENGTH=669	2.60E-46
Pg_Root21249_c0_seq1	| Symbols: CCoAOMT1 | S-adenosyl-L-methionine-dependent methyltransferases superfamily protein | chr4:16310844-16311973 FORWARD LENGTH=259	6.56E-11
Pg_Root21249_c1_seq1	| Symbols: CCoAOMT1 | S-adenosyl-L-methionine-dependent methyltransferases superfamily protein | chr4:16310844-16311973 FORWARD LENGTH=259	2.02E-17
Pg_Root21251_c0_seq1	| Symbols: RPL14 | ribosomal protein L14 | chrC:80696-81064 REVERSE LENGTH=122	2.04E-14
Pg_Root21276_c0_seq1	| Symbols: | sodium/calcium exchanger family protein / calcium-binding EF hand family protein | chr1:19844790-19847533 FORWARD LENGTH=585	8.21E-52
Pg_Root21296_c0_seq1	| Symbols: HTB1 | Histone superfamily protein | chr1:2413049-2413495 FORWARD LENGTH=148	1.24E-06
Pg_Root21330_c0_seq1	| Symbols: PR5K | PR5-like receptor kinase | chr5:15293325-15295838 REVERSE LENGTH=665	5.15E-36
Pg_Root21339_c0_seq1	| Symbols: emb1138 | DEAD box RNA helicase (RH3) | chr5:9285540-9288618 REVERSE LENGTH=655	5.85E-48
Pg_Root21369_c0_seq1	| Symbols: NAD1A, NAD1, ND1 | NADH dehydrogenase 1A | chrM:318004-318390 REVERSE LENGTH=325	3.72E-24
Pg_Root21391_c0_seq1	| Symbols: ORF158 | DNA/RNA polymerases superfamily protein | chrM:235916-236392 FORWARD LENGTH=158	2.23E-06
Pg_Root21422_c0_seq2	| Symbols: | Ribosomal protein L14 | chr4:13594104-13595187 REVERSE LENGTH=134	2.52E-27
Pg_Root21440_c0_seq1	| Symbols: mtACP2 | mitochondrial acyl carrier protein 2 | chr1:24249088-24250366 REVERSE LENGTH=126	1.14E-14
Pg_Root21443_c0_seq1	| Symbols: CRK8 | cysteine-rich RLK (RECEPTOR-like protein kinase) 8 | chr4:12129485-12134086 FORWARD LENGTH=1262	6.96E-48
Pg_Root21459_c0_seq2	| Symbols: FLP1, YRE, CER3, WAX2 | Fatty acid hydroxylase superfamily | chr5:23420589-23423832 FORWARD LENGTH=632	4.13E-08
Pg_Root21468_c0_seq1	| Symbols: ERD1, CLPD, SAG15 | Clp ATPase | chr5:20764479-20768481 FORWARD LENGTH=945	2.47E-23
Pg_Root21478_c0_seq1	| Symbols: LOS1 | Ribosomal protein S5/Elongation factor G/III/V family protein | chr1:20968245-20971077 REVERSE LENGTH=843	1.46E-51
Pg_Root21481_c0_seq1	| Symbols: | Sodium Bile acid symporter family | chr2:11475156-11477870 REVERSE LENGTH=409	5.75E-56
Pg_Root21507_c0_seq1	| Symbols: LOS2, ENO2 | Enolase | chr2:15321081-15323786 REVERSE LENGTH=444	5.00E-45
Pg_Root21527_c0_seq1	| Symbols: ORF158 | DNA/RNA polymerases superfamily protein | chrM:235916-236392 FORWARD LENGTH=158	4.30E-17
Pg_Root21529_c1_seq1	| Symbols: PAB2, PABP2, ATPAB2 | poly(A) binding protein 2 | chr4:16336732-16339892 FORWARD LENGTH=629	1.61E-40
Pg_Root21539_c0_seq1	| Symbols: RPL18 | ribosomal protein L18 | chr3:1621511-1622775 FORWARD LENGTH=187	5.82E-11
Pg_Root21547_c0_seq1	| Symbols: CYP98A3 | cytochrome P450, family 98, subfamily A, polypeptide 3 | chr2:17058291-17060532 REVERSE LENGTH=508	1.02E-51
Pg_Root21563_c0_seq1	| Symbols: | Ribosomal protein L22p/L17e family protein | chr1:9515230-9516725 FORWARD LENGTH=176	3.37E-40
Pg_Root21581_c0_seq1	| Symbols: CYP71B26 | cytochrome P450, family 71, subfamily B, polypeptide 26 | chr3:9632770-9634439 REVERSE LENGTH=500	7.11E-75
Pg_Root21585_c0_seq1	| Symbols: TUA6 | Tubulin/FtsZ family protein | chr4:8548769-8550319 REVERSE LENGTH=450	8.72E-44
Pg_Root21594_c0_seq1	| Symbols: PSB27 | photosystem II family protein | chr1:898916-899440 FORWARD LENGTH=174	3.75E-06
Pg_Root21604_c0_seq1	| Symbols: | Ribosomal protein L35Ae family protein | chr1:27928415-27929466 REVERSE LENGTH=112	1.33E-24
Pg_Root21643_c0_seq1	| Symbols: | Integrase-type DNA-binding superfamily protein | chr5:24852639-24853744 REVERSE LENGTH=248	5.36E-22
Pg_Root21654_c0_seq1	| Symbols: ATGA2OX8, GA2OX8 | gibberellin 2-oxidase 8 | chr4:11302751-11306601 FORWARD LENGTH=338	4.27E-55
Pg_Root21654_c1_seq1	| Symbols: ATGA2OX8, GA2OX8 | gibberellin 2-oxidase 8 | chr4:11302751-11306601 FORWARD LENGTH=338	2.56E-66
Pg_Root21656_c0_seq1	| Symbols: STRS1 | DEA(D/H)-box RNA helicase family protein | chr1:11479921-11482707 FORWARD LENGTH=537	6.29E-31
Pg_Root21679_c0_seq1	| Symbols: ATPRX Q | Thioredoxin superfamily protein | chr3:9524807-9526123 FORWARD LENGTH=216	1.58E-09
Pg_Root21702_c0_seq1	| Symbols: ATPPC2, PPC2 | phosphoenolpyruvate carboxylase 2 | chr2:17734541-17738679 REVERSE LENGTH=963	3.63E-42
Pg_Root21713_c0_seq1	| Symbols: | Ribosomal protein S5/Elongation factor G/III/V family protein | chr3:4112999-4115708 FORWARD LENGTH=767	1.26E-53
Pg_Root21721_c0_seq1	| Symbols: | Ribosomal protein L18e/L15 superfamily protein | chr1:26621168-26621608 REVERSE LENGTH=146	1.82E-17
Pg_Root21743_c0_seq1	| Symbols: | Translation initiation factor 3 protein | chr2:10229453-10231390 FORWARD LENGTH=312	6.93E-08
Pg_Root21758_c0_seq1	| Symbols: | Ribosomal protein L13 family protein | chr5:19771315-19772686 REVERSE LENGTH=206	1.33E-41
Pg_Root21759_c0_seq1	| Symbols: RPT4A | regulatory particle triple-A ATPase 4A | chr5:17248563-17251014 REVERSE LENGTH=399	2.93E-93
Pg_Root21777_c0_seq1	| Symbols: | GDSL-like Lipase/Acylhydrolase superfamily protein | chr4:14215603-14217159 FORWARD LENGTH=367	3.29E-47
Pg_Root21779_c0_seq1	| Symbols: CML11 | calmodulin-like 11 | chr3:8124286-8125835 REVERSE LENGTH=173	1.71E-07
Pg_Root21788_c0_seq1	| Symbols: AAC2 | ADP/ATP carrier 2 | chr5:4336034-4337379 FORWARD LENGTH=385	1.29E-08
Pg_Root21801_c0_seq1	| Symbols: | Ribosomal protein L31e family protein | chr5:22944003-22944767 REVERSE LENGTH=119	2.68E-27
Pg_Root21825_c0_seq1	| Symbols: ASD1, ARAF1, ARAF, ATASD1 | alpha-L-arabinofuranosidase 1 | chr3:3361031-3364573 REVERSE LENGTH=678	6.10E-16
Pg_Root21829_c0_seq1	| Symbols: RPN10, MCB1, ATMCB1, MBP1 | regulatory particle non-ATPase 10 | chr4:18057357-18059459 REVERSE LENGTH=386	3.66E-35
Pg_Root21832_c0_seq1	| Symbols: ACT11 | actin-11 | chr3:3858116-3859609 FORWARD LENGTH=377	1.16E-34
Pg_Root21834_c0_seq1	| Symbols: | Ribosomal protein L39 family protein | chr4:15469931-15470366 FORWARD LENGTH=51	2.00E-12
Pg_Root21836_c0_seq1	| Symbols: FLA8, AGP8 | FASCICLIN-like arabinogalactan protein 8 | chr2:18742797-18744059 REVERSE LENGTH=420	1.02E-21
Pg_Root21836_c1_seq1	| Symbols: FLA8, AGP8 | FASCICLIN-like arabinogalactan protein 8 | chr2:18742797-18744059 REVERSE LENGTH=420	3.04E-57
Pg_Root21872_c0_seq1	| Symbols: Hop2 | stress-inducible protein, putative | chr1:23231026-23233380 FORWARD LENGTH=571	9.78E-10
Pg_Root21884_c0_seq1	| Symbols: | Ribosomal protein L6 family | chr4:6463201-6464458 REVERSE LENGTH=194	1.90E-28
Pg_Root21886_c0_seq1	| Symbols: | Ribosomal protein L35 | chr2:10242038-10243416 FORWARD LENGTH=145	1.61E-06
Pg_Root21890_c0_seq1	| Symbols: emb1138 | DEAD box RNA helicase (RH3) | chr5:9285540-9288618 REVERSE LENGTH=655	9.77E-47
Pg_Root21896_c0_seq1	| Symbols: | alpha/beta-Hydrolases superfamily protein | chr4:17617045-17618363 REVERSE LENGTH=270	2.67E-29
Pg_Root21915_c0_seq1	| Symbols: ATAPP1, APP1 | aminopeptidase P1 | chr4:17326688-17329979 FORWARD LENGTH=645	3.22E-38
Pg_Root21942_c0_seq1	| Symbols: | Ribosomal protein S4 (RPS4A) family protein | chr5:2202783-2203805 FORWARD LENGTH=244	3.95E-65
Pg_Root21965_c0_seq2	| Symbols: ACT3 | actin 3 | chr3:19915924-19917371 FORWARD LENGTH=377	3.53E-29
Pg_Root21968_c0_seq1	| Symbols: Hsp70b | heat shock protein 70B | chr1:5502386-5504326 REVERSE LENGTH=646	2.40E-88
Pg_Root21972_c0_seq2	| Symbols: CESA1, RSW1, AtCESA1 | cellulose synthase 1 | chr4:15641009-15646388 REVERSE LENGTH=1081	3.40E-29
Pg_Root21994_c0_seq1	| Symbols: ZFP4 | zinc finger protein 4 | chr1:24620063-24620845 REVERSE LENGTH=260	2.58E-09
Pg_Root21994_c1_seq1	| Symbols: ZFP1, ATZFP1 | zinc-finger protein 1 | chr1:30339493-30340179 REVERSE LENGTH=228	1.41E-19
Pg_Root22037_c0_seq1	| Symbols: CYP71A13 | cytochrome P450, family 71, subfamily A, polypeptide 13 | chr2:13109909-13112006 REVERSE LENGTH=503	8.42E-19
Pg_Root22070_c0_seq4	| Symbols: RFC3 | Translation elongation factor EF1B/ribosomal protein S6 family protein | chr3:5853186-5854853 REVERSE LENGTH=314	1.68E-13
Pg_Root22084_c0_seq1	| Symbols: | microsomal glutathione s-transferase, putative | chr1:24485213-24486682 FORWARD LENGTH=162	2.10E-69
Pg_Root22086_c0_seq1	| Symbols: DCT, DIT2.1 | dicarboxylate transport 2.1 | chr5:25714495-25716642 REVERSE LENGTH=563	5.86E-33
Pg_Root22096_c0_seq1	| Symbols: RPOB | RNA polymerase subunit beta | chrC:23111-26329 REVERSE LENGTH=1072	4.78E-32
Pg_Root22103_c0_seq1	| Symbols: ARA12 | Subtilase family protein | chr5:26872192-26874465 REVERSE LENGTH=757	6.70E-07
Pg_Root22109_c0_seq1	| Symbols: | RNA-binding (RRM/RBD/RNP motifs) family protein | chr5:869208-870855 REVERSE LENGTH=321	1.60E-26
Pg_Root22161_c0_seq1	| Symbols: MPPBETA | Insulinase (Peptidase family M16) protein | chr3:365624-368526 FORWARD LENGTH=531	6.94E-24
Pg_Root22169_c0_seq1	| Symbols: PLA-I{beta]2 | alpha/beta-Hydrolases superfamily protein | chr4:9467563-9469116 FORWARD LENGTH=517	6.01E-74
Pg_Root22186_c0_seq2	| Symbols: | FAD/NAD(P)-binding oxidoreductase family protein | chr4:18023187-18024827 FORWARD LENGTH=407	3.98E-47
Pg_Root22230_c0_seq1	| Symbols: ARAC4, ROP2, ATROP2, ATRAC4 | RHO-related protein from plants 2 | chr1:6967223-6968603 FORWARD LENGTH=195	3.97E-15
Pg_Root22267_c0_seq1	| Symbols: | endoribonuclease L-PSP family protein | chr3:7110227-7111695 REVERSE LENGTH=187	2.13E-81
Pg_Root22271_c0_seq1	| Symbols: TUA6 | Tubulin/FtsZ family protein | chr4:8548753-8550319 REVERSE LENGTH=427	5.08E-49
Pg_Root22361_c0_seq1	| Symbols: CRK8 | cysteine-rich RLK (RECEPTOR-like protein kinase) 8 | chr4:12129485-12134086 FORWARD LENGTH=1262	1.91E-13
Pg_Root22377_c0_seq1	| Symbols: SCR, SGR1 | GRAS family transcription factor | chr3:20070550-20072625 FORWARD LENGTH=653	9.32E-58
Pg_Root22400_c0_seq1	| Symbols: | Translation protein SH3-like family protein | chr1:3136407-3137430 REVERSE LENGTH=164	1.88E-29
Pg_Root22406_c0_seq1	| Symbols: HSP81-2 | heat shock protein 81-2 | chr5:22686923-22689433 FORWARD LENGTH=728	2.50E-07
Pg_Root22448_c0_seq1	| Symbols: CESA1, RSW1, AtCESA1 | cellulose synthase 1 | chr4:15641009-15646388 REVERSE LENGTH=1081	2.97E-56
Pg_Root22462_c0_seq1	| Symbols: VMA10, AVMA10 | vacuolar membrane ATPase 10 | chr3:150265-150922 REVERSE LENGTH=110	6.36E-38
Pg_Root22464_c0_seq1	| Symbols: | RGPR-related | chr5:19257420-19263132 FORWARD LENGTH=1350	1.54E-28
Pg_Root22501_c0_seq1	| Symbols: | Ribosomal protein L18e/L15 superfamily protein | chr1:26621168-26621608 REVERSE LENGTH=146	3.43E-56
Pg_Root22513_c0_seq1	| Symbols: | RNA-binding (RRM/RBD/RNP motifs) family protein | chr2:15634980-15636331 REVERSE LENGTH=289	5.30E-15
Pg_Root22555_c0_seq1	| Symbols: | Zinc knuckle (CCHC-type) family protein | chr3:15398859-15400079 FORWARD LENGTH=260	5.34E-08
Pg_Root22568_c0_seq1	| Symbols: PYR6 | P-loop containing nucleoside triphosphate hydrolases superfamily protein | chr5:9276659-9278091 FORWARD LENGTH=202	4.59E-43
Pg_Root22568_c1_seq1	| Symbols: PYR6 | P-loop containing nucleoside triphosphate hydrolases superfamily protein | chr5:9276659-9278091 FORWARD LENGTH=202	4.57E-69
Pg_Root22583_c0_seq1	| Symbols: PHT2;1, ORF02 | phosphate transporter 2;1 | chr3:9756261-9758413 FORWARD LENGTH=613	1.01E-61
Pg_Root22598_c0_seq2	| Symbols: | Protein kinase superfamily protein | chr3:296582-298634 REVERSE LENGTH=654	2.29E-28
Pg_Root22637_c0_seq1	| Symbols: ATBBC1, BBC1, RSU2 | breast basic conserved 1 | chr3:18166971-18168047 REVERSE LENGTH=206	1.65E-27
Pg_Root22656_c0_seq1	| Symbols: THIC | thiaminC | chr2:12667395-12669569 FORWARD LENGTH=644	1.00E-48
Pg_Root22656_c1_seq1	| Symbols: THIC | thiaminC | chr2:12667395-12669569 FORWARD LENGTH=644	2.41E-118
Pg_Root22688_c0_seq1	| Symbols: | Translation protein SH3-like family protein | chr5:26937970-26938410 REVERSE LENGTH=146	8.49E-59
Pg_Root22706_c0_seq1	| Symbols: | Coatomer, alpha subunit | chr1:22919814-22923728 FORWARD LENGTH=1216	1.03E-53
Pg_Root22715_c0_seq1	| Symbols: BGAL3 | beta-galactosidase 3 | chr4:17176840-17181143 REVERSE LENGTH=855	5.38E-17
Pg_Root22715_c1_seq1	| Symbols: BGAL3 | beta-galactosidase 3 | chr4:17176840-17181143 REVERSE LENGTH=856	8.56E-40
Pg_Root22747_c0_seq1	| Symbols: FRS5 | FAR1-related sequence 5 | chr4:17906702-17909404 REVERSE LENGTH=788	2.74E-68
Pg_Root22754_c0_seq1	| Symbols: UGT84A2 | UDP-Glycosyltransferase superfamily protein | chr3:7595884-7597374 FORWARD LENGTH=496	2.16E-92
Pg_Root22765_c0_seq1	| Symbols: CDKA;1, CDC2AAT, CDK2, CDC2, CDC2A, CDKA1 | cell division control 2 | chr3:18072238-18074296 FORWARD LENGTH=294	3.69E-27
Pg_Root22772_c0_seq1	| Symbols: FAH1, CYP84A1 | ferulic acid 5-hydroxylase 1 | chr4:17137584-17139619 REVERSE LENGTH=520	2.01E-72
Pg_Root22780_c0_seq1	| Symbols: | Glyoxalase/Bleomycin resistance protein/Dioxygenase superfamily protein | chr1:25188563-25190134 REVERSE LENGTH=262	4.83E-81
Pg_Root22787_c0_seq1	| Symbols: PGK1 | phosphoglycerate kinase 1 | chr3:4061127-4063140 REVERSE LENGTH=481	7.45E-48
Pg_Root22810_c0_seq1	| Symbols: PAA2 | 20S proteasome subunit PAA2 | chr2:2234226-2235973 FORWARD LENGTH=220	3.83E-37
Pg_Root22815_c0_seq1	| Symbols: ORF240B | DNA/RNA polymerases superfamily protein | chrM:227709-228431 REVERSE LENGTH=240	3.79E-15
Pg_Root22823_c0_seq1	| Symbols: | Nuclear transport factor 2 (NTF2) family protein | chr2:18953326-18954082 FORWARD LENGTH=229	3.79E-30
Pg_Root22823_c1_seq1	| Symbols: | Nuclear transport factor 2 (NTF2) family protein | chr2:18953326-18954467 FORWARD LENGTH=240	1.45E-57
Pg_Root22828_c1_seq1	| Symbols: ELI3-2, ELI3, ATCAD8, CAD-B2 | elicitor-activated gene 3-2 | chr4:17855964-17857388 FORWARD LENGTH=359	5.00E-06
Pg_Root22835_c0_seq1	| Symbols: ATRABG3F, ATRAB7B, RAB71, RABG3F, RAB7B | RAB GTPase homolog G3F | chr3:6484266-6486005 FORWARD LENGTH=206	7.12E-21
Pg_Root22840_c0_seq1	| Symbols: RPL3B, ARP2 | R-protein L3 B | chr1:22720833-22722402 REVERSE LENGTH=390	3.84E-28
Pg_Root22865_c0_seq1	| Symbols: ATBBC1, BBC1, RSU2 | breast basic conserved 1 | chr3:18166971-18168047 REVERSE LENGTH=204	2.94E-08
Pg_Root22881_c0_seq1	| Symbols: APR2, APSR, PRH43, PRH, ATAPR2 | 5&apos;adenylylphosphosulfate reductase 2 | chr1:22975794-22977465 REVERSE LENGTH=454	5.39E-28
Pg_Root22884_c0_seq1	| Symbols: OPR3 | oxophytodienoate-reductase 3 | chr2:2359240-2361971 REVERSE LENGTH=391	9.87E-31
Pg_Root22886_c0_seq1	| Symbols: ATGPAT5, GPAT5 | glycerol-3-phosphate acyltransferase 5 | chr3:3595911-3597678 FORWARD LENGTH=502	1.48E-116
Pg_Root22914_c0_seq1	| Symbols: HTA3, H2AXB, G-H2AX, GAMMA-H2AX | gamma histone variant H2AX | chr1:20414607-20415206 REVERSE LENGTH=142	6.15E-19
Pg_Root22918_c0_seq1	| Symbols: CAM7 | calmodulin 7 | chr3:15664619-15666355 REVERSE LENGTH=149	1.15E-42
Pg_Root22924_c0_seq1	| Symbols: ORF240B | DNA/RNA polymerases superfamily protein | chrM:227709-228431 REVERSE LENGTH=240	1.35E-18
Pg_Root22933_c0_seq2	| Symbols: | Histone superfamily protein | chr5:26120099-26120509 REVERSE LENGTH=136	2.49E-63
Pg_Root22935_c0_seq1	| Symbols: | NAD(P)-binding Rossmann-fold superfamily protein | chr3:19173622-19174667 REVERSE LENGTH=303	1.79E-29
Pg_Root22935_c1_seq1	| Symbols: | NAD(P)-binding Rossmann-fold superfamily protein | chr3:19173622-19174667 REVERSE LENGTH=303	5.85E-79
Pg_Root22957_c0_seq1	| Symbols: | RING/U-box superfamily protein | chr4:12562069-12562646 REVERSE LENGTH=157	8.54E-19
Pg_Root22962_c0_seq1	| Symbols: HTA10 | histone H2A 10 | chr1:18926948-18927443 FORWARD LENGTH=132	3.41E-44
Pg_Root22963_c0_seq1	| Symbols: | Ribosomal protein L6 family protein | chr1:27847256-27848680 REVERSE LENGTH=233	7.96E-07
Pg_Root22996_c1_seq1	| Symbols: | myosin heavy chain-related | chr3:14251600-14254269 REVERSE LENGTH=712	5.29E-06
Pg_Root23003_c0_seq1	| Symbols: | Plant invertase/pectin methylesterase inhibitor superfamily protein | chr5:25037504-25038112 FORWARD LENGTH=202	6.19E-41
Pg_Root23012_c0_seq1	| Symbols: SKIP2, VFB4 | SKP1/ASK1-interacting protein 2 | chr5:26831677-26833260 REVERSE LENGTH=527	2.71E-27
Pg_Root23013_c0_seq1	| Symbols: | Pectin lyase-like superfamily protein | chr4:12264640-12267074 FORWARD LENGTH=495	5.31E-44
Pg_Root23022_c0_seq1	| Symbols: YUC2 | Flavin-binding monooxygenase family protein | chr4:7721840-7723616 REVERSE LENGTH=415	4.51E-33
Pg_Root23022_c0_seq2	| Symbols: YUC2 | Flavin-binding monooxygenase family protein | chr4:7721840-7723616 REVERSE LENGTH=415	7.10E-47
Pg_Root23051_c0_seq1	| Symbols: | Small nuclear ribonucleoprotein family protein | chr1:28854594-28855637 REVERSE LENGTH=98	1.04E-58
Pg_Root23072_c0_seq1	| Symbols: | Ribosomal L28 family | chr2:14173620-14174380 FORWARD LENGTH=143	2.13E-08
Pg_Root23079_c0_seq1	| Symbols: ATAMY3, AMY3 | alpha-amylase-like 3 | chr1:26288518-26293003 REVERSE LENGTH=887	6.71E-37
Pg_Root23079_c1_seq1	| Symbols: ATAMY3, AMY3 | alpha-amylase-like 3 | chr1:26288518-26293003 REVERSE LENGTH=887	2.39E-09
Pg_Root23080_c0_seq1	| Symbols: | Pentatricopeptide repeat (PPR) superfamily protein | chr5:22802322-22803914 FORWARD LENGTH=530	5.27E-67
Pg_Root23093_c0_seq2	| Symbols: UBP23 | ubiquitin-specific protease 23 | chr5:23470218-23473997 REVERSE LENGTH=859	2.44E-06
Pg_Root23116_c0_seq1	| Symbols: CSD2, CZSOD2 | copper/zinc superoxide dismutase 2 | chr2:12014548-12016303 FORWARD LENGTH=216	3.11E-27
Pg_Root23145_c0_seq1	| Symbols: GCN5, ATGCN5 | general control non-repressible 5 | chr5:25916956-25919693 REVERSE LENGTH=692	7.35E-42
Pg_Root23148_c0_seq1	| Symbols: ATSDI1 | Tetratricopeptide repeat (TPR)-like superfamily protein | chr5:19805576-19807699 REVERSE LENGTH=306	1.24E-30
Pg_Root23154_c0_seq1	| Symbols: | Tetratricopeptide repeat (TPR)-like superfamily protein | chr1:28030521-28032452 FORWARD LENGTH=643	9.02E-24
Pg_Root23170_c0_seq1	| Symbols: AT-HSFA7A, HSFA7A | heat shock transcription factor A7A | chr3:19265294-19266619 FORWARD LENGTH=272	1.80E-17
Pg_Root23171_c0_seq1	| Symbols: | Ribosomal protein L4/L1 family | chr3:2953813-2955444 FORWARD LENGTH=405	2.43E-18
Pg_Root23179_c0_seq1	| Symbols: | Ribosomal protein L32e | chr4:10035715-10036475 REVERSE LENGTH=133	1.91E-34
Pg_Root23185_c0_seq1	| Symbols: | Terpenoid synthases superfamily protein | chr2:8078317-8079360 FORWARD LENGTH=347	4.96E-72
Pg_Root23220_c0_seq1	| Symbols: PMSR4 | peptide met sulfoxide reductase 4 | chr4:12898802-12899998 REVERSE LENGTH=258	3.69E-63
Pg_Root23224_c0_seq1	| Symbols: YUC6 | Flavin-binding monooxygenase family protein | chr5:8935520-8938224 REVERSE LENGTH=417	5.11E-25
Pg_Root23263_c0_seq1	| Symbols: | Protein of unknown function (DUF581) | chr5:7006178-7007003 REVERSE LENGTH=248	6.28E-49
Pg_Root23263_c1_seq1	| Symbols: | Protein of unknown function (DUF581) | chr5:7006178-7007003 REVERSE LENGTH=248	3.72E-32
Pg_Root23268_c0_seq1	| Symbols: | Ribosomal protein L30/L7 family protein | chr3:4433809-4435109 FORWARD LENGTH=244	1.07E-86
Pg_Root23274_c0_seq1	| Symbols: ATNRT2:1, NRT2, NRT2;1AT, ACH1, LIN1, ATNRT2.1, NRT2.1, NRT2:1 | nitrate transporter 2:1 | chr1:2524139-2525920 FORWARD LENGTH=530	6.26E-23
Pg_Root23302_c0_seq1	| Symbols: RBP31, ATRBP31, CP31, ATRBP33 | 31-kDa RNA binding protein | chr4:12766223-12767952 REVERSE LENGTH=329	2.92E-08
Pg_Root23330_c0_seq1	| Symbols: | Ribosomal protein S5 family protein | chr3:21279824-21280887 REVERSE LENGTH=276	4.07E-23
Pg_Root23335_c0_seq1	| Symbols: | GDSL-like Lipase/Acylhydrolase superfamily protein | chr1:28499179-28500943 FORWARD LENGTH=364	9.47E-125
Pg_Root23362_c0_seq1	| Symbols: | 16S rRNA processing protein RimM family | chr5:18829999-18832893 FORWARD LENGTH=653	1.76E-11
Pg_Root23369_c1_seq1	| Symbols: | Eukaryotic aspartyl protease family protein | chr5:2183600-2185717 REVERSE LENGTH=455	2.21E-88
Pg_Root23393_c0_seq1	| Symbols: PIP5K9 | phosphatidyl inositol monophosphate 5 kinase | chr3:3040426-3043676 REVERSE LENGTH=815	1.14E-32
Pg_Root23407_c0_seq1	| Symbols: SAUR68 | SAUR-like auxin-responsive protein family | chr1:10322683-10323114 FORWARD LENGTH=143	7.30E-30
Pg_Root23532_c0_seq1	| Symbols: PGM3 | Phosphoglucomutase/phosphomannomutase family protein | chr1:8219946-8224186 FORWARD LENGTH=583	5.93E-24
Pg_Root23544_c0_seq1	| Symbols: | unknown protein; Has 26 Blast hits to 26 proteins in 10 species: Archae - 0; Bacteria - 0; Metazoa - 0; Fungi - 0; Plants - 26; Viruses - 0; Other Eukaryotes - 0 (source: NCBI BLink). | chr4:8639683-8640261 REVERSE LENGTH=165	4.07E-06
Pg_Root23555_c0_seq1	| Symbols: EMB1276, ACAT2 | acetoacetyl-CoA thiolase 2 | chr5:19552570-19555122 REVERSE LENGTH=403	3.94E-27
Pg_Root23560_c0_seq1	| Symbols: | Leucine-rich repeat protein kinase family protein | chr3:14954587-14956577 FORWARD LENGTH=633	4.94E-37
Pg_Root23573_c0_seq1	| Symbols: GAPC, GAPC-1, GAPC1 | glyceraldehyde-3-phosphate dehydrogenase C subunit 1 | chr3:1081077-1083131 FORWARD LENGTH=338	3.41E-55
Pg_Root23573_c1_seq1	| Symbols: GAPCP-2 | glyceraldehyde-3-phosphate dehydrogenase of plastid 2 | chr1:5574433-5577406 FORWARD LENGTH=420	5.11E-20
Pg_Root23577_c0_seq1	| Symbols: ZLL | Stabilizer of iron transporter SufD / Polynucleotidyl transferase | chr5:17611939-17616562 FORWARD LENGTH=988	1.88E-14
Pg_Root23592_c0_seq1	| Symbols: | Translation protein SH3-like family protein | chr5:22183046-22184403 FORWARD LENGTH=198	2.93E-60
Pg_Root23594_c0_seq1	| Symbols: ATRABG3A, RABG3A | RAB GTPase homolog G3A | chr4:6133405-6134959 FORWARD LENGTH=172	1.32E-09
Pg_Root23596_c0_seq1	| Symbols: | Glutaredoxin family protein | chr2:19605124-19605432 FORWARD LENGTH=102	7.38E-43
Pg_Root23615_c1_seq1	| Symbols: | Protein kinase superfamily protein | chr4:8330081-8331544 REVERSE LENGTH=487	7.33E-11
Pg_Root23648_c0_seq1	| Symbols: | Galactose oxidase/kelch repeat superfamily protein | chr1:5557214-5558697 FORWARD LENGTH=383	1.19E-19
Pg_Root23713_c0_seq1	| Symbols: | CONTAINS InterPro DOMAIN/s: NTP Pyrophosphohydrolase MazG-related, RS21-C6 (InterPro:IPR011394), EAR (InterPro:IPR009039), NTP pyrophosphohydrolase MazG, putative catalytic core (InterPro:IPR004518); Has 1123 Blast hits to 1121 proteins in 452 species: Archae - 22; Bacteria - 753; Metazoa - 81; Fungi - 3; Plants - 83; Viruses - 0; Other Eukaryotes - 181 (source: NCBI BLink). | chr3:9…	1.51E-50
Pg_Root23717_c0_seq1	| Symbols: | Ribosomal L18p/L5e family protein | chr1:17867269-17868215 FORWARD LENGTH=170	6.17E-06
Pg_Root23728_c0_seq1	| Symbols: RDR6, SGS2, SDE1 | RNA-dependent RNA polymerase 6 | chr3:18349193-18353205 REVERSE LENGTH=1196	2.01E-47
Pg_Root23735_c0_seq1	| Symbols: ATGSKB6, GLN1.3, GLN1;3 | glutamine synthetase 1.3 | chr3:6097503-6099408 FORWARD LENGTH=354	3.85E-71
Pg_Root23737_c1_seq1	| Symbols: HOT5, ADH2, GSNOR, ATGSNOR1, PAR2 | GroES-like zinc-binding dehydrogenase family protein | chr5:17684265-17686379 FORWARD LENGTH=379	6.04E-49
Pg_Root23772_c0_seq1	| Symbols: DegP9 | DegP protease 9 | chr5:16070402-16073101 FORWARD LENGTH=592	8.46E-12
Pg_Root23772_c1_seq1	| Symbols: DegP10 | DegP protease 10 | chr5:14594992-14598216 FORWARD LENGTH=586	1.46E-48
Pg_Root23773_c0_seq1	| Symbols: HMGB3, NFD3, NFD03 | high mobility group B3 | chr1:7179825-7181193 FORWARD LENGTH=147	3.06E-36
Pg_Root23773_c1_seq1	| Symbols: HMGB2, HMG BETA 1, NFD2, NFD02 | high mobility group B2 | chr1:7177282-7178487 FORWARD LENGTH=143	3.72E-06
Pg_Root23784_c0_seq1	| Symbols: XIH, ATXIH | Myosin family protein with Dil domain | chr4:14172280-14181771 FORWARD LENGTH=1516	6.68E-07
Pg_Root23796_c0_seq1	| Symbols: | Aldolase superfamily protein | chr2:15296929-15297732 REVERSE LENGTH=267	4.42E-39
Pg_Root23797_c0_seq1	| Symbols: | Nascent polypeptide-associated complex NAC | chr1:27540506-27541364 REVERSE LENGTH=165	1.52E-29
Pg_Root23798_c0_seq1	| Symbols: EXO84B | exocyst complex component 84B | chr5:20250803-20254766 REVERSE LENGTH=783	1.79E-27
Pg_Root23805_c0_seq1	| Symbols: CRK8 | cysteine-rich RLK (RECEPTOR-like protein kinase) 8 | chr4:12129485-12134086 FORWARD LENGTH=1262	7.23E-22
Pg_Root23832_c0_seq1	| Symbols: ARK3, RK3 | receptor kinase 3 | chr4:11389219-11393090 REVERSE LENGTH=850	1.02E-13
Pg_Root23844_c0_seq1	| Symbols: AAC2 | ADP/ATP carrier 2 | chr5:4336034-4337379 FORWARD LENGTH=385	1.78E-68
Pg_Root23846_c0_seq1	| Symbols: | protein kinase family protein / peptidoglycan-binding LysM domain-containing protein | chr2:10120242-10122080 REVERSE LENGTH=612	4.84E-10
Pg_Root23858_c0_seq2	| Symbols: LTPG1 | glycosylphosphatidylinositol-anchored lipid protein transfer 1 | chr1:9740740-9741991 FORWARD LENGTH=193	1.71E-42
Pg_Root23885_c0_seq1	| Symbols: | Fumarylacetoacetate (FAA) hydrolase family | chr4:9038361-9040163 FORWARD LENGTH=222	3.02E-18
Pg_Root23887_c0_seq2	| Symbols: ATARFA1F, ARFA1F | ADP-ribosylation factor A1F | chr1:3513189-3514230 REVERSE LENGTH=181	5.11E-64
Pg_Root23899_c0_seq1	| Symbols: | Exostosin family protein | chr5:1007554-1010373 REVERSE LENGTH=518	1.27E-21
Pg_Root23908_c0_seq1	| Symbols: HTB1 | Histone superfamily protein | chr1:2413049-2413495 FORWARD LENGTH=148	4.78E-14
Pg_Root23911_c0_seq1	| Symbols: CRD1 | dicarboxylate diiron protein, putative (Crd1) | chr3:21076825-21078269 FORWARD LENGTH=332	6.99E-77
Pg_Root23926_c0_seq1	| Symbols: | Leucine-rich repeat (LRR) family protein | chr3:15644127-15645446 FORWARD LENGTH=218	2.47E-49
Pg_Root23937_c0_seq1	| Symbols: scpl20 | serine carboxypeptidase-like 20 | chr4:7550576-7553051 REVERSE LENGTH=497	1.02E-11
Pg_Root23945_c0_seq1	| Symbols: LOS1 | Ribosomal protein S5/Elongation factor G/III/V family protein | chr1:20968245-20971077 REVERSE LENGTH=843	1.66E-39
Pg_Root23990_c0_seq1	| Symbols: LOS1 | Ribosomal protein S5/Elongation factor G/III/V family protein | chr1:20968245-20971077 REVERSE LENGTH=843	1.09E-14
Pg_Root24004_c0_seq1	| Symbols: | FUNCTIONS IN: molecular_function unknown; INVOLVED IN: response to karrikin; BEST Arabidopsis thaliana protein match is: transcription factor-related (TAIR:AT4G18650.1); Has 30201 Blast hits to 17322 proteins in 780 species: Archae - 12; Bacteria - 1396; Metazoa - 17338; Fungi - 3422; Plants - 5037; Viruses - 0; Other Eukaryotes - 2996 (source: NCBI BLink). | chr3:5006565-5007689 FOR…	1.21E-76
Pg_Root24019_c0_seq1	| Symbols: | alpha/beta-Hydrolases superfamily protein | chr3:8863111-8864883 REVERSE LENGTH=273	2.44E-63
Pg_Root24061_c0_seq1	| Symbols: SCY1 | SECY homolog 1 | chr2:8112231-8114452 REVERSE LENGTH=551	6.36E-09
Pg_Root24064_c0_seq1	| Symbols: | Ribosomal S17 family protein | chr2:1527911-1528336 FORWARD LENGTH=141	6.89E-53
Pg_Root24069_c0_seq1	| Symbols: ATAZG1, AZG1 | AZA-guanine resistant1 | chr3:3424986-3426725 REVERSE LENGTH=579	1.13E-122
Pg_Root24088_c0_seq1	| Symbols: CYP71B26 | cytochrome P450, family 71, subfamily B, polypeptide 26 | chr3:9632770-9634439 REVERSE LENGTH=500	3.99E-44
Pg_Root24112_c0_seq1	| Symbols: GCPE, ISPG, CSB3, CLB4, HDS | 4-hydroxy-3-methylbut-2-enyl diphosphate synthase | chr5:24359447-24363019 FORWARD LENGTH=717	1.17E-59
Pg_Root24122_c0_seq2	| Symbols: MYB96, MYBCOV1, ATMYB96 | myb domain protein 96 | chr5:25079434-25080858 REVERSE LENGTH=351	1.58E-08
Pg_Root24134_c0_seq1	| Symbols: | Ribosomal protein L1p/L10e family | chr3:23444269-23445777 FORWARD LENGTH=291	5.65E-12
Pg_Root24149_c0_seq1	| Symbols: ATFP6, HIPP26, FP6 | farnesylated protein 6 | chr4:18034596-18035693 FORWARD LENGTH=153	1.23E-41
Pg_Root24163_c0_seq1	| Symbols: FLP1, YRE, CER3, WAX2 | Fatty acid hydroxylase superfamily | chr5:23420589-23423832 FORWARD LENGTH=632	1.80E-64
Pg_Root24163_c1_seq1	| Symbols: FLP1, YRE, CER3, WAX2 | Fatty acid hydroxylase superfamily | chr5:23420589-23423832 FORWARD LENGTH=632	2.56E-72
Pg_Root24169_c0_seq1	| Symbols: TYRDC | L-tyrosine decarboxylase | chr4:14155248-14158546 FORWARD LENGTH=547	8.61E-21
Pg_Root24182_c0_seq1	| Symbols: NAD1A, NAD1, ND1 | NADH dehydrogenase 1A | chrM:318004-318390 REVERSE LENGTH=325	3.45E-43
Pg_Root24189_c0_seq1	| Symbols: | Ribosomal protein L39 family protein | chr3:406005-406342 REVERSE LENGTH=51	1.21E-14
Pg_Root24197_c0_seq1	| Symbols: ATTIC21, TIC21, CIA5, PIC1 | translocon at inner membrane of chloroplasts 21 | chr2:6642512-6644011 REVERSE LENGTH=296	2.04E-20
Pg_Root24216_c0_seq1	| Symbols: | ATPase, V1 complex, subunit B protein | chr1:7016971-7020290 FORWARD LENGTH=487	1.53E-15
Pg_Root24245_c1_seq1	| Symbols: YSL3 | YELLOW STRIPE like 3 | chr5:21756081-21758776 FORWARD LENGTH=675	7.38E-22
Pg_Root24247_c0_seq1	| Symbols: STP11, ATSTP11 | sugar transporter 11 | chr5:7839132-7840874 FORWARD LENGTH=514	8.96E-19
Pg_Root24293_c0_seq1	| Symbols: | Ribosomal protein S24e family protein | chr3:1360989-1362065 FORWARD LENGTH=133	2.48E-78
Pg_Root24316_c0_seq1	| Symbols: | GDSL-like Lipase/Acylhydrolase superfamily protein | chr1:28499179-28500943 FORWARD LENGTH=364	7.09E-41
Pg_Root24316_c1_seq1	| Symbols: | GDSL-like Lipase/Acylhydrolase superfamily protein | chr1:28499179-28500943 FORWARD LENGTH=364	2.04E-69
Pg_Root24334_c0_seq1	| Symbols: | unknown protein; FUNCTIONS IN: molecular_function unknown; INVOLVED IN: biological_process unknown; LOCATED IN: endomembrane system; BEST Arabidopsis thaliana protein match is: unknown protein (TAIR:AT2G12400.1); Has 173 Blast hits to 169 proteins in 21 species: Archae - 0; Bacteria - 0; Metazoa - 3; Fungi - 0; Plants - 165; Viruses - 0; Other Eukaryotes - 5 (source: NCBI BLink). | c…	1.71E-28
Pg_Root24336_c0_seq1	| Symbols: | Copper amine oxidase family protein | chr2:17691600-17695526 REVERSE LENGTH=776	8.09E-16
Pg_Root24366_c0_seq1	| Symbols: PHR2 | photolyase/blue-light receptor 2 | chr2:19521888-19523732 FORWARD LENGTH=447	3.20E-47
Pg_Root24366_c1_seq1	| Symbols: PHR2 | photolyase/blue-light receptor 2 | chr2:19521888-19523732 FORWARD LENGTH=447	3.87E-52
Pg_Root24390_c0_seq1	| Symbols: RPL23AB | ribosomal protein L23AB | chr3:20500667-20501519 FORWARD LENGTH=154	4.21E-44
Pg_Root24417_c0_seq1	| Symbols: | Protein kinase superfamily protein | chr3:2238455-2240074 FORWARD LENGTH=414	1.59E-23
Pg_Root24417_c0_seq2	| Symbols: | Protein kinase superfamily protein | chr3:2238455-2240074 FORWARD LENGTH=414	1.34E-23
Pg_Root24471_c0_seq1	| Symbols: | Disease resistance protein (TIR-NBS-LRR class) family | chr5:14567771-14571907 REVERSE LENGTH=1188	1.39E-24
Pg_Root24503_c0_seq1	| Symbols: ATOMT1, OMT1 | O-methyltransferase 1 | chr5:21982075-21984167 FORWARD LENGTH=363	2.19E-15
Pg_Root24560_c0_seq1	| Symbols: | Bifunctional inhibitor/lipid-transfer protein/seed storage 2S albumin superfamily protein | chr5:22460677-22461081 FORWARD LENGTH=107	5.83E-11
Pg_Root24564_c0_seq1	| Symbols: PUR ALPHA-1 | purin-rich alpha 1 | chr2:13642716-13644036 REVERSE LENGTH=295	1.56E-06
Pg_Root24571_c0_seq1	| Symbols: | Peroxidase superfamily protein | chr3:13526404-13529949 REVERSE LENGTH=352	2.50E-18
Pg_Root24575_c0_seq1	| Symbols: HA9 | H(+)-ATPase 9 | chr1:30316227-30319948 REVERSE LENGTH=945	1.59E-21
Pg_Root24575_c1_seq1	| Symbols: HA2 | H(+)-ATPase 2 | chr4:14770820-14775920 REVERSE LENGTH=981	9.45E-53
Pg_Root24602_c0_seq1	| Symbols: ATPD | ATP synthase delta-subunit gene | chr4:6100799-6101503 FORWARD LENGTH=234	2.08E-16
Pg_Root24629_c0_seq1	| Symbols: | Sterile alpha motif (SAM) domain-containing protein | chr1:5425714-5426322 FORWARD LENGTH=202	1.82E-28
Pg_Root24644_c0_seq1	| Symbols: KIN2, COR6.6 | stress-responsive protein (KIN2) / stress-induced protein (KIN2) / cold-responsive protein (COR6.6) / cold-regulated protein (COR6.6) | chr5:5211966-5212441 FORWARD LENGTH=66	6.29E-09
Pg_Root24648_c0_seq1	| Symbols: BME3-ZF, BME3, GATA8 | Plant-specific GATA-type zinc finger transcription factor family protein | chr3:20296957-20298236 FORWARD LENGTH=322	1.45E-36
Pg_Root24652_c0_seq1	| Symbols: WNK8, ATWNK8 | with no lysine (K) kinase 8 | chr5:16795085-16797562 REVERSE LENGTH=563	5.38E-140
Pg_Root24653_c0_seq1	| Symbols: | Serine/threonine-protein kinase Rio1 | chr2:10625285-10628299 FORWARD LENGTH=537	6.07E-11
Pg_Root24693_c1_seq1	| Symbols: | alpha/beta-Hydrolases superfamily protein | chr4:17617045-17618363 REVERSE LENGTH=270	1.71E-91
Pg_Root24701_c0_seq1	| Symbols: | WD-40 repeat family protein / beige-related | chr2:18757881-18772229 REVERSE LENGTH=2946	7.34E-37
Pg_Root24712_c0_seq1	| Symbols: VIT1, ATVIT1 | vacuolar iron transporter 1 | chr2:334775-336425 REVERSE LENGTH=250	3.30E-36
Pg_Root24735_c0_seq1	| Symbols: CYP81H1 | cytochrome P450, family 81, subfamily H, polypeptide 1 | chr4:17556152-17558833 REVERSE LENGTH=518	3.15E-13
Pg_Root24761_c0_seq1	| Symbols: | CONTAINS InterPro DOMAIN/s: Transcription factor jumonji/aspartyl beta-hydroxylase (InterPro:IPR003347), F-box domain, Skp2-like (InterPro:IPR022364), Transcription factor jumonji (InterPro:IPR013129); BEST Arabidopsis thaliana protein match is: transferases, transferring glycosyl groups (TAIR:AT1G78280.1); Has 1762 Blast hits to 1747 proteins in 292 species: Archae - 0; Bacteria - 2…	0
Pg_Root24768_c0_seq1	| Symbols: | ATP binding;leucine-tRNA ligases;aminoacyl-tRNA ligases;nucleotide binding;ATP binding;aminoacyl-tRNA ligases | chr1:3113077-3116455 REVERSE LENGTH=1091	2.65E-47
Pg_Root24768_c0_seq2	| Symbols: | ATP binding;leucine-tRNA ligases;aminoacyl-tRNA ligases;nucleotide binding;ATP binding;aminoacyl-tRNA ligases | chr1:3113077-3116455 REVERSE LENGTH=1091	2.72E-24
Pg_Root24775_c0_seq1	| Symbols: | FAD-dependent oxidoreductase family protein | chr2:10444928-10446178 REVERSE LENGTH=416	0
Pg_Root24799_c0_seq1	| Symbols: | Peroxidase superfamily protein | chr2:14892636-14893958 FORWARD LENGTH=336	3.03E-154
Pg_Root24834_c0_seq1	| Symbols: GI, FB | gigantea protein (GI) | chr1:8062398-8067447 FORWARD LENGTH=1173	1.04E-15
Pg_Root24835_c0_seq1	| Symbols: | heat shock protein 70 (Hsp 70) family protein | chr1:3921056-3924347 FORWARD LENGTH=763	1.17E-10
Pg_Root24857_c0_seq1	| Symbols: | heat shock protein 70 (Hsp 70) family protein | chr1:3921056-3924347 FORWARD LENGTH=763	2.86E-10
Pg_Root24871_c0_seq1	| Symbols: | Heavy metal transport/detoxification superfamily protein | chr3:18152408-18153296 REVERSE LENGTH=140	1.94E-48
Pg_Root24875_c0_seq1	| Symbols: | Tetratricopeptide repeat (TPR)-like superfamily protein | chr2:8926110-8927722 FORWARD LENGTH=490	1.37E-98
Pg_Root24876_c0_seq1	| Symbols: KUP10 | K+ uptake permease 10 | chr1:11104375-11107361 REVERSE LENGTH=796	3.29E-08
Pg_Root24878_c0_seq1	| Symbols: ENODL10, AtENODL10 | early nodulin-like protein 10 | chr5:23453634-23454256 FORWARD LENGTH=182	2.02E-37
Pg_Root24894_c0_seq1	| Symbols: | Cysteine/Histidine-rich C1 domain family protein | chr5:18551976-18553658 FORWARD LENGTH=560	1.57E-15
Pg_Root24899_c0_seq1	| Symbols: | Protein of unknown function (DUF630 and DUF632) | chr5:8906684-8909847 REVERSE LENGTH=775	2.56E-15
Pg_Root24945_c0_seq1	| Symbols: GA3, CYP701A3, ATKO1 | GA requiring 3 | chr5:9036073-9038278 FORWARD LENGTH=509	9.09E-29
Pg_Root24988_c0_seq1	| Symbols: SHM1, STM, SHMT1 | serine transhydroxymethyltransferase 1 | chr4:17831891-17834742 REVERSE LENGTH=517	7.06E-09
Pg_Root24998_c0_seq1	| Symbols: LAC12 | laccase 12 | chr5:1594753-1597042 FORWARD LENGTH=565	6.68E-12
Pg_Root25037_c0_seq1	| Symbols: PFD3 | prefoldin 3 | chr5:20080729-20082456 FORWARD LENGTH=195	3.48E-10
Pg_Root25055_c0_seq1	| Symbols: | WD-40 repeat family protein / beige-related | chr2:18757881-18772229 REVERSE LENGTH=2946	8.96E-38
Pg_Root25058_c0_seq1	| Symbols: | AMP-dependent synthetase and ligase family protein | chr4:6738120-6742229 FORWARD LENGTH=666	1.41E-28
Pg_Root25064_c0_seq1	| Symbols: ARA12 | Subtilase family protein | chr5:26872192-26874465 REVERSE LENGTH=757	8.10E-28
Pg_Root25135_c0_seq1	| Symbols: | SAUR-like auxin-responsive protein family | chr4:16591352-16591666 FORWARD LENGTH=104	1.94E-37
Pg_Root25194_c0_seq1	| Symbols: XRN2 | exoribonuclease 2 | chr5:17007513-17014534 FORWARD LENGTH=1023	9.71E-28
Pg_Root25202_c0_seq1	| Symbols: GORK | gated outwardly-rectifying K+ channel | chr5:14889758-14894883 REVERSE LENGTH=820	3.56E-14
Pg_Root25278_c0_seq1	| Symbols: ATPDIL1-1, PDIL1-1 | PDI-like 1-1 | chr1:7645767-7648695 FORWARD LENGTH=487	8.37E-17
Pg_Root25321_c0_seq1	| Symbols: UPL6 | ubiquitin protein ligase 6 | chr3:5873528-5881132 FORWARD LENGTH=1015	1.85E-10
Pg_Root25364_c0_seq1	| Symbols: ATGSTF9, GLUTTR, ATGSTF7, GSTF9 | glutathione S-transferase PHI 9 | chr2:13139132-13140057 FORWARD LENGTH=215	5.05E-119
Pg_Root25438_c0_seq1	| Symbols: NSL1 | MAC/Perforin domain-containing protein | chr1:9963696-9966060 FORWARD LENGTH=612	2.26E-28
Pg_Root25485_c0_seq1	| Symbols: | FAD-binding Berberine family protein | chr5:17910694-17912295 REVERSE LENGTH=533	9.47E-12
Pg_Root25494_c0_seq1	| Symbols: | Ribosomal protein L6 family protein | chr1:27847256-27848680 REVERSE LENGTH=233	3.09E-24
Pg_Root25500_c0_seq1	| Symbols: CHUP1 | Hydroxyproline-rich glycoprotein family protein | chr3:9354061-9357757 FORWARD LENGTH=1004	1.53E-25
Pg_Root25500_c0_seq2	| Symbols: CHUP1 | Hydroxyproline-rich glycoprotein family protein | chr3:9354061-9357757 FORWARD LENGTH=863	1.75E-19
Pg_Root25521_c0_seq1	| Symbols: | unknown protein; BEST Arabidopsis thaliana protein match is: unknown protein (TAIR:AT1G15800.1); Has 73 Blast hits to 69 proteins in 15 species: Archae - 0; Bacteria - 0; Metazoa - 2; Fungi - 2; Plants - 55; Viruses - 0; Other Eukaryotes - 14 (source: NCBI BLink). | chr1:30301204-30303960 REVERSE LENGTH=211	8.90E-11
Pg_Root25542_c0_seq2	| Symbols: | F-box family protein | chr1:7846694-7847638 FORWARD LENGTH=314	8.27E-27
Pg_Root25569_c0_seq1	| Symbols: | Chaperone DnaJ-domain superfamily protein | chr1:21079022-21080168 REVERSE LENGTH=156	1.28E-10
Pg_Root25582_c0_seq1	| Symbols: CYP87A2 | cytochrome P450, family 87, subfamily A, polypeptide 2 | chr1:4342462-4344569 FORWARD LENGTH=472	1.52E-152
Pg_Root25637_c0_seq1	| Symbols: NAD1A, NAD1, ND1 | NADH dehydrogenase 1A | chrM:318004-318390 REVERSE LENGTH=325	3.86E-07
Pg_Root25704_c0_seq1	| Symbols: | Saccharopine dehydrogenase | chr5:15768415-15770274 REVERSE LENGTH=454	4.91E-29
Pg_Root25710_c0_seq1	| Symbols: | Terpenoid synthases superfamily protein | chr2:8078317-8079360 FORWARD LENGTH=347	3.50E-10
Pg_Root25723_c0_seq1	| Symbols: | Serine protease inhibitor, potato inhibitor I-type family protein | chr2:16243287-16243893 FORWARD LENGTH=88	1.02E-12
Pg_Root25739_c0_seq2	| Symbols: LAC6 | laccase 6 | chr2:19126872-19129069 FORWARD LENGTH=569	8.67E-08
Pg_Root25751_c0_seq1	| Symbols: CHR2, ATBRM, BRM, CHA2 | transcription regulatory protein SNF2, putative | chr2:18923304-18931769 FORWARD LENGTH=2193	2.12E-12
Pg_Root25768_c0_seq2	| Symbols: | Receptor-like protein kinase-related family protein | chr3:7771065-7772137 FORWARD LENGTH=252	8.09E-61
Pg_Root25772_c0_seq1	| Symbols: | Major facilitator superfamily protein | chr3:7626942-7628954 REVERSE LENGTH=590	2.43E-07
Pg_Root25773_c0_seq1	| Symbols: ATERF-1, ERF-1 | ethylene responsive element binding factor 1 | chr4:9759405-9760211 FORWARD LENGTH=268	6.63E-35
Pg_Root25800_c0_seq1	| Symbols: COR413-PM2, ATCOR413-PM2 | cold-regulated 413-plasma membrane 2 | chr3:18894109-18895355 REVERSE LENGTH=203	2.07E-21
Pg_Root25811_c0_seq1	| Symbols: AtSIP1, SIP1 | seed imbibition 1 | chr1:20835507-20838707 REVERSE LENGTH=754	6.27E-21
Pg_Root25833_c0_seq1	| Symbols: | Thioredoxin superfamily protein | chr2:15640235-15641720 REVERSE LENGTH=248	2.64E-97
Pg_Root25848_c0_seq1	| Symbols: ATPME2, PME2 | pectin methylesterase 2 | chr1:20098562-20100745 FORWARD LENGTH=587	3.32E-09
Pg_Root25849_c0_seq1	| Symbols: | NAD(P)-binding Rossmann-fold superfamily protein | chr4:7657373-7658164 REVERSE LENGTH=263	1.92E-88
Pg_Root25890_c0_seq1	| Symbols: PIP2B, PIP2;2 | plasma membrane intrinsic protein 2 | chr2:15613624-15614791 REVERSE LENGTH=285	1.52E-73
Pg_Root25896_c0_seq1	| Symbols: WR3, ATNRT3.1, NRT3.1 | nitrate transmembrane transporters | chr5:20436612-20437535 FORWARD LENGTH=210	2.59E-39
Pg_Root25914_c1_seq1	| Symbols: CYP81D4 | cytochrome P450, family 81, subfamily D, polypeptide 4 | chr4:17562547-17564569 REVERSE LENGTH=492	7.64E-18
Pg_Root25920_c0_seq1	| Symbols: AtGH9B18, GH9B18 | glycosyl hydrolase 9B18 | chr4:18176162-18179102 REVERSE LENGTH=497	2.25E-32
Pg_Root25977_c0_seq1	| Symbols: UBQ11 | ubiquitin 11 | chr4:2588271-2588960 REVERSE LENGTH=153	1.10E-50
Pg_Root25982_c0_seq2	| Symbols: ATMRP5, MRP5, ATABCC5, ABCC5 | multidrug resistance-associated protein 5 | chr1:1064848-1070396 REVERSE LENGTH=1514	5.24E-41
Pg_Root26008_c0_seq1	| Symbols: | Plant self-incompatibility protein S1 family | chr3:5825339-5825743 FORWARD LENGTH=134	1.47E-10
Pg_Root26041_c0_seq1	| Symbols: EIF3G1, ATEIF3G1 | eukaryotic translation initiation factor 3G1 | chr3:3578536-3580366 FORWARD LENGTH=294	5.32E-43
Pg_Root26057_c0_seq1	| Symbols: MRP5 | multidrug resistance-associated protein 5 | chr1:1064848-1070396 REVERSE LENGTH=1509	1.74E-41
Pg_Root26120_c0_seq1	| Symbols: TBL34 | TRICHOME BIREFRINGENCE-LIKE 34 | chr2:16055488-16057874 FORWARD LENGTH=410	4.88E-71
Pg_Root26152_c0_seq1	| Symbols: ATEHD1, EHD1 | EPS15 homology domain 1 | chr3:7075057-7078655 REVERSE LENGTH=545	3.06E-176
Pg_Root26166_c0_seq1	| Symbols: CSDP1 | cold shock domain protein 1 | chr4:17043443-17044342 REVERSE LENGTH=299	5.22E-07
Pg_Root26225_c0_seq1	| Symbols: | SAUR-like auxin-responsive protein family | chr5:20644780-20645331 FORWARD LENGTH=183	4.14E-29
Pg_Root26250_c0_seq1	| Symbols: | HAD superfamily, subfamily IIIB acid phosphatase | chr2:16145907-16146857 FORWARD LENGTH=251	1.42E-102
Pg_Root26261_c0_seq1	| Symbols: | unknown protein; FUNCTIONS IN: molecular_function unknown; INVOLVED IN: biological_process unknown; LOCATED IN: plasma membrane; EXPRESSED IN: 23 plant structures; EXPRESSED DURING: 13 growth stages; BEST Arabidopsis thaliana protein match is: unknown protein (TAIR:AT1G23270.1); Has 1251 Blast hits to 756 proteins in 185 species: Archae - 0; Bacteria - 295; Metazoa - 374; Fungi - 176…	1.19E-12
Pg_Root26286_c0_seq1	| Symbols: ATUBA2, UBA 2 | ubiquitin activating enzyme 2 | chr5:1970239-1974382 FORWARD LENGTH=1077	5.56E-26
Pg_Root26288_c0_seq1	| Symbols: | Regulator of chromosome condensation (RCC1) family with FYVE zinc finger domain | chr5:16837547-16841640 REVERSE LENGTH=1073	3.54E-42
Pg_Root26313_c0_seq1	| Symbols: | sequence-specific DNA binding transcription factors | chr4:15183291-15184503 REVERSE LENGTH=294	7.66E-36
Pg_Root26316_c0_seq1	| Symbols: JAR1, FIN219 | Auxin-responsive GH3 family protein | chr2:19034579-19036369 FORWARD LENGTH=496	3.09E-38
Pg_Root26321_c0_seq2	| Symbols: | Inositol monophosphatase family protein | chr1:16468184-16470347 FORWARD LENGTH=341	0
Pg_Root26331_c0_seq1	| Symbols: ATRBP45B, RBP45B | RNA-binding (RRM/RBD/RNP motifs) family protein | chr1:3914895-3917301 FORWARD LENGTH=306	8.31E-06
Pg_Root26335_c0_seq1	| Symbols: | CONTAINS InterPro DOMAIN/s: Sgf11, transcriptional regulation (InterPro:IPR013246); Has 30201 Blast hits to 17322 proteins in 780 species: Archae - 12; Bacteria - 1396; Metazoa - 17338; Fungi - 3422; Plants - 5037; Viruses - 0; Other Eukaryotes - 2996 (source: NCBI BLink). | chr5:23674399-23675224 FORWARD LENGTH=181	1.87E-54
Pg_Root26344_c0_seq1	| Symbols: | zinc finger (CCCH-type) family protein / D111/G-patch domain-containing protein | chr2:10576993-10579154 REVERSE LENGTH=497	9.84E-148
Pg_Root26348_c0_seq1	| Symbols: | ABC-2 type transporter family protein | chr3:7391497-7394933 REVERSE LENGTH=691	1.92E-40
Pg_Root26353_c0_seq1	| Symbols: NAD5B, NAD5.2, NAD5 | NADH dehydrogenase 5B | chrM:190740-190761 REVERSE LENGTH=669	2.18E-94
Pg_Root26368_c0_seq1	| Symbols: TOC75-III, MAR1 | translocon at the outer envelope membrane of chloroplasts 75-III | chr3:17216104-17219296 REVERSE LENGTH=818	4.14E-40
Pg_Root26369_c0_seq1	| Symbols: ASL5, LBD12, PCK1 | Lateral organ boundaries (LOB) domain family protein | chr2:12868740-12869684 FORWARD LENGTH=193	6.92E-32
Pg_Root26372_c0_seq1	| Symbols: | SAUR-like auxin-responsive protein family | chr4:366692-367060 REVERSE LENGTH=122	3.04E-33
Pg_Root26386_c0_seq1	| Symbols: | Zinc-binding dehydrogenase family protein | chr3:698530-700278 REVERSE LENGTH=350	1.37E-62
Pg_Root26402_c0_seq1	| Symbols: CYP76C1 | cytochrome P450, family 76, subfamily C, polypeptide 1 | chr2:18776391-18778354 REVERSE LENGTH=512	4.91E-42
Pg_Root26402_c1_seq1	| Symbols: CYP76G1 | cytochrome P450, family 76, subfamily G, polypeptide 1 | chr3:19641400-19643259 REVERSE LENGTH=530	1.19E-17
Pg_Root26407_c0_seq1	| Symbols: JAR1 | Auxin-responsive GH3 family protein | chr2:19034233-19036369 FORWARD LENGTH=586	2.42E-14
Pg_Root26407_c0_seq2	| Symbols: JAR1 | Auxin-responsive GH3 family protein | chr2:19034233-19036369 FORWARD LENGTH=586	2.21E-14
Pg_Root26412_c0_seq1	| Symbols: | O-fucosyltransferase family protein | chr5:5134788-5136956 REVERSE LENGTH=508	6.39E-41
Pg_Root26414_c0_seq1	| Symbols: | TCP-1/cpn60 chaperonin family protein | chr1:8685504-8687660 REVERSE LENGTH=459	3.74E-09
Pg_Root26415_c0_seq2	| Symbols: | Major facilitator superfamily protein | chr3:5481477-5484943 REVERSE LENGTH=591	3.63E-71
Pg_Root26419_c0_seq2	| Symbols: ATDBR1, DBR1 | debranching enzyme 1 | chr4:15370296-15372422 REVERSE LENGTH=418	0
Pg_Root26422_c0_seq1	| Symbols: | Regulator of chromosome condensation (RCC1) family protein | chr3:9538458-9540149 FORWARD LENGTH=432	1.75E-31
Pg_Root26447_c0_seq1	| Symbols: | Leucine-rich repeat (LRR) family protein | chr1:12177788-12179221 FORWARD LENGTH=477	0
Pg_Root26469_c0_seq2	| Symbols: | Bifunctional inhibitor/lipid-transfer protein/seed storage 2S albumin superfamily protein | chr4:16067097-16067568 FORWARD LENGTH=119	1.81E-22
Pg_Root26470_c0_seq1	| Symbols: | tRNA synthetase class I (I, L, M and V) family protein | chr4:6397526-6404509 REVERSE LENGTH=1190	4.21E-26
Pg_Root26476_c0_seq1	| Symbols: | Ribosomal protein S3Ae | chr4:16548724-16550222 FORWARD LENGTH=262	1.24E-40
Pg_Root26487_c0_seq2	| Symbols: | Chaperone DnaJ-domain superfamily protein | chr1:21079022-21080168 REVERSE LENGTH=156	7.28E-29
Pg_Root26500_c0_seq1	| Symbols: ATILP1, ILP1 | IAP-like protein 1 | chr1:5880502-5884657 REVERSE LENGTH=958	2.52E-22
Pg_Root26503_c0_seq1	| Symbols: | Serine protease inhibitor, potato inhibitor I-type family protein | chr2:16236546-16237050 REVERSE LENGTH=70	2.03E-12
Pg_Root26507_c0_seq1	| Symbols: | Bifunctional inhibitor/lipid-transfer protein/seed storage 2S albumin superfamily protein | chr2:7980687-7981475 FORWARD LENGTH=116	2.23E-24
Pg_Root26509_c0_seq1	| Symbols: | Aldolase-type TIM barrel family protein | chr5:25697623-25698945 REVERSE LENGTH=333	0
Pg_Root26520_c0_seq2	| Symbols: | diaminopimelate epimerase family protein | chr3:19864784-19866907 FORWARD LENGTH=362	0
Pg_Root26524_c0_seq1	| Symbols: | Ribosomal protein L34e superfamily protein | chr3:10902864-10904415 REVERSE LENGTH=120	1.05E-06
Pg_Root26529_c0_seq1	| Symbols: ATPMEPCRA, PMEPCRA | methylesterase PCR A | chr1:3888730-3890649 FORWARD LENGTH=557	0
Pg_Root26530_c0_seq1	| Symbols: SAG2, AALP, ALP | aleurain-like protease | chr5:24280044-24282152 FORWARD LENGTH=358	0
Pg_Root26536_c0_seq1	| Symbols: | Histone superfamily protein | chr5:24146352-24146663 REVERSE LENGTH=103	1.57E-47
Pg_Root26537_c0_seq2	| Symbols: THI1, TZ, THI4 | thiazole biosynthetic enzyme, chloroplast (ARA6) (THI1) (THI4) | chr5:22246634-22247891 FORWARD LENGTH=349	0
Pg_Root26541_c0_seq1	| Symbols: XTR4, XTH30 | xyloglucan endotransglucosylase/hydrolase 30 | chr1:11575434-11577776 FORWARD LENGTH=343	2.11E-152
Pg_Root26549_c1_seq1	| Symbols: | Ribosomal protein S25 family protein | chr4:18257464-18258464 FORWARD LENGTH=107	7.66E-42
Pg_Root26559_c0_seq1	| Symbols: TIP2;2, DELTA-TIP2 | tonoplast intrinsic protein 2;2 | chr4:9699318-9700250 FORWARD LENGTH=250	2.43E-50
Pg_Root26571_c0_seq1	| Symbols: TPX1 | thioredoxin-dependent peroxidase 1 | chr1:24559595-24560753 REVERSE LENGTH=121	2.31E-17
Pg_Root26580_c0_seq2	| Symbols: | Heavy metal transport/detoxification superfamily protein | chr5:832400-834301 REVERSE LENGTH=392	9.38E-48
Pg_Root26582_c0_seq1	| Symbols: EIF4A-2 | eif4a-2 | chr1:20260495-20262018 FORWARD LENGTH=407	1.49E-06
Pg_Root26608_c0_seq1	| Symbols: HCT | hydroxycinnamoyl-CoA shikimate/quinate hydroxycinnamoyl transferase | chr5:19836654-19838092 REVERSE LENGTH=433	1.25E-43
Pg_Root26614_c0_seq1	| Symbols: SMT1, CPH | sterol methyltransferase 1 | chr5:4424048-4426866 REVERSE LENGTH=336	1.87E-13
Pg_Root26619_c0_seq1	| Symbols: CHR11 | chromatin-remodeling protein 11 | chr3:1941066-1946700 FORWARD LENGTH=1056	1.25E-52
Pg_Root26624_c0_seq2	| Symbols: | Thioredoxin superfamily protein | chr5:15573745-15574945 REVERSE LENGTH=217	9.65E-96
Pg_Root26631_c0_seq1	| Symbols: | Phosphorylase superfamily protein | chr4:14274414-14276920 FORWARD LENGTH=348	2.30E-144
Pg_Root26653_c0_seq1	| Symbols: HCT | hydroxycinnamoyl-CoA shikimate/quinate hydroxycinnamoyl transferase | chr5:19836654-19838092 REVERSE LENGTH=433	1.09E-53
Pg_Root26669_c0_seq1	| Symbols: FAD2 | fatty acid desaturase 2 | chr3:3860592-3861743 REVERSE LENGTH=383	1.98E-28
Pg_Root26670_c0_seq1	| Symbols: CAT2 | catalase 2 | chr4:16700937-16703215 REVERSE LENGTH=492	7.49E-19
Pg_Root26671_c0_seq1	| Symbols: AtTLP2, TLP2 | tubby like protein 2 | chr2:7946754-7948176 FORWARD LENGTH=394	1.35E-17
Pg_Root26680_c0_seq2	| Symbols: | unknown protein; CONTAINS InterPro DOMAIN/s: Protein of unknown function DUF247, plant (InterPro:IPR004158), Protein of unknown function DUF862, eukaryotic (InterPro:IPR008580); BEST Arabidopsis thaliana protein match is: Plant protein of unknown function (DUF247) (TAIR:AT5G11290.1); Has 1967 Blast hits to 1844 proteins in 183 species: Archae - 0; Bacteria - 6; Metazoa - 223; Fungi -…	2.49E-55
Pg_Root26693_c0_seq1	| Symbols: AHA11, HA11 | H(+)-ATPase 11 | chr5:25159495-25164957 FORWARD LENGTH=956	1.66E-44
Pg_Root26695_c0_seq1	| Symbols: RPL3P | ribosomal protein L3 plastid | chr3:5978059-5979572 REVERSE LENGTH=324	1.04E-09
Pg_Root26726_c0_seq1	| Symbols: ING1, ATING1 | RING/FYVE/PHD zinc finger superfamily protein | chr3:8676120-8678186 REVERSE LENGTH=234	7.36E-09
Pg_Root26738_c0_seq1	| Symbols: UGT76E2 | UDP-glucosyl transferase 76E2 | chr5:24009152-24010585 REVERSE LENGTH=449	2.22E-130
Pg_Root26742_c0_seq1	| Symbols: | ATP binding microtubule motor family protein | chr3:5447503-5451196 FORWARD LENGTH=684	1.18E-08
Pg_Root26750_c0_seq1	| Symbols: | P-loop containing nucleoside triphosphate hydrolases superfamily protein | chr2:7917621-7919184 REVERSE LENGTH=495	2.76E-176
Pg_Root26774_c1_seq1	| Symbols: PIS1, PDR9, ATPDR9, ABCG37 | pleiotropic drug resistance 9 | chr3:19825366-19831644 FORWARD LENGTH=1450	1.46E-15
Pg_Root26776_c0_seq1	| Symbols: CPR30 | F-box and associated interaction domains-containing protein | chr4:7441815-7443157 FORWARD LENGTH=413	1.63E-16
Pg_Root26790_c0_seq1	| Symbols: | ARM repeat superfamily protein | chr1:2620500-2621477 REVERSE LENGTH=325	1.34E-122
Pg_Root26800_c0_seq1	| Symbols: | NmrA-like negative transcriptional regulator family protein | chr1:28252030-28253355 FORWARD LENGTH=310	8.28E-38
Pg_Root26826_c0_seq1	| Symbols: AtPP2-B10, PP2-B10 | phloem protein 2-B10 | chr2:619699-620736 REVERSE LENGTH=272	2.03E-64
Pg_Root26840_c0_seq1	| Symbols: HY5, TED 5 | Basic-leucine zipper (bZIP) transcription factor family protein | chr5:3593583-3594800 REVERSE LENGTH=168	1.11E-13
Pg_Root26853_c0_seq1	| Symbols: XLG3 | extra-large GTP-binding protein 3 | chr1:11465832-11468961 FORWARD LENGTH=848	2.58E-51
Pg_Root26861_c0_seq1	| Symbols: ATTPS6, TPS6 | UDP-Glycosyltransferase / trehalose-phosphatase family protein | chr1:25497493-25500241 FORWARD LENGTH=860	7.03E-14
Pg_Root26901_c0_seq1	| Symbols: AtPPa4, PPa4 | pyrophosphorylase 4 | chr3:19881491-19883308 FORWARD LENGTH=216	1.84E-36
Pg_Root26908_c0_seq1	| Symbols: ACT7 | actin 7 | chr5:3052809-3054220 FORWARD LENGTH=377	2.80E-08
Pg_Root26911_c0_seq1	| Symbols: PORA | protochlorophyllide oxidoreductase A | chr5:21991183-21992238 REVERSE LENGTH=284	1.47E-10
Pg_Root26914_c0_seq1	| Symbols: | Eukaryotic aspartyl protease family protein | chr1:787143-788444 FORWARD LENGTH=433	5.29E-140
Pg_Root26922_c0_seq1	| Symbols: | Peroxidase superfamily protein | chr2:15598225-15600004 REVERSE LENGTH=327	9.30E-163
Pg_Root26927_c0_seq1	| Symbols: | Disease resistance-responsive (dirigent-like protein) family protein | chr1:24503624-24504193 FORWARD LENGTH=189	5.06E-48
Pg_Root26937_c0_seq1	| Symbols: emb1379 | embryo defective 1379 | chr5:7187416-7189521 REVERSE LENGTH=312	9.84E-113
Pg_Root26947_c0_seq1	| Symbols: | S-locus lectin protein kinase family protein | chr4:13669308-13672348 REVERSE LENGTH=815	7.54E-10
Pg_Root26949_c1_seq1	| Symbols: | Actin-like ATPase superfamily protein | chr4:11937467-11938717 FORWARD LENGTH=353	3.74E-41
Pg_Root26952_c0_seq1	| Symbols: | Chaperone DnaJ-domain superfamily protein | chr4:17049708-17050193 REVERSE LENGTH=161	3.80E-28
Pg_Root26958_c0_seq1	| Symbols: ARAC10, ATRAC10, ATROP11, RAC10 | RAC-like 10 | chr5:25237236-25238939 FORWARD LENGTH=215	2.77E-09
Pg_Root26972_c0_seq1	| Symbols: | alpha/beta-Hydrolases superfamily protein | chr5:6776800-6779447 FORWARD LENGTH=252	3.87E-24
Pg_Root27009_c0_seq1	| Symbols: LACS8 | AMP-dependent synthetase and ligase family protein | chr2:1516086-1519178 FORWARD LENGTH=720	1.15E-31
Pg_Root27020_c0_seq1	| Symbols: ORP3B | OSBP(oxysterol binding protein)-related protein 3B | chr3:2858068-2860462 FORWARD LENGTH=458	3.12E-18
Pg_Root27021_c0_seq2	| Symbols: | Glycosyltransferase family 29 (sialyltransferase) family protein | chr3:18100106-18102852 REVERSE LENGTH=440	2.32E-12
Pg_Root27026_c0_seq1	| Symbols: IQD11 | IQ-domain 11 | chr5:4316323-4318247 FORWARD LENGTH=443	4.19E-69
Pg_Root27031_c0_seq1	| Symbols: | Polynucleotidyl transferase, ribonuclease H-like superfamily protein | chr3:3946267-3946959 REVERSE LENGTH=230	1.61E-28
Pg_Root27033_c0_seq1	| Symbols: | Mitochondrial transcription termination factor family protein | chr5:2520188-2521405 FORWARD LENGTH=405	1.03E-49
Pg_Root27043_c0_seq1	| Symbols: | Bifunctional inhibitor/lipid-transfer protein/seed storage 2S albumin superfamily protein | chr4:7417414-7417803 REVERSE LENGTH=129	1.77E-24
Pg_Root27059_c0_seq1	| Symbols: | NAD(P)-binding Rossmann-fold superfamily protein | chr4:12229171-12231493 FORWARD LENGTH=320	4.20E-64
Pg_Root27066_c0_seq1	| Symbols: EMB1241 | Co-chaperone GrpE family protein | chr5:5839560-5841639 REVERSE LENGTH=324	2.10E-47
Pg_Root27067_c0_seq2	| Symbols: ALPHA-DOX1, DOX1, DIOX1, PADOX-1 | Peroxidase superfamily protein | chr3:159689-162726 REVERSE LENGTH=639	0
Pg_Root27071_c0_seq1	| Symbols: CDPK19, CPK8 | calcium-dependent protein kinase 19 | chr5:6558672-6561471 REVERSE LENGTH=533	1.16E-20
Pg_Root27087_c0_seq1	| Symbols: RD22, ATRD22 | BURP domain-containing protein | chr5:8914498-8916684 REVERSE LENGTH=392	1.07E-71
Pg_Root27099_c0_seq1	| Symbols: ATCYSB, ATCYS6, CYSB | cystatin B | chr3:3960523-3961777 REVERSE LENGTH=201	6.97E-42
Pg_Root27100_c0_seq1	| Symbols: | Cation transporter/ E1-E2 ATPase family protein | chr2:9766127-9769766 FORWARD LENGTH=1015	1.77E-37
Pg_Root27130_c0_seq1	| Symbols: | Beta-glucosidase, GBA2 type family protein | chr1:12208853-12213571 REVERSE LENGTH=947	5.11E-22
Pg_Root27133_c0_seq2	| Symbols: | F-box family protein | chr3:1887336-1888619 FORWARD LENGTH=427	1.70E-35
Pg_Root27146_c0_seq1	| Symbols: | NAD(P)-binding Rossmann-fold superfamily protein | chr3:19173622-19174667 REVERSE LENGTH=303	2.70E-71
Pg_Root27158_c0_seq1	| Symbols: ADL1, ADL1A, AG68, DRP1A, DL1 | dynamin-like protein | chr5:16821564-16824536 REVERSE LENGTH=429	3.85E-37
Pg_Root27189_c0_seq1	| Symbols: CAX11, ATCAX11 | cation exchanger 11 | chr1:2879698-2881877 FORWARD LENGTH=546	0
Pg_Root27193_c0_seq1	| Symbols: ALDH10A8 | aldehyde dehydrogenase 10A8 | chr1:28139175-28142573 REVERSE LENGTH=501	0
Pg_Root27249_c1_seq1	| Symbols: UGT73B4 | UDP-glycosyltransferase 73B4 | chr2:6761750-6763398 FORWARD LENGTH=481	1.23E-82
Pg_Root27256_c0_seq1	| Symbols: AT-AER, AER | alkenal reductase | chr5:5576291-5578001 REVERSE LENGTH=345	1.42E-41
Pg_Root27263_c0_seq1	| Symbols: | Histone superfamily protein | chr5:26120099-26120509 REVERSE LENGTH=136	2.98E-06
Pg_Root27266_c0_seq1	| Symbols: | RING/U-box superfamily protein | chr1:17478919-17483229 FORWARD LENGTH=466	6.48E-38
Pg_Root27266_c1_seq1	| Symbols: | RING/U-box superfamily protein | chr1:17478919-17483229 FORWARD LENGTH=466	5.07E-143
Pg_Root27271_c0_seq1	| Symbols: | ARM repeat superfamily protein | chr3:19285811-19287502 REVERSE LENGTH=382	1.21E-103
Pg_Root27361_c0_seq1	| Symbols: GRX480, roxy19 | Thioredoxin superfamily protein | chr1:10013634-10014047 REVERSE LENGTH=137	8.78E-40
Pg_Root27475_c0_seq1	| Symbols: TFIIIA | transcription factor IIIA | chr1:27115808-27117228 FORWARD LENGTH=324	5.46E-22
Pg_Root27484_c0_seq2	| Symbols: | Polynucleotidyl transferase, ribonuclease H-like superfamily protein | chr5:17201414-17202323 REVERSE LENGTH=258	3.36E-06
Pg_Root27499_c0_seq1	| Symbols: CRK8 | cysteine-rich RLK (RECEPTOR-like protein kinase) 8 | chr4:12129485-12134086 FORWARD LENGTH=1262	1.13E-51
Pg_Root27580_c0_seq1	| Symbols: | unknown protein; BEST Arabidopsis thaliana protein match is: unknown protein (TAIR:AT2G28725.1); Has 38 Blast hits to 38 proteins in 11 species: Archae - 0; Bacteria - 0; Metazoa - 0; Fungi - 0; Plants - 38; Viruses - 0; Other Eukaryotes - 0 (source: NCBI BLink). | chr1:2414438-2414794 FORWARD LENGTH=118	4.38E-23
Pg_Root27591_c0_seq1	| Symbols: | Ribosomal protein L13 family protein | chr5:19771315-19772686 REVERSE LENGTH=206	4.78E-38
Pg_Root27676_c0_seq1	| Symbols: | Rhodanese/Cell cycle control phosphatase superfamily protein | chr3:2712274-2713117 FORWARD LENGTH=214	3.61E-55
Pg_Root27695_c0_seq1	| Symbols: AtIDD4, IDD4 | indeterminate(ID)-domain 4 | chr2:518328-520619 REVERSE LENGTH=439	7.33E-43
Pg_Root27697_c0_seq1	| Symbols: PLDALPHA1, PLD | phospholipase D alpha 1 | chr3:5330835-5333474 FORWARD LENGTH=810	0
Pg_Root27734_c0_seq1	| Symbols: | ENTH/ANTH/VHS superfamily protein | chr1:1435384-1437345 REVERSE LENGTH=653	1.74E-158
Pg_Root27754_c0_seq1	| Symbols: | eukaryotic translation initiation factor SUI1 family protein | chr1:26888525-26891209 REVERSE LENGTH=597	0
Pg_Root27789_c0_seq2	| Symbols: | Protein of unknown function (DUF167) | chr1:18183561-18184434 REVERSE LENGTH=126	1.56E-38
Pg_Root27813_c0_seq2	| Symbols: | basic helix-loop-helix (bHLH) DNA-binding superfamily protein | chr4:11215259-11216212 FORWARD LENGTH=190	1.97E-35
Pg_Root27852_c0_seq1	| Symbols: | disease resistance family protein / LRR family protein | chr2:14737169-14739886 REVERSE LENGTH=905	6.55E-124
Pg_Root27937_c0_seq2	| Symbols: PABN1 | polyadenylate-binding protein 1 | chr5:20779346-20781241 FORWARD LENGTH=142	3.92E-38
Pg_Root27949_c0_seq1	| Symbols: ATPUP10, PUP10 | purine permease 10 | chr4:10076175-10077495 FORWARD LENGTH=390	5.00E-12
Pg_Root27960_c0_seq1	| Symbols: | Tetratricopeptide repeat (TPR)-like superfamily protein | chr4:10505266-10508121 REVERSE LENGTH=932	1.18E-34
Pg_Root27971_c0_seq1	| Symbols: CESA3, IXR1, ATCESA3, ATH-B, CEV1 | Cellulose synthase family protein | chr5:1530401-1535090 REVERSE LENGTH=1065	5.11E-23
Pg_Root28028_c0_seq2	| Symbols: | serine-type endopeptidase inhibitors | chr1:27118494-27118843 FORWARD LENGTH=81	9.00E-13
Pg_Root28080_c0_seq1	| Symbols: | zinc knuckle (CCHC-type) family protein | chr3:15509753-15512255 FORWARD LENGTH=551	1.70E-06
Pg_Root28175_c0_seq1	| Symbols: | RING/U-box superfamily protein | chr2:19084134-19085704 REVERSE LENGTH=372	2.17E-41
Pg_Root28181_c0_seq1	| Symbols: | unknown protein; FUNCTIONS IN: molecular_function unknown; INVOLVED IN: biological_process unknown; LOCATED IN: plasma membrane; EXPRESSED IN: 22 plant structures; EXPRESSED DURING: 13 growth stages; BEST Arabidopsis thaliana protein match is: unknown protein (TAIR:AT5G48500.1); Has 30201 Blast hits to 17322 proteins in 780 species: Archae - 12; Bacteria - 1396; Metazoa - 17338; Fung…	3.44E-17
Pg_Root28202_c0_seq1	| Symbols: ATEM1, GEA1, AT3, EM1 | Stress induced protein | chr3:19214818-19215461 FORWARD LENGTH=152	4.22E-34
Pg_Root28204_c0_seq2	| Symbols: ATHXK1, GIN2, HXK1 | hexokinase 1 | chr4:14352338-14354865 REVERSE LENGTH=496	9.43E-32
Pg_Root28209_c0_seq2	| Symbols: ALE1, ALE | PA-domain containing subtilase family protein | chr1:23051123-23055656 REVERSE LENGTH=832	1.31E-88
Pg_Root28243_c0_seq1	| Symbols: UBQ10 | polyubiquitin 10 | chr4:2718559-2719932 FORWARD LENGTH=457	4.87E-76
Pg_Root28243_c0_seq2	| Symbols: UBQ10 | polyubiquitin 10 | chr4:2718559-2719932 FORWARD LENGTH=457	2.30E-76
Pg_Root28301_c0_seq1	| Symbols: | hAT dimerisation domain-containing protein / transposase-related | chr2:6976017-6977594 FORWARD LENGTH=382	2.74E-66
Pg_Root28301_c0_seq2	| Symbols: | hAT dimerisation domain-containing protein / transposase-related | chr2:6976017-6977594 FORWARD LENGTH=382	2.72E-58
Pg_Root28360_c0_seq1	| Symbols: ATP6-1, ATP6 | ATPase subunit 6-1 | chrM:111750-112907 FORWARD LENGTH=385	3.36E-06
Pg_Root28483_c0_seq1	| Symbols: | Disease resistance protein (CC-NBS-LRR class) family | chr1:19903899-19907515 FORWARD LENGTH=927	9.63E-113
Pg_Root28508_c0_seq1	| Symbols: AAC3, ATAAC3 | ADP/ATP carrier 3 | chr4:14041486-14042781 REVERSE LENGTH=379	7.88E-92
Pg_Root28510_c0_seq1	| Symbols: | unknown protein; FUNCTIONS IN: molecular_function unknown; INVOLVED IN: biological_process unknown; LOCATED IN: endomembrane system; Has 30201 Blast hits to 17322 proteins in 780 species: Archae - 12; Bacteria - 1396; Metazoa - 17338; Fungi - 3422; Plants - 5037; Viruses - 0; Other Eukaryotes - 2996 (source: NCBI BLink). | chr1:21129075-21130558 FORWARD LENGTH=270	1.81E-54
Pg_Root28555_c0_seq1	| Symbols: TPS02 | terpene synthase 02 | chr4:9403119-9406003 FORWARD LENGTH=539	5.45E-09
Pg_Root28713_c0_seq1	| Symbols: | Protein phosphatase 2A regulatory B subunit family protein | chr5:8882728-8884325 REVERSE LENGTH=500	7.90E-13
Pg_Root28716_c0_seq1	| Symbols: | josephin protein-related | chr1:2245914-2246300 REVERSE LENGTH=128	1.76E-13
Pg_Root28731_c0_seq1	| Symbols: CYP94D2 | cytochrome P450, family 94, subfamily D, polypeptide 2 | chr3:20978953-20980512 FORWARD LENGTH=499	3.46E-140
Pg_Root28799_c0_seq1	| Symbols: | NAD(P)-binding Rossmann-fold superfamily protein | chr4:6945127-6947186 REVERSE LENGTH=317	9.89E-13
Pg_Root28833_c0_seq1	| Symbols: | Zinc-binding dehydrogenase family protein | chr5:15131405-15132940 FORWARD LENGTH=353	2.15E-19
Pg_Root28906_c0_seq1	| Symbols: | Endosomal targeting BRO1-like domain-containing protein | chr5:4523730-4525819 REVERSE LENGTH=401	4.20E-49
Pg_Root28977_c0_seq1	| Symbols: | Peroxidase superfamily protein | chr5:1579142-1580819 REVERSE LENGTH=324	2.11E-140
Pg_Root28978_c1_seq1	| Symbols: PDR12, ATPDR12, ABCG40, ATABCG40 | pleiotropic drug resistance 12 | chr1:5331993-5338175 REVERSE LENGTH=1423	3.25E-36
Pg_Root28991_c0_seq1	| Symbols: GST30, ATGSTU17, GST30B, ERD9 | Glutathione S-transferase family protein | chr1:3397274-3398273 REVERSE LENGTH=227	1.49E-101
Pg_Root29001_c0_seq1	| Symbols: | Pentatricopeptide repeat (PPR) superfamily protein | chr1:29747102-29748832 REVERSE LENGTH=576	1.50E-23
Pg_Root29116_c0_seq1	| Symbols: | Leucine-rich repeat transmembrane protein kinase family protein | chr4:14144155-14147276 REVERSE LENGTH=1013	1.52E-107
Pg_Root29127_c0_seq1	| Symbols: | Oleosin family protein | chr3:222152-222778 REVERSE LENGTH=183	2.75E-14
Pg_Root29142_c0_seq1	| Symbols: PFK5 | phosphofructokinase 5 | chr2:9545670-9548414 FORWARD LENGTH=537	1.94E-15
Pg_Root29150_c0_seq1	| Symbols: | unknown protein; FUNCTIONS IN: molecular_function unknown; INVOLVED IN: biological_process unknown; LOCATED IN: mitochondrion; EXPRESSED IN: 7 plant structures; EXPRESSED DURING: 4 anthesis, C globular stage, petal differentiation and expansion stage; Has 106 Blast hits to 103 proteins in 21 species: Archae - 0; Bacteria - 5; Metazoa - 0; Fungi - 4; Plants - 87; Viruses - 0; Other Eu…	2.87E-20
Pg_Root29218_c0_seq1	| Symbols: COX2 | cytochrome oxidase 2 | chrM:40502-42628 REVERSE LENGTH=260	4.77E-26
Pg_Root29245_c0_seq1	| Symbols: PAP13, ATPAP13 | purple acid phosphatase 13 | chr2:13896373-13897921 FORWARD LENGTH=428	4.76E-11
Pg_Root29274_c0_seq1	| Symbols: | protein kinase family protein / peptidoglycan-binding LysM domain-containing protein | chr2:10120242-10122080 REVERSE LENGTH=612	8.13E-14
Pg_Root29285_c0_seq1	| Symbols: | ATP binding microtubule motor family protein | chr3:23441065-23443809 REVERSE LENGTH=469	9.11E-39
Pg_Root29299_c0_seq1	| Symbols: | unknown protein; BEST Arabidopsis thaliana protein match is: unknown protein (TAIR:AT3G62650.1); Has 35333 Blast hits to 34131 proteins in 2444 species: Archae - 798; Bacteria - 22429; Metazoa - 974; Fungi - 991; Plants - 531; Viruses - 0; Other Eukaryotes - 9610 (source: NCBI BLink). | chr2:19486004-19486429 FORWARD LENGTH=141	6.08E-21
Pg_Root29345_c1_seq1	| Symbols: ATBG_PPAP, ATBG_PAP | beta-1,3-glucanase_putative | chr5:16829897-16831168 REVERSE LENGTH=423	4.00E-07
Pg_Root29352_c0_seq1	| Symbols: CYP706A4 | cytochrome P450, family 706, subfamily A, polypeptide 4 | chr4:7308016-7309692 REVERSE LENGTH=516	1.31E-43
Pg_Root29399_c0_seq1	| Symbols: | Ribosomal protein S4 (RPS4A) family protein | chr5:2202783-2203805 FORWARD LENGTH=244	2.53E-40
Pg_Root29423_c0_seq1	| Symbols: | HAD superfamily, subfamily IIIB acid phosphatase | chr1:1042564-1043819 REVERSE LENGTH=271	6.25E-98
Pg_Root29503_c0_seq1	| Symbols: | Cysteine/Histidine-rich C1 domain family protein | chr2:12053652-12054398 FORWARD LENGTH=248	1.55E-13
Pg_Root29516_c0_seq1	| Symbols: | Tetratricopeptide repeat (TPR)-like superfamily protein | chr4:10505266-10508121 REVERSE LENGTH=932	0
Pg_Root29598_c0_seq1	| Symbols: | Cation efflux family protein | chr3:21497778-21499676 REVERSE LENGTH=411	0
Pg_Root29623_c0_seq1	| Symbols: RPL10B | Ribosomal protein L16p/L10e family protein | chr1:9321709-9322813 FORWARD LENGTH=221	2.28E-95
Pg_Root29623_c1_seq1	| Symbols: SAG24, RPL10C | senescence associated gene 24 | chr1:24839208-24840439 FORWARD LENGTH=221	2.28E-77
Pg_Root29640_c0_seq1	| Symbols: ATHSFA2, HSFA2 | heat shock transcription factor A2 | chr2:11135856-11137217 FORWARD LENGTH=345	1.58E-44
Pg_Root29718_c0_seq1	| Symbols: SQP1, SQE5 | FAD/NAD(P)-binding oxidoreductase family protein | chr5:8172594-8175395 REVERSE LENGTH=516	0
Pg_Root29743_c0_seq1	| Symbols: OST1, SNRK2-6, SRK2E, SNRK2.6, P44 | Protein kinase superfamily protein | chr4:16272819-16274657 FORWARD LENGTH=314	1.99E-14
Pg_Root29752_c0_seq1	| Symbols: TINY2 | Integrase-type DNA-binding superfamily protein | chr5:3727789-3728499 REVERSE LENGTH=236	2.93E-08
Pg_Root29755_c0_seq1	| Symbols: | Family of unknown function (DUF662) | chr3:19613134-19613852 FORWARD LENGTH=164	2.57E-33
Pg_Root29757_c0_seq1	| Symbols: | unknown protein; FUNCTIONS IN: molecular_function unknown; INVOLVED IN: biological_process unknown; LOCATED IN: endomembrane system; EXPRESSED IN: 10 plant structures; EXPRESSED DURING: LP.04 four leaves visible, 4 anthesis, petal differentiation and expansion stage; Has 8 Blast hits to 8 proteins in 3 species: Archae - 0; Bacteria - 0; Metazoa - 0; Fungi - 0; Plants - 8; Viruses - 0…	1.30E-07
Pg_Root29807_c0_seq1	| Symbols: EMB2761 | threonyl-tRNA synthetase, putative / threonine--tRNA ligase, putative | chr2:1698466-1701271 REVERSE LENGTH=650	1.06E-06
Pg_Root29835_c0_seq1	| Symbols: CRK8 | cysteine-rich RLK (RECEPTOR-like protein kinase) 8 | chr4:12129485-12134086 FORWARD LENGTH=1262	3.71E-16
Pg_Root29856_c0_seq1	| Symbols: | Nucleotidyltransferase family protein | chr2:18792943-18795750 FORWARD LENGTH=764	5.04E-19
Pg_Root29861_c0_seq1	| Symbols: ATPH | ATP synthase subunit C family protein | chrC:13262-13507 REVERSE LENGTH=81	2.16E-21
Pg_Root29870_c0_seq2	| Symbols: | Transport protein particle (TRAPP) component | chr5:23487021-23488483 REVERSE LENGTH=195	2.17E-34
Pg_Root29912_c0_seq1	| Symbols: | FAD-binding Berberine family protein | chr1:10892623-10894437 FORWARD LENGTH=527	4.65E-40
Pg_Root29979_c0_seq1	| Symbols: PSBO-1, OEE1, OEE33, OE33, PSBO1, MSP-1 | PS II oxygen-evolving complex 1 | chr5:26568744-26570124 FORWARD LENGTH=332	2.98E-43
Pg_Root29985_c0_seq1	| Symbols: FC1, FC-I, ATFC-I | ferrochelatase 1 | chr5:9096675-9098752 FORWARD LENGTH=466	2.49E-21
Pg_Root29990_c0_seq1	| Symbols: GONST2 | golgi nucleotide sugar transporter 2 | chr1:2242284-2244428 REVERSE LENGTH=375	2.88E-15
Pg_Root30016_c0_seq1	| Symbols: | dehydrin family protein | chr1:20310305-20310601 REVERSE LENGTH=98	1.63E-11
Pg_Root30074_c0_seq1	| Symbols: | unknown protein; BEST Arabidopsis thaliana protein match is: unknown protein (TAIR:AT2G40435.1); Has 98 Blast hits to 98 proteins in 15 species: Archae - 0; Bacteria - 0; Metazoa - 0; Fungi - 0; Plants - 98; Viruses - 0; Other Eukaryotes - 0 (source: NCBI BLink). | chr1:10230140-10231021 FORWARD LENGTH=155	8.55E-20
Pg_Root30110_c0_seq1	| Symbols: CYP72A15 | cytochrome P450, family 72, subfamily A, polypeptide 15 | chr3:4937410-4939310 FORWARD LENGTH=512	6.64E-155
Pg_Root30110_c0_seq2	| Symbols: CYP72C1, SOB7 | cytochrome p450 72c1 | chr1:5832282-5835255 REVERSE LENGTH=476	1.44E-08
Pg_Root30116_c0_seq1	| Symbols: EMB1276, ACAT2 | acetoacetyl-CoA thiolase 2 | chr5:19552570-19555030 REVERSE LENGTH=398	1.12E-10
Pg_Root30138_c0_seq1	| Symbols: RPL10B | Ribosomal protein L16p/L10e family protein | chr1:9321709-9322813 FORWARD LENGTH=221	1.10E-106
Pg_Root30153_c0_seq1	| Symbols: | Phototropic-responsive NPH3 family protein | chr5:26884754-26887083 FORWARD LENGTH=604	5.51E-15
Pg_Root30164_c0_seq1	| Symbols: | FUNCTIONS IN: molecular_function unknown; INVOLVED IN: biological_process unknown; LOCATED IN: cytosol, nucleus; EXPRESSED IN: 25 plant structures; EXPRESSED DURING: 14 growth stages; BEST Arabidopsis thaliana protein match is: glycine-rich protein (TAIR:AT3G29075.1); Has 30201 Blast hits to 17322 proteins in 780 species: Archae - 12; Bacteria - 1396; Metazoa - 17338; Fungi - 3422; P…	1.36E-74
Pg_Root30164_c0_seq2	| Symbols: | FUNCTIONS IN: molecular_function unknown; INVOLVED IN: biological_process unknown; LOCATED IN: cytosol, nucleus; EXPRESSED IN: 25 plant structures; EXPRESSED DURING: 14 growth stages; BEST Arabidopsis thaliana protein match is: glycine-rich protein (TAIR:AT3G29075.1); Has 30201 Blast hits to 17322 proteins in 780 species: Archae - 12; Bacteria - 1396; Metazoa - 17338; Fungi - 3422; P…	8.96E-18
Pg_Root30181_c0_seq2	| Symbols: | 2-oxoglutarate (2OG) and Fe(II)-dependent oxygenase superfamily protein | chr1:1165296-1166538 FORWARD LENGTH=360	4.27E-06
Pg_Root30241_c0_seq1	| Symbols: PIP1C, TMP-B, PIP1;3 | plasma membrane intrinsic protein 1C | chr1:225986-226960 REVERSE LENGTH=214	2.54E-13
Pg_Root30394_c0_seq1	| Symbols: | Major facilitator superfamily protein | chr1:21968227-21972312 FORWARD LENGTH=591	3.40E-13
Pg_Root30398_c0_seq1	| Symbols: | zinc finger protein-related | chr5:22192607-22194260 REVERSE LENGTH=472	1.00E-25
Pg_Root30405_c0_seq1	| Symbols: | RNA-directed DNA polymerase (reverse transcriptase)-related family protein | chr3:8789471-8793208 FORWARD LENGTH=746	8.47E-31
Pg_Root30514_c0_seq1	| Symbols: SDP1-LIKE | sugar-dependent 1-like | chr3:21150742-21153315 REVERSE LENGTH=801	1.61E-12
Pg_Root30514_c1_seq1	| Symbols: SDP1 | Patatin-like phospholipase family protein | chr5:1090346-1093003 FORWARD LENGTH=825	4.39E-07
Pg_Root30590_c0_seq1	| Symbols: | Lactate/malate dehydrogenase family protein | chr1:1189418-1191267 REVERSE LENGTH=332	2.23E-11
Pg_Root30593_c0_seq1	| Symbols: ATGSTU20, GSTU20 | glutathione S-transferase TAU 20 | chr1:29484428-29485204 REVERSE LENGTH=217	1.34E-142
Pg_Root30609_c0_seq1	| Symbols: | S-adenosyl-L-methionine-dependent methyltransferases superfamily protein | chr1:29023961-29026699 REVERSE LENGTH=655	3.94E-08
Pg_Root30621_c0_seq1	| Symbols: HTB1 | Histone superfamily protein | chr1:2413049-2413495 FORWARD LENGTH=148	2.14E-45
Pg_Root30635_c0_seq1	| Symbols: | Pollen Ole e 1 allergen and extensin family protein | chr5:5144898-5146297 REVERSE LENGTH=401	3.27E-93
Pg_Root30654_c0_seq1	| Symbols: | beta-1,4-N-acetylglucosaminyltransferase family protein | chr2:5512058-5513143 FORWARD LENGTH=361	8.69E-157
Pg_Root30668_c0_seq1	| Symbols: RHL2, BIN5 | Spo11/DNA topoisomerase VI, subunit A protein | chr5:642658-644123 FORWARD LENGTH=427	0
Pg_Root30725_c0_seq1	| Symbols: | TCP-1/cpn60 chaperonin family protein | chr1:8685504-8687660 REVERSE LENGTH=459	5.60E-58
Pg_Root30749_c0_seq1	| Symbols: PGP2 | P-glycoprotein 2 | chr4:13177438-13183425 FORWARD LENGTH=1273	6.15E-44
Pg_Root30756_c0_seq1	| Symbols: AT-IE, HISN2 | histidine biosynthesis bifunctional protein (HISIE) | chr1:11434250-11436530 REVERSE LENGTH=281	2.94E-10
Pg_Root30810_c0_seq1	| Symbols: | F-box family protein with a domain of unknown function (DUF295) | chr4:11672396-11675575 FORWARD LENGTH=626	6.23E-105
Pg_Root30814_c0_seq1	| Symbols: | ACT domain-containing small subunit of acetolactate synthase protein | chr2:13524271-13528246 FORWARD LENGTH=491	0
Pg_Root30826_c0_seq1	| Symbols: sks4 | SKU5 similar 4 | chr4:11663429-11666463 FORWARD LENGTH=541	2.32E-37
Pg_Root30880_c0_seq1	| Symbols: | Ankyrin repeat family protein | chr1:22936323-22938874 REVERSE LENGTH=624	3.51E-115
Pg_Root30886_c0_seq1	| Symbols: GH3.6, DFL1 | Auxin-responsive GH3 family protein | chr5:22131321-22133564 REVERSE LENGTH=612	0
Pg_Root30903_c0_seq2	| Symbols: | Tetratricopeptide repeat (TPR)-like superfamily protein | chr5:26551879-26553741 FORWARD LENGTH=620	3.42E-07
Pg_Root30915_c0_seq1	| Symbols: | DNA-binding storekeeper protein-related | chr5:4609123-4611444 FORWARD LENGTH=572	1.96E-57
Pg_Root30954_c0_seq2	| Symbols: GAPB | glyceraldehyde-3-phosphate dehydrogenase B subunit | chr1:16127552-16129584 FORWARD LENGTH=447	1.41E-103
Pg_Root30972_c0_seq1	| Symbols: BR6OX1, ATBR6OX, CYP85A1, BR6OX | brassinosteroid-6-oxidase 1 | chr5:15594935-15597465 REVERSE LENGTH=384	2.31E-25
Pg_Root31031_c0_seq1	| Symbols: | S-adenosyl-L-methionine-dependent methyltransferases superfamily protein | chr1:29023961-29026699 REVERSE LENGTH=655	5.47E-08
Pg_Root31085_c0_seq1	| Symbols: APUM8, PUM8 | pumilio 8 | chr1:7853084-7854963 FORWARD LENGTH=515	1.70E-40
Pg_Root31179_c0_seq1	| Symbols: | Protein of unknown function (DUF567) | chr3:4747986-4748779 REVERSE LENGTH=230	1.32E-37
Pg_Root31182_c0_seq1	| Symbols: CYP71A22 | cytochrome P450, family 71, subfamily A, polypeptide 22 | chr3:17888192-17889749 FORWARD LENGTH=490	3.55E-45
Pg_Root31182_c0_seq2	| Symbols: CYP71A21 | cytochrome P450, family 71, subfamily A, polypeptide 21 | chr3:17891241-17892804 FORWARD LENGTH=490	2.61E-14
Pg_Root31184_c0_seq1	| Symbols: APRR5, PRR5 | pseudo-response regulator 5 | chr5:8356204-8358873 REVERSE LENGTH=667	1.47E-07
Pg_Root31187_c0_seq1	| Symbols: ATCKX1, CKX1 | cytokinin oxidase/dehydrogenase 1 | chr2:17314626-17316861 FORWARD LENGTH=575	1.32E-14
Pg_Root31236_c0_seq1	| Symbols: | Ribosomal protein L19e family protein | chr3:5708982-5710249 FORWARD LENGTH=209	1.67E-17
Pg_Root31329_c0_seq1	| Symbols: | UDP-Glycosyltransferase superfamily protein | chr2:15415227-15416717 REVERSE LENGTH=496	1.32E-08
Pg_Root31340_c0_seq1	| Symbols: ERF1, ATERF1 | ethylene response factor 1 | chr3:8295705-8296361 FORWARD LENGTH=218	7.53E-23
Pg_Root31435_c0_seq1	| Symbols: | F-box family protein | chr3:5902479-5902883 REVERSE LENGTH=134	4.33E-08
Pg_Root31437_c0_seq1	| Symbols: PDLP2 | plasmodesmata-located protein 2 | chr1:1231852-1233787 FORWARD LENGTH=307	2.03E-38
Pg_Root31519_c0_seq1	| Symbols: | phosphotransferases, alcohol group as acceptor;binding;inositol or phosphatidylinositol kinases | chr4:17059996-17077628 REVERSE LENGTH=3809	4.30E-59
Pg_Root31585_c0_seq1	| Symbols: ATSAT1, ASAT1, ATASAT1 | acyl-CoA sterol acyl transferase 1 | chr3:19284420-19285457 FORWARD LENGTH=345	4.01E-75
Pg_Root31609_c0_seq1	| Symbols: COR314-TM2, COR413IM2 | cold regulated 314 thylakoid membrane 2 | chr1:10286409-10287878 REVERSE LENGTH=226	3.04E-118
Pg_Root31643_c1_seq1	| Symbols: | P-loop containing nucleoside triphosphate hydrolases superfamily protein | chr2:19139071-19140546 REVERSE LENGTH=491	1.51E-36
Pg_Root31698_c0_seq1	| Symbols: | alpha/beta-Hydrolases superfamily protein | chr4:9045763-9047199 REVERSE LENGTH=375	6.61E-82
Pg_Root31720_c0_seq1	| Symbols: NRPB2, EMB1989, RPB2 | DNA-directed RNA polymerase family protein | chr4:11535684-11542200 REVERSE LENGTH=1188	1.33E-55
Pg_Root31720_c0_seq2	| Symbols: NRPB2, EMB1989, RPB2 | DNA-directed RNA polymerase family protein | chr4:11535684-11542200 REVERSE LENGTH=1188	1.86E-52
Pg_Root31724_c0_seq1	| Symbols: | Protein kinase superfamily protein | chr3:2238455-2240074 FORWARD LENGTH=414	7.59E-142
Pg_Root31726_c0_seq1	| Symbols: | Ribosomal protein S5 domain 2-like superfamily protein | chr2:3781442-3781882 FORWARD LENGTH=146	1.48E-06
Pg_Root31742_c0_seq1	| Symbols: SMT1, CPH | sterol methyltransferase 1 | chr5:4424048-4426866 REVERSE LENGTH=336	1.20E-13
Pg_Root31781_c0_seq1	| Symbols: ARK2, RK2 | receptor kinase 2 | chr1:24473166-24476523 FORWARD LENGTH=847	1.99E-15
Pg_Root31793_c0_seq1	| Symbols: | unknown protein; Has 26 Blast hits to 26 proteins in 8 species: Archae - 0; Bacteria - 0; Metazoa - 0; Fungi - 0; Plants - 26; Viruses - 0; Other Eukaryotes - 0 (source: NCBI BLink). | chr4:11900211-11901032 REVERSE LENGTH=273	4.04E-17
Pg_Root31854_c0_seq1	| Symbols: TPS21 | terpene synthase 21 | chr5:8092969-8095128 FORWARD LENGTH=545	5.89E-69
Pg_Root31861_c0_seq1	| Symbols: | Galactose oxidase/kelch repeat superfamily protein | chr1:27880528-27883626 FORWARD LENGTH=569	2.14E-23
Pg_Root31870_c0_seq1	| Symbols: SAG101 | senescence-associated gene 101 | chr5:4828754-4830769 FORWARD LENGTH=537	2.34E-92
Pg_Root31931_c0_seq2	| Symbols: APUM12, PUM12 | pumilio 12 | chr5:22881721-22883842 FORWARD LENGTH=596	3.34E-28
Pg_Root31957_c0_seq1	| Symbols: BIK1 | botrytis-induced kinase1 | chr2:16531943-16533601 FORWARD LENGTH=395	6.73E-30
Pg_Root32057_c0_seq1	| Symbols: anac090, NAC090 | NAC domain containing protein 90 | chr5:7408924-7410038 REVERSE LENGTH=235	5.32E-84
Pg_Root32086_c0_seq1	| Symbols: | ARM repeat superfamily protein | chr2:11729914-11733170 REVERSE LENGTH=438	2.76E-24
Pg_Root32093_c0_seq1	| Symbols: | unknown protein; Has 25 Blast hits to 25 proteins in 12 species: Archae - 0; Bacteria - 8; Metazoa - 2; Fungi - 0; Plants - 15; Viruses - 0; Other Eukaryotes - 0 (source: NCBI BLink). | chr3:9036735-9037564 FORWARD LENGTH=169	1.76E-11
Pg_Root32099_c0_seq1	| Symbols: BSMT1, ATBSMT1 | S-adenosyl-L-methionine-dependent methyltransferases superfamily protein | chr3:3614544-3617137 FORWARD LENGTH=379	2.89E-59
Pg_Root32155_c0_seq1	| Symbols: | DNAJ heat shock N-terminal domain-containing protein | chr2:17793404-17795419 FORWARD LENGTH=344	3.24E-30
Pg_Root32179_c0_seq1	| Symbols: PSBQ, PSBQ-2, PSII-Q | photosystem II subunit Q-2 | chr4:2672093-2673170 REVERSE LENGTH=230	1.83E-122
Pg_Root32198_c0_seq2	| Symbols: | Major facilitator superfamily protein | chr1:29995137-29996988 FORWARD LENGTH=497	8.48E-14
Pg_Root32301_c0_seq1	| Symbols: SEC15A | exocyst complex component sec15A | chr3:20981964-20984336 FORWARD LENGTH=790	2.28E-46
Pg_Root32303_c0_seq1	| Symbols: GST30, ATGSTU17, GST30B, ERD9 | Glutathione S-transferase family protein | chr1:3397274-3398273 REVERSE LENGTH=227	3.87E-24
Pg_Root32320_c0_seq1	| Symbols: | Cornichon family protein | chr1:23292125-23293307 FORWARD LENGTH=137	1.57E-15
Pg_Root32321_c1_seq1	| Symbols: | Pyridoxal phosphate (PLP)-dependent transferases superfamily protein | chr1:12396561-12398299 REVERSE LENGTH=463	8.29E-37
Pg_Root32449_c0_seq1	| Symbols: NDPK3 | nucleoside diphosphate kinase 3 | chr4:6732780-6734298 REVERSE LENGTH=238	1.23E-64
Pg_Root32462_c0_seq2	| Symbols: | Plant invertase/pectin methylesterase inhibitor superfamily | chr1:618284-620333 FORWARD LENGTH=579	0
Pg_Root32481_c0_seq1	| Symbols: ZFP7 | zinc finger protein 7 | chr1:8726009-8726638 REVERSE LENGTH=209	9.03E-14
Pg_Root32488_c0_seq1	| Symbols: ATRPS5A, AML1, RPS5A | ribosomal protein 5A | chr3:3778175-3779354 REVERSE LENGTH=207	2.88E-109
Pg_Root32495_c0_seq1	| Symbols: | ATP-dependent RNA helicase, putative | chr3:9750122-9753719 REVERSE LENGTH=1168	7.51E-36
Pg_Root32543_c0_seq1	| Symbols: | GTP binding Elongation factor Tu family protein | chr1:2459014-2460458 FORWARD LENGTH=372	8.14E-44
Pg_Root32551_c0_seq1	| Symbols: ATL2, TL2 | TOXICOS EN LEVADURA 2 | chr3:5692880-5693794 FORWARD LENGTH=304	8.60E-11
Pg_Root32557_c0_seq1	| Symbols: 2-Cys Prx B, 2CPB | 2-cysteine peroxiredoxin B | chr5:1919380-1921211 FORWARD LENGTH=273	2.12E-15
Pg_Root32587_c0_seq1	| Symbols: | MATE efflux family protein | chr5:19915904-19917525 FORWARD LENGTH=502	9.41E-75
Pg_Root32612_c0_seq2	| Symbols: | Ribosomal protein L21 | chr1:13208777-13210246 FORWARD LENGTH=220	3.13E-12
Pg_Root32639_c0_seq1	| Symbols: | unknown protein; BEST Arabidopsis thaliana protein match is: unknown protein (TAIR:AT3G46300.1); Has 37 Blast hits to 37 proteins in 10 species: Archae - 0; Bacteria - 0; Metazoa - 0; Fungi - 0; Plants - 37; Viruses - 0; Other Eukaryotes - 0 (source: NCBI BLink). | chr5:594334-594819 REVERSE LENGTH=161	5.53E-23
Pg_Root32657_c0_seq1	| Symbols: ZFP8 | zinc finger protein 8 | chr2:17507556-17508329 FORWARD LENGTH=257	2.07E-42
Pg_Root32658_c0_seq1	| Symbols: GAMMA-TIP3, TIP1;3, ATTIP1.3 | tonoplast intrinsic protein 1;3 | chr4:625092-625850 REVERSE LENGTH=252	7.87E-91
Pg_Root32683_c0_seq1	| Symbols: MYA2 | myosin 2 | chr5:17657241-17667413 REVERSE LENGTH=1562	1.68E-64
Pg_Root32725_c0_seq1	| Symbols: | Iron-sulphur cluster biosynthesis family protein | chr5:1048338-1050999 FORWARD LENGTH=429	6.05E-28
Pg_Root32956_c0_seq1	| Symbols: | Predicted AT-hook DNA-binding family protein | chr2:17862497-17863270 REVERSE LENGTH=257	2.26E-66
Pg_Root33016_c0_seq1	| Symbols: ATMHX, MHX1, ATMHX1, MHX | magnesium/proton exchanger | chr2:19524518-19526828 REVERSE LENGTH=539	7.58E-47
Pg_Root33019_c0_seq1	| Symbols: CYP76C5 | cytochrome P450, family 76, subfamily C, polypeptide 5 | chr1:12227279-12228460 FORWARD LENGTH=368	3.12E-79
Pg_Root33057_c0_seq1	| Symbols: ATVAMP726, VAMP726 | vesicle-associated membrane protein 726 | chr1:1334760-1336070 FORWARD LENGTH=220	3.57E-14
Pg_Root33095_c0_seq1	| Symbols: | Sec14p-like phosphatidylinositol transfer family protein | chr4:18240887-18243621 FORWARD LENGTH=612	6.18E-44
Pg_Root33108_c0_seq1	| Symbols: | Protein kinase family protein with leucine-rich repeat domain | chr5:9050880-9053978 FORWARD LENGTH=1005	4.11E-07
Pg_Root33142_c0_seq1	| Symbols: ATCSLD1, CSLD1 | cellulose synthase-like D1 | chr2:14036494-14040044 REVERSE LENGTH=1036	3.61E-14
Pg_Root33166_c0_seq1	| Symbols: | unknown protein; FUNCTIONS IN: molecular_function unknown; INVOLVED IN: biological_process unknown; LOCATED IN: chloroplast thylakoid membrane, Golgi apparatus, plasma membrane, membrane; EXPRESSED IN: 25 plant structures; EXPRESSED DURING: 15 growth stages; BEST Arabidopsis thaliana protein match is: unknown protein (TAIR:AT5G65810.1); Has 64 Blast hits to 64 proteins in 11 species:…	1.76E-15
Pg_Root33262_c0_seq1	| Symbols: | transducin family protein / WD-40 repeat family protein | chr5:20736377-20739132 FORWARD LENGTH=512	3.43E-30
Pg_Root33273_c0_seq1	| Symbols: HSC70-1, HSP70-1, AT-HSC70-1, HSC70 | heat shock cognate protein 70-1 | chr5:554055-556334 REVERSE LENGTH=521	7.44E-31
Pg_Root33291_c0_seq1	| Symbols: EID1 | F-box family protein | chr4:1072555-1073565 FORWARD LENGTH=336	3.17E-18
Pg_Root33313_c0_seq1	| Symbols: | Leucine-rich repeat protein kinase family protein | chr4:14908193-14911040 REVERSE LENGTH=648	1.56E-22
Pg_Root33334_c0_seq1	| Symbols: | SWIM zinc finger family protein / mitogen-activated protein kinase kinase kinase (MAPKKK)-related | chr5:3739076-3740127 REVERSE LENGTH=273	1.86E-45
Pg_Root33335_c0_seq1	| Symbols: ANP3, MAPKKK12, NP3 | NPK1-related protein kinase 3 | chr3:1818895-1822705 REVERSE LENGTH=651	5.69E-10
Pg_Root33347_c0_seq1	| Symbols: | Nodulin MtN21 /EamA-like transporter family protein | chr2:2170905-2173646 FORWARD LENGTH=401	5.93E-06
Pg_Root33347_c0_seq2	| Symbols: | Nodulin MtN21 /EamA-like transporter family protein | chr2:2170905-2173646 FORWARD LENGTH=401	1.09E-13
Pg_Root33423_c0_seq1	| Symbols: | pfkB-like carbohydrate kinase family protein | chr1:24778400-24780393 FORWARD LENGTH=384	1.86E-21
Pg_Root33452_c0_seq1	| Symbols: CRR2 | Tetratricopeptide repeat (TPR)-like superfamily protein | chr3:17231975-17233948 REVERSE LENGTH=657	1.75E-105
Pg_Root33457_c0_seq1	| Symbols: | PLAC8 family protein | chr2:18568045-18569615 FORWARD LENGTH=244	1.57E-46
Pg_Root33524_c0_seq1	| Symbols: | 2-oxoglutarate (2OG) and Fe(II)-dependent oxygenase superfamily protein | chr1:2035909-2037047 FORWARD LENGTH=314	1.88E-10
Pg_Root33546_c0_seq1	| Symbols: TT7, CYP75B1, D501 | Cytochrome P450 superfamily protein | chr5:2560437-2562859 FORWARD LENGTH=513	6.90E-33
Pg_Root33569_c0_seq1	| Symbols: | Protein kinase protein with adenine nucleotide alpha hydrolases-like domain | chr1:5734234-5737307 FORWARD LENGTH=758	8.18E-39
Pg_Root33618_c0_seq1	| Symbols: ATCYS1, CYS1 | cystatin-1 | chr5:3923295-3923936 REVERSE LENGTH=101	3.78E-59
Pg_Root33685_c0_seq1	| Symbols: | RNA-directed DNA polymerase (reverse transcriptase)-related family protein | chr3:8789471-8793208 FORWARD LENGTH=746	9.37E-15
Pg_Root33809_c0_seq1	| Symbols: XTH32 | xyloglucan endotransglucosylase/hydrolase 32 | chr2:15473911-15474630 REVERSE LENGTH=178	2.10E-33
Pg_Root33873_c0_seq1	| Symbols: ANAC070, BRN2, NAC070 | NAC domain containing protein 70 | chr4:6415287-6416829 REVERSE LENGTH=341	1.08E-125
Pg_Root33902_c0_seq1	| Symbols: | Rhamnogalacturonate lyase family protein | chr2:9604902-9610156 REVERSE LENGTH=677	3.11E-70
Pg_Root33903_c0_seq1	| Symbols: | Ribosomal protein L7Ae/L30e/S12e/Gadd45 family protein | chr2:13639228-13640104 REVERSE LENGTH=144	1.31E-44
Pg_Root33914_c0_seq1	| Symbols: CLB6, ISPH, HDR | 4-hydroxy-3-methylbut-2-enyl diphosphate reductase | chr4:16428681-16431038 REVERSE LENGTH=466	4.48E-24
Pg_Root33927_c0_seq2	| Symbols: MIF1 | mini zinc finger 1 | chr1:28047742-28048050 REVERSE LENGTH=102	9.01E-16
Pg_Root33986_c0_seq1	| Symbols: | Disease resistance protein (TIR-NBS-LRR class) family | chr5:14567771-14571916 REVERSE LENGTH=1191	9.50E-25
Pg_Root34060_c0_seq1	| Symbols: TCTP | translationally controlled tumor protein | chr3:5669709-5670729 REVERSE LENGTH=168	6.33E-14
Pg_Root34072_c0_seq1	| Symbols: | Protein kinase superfamily protein | chr4:12977491-12979446 FORWARD LENGTH=651	1.20E-08
Pg_Root34092_c0_seq2	| Symbols: ATPPC2, PPC2 | phosphoenolpyruvate carboxylase 2 | chr2:17734541-17738679 REVERSE LENGTH=963	1.10E-53
Pg_Root34099_c0_seq1	| Symbols: ORF145A | Gag-Pol-related retrotransposon family protein | chrM:89617-90054 REVERSE LENGTH=145	1.96E-07
Pg_Root34101_c0_seq1	| Symbols: | unknown protein; Has 35333 Blast hits to 34131 proteins in 2444 species: Archae - 798; Bacteria - 22429; Metazoa - 974; Fungi - 991; Plants - 531; Viruses - 0; Other Eukaryotes - 9610 (source: NCBI BLink). | chr2:15359994-15361194 FORWARD LENGTH=373	3.15E-18
Pg_Root34121_c0_seq1	| Symbols: GLTP2 | glycolipid transfer protein 2 | chr1:7481365-7483237 FORWARD LENGTH=223	1.80E-63
Pg_Root34221_c0_seq1	| Symbols: | Phosphatidylinositol 3- and 4-kinase family protein with FAT domain | chr2:7784455-7802230 REVERSE LENGTH=3858	1.40E-54
Pg_Root34233_c0_seq1	| Symbols: WIT1 | WPP domain-interacting protein 1 | chr5:3633971-3636418 FORWARD LENGTH=703	4.94E-24
Pg_Root34259_c0_seq1	| Symbols: | Sulfite exporter TauE/SafE family protein | chr2:15352767-15355050 REVERSE LENGTH=459	1.76E-34
Pg_Root34278_c0_seq1	| Symbols: | Rhamnogalacturonate lyase family protein | chr1:3220151-3224451 REVERSE LENGTH=675	2.43E-17
Pg_Root34322_c0_seq1	| Symbols: ORF158 | DNA/RNA polymerases superfamily protein | chrM:235916-236392 FORWARD LENGTH=158	9.49E-14
Pg_Root34332_c0_seq1	| Symbols: PTB3 | polypyrimidine tract-binding protein 3 | chr1:16275432-16278185 REVERSE LENGTH=430	4.08E-10
Pg_Root34382_c0_seq1	| Symbols: CHUP1 | Hydroxyproline-rich glycoprotein family protein | chr3:9354061-9357757 FORWARD LENGTH=863	1.38E-22
Pg_Root34399_c0_seq1	| Symbols: ATP9 | mitochondrial F0-ATPase subunit 9 | chrM:278895-279152 FORWARD LENGTH=85	7.35E-06
Pg_Root34418_c0_seq1	| Symbols: | BEST Arabidopsis thaliana protein match is: AP2/B3-like transcriptional factor family protein (TAIR:AT2G33720.1); Has 92 Blast hits to 55 proteins in 5 species: Archae - 0; Bacteria - 0; Metazoa - 0; Fungi - 0; Plants - 92; Viruses - 0; Other Eukaryotes - 0 (source: NCBI BLink). | chr1:29579715-29581988 REVERSE LENGTH=487	4.06E-07
Pg_Root34424_c0_seq1	| Symbols: AMC6, ATMCP2B, ATMC5, MC5 | metacaspase 5 | chr1:29838722-29840137 FORWARD LENGTH=410	8.18E-14
Pg_Root34454_c0_seq1	| Symbols: UBQ1, EMB2167, ERD16, HAP4 | ubiquitin extension protein 1 | chr3:19505668-19506681 FORWARD LENGTH=128	1.10E-38
Pg_Root34470_c0_seq2	| Symbols: | unknown protein; CONTAINS InterPro DOMAIN/s: Protein of unknown function DUF2062 (InterPro:IPR018639); BEST Arabidopsis thaliana protein match is: unknown protein (TAIR:AT4G10140.1); Has 88 Blast hits to 88 proteins in 29 species: Archae - 0; Bacteria - 28; Metazoa - 0; Fungi - 0; Plants - 54; Viruses - 0; Other Eukaryotes - 6 (source: NCBI BLink). | chr1:12150941-12152276 REVERSE LE…	9.56E-11
Pg_Root34484_c0_seq1	| Symbols: ATNEK5, NEK5 | NIMA-related kinase 5 | chr3:7306147-7308434 FORWARD LENGTH=427	7.79E-17
Pg_Root34486_c0_seq1	| Symbols: BON3 | Calcium-dependent phospholipid-binding Copine family protein | chr1:2842153-2846138 FORWARD LENGTH=584	3.34E-24
Pg_Root34506_c1_seq1	| Symbols: GUN5, CCH, CHLH, CCH1, ABAR | magnesium-chelatase subunit chlH, chloroplast, putative / Mg-protoporphyrin IX chelatase, putative (CHLH) | chr5:4387567-4392082 REVERSE LENGTH=1381	0
Pg_Root34515_c0_seq1	| Symbols: | Leucine-rich repeat transmembrane protein kinase | chr3:4988271-4993891 FORWARD LENGTH=1020	3.26E-24
Pg_Root34608_c0_seq1	| Symbols: PHT3;1 | phosphate transporter 3;1 | chr5:4531059-4532965 REVERSE LENGTH=375	1.55E-26
Pg_Root34646_c0_seq1	| Symbols: | Protein of unknown function (DUF604) | chr3:3591834-3594323 FORWARD LENGTH=505	3.57E-51
Pg_Root34646_c1_seq1	| Symbols: | Protein of unknown function (DUF604) | chr2:15822186-15824538 REVERSE LENGTH=532	2.16E-93
Pg_Root34683_c0_seq1	| Symbols: | alpha/beta-Hydrolases superfamily protein | chr1:10719169-10720758 REVERSE LENGTH=529	9.15E-179
Pg_Root34733_c0_seq1	| Symbols: YAB2 | Plant-specific transcription factor YABBY family protein | chr1:2676033-2679382 FORWARD LENGTH=184	4.13E-06
Pg_Root34809_c0_seq1	| Symbols: ORF158 | DNA/RNA polymerases superfamily protein | chrM:235916-236392 FORWARD LENGTH=158	1.34E-12
Pg_Root34825_c1_seq1	| Symbols: | MATE efflux family protein | chr5:5831025-5833415 REVERSE LENGTH=497	1.88E-147
Pg_Root34829_c0_seq2	| Symbols: | Endomembrane protein 70 protein family | chr2:452197-454819 REVERSE LENGTH=592	4.18E-141
Pg_Root34851_c0_seq1	| Symbols: ROC4 | rotamase CYP 4 | chr3:22973004-22975139 FORWARD LENGTH=313	7.99E-37
Pg_Root34910_c0_seq1	| Symbols: LOS2, ENO2 | Enolase | chr2:15321081-15323786 REVERSE LENGTH=444	2.21E-49
Pg_Root34977_c0_seq2	| Symbols: PXY | Leucine-rich repeat protein kinase family protein | chr5:24724541-24727842 REVERSE LENGTH=1041	3.24E-14
Pg_Root34977_c0_seq3	| Symbols: PXY | Leucine-rich repeat protein kinase family protein | chr5:24724541-24727842 REVERSE LENGTH=1041	1.28E-12
Pg_Root34988_c0_seq2	| Symbols: | Disease resistance-responsive (dirigent-like protein) family protein | chr3:21512479-21513905 REVERSE LENGTH=271	9.95E-26
Pg_Root34990_c0_seq2	| Symbols: OEP16, ATOEP16-L, ATOEP16-1, OEP16-1 | outer plastid envelope protein 16-1 | chr2:12414423-12415459 REVERSE LENGTH=148	7.72E-09
Pg_Root34991_c0_seq1	| Symbols: | Ribonuclease H-like superfamily protein | chr4:14333528-14335255 FORWARD LENGTH=575	3.32E-07
Pg_Root34991_c0_seq2	| Symbols: | Ribonuclease H-like superfamily protein | chr4:14333528-14335255 FORWARD LENGTH=575	1.90E-07
Pg_Root35017_c0_seq1	| Symbols: RPS15 | chloroplast ribosomal protein S15 | chrC:123296-123562 REVERSE LENGTH=88	9.26E-06
Pg_Root35085_c0_seq3	| Symbols: ATMIPS2, MIPS2, ATIPS2 | myo-inositol-1-phosphate synthase 2 | chr2:9451901-9453938 REVERSE LENGTH=510	2.44E-157
Pg_Root35085_c0_seq4	| Symbols: ATMIPS2, MIPS2, ATIPS2 | myo-inositol-1-phosphate synthase 2 | chr2:9451901-9453938 REVERSE LENGTH=510	2.60E-98
Pg_Root35101_c0_seq1	| Symbols: BEL1 | POX (plant homeobox) family protein | chr5:16580424-16583770 FORWARD LENGTH=611	5.21E-26
Pg_Root35103_c0_seq1	| Symbols: CYP71B25 | cytochrome P450, family 71, subfamily B, polypeptide 25 | chr3:9627602-9629195 REVERSE LENGTH=501	9.82E-28
Pg_Root35112_c0_seq1	| Symbols: MAN7, AtMAN7 | Glycosyl hydrolase superfamily protein | chr5:26538911-26540837 REVERSE LENGTH=431	1.48E-163
Pg_Root35148_c0_seq1	| Symbols: BRL1 | BRI1 like | chr1:20779874-20783374 REVERSE LENGTH=1166	2.99E-60
Pg_Root35150_c0_seq1	| Symbols: | unknown protein; Has 30201 Blast hits to 17322 proteins in 780 species: Archae - 12; Bacteria - 1396; Metazoa - 17338; Fungi - 3422; Plants - 5037; Viruses - 0; Other Eukaryotes - 2996 (source: NCBI BLink). | chr3:23411416-23411943 REVERSE LENGTH=175	8.93E-32
Pg_Root35165_c0_seq1	| Symbols: | Protein of unknown function (DUF1685) | chr4:16288301-16288857 REVERSE LENGTH=154	4.98E-35
Pg_Root35177_c0_seq1	| Symbols: SKD1, VPS4, ATSKD1 | AAA-type ATPase family protein | chr2:11781226-11783730 FORWARD LENGTH=435	2.15E-07
Pg_Root35192_c0_seq2	| Symbols: UBQ1, EMB2167, ERD16, HAP4 | ubiquitin extension protein 1 | chr3:19505668-19506681 FORWARD LENGTH=128	3.78E-14
Pg_Root35206_c0_seq1	| Symbols: WEE1, ATWEE1 | WEE1 kinase homolog | chr1:673408-676127 FORWARD LENGTH=500	7.11E-10
Pg_Root35264_c0_seq1	| Symbols: | Tetratricopeptide repeat (TPR)-like superfamily protein | chr3:10380513-10382593 REVERSE LENGTH=663	3.39E-21
Pg_Root35275_c0_seq1	| Symbols: | unknown protein; FUNCTIONS IN: molecular_function unknown; INVOLVED IN: biological_process unknown; LOCATED IN: chloroplast; BEST Arabidopsis thaliana protein match is: unknown protein (TAIR:AT4G13500.1); Has 50 Blast hits to 50 proteins in 20 species: Archae - 0; Bacteria - 0; Metazoa - 0; Fungi - 0; Plants - 50; Viruses - 0; Other Eukaryotes - 0 (source: NCBI BLink). | chr2:1933391…	1.24E-32
Pg_Root35279_c0_seq1	| Symbols: | CBS domain-containing protein with a domain of unknown function (DUF21) | chr4:16176547-16179188 REVERSE LENGTH=424	1.96E-06
Pg_Root35333_c0_seq1	| Symbols: | Heavy metal transport/detoxification superfamily protein | chr1:1931671-1932266 REVERSE LENGTH=159	1.85E-11
Pg_Root35344_c0_seq2	| Symbols: COB | apocytochrome b | chrM:60235-61416 FORWARD LENGTH=393	1.76E-130
Pg_Root35377_c0_seq1	| Symbols: PGY2 | Ribosomal protein L6 family | chr1:12023360-12024502 FORWARD LENGTH=194	8.80E-43
Pg_Root35401_c0_seq1	| Symbols: OASB | O-acetylserine (thiol) lyase B | chr2:18129604-18132322 REVERSE LENGTH=392	8.16E-26
Pg_Root35453_c0_seq2	| Symbols: PSB29, THF1 | photosystem II reaction center PSB29 protein | chr2:8987783-8989185 FORWARD LENGTH=300	6.23E-62
Pg_Root35471_c0_seq1	| Symbols: | Ribosomal protein L6 family | chr4:6463201-6464458 REVERSE LENGTH=194	4.04E-27
Pg_Root35480_c0_seq1	| Symbols: | pentatricopeptide (PPR) repeat-containing protein | chr5:3911388-3913838 FORWARD LENGTH=816	7.31E-81
Pg_Root35489_c0_seq1	| Symbols: | Protein kinase superfamily protein | chr3:7166318-7167806 FORWARD LENGTH=386	3.37E-43
Pg_Root35507_c0_seq1	| Symbols: WBC27, ABCG26 | ABC-2 type transporter family protein | chr3:4247968-4250703 REVERSE LENGTH=685	0
Pg_Root35542_c0_seq1	| Symbols: BGLU8 | beta glucosidase 8 | chr3:23214375-23216900 FORWARD LENGTH=497	1.01E-49
Pg_Root35693_c0_seq1	| Symbols: | ATP binding;leucine-tRNA ligases;aminoacyl-tRNA ligases;nucleotide binding;ATP binding;aminoacyl-tRNA ligases | chr1:3113077-3116455 REVERSE LENGTH=1091	5.59E-24
Pg_Root35710_c0_seq1	| Symbols: ALE2 | Protein kinase superfamily protein | chr2:8756475-8759845 REVERSE LENGTH=744	7.68E-06
Pg_Root35740_c0_seq3	| Symbols: | 2-oxoglutarate (2OG) and Fe(II)-dependent oxygenase superfamily protein | chr3:7541579-7543221 FORWARD LENGTH=364	6.21E-95
Pg_Root35785_c0_seq1	| Symbols: GLX1 | glyoxalase I homolog | chr1:3995928-3997518 FORWARD LENGTH=322	3.21E-168
Pg_Root35788_c0_seq2	| Symbols: CYP706A4 | cytochrome P450, family 706, subfamily A, polypeptide 4 | chr4:7308016-7309692 REVERSE LENGTH=516	7.10E-68
Pg_Root35791_c0_seq1	| Symbols: ORF120 | Polynucleotidyl transferase, ribonuclease H-like superfamily protein | chrM:207553-207915 REVERSE LENGTH=120	2.30E-11
Pg_Root35806_c0_seq1	| Symbols: | Tetratricopeptide repeat (TPR)-like superfamily protein | chr3:8177215-8179743 REVERSE LENGTH=842	4.76E-51
Pg_Root35859_c0_seq1	| Symbols: EDS1, ATEDS1 | alpha/beta-Hydrolases superfamily protein | chr3:17755553-17757692 REVERSE LENGTH=623	9.61E-142
Pg_Root35987_c0_seq1	| Symbols: APE2, TPT | Glucose-6-phosphate/phosphate translocator-related | chr5:18697606-18700212 FORWARD LENGTH=410	1.53E-16
Pg_Root36025_c0_seq1	| Symbols: ORF158 | DNA/RNA polymerases superfamily protein | chrM:235916-236392 FORWARD LENGTH=158	7.54E-35
Pg_Root36068_c1_seq1	| Symbols: | Integrase-type DNA-binding superfamily protein | chr1:6626973-6627530 REVERSE LENGTH=185	1.58E-15
Pg_Root36112_c0_seq1	| Symbols: ATSPX2, SPX2 | SPX domain gene 2 | chr2:11338932-11340703 FORWARD LENGTH=287	1.57E-38
Pg_Root36115_c0_seq1	| Symbols: | Basic-leucine zipper (bZIP) transcription factor family protein | chr2:13379448-13381037 FORWARD LENGTH=377	1.44E-15
Pg_Root36228_c0_seq1	| Symbols: PFN3, PRF3 | profilin 3 | chr5:22909882-22910821 REVERSE LENGTH=168	3.90E-20
Pg_Root36304_c0_seq1	| Symbols: TSO2, ATTSO2 | Ferritin/ribonucleotide reductase-like family protein | chr3:9979971-9981057 REVERSE LENGTH=332	3.24E-60
Pg_Root36329_c0_seq1	| Symbols: | Ribosomal protein L13 family protein | chr4:7655133-7656542 REVERSE LENGTH=206	3.57E-71
Pg_Root36370_c0_seq1	| Symbols: | FUNCTIONS IN: molecular_function unknown; INVOLVED IN: biological_process unknown; LOCATED IN: chloroplast, membrane; EXPRESSED IN: 23 plant structures; EXPRESSED DURING: 13 growth stages; CONTAINS InterPro DOMAIN/s: Abortive infection protein (InterPro:IPR003675); BEST Arabidopsis thaliana protein match is: unknown protein (TAIR:AT2G35260.1); Has 30201 Blast hits to 17322 proteins i…	7.00E-42
Pg_Root36396_c0_seq1	| Symbols: TBL11 | TRICHOME BIREFRINGENCE-LIKE 11 | chr5:6430725-6432456 FORWARD LENGTH=464	3.02E-08
Pg_Root36438_c0_seq1	| Symbols: | Zinc-binding dehydrogenase family protein | chr5:5581831-5583849 REVERSE LENGTH=343	1.99E-14
Pg_Root36449_c0_seq1	| Symbols: | S-locus lectin protein kinase family protein | chr4:13669308-13672348 REVERSE LENGTH=815	1.12E-08
Pg_Root36496_c0_seq1	| Symbols: TOPP5 | type one serine/threonine protein phosphatase 5 | chr3:17242447-17243992 REVERSE LENGTH=312	3.83E-40
Pg_Root36510_c0_seq1	| Symbols: TLP1, ATTLP1 | THAUMATIN-LIKE PROTEIN 1 | chr4:12550356-12551221 REVERSE LENGTH=260	5.97E-43
Pg_Root36517_c0_seq1	| Symbols: | Ribosomal protein L30/L7 family protein | chr2:132943-134264 REVERSE LENGTH=242	8.79E-101
Pg_Root36567_c0_seq1	| Symbols: | Ribosomal protein S24e family protein | chr5:10069791-10070792 REVERSE LENGTH=133	2.43E-14
Pg_Root36567_c1_seq1	| Symbols: | Ribosomal protein S24e family protein | chr5:10069791-10070792 REVERSE LENGTH=133	8.76E-12
Pg_Root36632_c0_seq1	| Symbols: | Ribosomal protein L34e superfamily protein | chr1:9315640-9316681 REVERSE LENGTH=120	1.68E-15
Pg_Root36671_c0_seq1	| Symbols: WRKY45, ATWRKY45 | WRKY DNA-binding protein 45 | chr3:326614-327159 REVERSE LENGTH=147	9.91E-19
Pg_Root36692_c0_seq1	| Symbols: | RNA-directed DNA polymerase (reverse transcriptase)-related family protein | chr3:8789471-8793208 FORWARD LENGTH=746	6.87E-13
Pg_Root36762_c0_seq1	| Symbols: | RING/U-box superfamily protein | chr2:19084134-19085704 REVERSE LENGTH=372	1.43E-82
Pg_Root36768_c0_seq1	| Symbols: MLO6, ATMLO6 | Seven transmembrane MLO family protein | chr1:22708875-22712032 REVERSE LENGTH=583	0
Pg_Root36826_c0_seq1	| Symbols: | Ribosomal protein L6 family protein | chr1:6377448-6378548 REVERSE LENGTH=233	3.73E-19
Pg_Root36838_c0_seq1	| Symbols: | unknown protein; Has 1807 Blast hits to 1807 proteins in 277 species: Archae - 0; Bacteria - 0; Metazoa - 736; Fungi - 347; Plants - 385; Viruses - 0; Other Eukaryotes - 339 (source: NCBI BLink). | chr5:26663627-26664196 FORWARD LENGTH=121	4.86E-21
Pg_Root36838_c0_seq2	| Symbols: | unknown protein; Has 1807 Blast hits to 1807 proteins in 277 species: Archae - 0; Bacteria - 0; Metazoa - 736; Fungi - 347; Plants - 385; Viruses - 0; Other Eukaryotes - 339 (source: NCBI BLink). | chr5:26663627-26664196 FORWARD LENGTH=121	1.63E-24
Pg_Root36887_c0_seq1	| Symbols: PHT2;1, ORF02 | phosphate transporter 2;1 | chr3:9756261-9758413 FORWARD LENGTH=613	4.28E-11
Pg_Root36904_c0_seq1	| Symbols: | AAA-type ATPase family protein | chr1:17009220-17011607 FORWARD LENGTH=335	3.68E-12
Pg_Root36928_c0_seq2	| Symbols: HSP81-1, ATHS83, HSP81.1, HSP83, ATHSP90.1, AtHsp90-1, HSP90.1 | heat shock protein 90.1 | chr5:21352542-21355147 FORWARD LENGTH=705	1.03E-90
Pg_Root36974_c0_seq1	| Symbols: | NAD(P)-binding Rossmann-fold superfamily protein | chr2:19350970-19352059 REVERSE LENGTH=257	3.25E-22
Pg_Root37018_c1_seq1	| Symbols: KNATM | KNOX Arabidopsis thaliana meinox | chr1:5084530-5085213 REVERSE LENGTH=138	1.16E-17
Pg_Root37058_c0_seq1	| Symbols: | Thiamine pyrophosphate dependent pyruvate decarboxylase family protein | chr4:15952519-15954676 REVERSE LENGTH=607	4.55E-13
Pg_Root37059_c0_seq1	| Symbols: | Leucine-rich repeat protein kinase family protein | chr5:15763715-15765469 REVERSE LENGTH=502	3.59E-77
Pg_Root37072_c0_seq1	| Symbols: | Leucine-rich repeat transmembrane protein kinase | chr1:21008225-21013934 REVERSE LENGTH=1039	4.58E-58
Pg_Root37081_c0_seq1	| Symbols: SPS1, ATSPS2F, KNS2, SPS2F | sucrose phosphate synthase 2F | chr5:3536426-3540901 FORWARD LENGTH=1047	2.02E-67
Pg_Root37183_c0_seq2	| Symbols: CAX11, ATCAX11 | cation exchanger 11 | chr1:2879698-2881877 FORWARD LENGTH=546	6.37E-13
Pg_Root37183_c0_seq4	| Symbols: CAX11, ATCAX11 | cation exchanger 11 | chr1:2879698-2881877 FORWARD LENGTH=546	4.37E-17
Pg_Root37196_c0_seq1	| Symbols: VPS28-1 | Vacuolar protein sorting-associated protein VPS28 family protein | chr4:2563953-2564585 FORWARD LENGTH=210	4.37E-21
Pg_Root37246_c0_seq1	| Symbols: | Rhamnogalacturonate lyase family protein | chr2:9604902-9610156 REVERSE LENGTH=597	1.68E-18
Pg_Root37296_c0_seq1	| Symbols: | Nucleic acid-binding, OB-fold-like protein | chr5:1028542-1028736 REVERSE LENGTH=64	1.08E-14
Pg_Root37342_c0_seq1	| Symbols: | unknown protein; BEST Arabidopsis thaliana protein match is: unknown protein (TAIR:AT2G24100.1); Has 109 Blast hits to 109 proteins in 18 species: Archae - 0; Bacteria - 0; Metazoa - 1; Fungi - 0; Plants - 95; Viruses - 0; Other Eukaryotes - 13 (source: NCBI BLink). | chr4:14990523-14992855 FORWARD LENGTH=589	5.71E-13
Pg_Root37489_c0_seq1	| Symbols: | Signal recognition particle, SRP54 subunit protein | chr1:18085031-18087743 REVERSE LENGTH=431	1.65E-36
Pg_Root37489_c1_seq1	| Symbols: | Signal recognition particle, SRP54 subunit protein | chr1:18084972-18087743 REVERSE LENGTH=495	3.14E-44
Pg_Root37526_c0_seq1	| Symbols: | Glycine cleavage T-protein family | chr1:4001801-4003245 FORWARD LENGTH=408	2.49E-10
Pg_Root37565_c0_seq1	| Symbols: CYP81K2 | cytochrome P450, family 81, subfamily K, polypeptide 2 | chr5:3351227-3352777 FORWARD LENGTH=516	4.08E-08
Pg_Root37575_c0_seq1	| Symbols: MPPBETA | Insulinase (Peptidase family M16) protein | chr3:365624-368526 FORWARD LENGTH=531	5.83E-13
Pg_Root37576_c0_seq1	| Symbols: | unknown protein; BEST Arabidopsis thaliana protein match is: unknown protein (TAIR:AT1G04030.1); Has 1807 Blast hits to 1807 proteins in 277 species: Archae - 0; Bacteria - 0; Metazoa - 736; Fungi - 347; Plants - 385; Viruses - 0; Other Eukaryotes - 339 (source: NCBI BLink). | chr5:17719896-17721348 REVERSE LENGTH=416	2.93E-09
Pg_Root37581_c0_seq1	| Symbols: AGT, AGT1, SGAT | alanine:glyoxylate aminotransferase | chr2:5539417-5540902 REVERSE LENGTH=401	1.15E-53
Pg_Root37585_c0_seq1	| Symbols: ATGPX6, PHGPX, LSC803, GPX6 | glutathione peroxidase 6 | chr4:7010021-7011330 REVERSE LENGTH=232	8.54E-73
Pg_Root37585_c1_seq1	| Symbols: ATGPX6, PHGPX, LSC803, GPX6 | glutathione peroxidase 6 | chr4:7010021-7011330 REVERSE LENGTH=232	4.78E-50
Pg_Root37596_c0_seq1	| Symbols: FBL17 | RNI-like superfamily protein | chr3:20226004-20228882 REVERSE LENGTH=593	5.25E-13
Pg_Root37640_c0_seq1	| Symbols: | UDP-Glycosyltransferase superfamily protein | chr5:26198410-26199810 REVERSE LENGTH=466	5.90E-08
Pg_Root37718_c0_seq1	| Symbols: AtPPa6, PPa6 | pyrophosphorylase 6 | chr5:2991331-2993117 REVERSE LENGTH=300	7.22E-43
Pg_Root37726_c0_seq1	| Symbols: | Ribosomal protein L6 family | chr4:6463201-6464458 REVERSE LENGTH=194	1.12E-13
Pg_Root37726_c0_seq2	| Symbols: | Ribosomal protein L6 family | chr4:6463201-6464458 REVERSE LENGTH=194	2.15E-34
Pg_Root37749_c0_seq1	| Symbols: | GTP binding Elongation factor Tu family protein | chr5:24289226-24290577 FORWARD LENGTH=400	1.14E-26
Pg_Root37756_c0_seq1	| Symbols: | Glutaredoxin family protein | chr3:7557567-7557875 REVERSE LENGTH=102	2.88E-08
Pg_Root37756_c0_seq3	| Symbols: | Glutaredoxin family protein | chr3:7557567-7557875 REVERSE LENGTH=102	3.53E-14
Pg_Root37778_c0_seq1	| Symbols: CRD1, CHL27, ACSF | dicarboxylate diiron protein, putative (Crd1) | chr3:21076594-21078269 FORWARD LENGTH=409	2.22E-08
Pg_Root37861_c0_seq4	| Symbols: | Fasciclin-like arabinogalactan family protein | chr3:20714041-20714655 FORWARD LENGTH=204	1.04E-32
Pg_Root37907_c0_seq2	| Symbols: PHT3;1 | phosphate transporter 3;1 | chr5:4531059-4532965 REVERSE LENGTH=375	1.15E-22
Pg_Root37914_c0_seq1	| Symbols: CESA1, RSW1, AtCESA1 | cellulose synthase 1 | chr4:15641009-15646388 REVERSE LENGTH=1081	2.75E-25
Pg_Root37919_c0_seq2	| Symbols: PWP2 | periodic tryptophan protein 2 | chr1:5306159-5309460 REVERSE LENGTH=860	5.17E-07
Pg_Root37937_c0_seq2	| Symbols: | Tetratricopeptide repeat (TPR)-like superfamily protein | chr3:5703213-5705080 FORWARD LENGTH=475	6.75E-38
Pg_Root37951_c0_seq1	| Symbols: | NAD(P)-binding Rossmann-fold superfamily protein | chr4:12226288-12228562 FORWARD LENGTH=316	1.07E-21
Pg_Root37951_c0_seq2	| Symbols: | NAD(P)-binding Rossmann-fold superfamily protein | chr4:12226288-12228562 FORWARD LENGTH=316	2.78E-21
Pg_Root37964_c0_seq1	| Symbols: CORI3, JR2 | Tyrosine transaminase family protein | chr4:12311379-12312885 FORWARD LENGTH=318	1.23E-20
Pg_Root37978_c0_seq1	| Symbols: | SNARE-like superfamily protein | chr2:9000790-9001656 REVERSE LENGTH=140	6.48E-36
Pg_Root37993_c0_seq1	| Symbols: EMB3010, RPS6B | Ribosomal protein S6e | chr5:3258734-3260142 REVERSE LENGTH=249	7.83E-88
Pg_Root37997_c0_seq1	| Symbols: | Ribosomal protein S21e | chr5:9807541-9808048 REVERSE LENGTH=82	2.83E-23
Pg_Root38012_c0_seq1	| Symbols: | UDP-Glycosyltransferase superfamily protein | chr5:20189968-20191350 REVERSE LENGTH=460	3.76E-63
Pg_Root38017_c0_seq1	| Symbols: MEE23, EDA28 | FAD-binding Berberine family protein | chr2:14673998-14677237 REVERSE LENGTH=532	2.25E-15
Pg_Root38043_c0_seq1	| Symbols: AtCXE20, CXE20 | carboxyesterase 20 | chr5:24978866-24979849 REVERSE LENGTH=327	2.91E-64
Pg_Root38046_c0_seq1	| Symbols: | AWPM-19-like family protein | chr1:1245070-1245888 FORWARD LENGTH=186	2.78E-86
Pg_Root38049_c0_seq1	| Symbols: GS2, GLN2, ATGSL1 | glutamine synthetase 2 | chr5:13831220-13833239 FORWARD LENGTH=430	8.65E-79
Pg_Root38052_c0_seq1	| Symbols: | Papain family cysteine protease | chr2:9171964-9173301 REVERSE LENGTH=361	5.45E-40
Pg_Root38089_c0_seq1	| Symbols: | methionine--tRNA ligase, putative / methionyl-tRNA synthetase, putative / MetRS, putative | chr4:7993366-7998433 REVERSE LENGTH=797	1.98E-28
Pg_Root38100_c0_seq1	| Symbols: CAM7 | calmodulin 7 | chr3:15664619-15666355 REVERSE LENGTH=149	8.53E-25
Pg_Root38176_c0_seq1	| Symbols: PSBO-1, OEE1, OEE33, OE33, PSBO1, MSP-1 | PS II oxygen-evolving complex 1 | chr5:26568744-26570124 FORWARD LENGTH=332	2.23E-08
Pg_Root38176_c0_seq2	| Symbols: PSBO-1, OEE1, OEE33, OE33, PSBO1, MSP-1 | PS II oxygen-evolving complex 1 | chr5:26568744-26570124 FORWARD LENGTH=332	1.69E-08
Pg_Root38177_c0_seq1	| Symbols: | Ribosomal protein S3 family protein | chr5:13710355-13712192 REVERSE LENGTH=248	3.06E-94
Pg_Root38183_c0_seq1	| Symbols: | Protein kinase superfamily protein | chr3:22636209-22638593 FORWARD LENGTH=438	4.46E-30
Pg_Root38222_c1_seq1	| Symbols: ATCSLG3, CSLG3 | cellulose synthase like G3 | chr4:12456491-12460498 FORWARD LENGTH=751	1.74E-17
Pg_Root38271_c0_seq1	| Symbols: COB | apocytochrome b | chrM:60235-61416 FORWARD LENGTH=393	5.05E-34
Pg_Root38294_c0_seq1	| Symbols: CYCA3;2 | cyclin-dependent protein kinase 3;2 | chr1:17301036-17301695 FORWARD LENGTH=192	1.93E-09
Pg_Root38295_c0_seq1	| Symbols: AVA-P4 | vacuolar H+-pumping ATPase 16 kDa proteolipid subunit 4 | chr1:28400662-28402032 FORWARD LENGTH=166	5.88E-44
Pg_Root38333_c0_seq1	| Symbols: | Plant protein of unknown function (DUF827) | chr1:28434648-28435321 REVERSE LENGTH=193	2.98E-27
Pg_Root38380_c0_seq1	| Symbols: ERD15 | dehydration-induced protein (ERD15) | chr2:17269736-17270314 FORWARD LENGTH=163	4.08E-73
Pg_Root38406_c0_seq1	| Symbols: RPL9 | ribosomal protein L9 | chr3:16386505-16387963 FORWARD LENGTH=197	3.69E-06
Pg_Root38408_c0_seq1	| Symbols: | unknown protein; FUNCTIONS IN: molecular_function unknown; INVOLVED IN: biological_process unknown; LOCATED IN: endomembrane system; BEST Arabidopsis thaliana protein match is: unknown protein (TAIR:AT3G50610.1); Has 30201 Blast hits to 17322 proteins in 780 species: Archae - 12; Bacteria - 1396; Metazoa - 17338; Fungi - 3422; Plants - 5037; Viruses - 0; Other Eukaryotes - 2996 (sour…	1.16E-10
Pg_Root38453_c0_seq1	| Symbols: | Cysteine proteinases superfamily protein | chr3:18293347-18294577 REVERSE LENGTH=341	3.22E-104
Pg_Root38455_c0_seq1	| Symbols: | Ribosomal protein L19 family protein | chr4:7019793-7021068 FORWARD LENGTH=225	2.13E-15
Pg_Root38504_c0_seq1	| Symbols: | B-box type zinc finger family protein | chr4:13675853-13676616 FORWARD LENGTH=223	1.27E-30
Pg_Root38509_c0_seq1	| Symbols: PSBW | photosystem II reaction center W | chr2:13019326-13020053 REVERSE LENGTH=133	8.66E-50
Pg_Root38532_c0_seq1	| Symbols: ACP4 | acyl carrier protein 4 | chr4:12870178-12871024 FORWARD LENGTH=149	3.42E-10
Pg_Root38532_c0_seq2	| Symbols: ACP4 | acyl carrier protein 4 | chr4:12870178-12871024 FORWARD LENGTH=149	3.35E-10
Pg_Root38579_c0_seq1	| Symbols: CYP94B3 | cytochrome P450, family 94, subfamily B, polypeptide 3 | chr3:17975104-17976624 REVERSE LENGTH=506	1.39E-85
Pg_Root38602_c1_seq1	| Symbols: ATNRT2.4, NRT2.4 | nitrate transporter 2.4 | chr5:24444396-24447026 FORWARD LENGTH=527	0
Pg_Root38777_c0_seq1	| Symbols: GUT2, IRX10, ATGUT1 | Exostosin family protein | chr1:9529265-9531213 REVERSE LENGTH=412	3.36E-19
Pg_Root38781_c0_seq2	| Symbols: ASL5, LBD12, PCK1 | Lateral organ boundaries (LOB) domain family protein | chr2:12868740-12869684 FORWARD LENGTH=193	1.65E-14
Pg_Root38821_c0_seq1	| Symbols: | unknown protein; FUNCTIONS IN: molecular_function unknown; INVOLVED IN: biological_process unknown; LOCATED IN: chloroplast; EXPRESSED IN: 22 plant structures; EXPRESSED DURING: 13 growth stages; Has 23 Blast hits to 23 proteins in 10 species: Archae - 0; Bacteria - 0; Metazoa - 0; Fungi - 0; Plants - 23; Viruses - 0; Other Eukaryotes - 0 (source: NCBI BLink). | chr3:19312753-1931326…	6.68E-11
Pg_Root38821_c0_seq2	| Symbols: | unknown protein; FUNCTIONS IN: molecular_function unknown; INVOLVED IN: biological_process unknown; LOCATED IN: chloroplast; EXPRESSED IN: 22 plant structures; EXPRESSED DURING: 13 growth stages; Has 23 Blast hits to 23 proteins in 10 species: Archae - 0; Bacteria - 0; Metazoa - 0; Fungi - 0; Plants - 23; Viruses - 0; Other Eukaryotes - 0 (source: NCBI BLink). | chr3:19312753-1931326…	3.05E-11
Pg_Root38831_c0_seq1	| Symbols: | Ribosomal protein L4/L1 family | chr3:2953813-2955444 FORWARD LENGTH=406	1.56E-34
Pg_Root38861_c0_seq1	| Symbols: | Putative lysine decarboxylase family protein | chr4:16746724-16748090 FORWARD LENGTH=228	4.01E-58
Pg_Root38880_c0_seq1	| Symbols: | Thioredoxin superfamily protein | chr5:1963580-1964251 REVERSE LENGTH=194	3.13E-79
Pg_Root38885_c0_seq1	| Symbols: CYP72A7 | cytochrome P450, family 72, subfamily A, polypeptide 7 | chr3:4912565-4914503 FORWARD LENGTH=512	1.31E-103
Pg_Root38885_c1_seq1	| Symbols: CYP72A13 | cytochrome P450, family 72, subfamily A, polypeptide 13 | chr3:4924960-4926911 FORWARD LENGTH=512	1.71E-53
Pg_Root38982_c0_seq1	| Symbols: | unknown protein; BEST Arabidopsis thaliana protein match is: unknown protein (TAIR:AT5G19875.1); Has 124 Blast hits to 124 proteins in 12 species: Archae - 0; Bacteria - 0; Metazoa - 0; Fungi - 0; Plants - 124; Viruses - 0; Other Eukaryotes - 0 (source: NCBI BLink). | chr2:9074956-9075351 REVERSE LENGTH=131	1.09E-17
Pg_Root39019_c0_seq2	| Symbols: | F-box family protein with WD40/YVTN repeat doamin | chr3:19301872-19304227 FORWARD LENGTH=433	3.48E-149
Pg_Root39026_c0_seq1	| Symbols: | VQ motif-containing protein | chr3:21474950-21475477 FORWARD LENGTH=175	4.67E-18
Pg_Root39040_c0_seq1	| Symbols: | B-box type zinc finger protein with CCT domain | chr1:8933939-8935284 REVERSE LENGTH=417	6.22E-28
Pg_Root39040_c0_seq2	| Symbols: | B-box type zinc finger protein with CCT domain | chr1:8933939-8935284 REVERSE LENGTH=417	9.76E-78
Pg_Root39079_c0_seq1	| Symbols: ANNAT5, ANN5 | annexin 5 | chr1:25519442-25520774 REVERSE LENGTH=316	7.63E-12
Pg_Root39082_c0_seq1	| Symbols: | Acyl-CoA N-acyltransferases (NAT) superfamily protein | chr5:4447610-4448603 REVERSE LENGTH=192	9.87E-41
Pg_Root39144_c0_seq1	| Symbols: NMT1, ATNMT1 | myristoyl-CoA:protein N-myristoyltransferase | chr5:23075451-23076755 FORWARD LENGTH=434	8.08E-21
Pg_Root39207_c0_seq1	| Symbols: DRT102 | DNA-damage-repair/toleration protein (DRT102) | chr3:1346431-1347363 REVERSE LENGTH=310	1.25E-140
Pg_Root39208_c0_seq1	| Symbols: | SAUR-like auxin-responsive protein family | chr2:15553732-15554106 FORWARD LENGTH=124	3.90E-35
Pg_Root39261_c0_seq1	| Symbols: | Protein phosphatase 2C family protein | chr4:9341152-9342555 REVERSE LENGTH=467	1.31E-08
Pg_Root39290_c0_seq1	| Symbols: | Eukaryotic aspartyl protease family protein | chr1:787143-788444 FORWARD LENGTH=433	2.74E-117
Pg_Root39298_c0_seq1	| Symbols: ATL5, PGY3, OLI5, RPL5A | ribosomal protein L5 | chr3:9269573-9271327 REVERSE LENGTH=301	1.29E-95
Pg_Root39325_c0_seq2	| Symbols: | Phototropic-responsive NPH3 family protein | chr3:5270267-5271700 REVERSE LENGTH=452	3.44E-142
Pg_Root39333_c0_seq1	| Symbols: SHM1, STM, SHMT1 | serine transhydroxymethyltransferase 1 | chr4:17831891-17834742 REVERSE LENGTH=517	3.79E-38
Pg_Root39347_c0_seq2	| Symbols: HY5, TED 5 | Basic-leucine zipper (bZIP) transcription factor family protein | chr5:3593583-3594800 REVERSE LENGTH=168	2.54E-50
Pg_Root39351_c0_seq2	| Symbols: | Heat shock protein 70 (Hsp 70) family protein | chr3:2903434-2905632 REVERSE LENGTH=649	4.32E-08
Pg_Root39362_c0_seq1	| Symbols: FAD2 | fatty acid desaturase 2 | chr3:3860592-3861743 REVERSE LENGTH=383	2.70E-26
Pg_Root39432_c0_seq1	| Symbols: TOM20-4 | translocase of outer membrane 20-4 | chr5:16404523-16405825 FORWARD LENGTH=187	1.48E-06
Pg_Root39432_c0_seq2	| Symbols: TOM20-4 | translocase of outer membrane 20-4 | chr5:16404523-16405825 FORWARD LENGTH=187	1.22E-06
Pg_Root39442_c0_seq1	| Symbols: | disease resistance family protein / LRR family protein | chr2:14737169-14739886 REVERSE LENGTH=905	2.99E-60
Pg_Root39470_c0_seq1	| Symbols: | Sugar isomerase (SIS) family protein | chr5:21201817-21202443 REVERSE LENGTH=208	2.41E-75
Pg_Root39488_c0_seq1	| Symbols: | Vacuolar import/degradation, Vid27-related protein | chr3:6664383-6666423 FORWARD LENGTH=648	2.41E-07
Pg_Root39510_c0_seq1	| Symbols: | Heavy metal transport/detoxification superfamily protein | chr3:1349302-1349928 REVERSE LENGTH=208	6.18E-13
Pg_Root39532_c0_seq1	| Symbols: | Transducin/WD40 repeat-like superfamily protein | chr5:5059315-5062003 REVERSE LENGTH=402	6.89E-41
Pg_Root39545_c0_seq1	| Symbols: | NB-ARC domain-containing disease resistance protein | chr3:4857940-4861104 FORWARD LENGTH=1054	1.42E-21
Pg_Root39550_c0_seq1	| Symbols: RCI2B | Low temperature and salt responsive protein family | chr3:1758179-1758452 REVERSE LENGTH=54	1.10E-17
Pg_Root39553_c0_seq1	| Symbols: | Ribosomal protein S10p/S20e family protein | chr5:25021388-25022235 REVERSE LENGTH=124	3.33E-51
Pg_Root39582_c0_seq2	| Symbols: SNL2 | SIN3-like 2 | chr5:4859408-4865569 REVERSE LENGTH=1367	4.82E-11
Pg_Root39592_c0_seq1	| Symbols: CYP71A22 | cytochrome P450, family 71, subfamily A, polypeptide 22 | chr3:17888192-17889749 FORWARD LENGTH=490	1.10E-160
Pg_Root39611_c0_seq1	| Symbols: ABA2, SIS4, GIN1, SDR1, ISI4, SRE1, ATABA2, ATSDR1 | NAD(P)-binding Rossmann-fold superfamily protein | chr1:19489997-19491527 REVERSE LENGTH=285	1.82E-68
Pg_Root39629_c0_seq1	| Symbols: | TCP-1/cpn60 chaperonin family protein | chr3:1024432-1027604 FORWARD LENGTH=549	5.91E-10
Pg_Root39685_c0_seq2	| Symbols: | RNA-binding KH domain-containing protein | chr3:2617925-2620314 FORWARD LENGTH=283	5.71E-07
Pg_Root39686_c0_seq1	| Symbols: KNAT2, ATK1 | KNOTTED-like from Arabidopsis thaliana 2 | chr1:26576635-26582145 FORWARD LENGTH=310	2.91E-15
Pg_Root39691_c0_seq1	| Symbols: GLX2-1, GLY1 | glyoxalase 2-1 | chr2:18035569-18038064 REVERSE LENGTH=331	3.35E-34
Pg_Root39711_c0_seq1	| Symbols: ENDO4 | endonuclease 4 | chr4:11477988-11479953 FORWARD LENGTH=299	8.39E-149
Pg_Root39768_c0_seq1	| Symbols: | UDP-Glycosyltransferase superfamily protein | chr2:9593012-9594424 FORWARD LENGTH=470	1.34E-171
Pg_Root39818_c0_seq1	| Symbols: | Oligosaccaryltransferase | chr3:3994586-3994699 REVERSE LENGTH=37	1.16E-17
Pg_Root39835_c0_seq1	| Symbols: CRK8 | cysteine-rich RLK (RECEPTOR-like protein kinase) 8 | chr4:12129485-12134086 FORWARD LENGTH=1262	3.74E-09
Pg_Root39864_c0_seq1	| Symbols: ATCTIMC, TPI, CYTOTPI | triosephosphate isomerase | chr3:20553794-20556078 FORWARD LENGTH=254	2.54E-25
Pg_Root39867_c0_seq1	| Symbols: MLP423 | MLP-like protein 423 | chr1:8500653-8501458 REVERSE LENGTH=155	2.85E-08
Pg_Root39878_c0_seq1	| Symbols: | Lactoylglutathione lyase / glyoxalase I family protein | chr2:13644720-13645608 FORWARD LENGTH=113	2.54E-11
Pg_Root39878_c0_seq2	| Symbols: | Lactoylglutathione lyase / glyoxalase I family protein | chr2:13644500-13645608 FORWARD LENGTH=135	1.04E-62
Pg_Root39896_c0_seq1	| Symbols: | Ribosomal protein L7Ae/L30e/S12e/Gadd45 family protein | chr5:2631843-2633374 REVERSE LENGTH=156	1.78E-69
Pg_Root39908_c0_seq1	| Symbols: UBC22, ATUBC22 | ubiquitin-conjugating enzyme 22 | chr5:1498727-1499972 REVERSE LENGTH=251	3.61E-10
Pg_Root39910_c0_seq1	| Symbols: ROC2 | rotamase cyclophilin 2 | chr3:20806987-20807517 REVERSE LENGTH=176	3.87E-22
Pg_Root39932_c0_seq1	| Symbols: | unknown protein; BEST Arabidopsis thaliana protein match is: unknown protein (TAIR:AT1G22030.1); Has 120 Blast hits to 120 proteins in 17 species: Archae - 0; Bacteria - 0; Metazoa - 0; Fungi - 0; Plants - 120; Viruses - 0; Other Eukaryotes - 0 (source: NCBI BLink). | chr1:29277244-29278388 REVERSE LENGTH=317	2.63E-24
Pg_Root39962_c0_seq1	| Symbols: TUF, emb2448, TUFF, VHA-E1 | vacuolar ATP synthase subunit E1 | chr4:6800091-6801696 FORWARD LENGTH=230	7.08E-30
Pg_Root39964_c0_seq1	| Symbols: | Bifunctional inhibitor/lipid-transfer protein/seed storage 2S albumin superfamily protein | chr3:6267102-6267392 FORWARD LENGTH=96	2.71E-23
Pg_Root39965_c0_seq1	| Symbols: | Dynein light chain type 1 family protein | chr5:6791542-6793253 REVERSE LENGTH=209	6.03E-53
Pg_Root39995_c0_seq1	| Symbols: ATMYBR1, ATMYB44, MYBR1, MYB44 | myb domain protein r1 | chr5:26854109-26855026 FORWARD LENGTH=305	1.12E-48
Pg_Root40002_c0_seq1	| Symbols: | Calcium-dependent lipid-binding (CaLB domain) family protein | chr3:6152417-6153115 FORWARD LENGTH=177	3.81E-80
Pg_Root40016_c0_seq1	| Symbols: APUM7, PUM7 | pumilio 7 | chr1:29407900-29410184 FORWARD LENGTH=650	4.94E-32
Pg_Root40055_c0_seq1	| Symbols: MGP | C2H2 and C2HC zinc fingers superfamily protein | chr1:967596-970058 REVERSE LENGTH=506	2.65E-17
Pg_Root40058_c0_seq1	| Symbols: ORF158 | DNA/RNA polymerases superfamily protein | chrM:235916-236392 FORWARD LENGTH=158	3.15E-30
Pg_Root40068_c1_seq1	| Symbols: | Ribosomal protein L36 | chr5:6811312-6811910 FORWARD LENGTH=103	2.01E-17
Pg_Root40069_c0_seq1	| Symbols: | uricase / urate oxidase / nodulin 35, putative | chr2:11164956-11166968 FORWARD LENGTH=309	7.81E-166
Pg_Root40085_c0_seq1	| Symbols: ACT7 | actin 7 | chr5:3052809-3054220 FORWARD LENGTH=377	7.79E-08
Pg_Root40149_c0_seq1	| Symbols: | Protein of unknown function (DUF1218) | chr4:15137159-15138465 REVERSE LENGTH=195	4.33E-83
Pg_Root40150_c0_seq1	| Symbols: HSP91 | heat shock protein 91 | chr1:30063781-30067067 REVERSE LENGTH=831	7.56E-09
Pg_Root40154_c0_seq1	| Symbols: IAA14, SLR | indole-3-acetic acid inducible 14 | chr4:8348521-8349923 REVERSE LENGTH=228	8.74E-14
Pg_Root40155_c0_seq1	| Symbols: | coatomer gamma-2 subunit, putative / gamma-2 coat protein, putative / gamma-2 COP, putative | chr4:16471956-16476795 FORWARD LENGTH=886	9.41E-38
Pg_Root40166_c0_seq1	| Symbols: ARA12 | Subtilase family protein | chr5:26872192-26874465 REVERSE LENGTH=757	3.08E-28
Pg_Root40167_c0_seq1	| Symbols: PAF2 | 20S proteasome alpha subunit F2 | chr1:17319220-17320900 FORWARD LENGTH=277	7.09E-21
Pg_Root40211_c0_seq1	| Symbols: | Cytochrome b-c1 complex, subunit 8 protein | chr3:3399815-3400514 FORWARD LENGTH=72	7.74E-31
Pg_Root40231_c0_seq1	| Symbols: SAM-2, MAT2, SAM2, AtSAM2 | S-adenosylmethionine synthetase 2 | chr4:796298-797479 REVERSE LENGTH=393	6.94E-37
Pg_Root40252_c0_seq1	| Symbols: ROC1, RBX1, HRT1, ATRBX1 | RING-box 1 | chr5:6956905-6958221 REVERSE LENGTH=142	2.57E-11
Pg_Root40253_c0_seq1	| Symbols: | unknown protein; INVOLVED IN: biological_process unknown; LOCATED IN: chloroplast; EXPRESSED IN: 22 plant structures; EXPRESSED DURING: 13 growth stages; CONTAINS InterPro DOMAIN/s: Uncharacterised protein family UPF0047 (InterPro:IPR001602); Has 3800 Blast hits to 3784 proteins in 1137 species: Archae - 215; Bacteria - 2154; Metazoa - 42; Fungi - 99; Plants - 99; Viruses - 0; Other …	3.31E-91
Pg_Root40268_c0_seq1	| Symbols: | FAD-binding Berberine family protein | chr5:17878873-17881369 REVERSE LENGTH=541	4.72E-25
Pg_Root40304_c0_seq1	| Symbols: MAC3A | MOS4-associated complex 3A | chr1:1226749-1230592 FORWARD LENGTH=523	3.94E-12
Pg_Root40349_c0_seq1	| Symbols: | Transducin family protein / WD-40 repeat family protein | chr4:4201465-4204576 REVERSE LENGTH=702	5.01E-28
Pg_Root40361_c0_seq1	| Symbols: emb2734 | ARM repeat superfamily protein | chr5:6695731-6701247 REVERSE LENGTH=1116	2.18E-36
Pg_Root40402_c0_seq1	| Symbols: | dehydratase family | chr3:8648780-8652323 FORWARD LENGTH=606	7.10E-12
Pg_Root40409_c0_seq1	| Symbols: | DNAse I-like superfamily protein | chr1:16528880-16531065 REVERSE LENGTH=626	1.09E-16
Pg_Root40437_c0_seq1	| Symbols: GA4, ATGA3OX1, GA3OX1 | gibberellin 3-oxidase 1 | chr1:5344569-5346078 REVERSE LENGTH=358	2.34E-144
Pg_Root40481_c1_seq1	| Symbols: | NADH-ubiquinone oxidoreductase-related | chr3:696593-698069 REVERSE LENGTH=110	5.60E-21
Pg_Root40486_c0_seq1	| Symbols: | Leucine-rich repeat receptor-like protein kinase family protein | chr4:5636693-5640496 REVERSE LENGTH=1045	1.20E-164
Pg_Root40488_c0_seq1	| Symbols: DXR, PDE129 | 1-deoxy-D-xylulose 5-phosphate reductoisomerase | chr5:25214358-25217292 REVERSE LENGTH=477	4.93E-35
Pg_Root40505_c0_seq1	| Symbols: | Ribosomal protein S21e | chr5:9807541-9808048 REVERSE LENGTH=82	1.44E-43
Pg_Root40505_c0_seq2	| Symbols: | Ribosomal protein S21e | chr5:9807541-9808048 REVERSE LENGTH=82	2.16E-46
Pg_Root40543_c0_seq1	| Symbols: PFS2, WOX6, HOS9 | Homeodomain-like superfamily protein | chr2:224470-225997 REVERSE LENGTH=271	5.05E-22
Pg_Root40543_c0_seq2	| Symbols: PFS2, WOX6, HOS9 | Homeodomain-like superfamily protein | chr2:224470-225997 REVERSE LENGTH=271	1.24E-23
Pg_Root40592_c0_seq1	| Symbols: FTSH1 | FTSH protease 1 | chr1:18614398-18616930 REVERSE LENGTH=716	4.18E-14
Pg_Root40614_c0_seq2	| Symbols: | unknown protein; FUNCTIONS IN: molecular_function unknown; INVOLVED IN: biological_process unknown; LOCATED IN: endomembrane system; EXPRESSED IN: flower; EXPRESSED DURING: 4 anthesis; BEST Arabidopsis thaliana protein match is: unknown protein (TAIR:AT1G71110.1); Has 161 Blast hits to 154 proteins in 16 species: Archae - 0; Bacteria - 0; Metazoa - 0; Fungi - 0; Plants - 161; Viruses…	1.27E-14
Pg_Root40643_c0_seq1	| Symbols: CESA3, IXR1, ATCESA3, ATH-B, CEV1 | Cellulose synthase family protein | chr5:1530401-1535090 REVERSE LENGTH=1065	3.80E-11
Pg_Root40643_c0_seq2	| Symbols: CESA3, IXR1, ATCESA3, ATH-B, CEV1 | Cellulose synthase family protein | chr5:1530401-1535090 REVERSE LENGTH=1065	1.41E-09
Pg_Root40678_c0_seq1	| Symbols: MFP2, ATMFP2 | multifunctional protein 2 | chr3:2161926-2166009 FORWARD LENGTH=725	6.55E-37
Pg_Root40691_c0_seq1	| Symbols: | DENN (AEX-3) domain-containing protein | chr5:13742458-13747464 REVERSE LENGTH=765	3.09E-14
Pg_Root40705_c0_seq1	| Symbols: | Endonuclease/exonuclease/phosphatase family protein | chr2:18178801-18183823 REVERSE LENGTH=1316	3.13E-39
Pg_Root40705_c1_seq1	| Symbols: | Endonuclease/exonuclease/phosphatase family protein | chr2:18178801-18183823 REVERSE LENGTH=1316	9.55E-36
Pg_Root40712_c0_seq1	| Symbols: ATL5 | ribosomal protein L5 | chr3:9269573-9270434 REVERSE LENGTH=190	2.42E-09
Pg_Root40785_c0_seq1	| Symbols: | unknown protein; CONTAINS InterPro DOMAIN/s: Protein of unknown function DUF740 (InterPro:IPR008004); BEST Arabidopsis thaliana protein match is: unknown protein (TAIR:AT1G44608.1); Has 49 Blast hits to 49 proteins in 12 species: Archae - 0; Bacteria - 0; Metazoa - 0; Fungi - 0; Plants - 49; Viruses - 0; Other Eukaryotes - 0 (source: NCBI BLink). | chr1:7661429-7662521 REVERSE LENGTH…	5.06E-36
Pg_Root40810_c0_seq1	| Symbols: | peptidases | chr1:12687706-12688427 REVERSE LENGTH=110	2.07E-27
Pg_Root40851_c0_seq1	| Symbols: CYP96A12 | cytochrome P450, family 96, subfamily A, polypeptide 12 | chr4:18368945-18370471 REVERSE LENGTH=508	1.10E-13
Pg_Root40868_c0_seq1	| Symbols: | Pyridoxal phosphate (PLP)-dependent transferases superfamily protein | chr1:12396561-12398299 REVERSE LENGTH=463	6.40E-21
Pg_Root40897_c0_seq1	| Symbols: | UDP-Glycosyltransferase superfamily protein | chr5:20189968-20191350 REVERSE LENGTH=460	3.87E-129
Pg_Root40933_c0_seq1	| Symbols: | NADH-ubiquinone oxidoreductase B8 subunit, putative | chr5:19388806-19390409 FORWARD LENGTH=97	6.15E-16
Pg_Root40962_c0_seq1	| Symbols: APL4 | Glucose-1-phosphate adenylyltransferase family protein | chr2:9239362-9242150 FORWARD LENGTH=523	2.36E-49
Pg_Root40971_c0_seq1	| Symbols: | Sas10/Utp3/C1D family | chr1:2424603-2426425 FORWARD LENGTH=312	1.13E-90
Pg_Root40988_c0_seq1	| Symbols: FRS7 | FAR1-related sequence 7 | chr3:1889771-1892065 REVERSE LENGTH=764	4.73E-30
Pg_Root41031_c0_seq1	| Symbols: | F-box family protein with a domain of unknown function (DUF295) | chr4:11672396-11675575 FORWARD LENGTH=626	1.55E-18
Pg_Root41032_c0_seq1	| Symbols: | unknown protein; FUNCTIONS IN: molecular_function unknown; INVOLVED IN: biological_process unknown; LOCATED IN: cellular_component unknown; EXPRESSED IN: 23 plant structures; EXPRESSED DURING: 13 growth stages; BEST Arabidopsis thaliana protein match is: unknown protein (TAIR:AT4G19950.1); Has 246 Blast hits to 244 proteins in 29 species: Archae - 2; Bacteria - 16; Metazoa - 0; Fungi…	9.98E-37
Pg_Root41037_c0_seq1	| Symbols: | basic helix-loop-helix (bHLH) DNA-binding superfamily protein | chr2:19239694-19242373 FORWARD LENGTH=371	3.91E-23
Pg_Root41042_c0_seq1	| Symbols: | Actin-binding FH2 (formin homology 2) family protein | chr3:1579667-1582547 REVERSE LENGTH=884	2.04E-24
Pg_Root41044_c0_seq1	| Symbols: | Protein of Unknown Function (DUF239) | chr1:20666526-20668502 REVERSE LENGTH=422	1.77E-41
Pg_Root41072_c0_seq1	| Symbols: | alpha/beta-Hydrolases superfamily protein | chr3:8863111-8864883 REVERSE LENGTH=273	3.72E-55
Pg_Root41088_c0_seq1	| Symbols: PLDALPHA1, PLD | phospholipase D alpha 1 | chr3:5330835-5333474 FORWARD LENGTH=810	4.40E-46
Pg_Root41116_c0_seq1	| Symbols: RCI2A | Low temperature and salt responsive protein family | chr3:1756195-1756494 REVERSE LENGTH=54	7.33E-20
Pg_Root41150_c0_seq1	| Symbols: DXR | 1-deoxy-D-xylulose 5-phosphate reductoisomerase | chr5:25214358-25217289 REVERSE LENGTH=497	6.66E-07
Pg_Root41163_c0_seq1	| Symbols: CLPC, ATHSP93-V, HSP93-V, DCA1, CLPC1 | CLPC homologue 1 | chr5:20715710-20719800 REVERSE LENGTH=929	4.74E-134
Pg_Root41163_c1_seq1	| Symbols: CLPC, ATHSP93-V, HSP93-V, DCA1, CLPC1 | CLPC homologue 1 | chr5:20715710-20719800 REVERSE LENGTH=929	0
Pg_Root41171_c0_seq1	| Symbols: ATTPS1, TPS1 | trehalose-6-phosphate synthase | chr1:29552495-29557482 REVERSE LENGTH=942	3.72E-94
Pg_Root41255_c0_seq1	| Symbols: CER10, ECR, ATTSC13, TSC13 | 3-oxo-5-alpha-steroid 4-dehydrogenase family protein | chr3:20521186-20522856 REVERSE LENGTH=310	1.16E-152
Pg_Root41292_c0_seq1	| Symbols: | Prolyl oligopeptidase family protein | chr1:18662480-18666185 FORWARD LENGTH=710	7.59E-53
Pg_Root41332_c0_seq1	| Symbols: RAN3, ATRAN3 | RAN GTPase 3 | chr5:22392285-22393957 FORWARD LENGTH=221	1.76E-16
Pg_Root41423_c0_seq1	| Symbols: | GDSL-like Lipase/Acylhydrolase superfamily protein | chr1:12267918-12269690 FORWARD LENGTH=370	3.16E-93
Pg_Root41424_c0_seq1	| Symbols: CIPK17, SnRK3.21 | CBL-interacting protein kinase 17 | chr1:17814226-17817226 REVERSE LENGTH=432	2.21E-24
Pg_Root41440_c0_seq1	| Symbols: RPL3P | ribosomal protein L3 plastid | chr3:5978059-5979572 REVERSE LENGTH=324	1.39E-31
Pg_Root41462_c0_seq1	| Symbols: | Protein of unknown function (DUF594) | chr5:18422164-18424764 REVERSE LENGTH=866	1.11E-25
Pg_Root41470_c0_seq1	| Symbols: | RPM1-interacting protein 4 (RIN4) family protein | chr2:1534012-1535040 REVERSE LENGTH=73	8.21E-29
Pg_Root41478_c0_seq1	| Symbols: | unknown protein; Has 42 Blast hits to 42 proteins in 5 species: Archae - 0; Bacteria - 0; Metazoa - 0; Fungi - 0; Plants - 42; Viruses - 0; Other Eukaryotes - 0 (source: NCBI BLink). | chr4:14806376-14807158 FORWARD LENGTH=260	2.96E-34
Pg_Root41480_c0_seq1	| Symbols: WOX1 | WUSCHEL related homeobox 1 | chr3:6161155-6163183 REVERSE LENGTH=350	4.62E-41
Pg_Root41495_c1_seq1	| Symbols: PAP10, ATPAP10 | purple acid phosphatase 10 | chr2:7120502-7122772 REVERSE LENGTH=468	1.86E-32
Pg_Root41504_c0_seq2	| Symbols: | F-box and associated interaction domains-containing protein | chr3:2510871-2512124 FORWARD LENGTH=417	8.57E-16
Pg_Root41513_c0_seq1	| Symbols: | Plant protein of unknown function (DUF247) | chr3:18592472-18594562 REVERSE LENGTH=539	4.26E-15
Pg_Root41513_c1_seq1	| Symbols: | Plant protein of unknown function (DUF247) | chr3:18592472-18594562 REVERSE LENGTH=539	1.27E-23
Pg_Root41526_c0_seq1	| Symbols: | SGNH hydrolase-type esterase superfamily protein | chr2:15997187-15998751 FORWARD LENGTH=312	6.79E-49
Pg_Root41554_c0_seq1	| Symbols: NAI1 | basic helix-loop-helix (bHLH) DNA-binding superfamily protein | chr2:9684858-9686321 FORWARD LENGTH=320	2.83E-14
Pg_Root41583_c0_seq1	| Symbols: FRS11 | FAR1-related sequence 11 | chr1:3356835-3359271 REVERSE LENGTH=680	3.11E-11
Pg_Root41606_c0_seq1	| Symbols: ORF170 | Reverse transcriptase (RNA-dependent DNA polymerase) | chrM:228573-229085 REVERSE LENGTH=170	5.49E-12
Pg_Root41624_c0_seq1	| Symbols: ASL1, LBD36 | ASYMMETRIC LEAVES 2-like 1 | chr5:26706621-26707562 FORWARD LENGTH=313	1.89E-48
Pg_Root41634_c0_seq1	| Symbols: CRK8 | cysteine-rich RLK (RECEPTOR-like protein kinase) 8 | chr4:12129485-12134086 FORWARD LENGTH=1262	1.33E-12
Pg_Root41654_c0_seq1	| Symbols: | Protein of unknown function, DUF599 | chr4:15202354-15203151 FORWARD LENGTH=239	5.95E-69
Pg_Root41658_c0_seq1	| Symbols: | Histone superfamily protein | chr5:3472591-3473349 REVERSE LENGTH=136	5.98E-43
Pg_Root41664_c0_seq1	| Symbols: CYP706A7 | cytochrome P450, family 706, subfamily A, polypeptide 7 | chr4:7317776-7319658 REVERSE LENGTH=518	0
Pg_Root41703_c0_seq1	| Symbols: ATGEX2, GEX2 | gamete expressed 2 | chr5:19924760-19928527 FORWARD LENGTH=914	5.95E-17
Pg_Root41706_c0_seq2	| Symbols: | Protein kinase superfamily protein | chr1:24965410-24967432 REVERSE LENGTH=609	1.21E-15
Pg_Root41732_c0_seq1	| Symbols: FAD5, FADB, JB67, ADS3 | fatty acid desaturase 5 | chr3:5359087-5360998 FORWARD LENGTH=371	2.84E-09
Pg_Root41751_c0_seq1	| Symbols: ATGH9A1, TSD1, DEC, KOR, RSW2, IRX2, KOR1, GH9A1 | glycosyl hydrolase 9A1 | chr5:20197765-20200168 REVERSE LENGTH=621	3.66E-10
Pg_Root41769_c1_seq1	| Symbols: CYP76G1 | cytochrome P450, family 76, subfamily G, polypeptide 1 | chr3:19641400-19643259 REVERSE LENGTH=516	9.44E-15
Pg_Root41821_c0_seq2	| Symbols: MYB111, ATMYB111, PFG3 | myb domain protein 111 | chr5:19999147-20001293 REVERSE LENGTH=342	1.03E-09
Pg_Root41874_c0_seq1	| Symbols: | Disease resistance-responsive (dirigent-like protein) family protein | chr2:9048687-9049336 REVERSE LENGTH=187	1.17E-49
Pg_Root41888_c0_seq1	| Symbols: GRF6, AFT1, 14-3-3lambda | G-box regulating factor 6 | chr5:3284452-3286261 REVERSE LENGTH=248	1.52E-32
Pg_Root41972_c0_seq1	| Symbols: VAR1, FTSH5 | FtsH extracellular protease family | chr5:16902659-16905102 FORWARD LENGTH=704	3.73E-38
Pg_Root41972_c0_seq3	| Symbols: VAR1, FTSH5 | FtsH extracellular protease family | chr5:16902659-16905102 FORWARD LENGTH=704	4.88E-61
Pg_Root41972_c1_seq1	| Symbols: FTSH1 | FTSH protease 1 | chr1:18614398-18616930 REVERSE LENGTH=716	7.52E-159
Pg_Root42000_c0_seq1	| Symbols: | Transducin/WD40 repeat-like superfamily protein | chr3:19271672-19272919 FORWARD LENGTH=415	1.54E-37
Pg_Root42014_c0_seq1	| Symbols: CRY2, FHA, AT-PHH1, PHH1, ATCRY2 | cryptochrome 2 | chr1:1185719-1187901 REVERSE LENGTH=612	3.43E-36
Pg_Root42101_c1_seq1	| Symbols: | basic helix-loop-helix (bHLH) DNA-binding superfamily protein | chr1:3497131-3499278 REVERSE LENGTH=133	4.52E-09
Pg_Root42119_c0_seq2	| Symbols: | Major facilitator superfamily protein | chr1:19434671-19438673 FORWARD LENGTH=607	4.85E-101
Pg_Root42121_c0_seq1	| Symbols: | GroES-like zinc-binding alcohol dehydrogenase family protein | chr5:21111820-21113284 FORWARD LENGTH=364	2.63E-52
Pg_Root42136_c0_seq1	| Symbols: | Ribosomal protein L6 family | chr4:6463201-6464458 REVERSE LENGTH=194	9.08E-32
Pg_Root42143_c0_seq1	| Symbols: WBC11, ABCG11, DSO, COF1, ATWBC11 | white-brown complex homolog protein 11 | chr1:6142870-6145894 FORWARD LENGTH=703	7.34E-12
Pg_Root42158_c0_seq1	| Symbols: | unknown protein; BEST Arabidopsis thaliana protein match is: unknown protein (TAIR:AT2G41960.1); Has 13384 Blast hits to 8116 proteins in 546 species: Archae - 41; Bacteria - 766; Metazoa - 5596; Fungi - 1431; Plants - 589; Viruses - 46; Other Eukaryotes - 4915 (source: NCBI BLink). | chr3:21492539-21497018 FORWARD LENGTH=1209	1.04E-24
Pg_Root42193_c0_seq2	| Symbols: | Ribosomal protein L23/L15e family protein | chr4:18504601-18505137 FORWARD LENGTH=178	3.95E-34
Pg_Root42323_c0_seq1	| Symbols: EFS, SDG8, ASHH2, LAZ2 | histone methyltransferases(H3-K4 specific);histone methyltransferases(H3-K36 specific) | chr1:29040936-29048810 REVERSE LENGTH=1501	8.55E-12
Pg_Root42370_c0_seq1	| Symbols: ORF158 | DNA/RNA polymerases superfamily protein | chrM:235916-236392 FORWARD LENGTH=158	1.07E-10
Pg_Root42371_c0_seq1	| Symbols: GRF12, GF14 IOTA | general regulatory factor 12 | chr1:9156573-9157845 REVERSE LENGTH=268	5.22E-110
Pg_Root42372_c0_seq1	| Symbols: ORF240B | DNA/RNA polymerases superfamily protein | chrM:227709-228431 REVERSE LENGTH=240	2.41E-10
Pg_Root42408_c0_seq1	| Symbols: | Concanavalin A-like lectin protein kinase family protein | chr5:2084094-2086052 FORWARD LENGTH=652	6.16E-131
Pg_Root42452_c0_seq1	| Symbols: | unknown protein; BEST Arabidopsis thaliana protein match is: unknown protein (TAIR:AT5G38320.1); Has 617 Blast hits to 318 proteins in 80 species: Archae - 0; Bacteria - 16; Metazoa - 141; Fungi - 62; Plants - 128; Viruses - 2; Other Eukaryotes - 268 (source: NCBI BLink). | chr1:25028862-25029656 REVERSE LENGTH=264	1.40E-10
Pg_Root42467_c0_seq1	| Symbols: | protein kinase family protein / WD-40 repeat family protein | chr4:14458822-14464692 FORWARD LENGTH=1494	8.41E-14
Pg_Root42476_c0_seq3	| Symbols: YSL7 | YELLOW STRIPE like 7 | chr1:24442639-24446122 FORWARD LENGTH=688	3.26E-37
Pg_Root42500_c1_seq1	| Symbols: MLO4, ATMLO4 | Seven transmembrane MLO family protein | chr1:3671935-3675909 REVERSE LENGTH=573	2.64E-11
Pg_Root42515_c0_seq1	| Symbols: | ATP synthase epsilon chain, mitochondrial | chr1:19152680-19153641 FORWARD LENGTH=70	1.39E-33
Pg_Root42531_c0_seq1	| Symbols: | GRAS family transcription factor | chr4:5196787-5198238 FORWARD LENGTH=483	1.06E-72
Pg_Root42544_c0_seq1	| Symbols: CRD1, CHL27, ACSF | dicarboxylate diiron protein, putative (Crd1) | chr3:21076594-21078269 FORWARD LENGTH=409	2.26E-11
Pg_Root42570_c0_seq1	| Symbols: ORF158 | DNA/RNA polymerases superfamily protein | chrM:235916-236392 FORWARD LENGTH=158	1.30E-16
Pg_Root42577_c0_seq1	| Symbols: TUA6 | Tubulin/FtsZ family protein | chr4:8548769-8550319 REVERSE LENGTH=450	0
Pg_Root42637_c0_seq1	| Symbols: AGL21 | AGAMOUS-like 21 | chr4:17835695-17838621 REVERSE LENGTH=228	1.38E-12
Pg_Root42689_c0_seq1	| Symbols: | SAUR-like auxin-responsive protein family | chr4:7342956-7343429 REVERSE LENGTH=157	7.37E-36
Pg_Root42702_c0_seq1	| Symbols: ADL1, ADL1A, AG68, DRP1A, DL1 | dynamin-like protein | chr5:16821564-16824536 REVERSE LENGTH=429	1.07E-07
Pg_Root42704_c0_seq1	| Symbols: HLS1, COP3, UNS2 | Acyl-CoA N-acyltransferases (NAT) superfamily protein | chr4:17658932-17660564 FORWARD LENGTH=403	2.41E-21
Pg_Root42754_c0_seq1	| Symbols: | Major facilitator superfamily protein | chr1:7964202-7966222 FORWARD LENGTH=557	2.33E-32
Pg_Root42762_c0_seq1	| Symbols: | DNAJ heat shock N-terminal domain-containing protein | chr5:21554935-21557202 FORWARD LENGTH=726	1.64E-148
Pg_Root42769_c0_seq1	| Symbols: UBQ1, EMB2167, ERD16, HAP4 | ubiquitin extension protein 1 | chr3:19505668-19506681 FORWARD LENGTH=128	1.78E-28
Pg_Root42791_c0_seq1	| Symbols: ATGCN3, GCN3 | general control non-repressible 3 | chr1:23968850-23973369 FORWARD LENGTH=715	1.05E-09
Pg_Root42963_c0_seq1	| Symbols: ATRPC14, ATRPAC14, RPC14 | RNApolymerase 14 kDa subunit | chr2:12642727-12643828 FORWARD LENGTH=122	2.67E-35
Pg_Root43072_c0_seq1	| Symbols: | Pentatricopeptide repeat (PPR) superfamily protein | chr1:23056653-23057935 FORWARD LENGTH=196	1.59E-99
Pg_Root43120_c0_seq1	| Symbols: | GDSL-like Lipase/Acylhydrolase superfamily protein | chr3:17949496-17951082 FORWARD LENGTH=381	1.18E-16
Pg_Root43120_c0_seq2	| Symbols: | GDSL-like Lipase/Acylhydrolase superfamily protein | chr3:17949496-17951082 FORWARD LENGTH=381	2.03E-17
Pg_Root43122_c0_seq3	| Symbols: | Regulator of chromosome condensation (RCC1) family protein | chr5:19585989-19587729 FORWARD LENGTH=454	1.62E-136
Pg_Root43127_c0_seq1	| Symbols: KDR | basic helix-loop-helix (bHLH) DNA-binding superfamily protein | chr1:9351571-9352474 FORWARD LENGTH=94	2.50E-19
Pg_Root43149_c0_seq2	| Symbols: ATTOP6B, BIN3, HYP6, RHL3, TOP6B | topoisomerase 6 subunit B | chr3:7264025-7268498 REVERSE LENGTH=670	0
Pg_Root43165_c0_seq2	| Symbols: ATHSP101, HSP101, HOT1 | heat shock protein 101 | chr1:27936715-27939862 REVERSE LENGTH=911	3.40E-07
Pg_Root43168_c0_seq1	| Symbols: LOS1 | Ribosomal protein S5/Elongation factor G/III/V family protein | chr1:20968245-20971077 REVERSE LENGTH=843	3.42E-153
Pg_Root43177_c0_seq1	| Symbols: FAD2 | fatty acid desaturase 2 | chr3:3860592-3861743 REVERSE LENGTH=383	6.78E-15
Pg_Root43187_c0_seq1	| Symbols: ORF240B | DNA/RNA polymerases superfamily protein | chrM:227709-228431 REVERSE LENGTH=240	2.39E-12
Pg_Root43197_c0_seq1	| Symbols: UBP23 | ubiquitin-specific protease 23 | chr5:23470218-23473997 REVERSE LENGTH=859	2.30E-16
Pg_Root43258_c0_seq1	| Symbols: AHA2, PMA2, HA2 | H(+)-ATPase 2 | chr4:14770820-14775920 REVERSE LENGTH=948	2.29E-33
Pg_Root43286_c1_seq1	| Symbols: | Glycosyl hydrolase family 38 protein | chr5:4508626-4514334 FORWARD LENGTH=1024	2.58E-29
Pg_Root43344_c0_seq1	| Symbols: ATCSP3, CSP3 | cold shock domain protein 3 | chr2:7764276-7765181 REVERSE LENGTH=301	2.62E-16
Pg_Root43393_c0_seq1	| Symbols: | Putative endonuclease or glycosyl hydrolase | chr3:23023437-23025671 REVERSE LENGTH=673	8.92E-65
Pg_Root43414_c0_seq1	| Symbols: | FAD-binding Berberine family protein | chr4:11157916-11159535 FORWARD LENGTH=539	1.38E-13
Pg_Root43439_c0_seq2	| Symbols: | Mitochondrial substrate carrier family protein | chr2:16684026-16686392 REVERSE LENGTH=331	1.41E-23
Pg_Root43483_c0_seq1	| Symbols: ATSERAT2;1, SAT5, SAT1, SERAT2;1 | serine acetyltransferase 2;1 | chr1:20912378-20913322 FORWARD LENGTH=314	1.08E-06
Pg_Root43533_c0_seq1	| Symbols: | Leucine-rich repeat protein kinase family protein | chr5:23572821-23574871 FORWARD LENGTH=654	3.07E-90
Pg_Root43546_c0_seq1	| Symbols: | ENTH/ANTH/VHS superfamily protein | chr5:23177696-23180601 FORWARD LENGTH=591	1.43E-51
Pg_Root43594_c0_seq2	| Symbols: PAD4, ATPAD4 | alpha/beta-Hydrolases superfamily protein | chr3:19431566-19434292 FORWARD LENGTH=541	2.58E-127
Pg_Root43611_c0_seq1	| Symbols: ATTPS11, TPS11, ATTPSB | trehalose phosphatase/synthase 11 | chr2:8109043-8111799 FORWARD LENGTH=862	8.41E-24
Pg_Root43614_c0_seq1	| Symbols: PIP1B, TMP-A, ATHH2, PIP1;2 | plasma membrane intrinsic protein 1B | chr2:18910450-18911579 FORWARD LENGTH=274	1.77E-40
Pg_Root43615_c0_seq1	| Symbols: | Ribosomal protein L7Ae/L30e/S12e/Gadd45 family protein | chr3:6453437-6453870 FORWARD LENGTH=112	1.83E-31
Pg_Root43631_c0_seq1	| Symbols: | Ribosomal protein L4/L1 family | chr5:657830-659526 FORWARD LENGTH=406	7.73E-07
Pg_Root43643_c0_seq1	| Symbols: | Ribosomal protein L32e | chr4:10035715-10036475 REVERSE LENGTH=133	3.57E-49
Pg_Root43682_c1_seq1	| Symbols: FRS11 | FAR1-related sequence 11 | chr1:3356835-3359271 REVERSE LENGTH=680	7.76E-29
Pg_Root43710_c0_seq2	| Symbols: UBQ11 | ubiquitin 11 | chr4:2588271-2588960 REVERSE LENGTH=153	8.12E-48
[truncated: 43,135 more rows]
