# Supplementary material for: Comprehensive analysis of Panax ginseng root transcriptomes
Source: BMC Plant Biol. 2015 Jun 12;15:138. doi: 10.1186/s12870-015-0527-0 (PMC4464628; doi:10.1186/s12870-015-0527-0)
Supplement: Additional file 3: Dataset S1. — A compressed file containing all assembled root transcripts and their functional annotations from BLASTX search. [file 12870_2015_527_MOESM3_ESM.zip › Additional file 3/Tomato_annot.txt]

ID	Tomato Description	E-Value
Pg_Root41_c0_seq1	Ferritin IPR001519 Ferritin, N-terminal	1.46E-94
Pg_Root45_c1_seq1	Glutamate synthase (Ferredoxin) IPR002932 Glutamate synthase, central-C	3.76E-117
Pg_Root49_c1_seq1	Transcription factor MADS-box IPR002100 Transcription factor, MADS-box	5.27E-13
Pg_Root54_c0_seq1	Beta-amylase 9 IPR013781 Glycoside hydrolase, subgroup, catalytic core	0
Pg_Root117_c0_seq1	Receptor like protein kinase IPR001220 Legume lectin, beta chain	3.40E-25
Pg_Root121_c0_seq1	Ycf1 (Fragment) IPR008896 Ycf1	2.07E-07
Pg_Root124_c0_seq1	Cold shock protein-1 IPR002059 Cold-shock protein, DNA-binding	3.59E-07
Pg_Root130_c0_seq1	Ubiquitin IPR019956 Ubiquitin subgroup	9.51E-35
Pg_Root131_c0_seq1	Ribosomal protein IPR002143 Ribosomal protein L1	6.39E-83
Pg_Root147_c0_seq1	Glyoxylate_hydroxypyruvate reductase B IPR006140 D-isomer specific 2-hydroxyacid dehydrogenase, NAD-binding	1.33E-32
Pg_Root169_c0_seq1	Receptor like kinase, RLK	4.77E-12
Pg_Root179_c0_seq1	ATP synthase subunit alpha IPR005294 ATPase, F1 complex, alpha subunit	4.39E-80
Pg_Root193_c1_seq1	Transposon Ty1-A Gag-Pol polyprotein IPR001584 Integrase, catalytic core	2.72E-09
Pg_Root194_c0_seq1	UDP-glucose glucosyltransferase IPR002213 UDP-glucuronosyl_UDP-glucosyltransferase	1.13E-57
Pg_Root194_c1_seq1	UDP-glucose glucosyltransferase IPR002213 UDP-glucuronosyl_UDP-glucosyltransferase	2.30E-68
Pg_Root215_c0_seq1	Glycogenin-like protein IPR002495 Glycosyl transferase, family 8	1.19E-56
Pg_Root223_c0_seq1	Pol polyprotein IPR013103 Reverse transcriptase, RNA-dependent DNA polymerase	3.08E-17
Pg_Root236_c0_seq1	Terminal flower 1 (Fragment) IPR008914 Phosphatidylethanolamine-binding protein PEBP	2.70E-78
Pg_Root258_c0_seq1	30S ribosomal protein S10 IPR005729 Ribosomal protein S10, eukaryotic_archaeal	2.24E-44
Pg_Root303_c0_seq1	Polyadenylate-binding protein 2 IPR006515 Polyadenylate binding protein, human types 1, 2, 3, 4	4.79E-23
Pg_Root303_c1_seq1	Polyadenylate-binding protein 2 IPR006515 Polyadenylate binding protein, human types 1, 2, 3, 4	7.46E-68
Pg_Root315_c0_seq1	Mitochondrial 2-oxoglutarate_malate carrier protein IPR001993 Mitochondrial substrate carrier	1.25E-49
Pg_Root323_c1_seq1	Superoxide dismutase IPR019833 Manganese_iron superoxide dismutase, binding site IPR001189 Manganese_iron superoxide dismutase	1.32E-34
Pg_Root324_c0_seq1	50S ribosomal protein L21 IPR001787 Ribosomal protein L21	3.33E-52
Pg_Root329_c0_seq1	Elongation factor Tu IPR004541 Translation elongation factor EFTu_EF1A, bacterial and organelle	6.84E-49
Pg_Root332_c0_seq1	Elongation factor 1-alpha IPR004539 Translation elongation factor EF1A, eukaryotic and archaeal IPR000795 Protein synthesis factor, GTP-binding	9.90E-76
Pg_Root345_c0_seq1	Ribosomal protein L3 IPR019926 Ribosomal protein L3, conserved site IPR000597 Ribosomal protein L3	4.18E-96
Pg_Root352_c0_seq1	Ninja-family protein 2 IPR012463 Protein of unknown function DUF1675	1.39E-26
Pg_Root378_c0_seq2	Plant synaptotagmin IPR018029 C2 membrane targeting protein	7.09E-12
Pg_Root408_c0_seq1	Major latex-like protein IPR000916 Bet v I allergen	7.96E-13
Pg_Root436_c0_seq2	30S Ribosomal protein S10 IPR005731 Ribosomal protein S10, bacterial	1.30E-07
Pg_Root455_c0_seq1	Superoxide dismutase IPR018152 Superoxide dismutase, copper_zinc, binding site	8.39E-38
Pg_Root455_c1_seq1	Superoxide dismutase IPR018152 Superoxide dismutase, copper_zinc, binding site	8.11E-39
Pg_Root458_c1_seq1	High affinity cationic amino acid transporter 1 IPR015606 Cationic amino acid transporter	9.93E-42
Pg_Root460_c0_seq1	Cold shock protein-1 IPR002059 Cold-shock protein, DNA-binding	5.35E-17
Pg_Root474_c0_seq2	LOB domain protein 1 IPR004883 Lateral organ boundaries, LOB	8.71E-71
Pg_Root508_c0_seq1	60S ribosomal protein L29 IPR002673 Ribosomal protein L29e	2.60E-19
Pg_Root511_c1_seq1	Heat shock protein 90 IPR003594 ATP-binding region, ATPase-like IPR001404 Heat shock protein Hsp90	1.01E-61
Pg_Root588_c1_seq1	GDSL esterase_lipase At1g29670 IPR001087 Lipase, GDSL	4.12E-56
Pg_Root605_c0_seq1	Transcription factor style2.1 IPR001092 Basic helix-loop-helix dimerisation region bHLH	9.89E-15
Pg_Root616_c0_seq1	Pol polyprotein IPR001584 Integrase, catalytic core	6.93E-41
Pg_Root626_c0_seq1	Pentatricopeptide repeat-containing protein IPR002885 Pentatricopeptide repeat	3.16E-28
Pg_Root666_c0_seq1	Ribosomal protein L15 IPR000439 Ribosomal protein L15e	9.63E-80
Pg_Root737_c0_seq1	Geranylgeranyl reductase IPR011774 Geranylgeranyl reductase, plants and cyanobacteria	6.20E-11
Pg_Root747_c0_seq1	Ammonium transporter IPR001905 Ammonium transporter	4.58E-11
Pg_Root754_c0_seq1	At5g03900 (Fragment) IPR000361 FeS cluster biogenesis	2.85E-26
Pg_Root844_c0_seq1	Pol polyprotein	1.14E-15
Pg_Root858_c1_seq1	Calmodulin-like protein IPR011992 EF-Hand type	1.43E-42
Pg_Root890_c0_seq2	LRR receptor-like serine_threonine-protein kinase, RLP	6.37E-13
Pg_Root909_c0_seq1	Pyrophosphate-energized proton pump (Pyrophosphate-energized inorganic pyrophosphatase) (H(+)-PPase) IPR004131 Inorganic H+ pyrophosphatase	3.28E-28
Pg_Root909_c0_seq2	Pyrophosphate-energized proton pump (Pyrophosphate-energized inorganic pyrophosphatase) (H(+)-PPase) IPR004131 Inorganic H+ pyrophosphatase	2.62E-42
Pg_Root962_c0_seq1	Exostosin family protein IPR004263 Exostosin-like	2.63E-08
Pg_Root967_c0_seq1	Gag-pol polyprotein IPR013103 Reverse transcriptase, RNA-dependent DNA polymerase	1.39E-09
Pg_Root1097_c0_seq1	Pol polyprotein	7.61E-09
Pg_Root1145_c0_seq2	Polygalacturonase IPR000743 Glycoside hydrolase, family 28	2.13E-79
Pg_Root1201_c0_seq1	Peroxidase IPR002016 Haem peroxidase, plant_fungal_bacterial	3.01E-39
Pg_Root1232_c1_seq1	Retrovirus-related Pol polyprotein from transposon 17.6	4.13E-32
Pg_Root1239_c0_seq1	40S ribosomal protein S25-1 IPR004977 Ribosomal protein S25	8.91E-31
Pg_Root1246_c0_seq1	Glucan endo-1 3-beta-glucosidase 3 IPR013781 Glycoside hydrolase, subgroup, catalytic core	6.52E-24
Pg_Root1258_c0_seq1	Pectate lyase family protein IPR002022 Pectate lyase_Amb allergen	0
Pg_Root1306_c0_seq1	1-aminocyclopropane-1-carboxylate synthase IPR004839 Aminotransferase, class I and II	1.22E-09
Pg_Root1325_c0_seq1	Serine_threonine-protein kinase 24 IPR002290 Serine_threonine protein kinase	2.12E-39
Pg_Root1370_c0_seq1	ATP-binding cassette transporter IPR013525 ABC-2 type transporter	1.60E-08
Pg_Root1372_c0_seq1	60S ribosomal protein L34 IPR008195 Ribosomal protein L34e	8.07E-22
Pg_Root1380_c1_seq1	Phospholipid diacylglycerol acyltransferase IPR003386 Lecithin:cholesterol acyltransferase	1.87E-18
Pg_Root1386_c0_seq1	Dual-specificity protein-like phosphatase 3 IPR000387 Dual-specific_protein-tyrosine phosphatase, conserved region IPR020422 Dual specificity phosphatase, subgroup, catalytic domain	3.84E-33
Pg_Root1393_c1_seq1	Elongation factor 1-alpha IPR004539 Translation elongation factor EF1A, eukaryotic and archaeal IPR000795 Protein synthesis factor, GTP-binding	6.27E-42
Pg_Root1400_c0_seq1	Aldehyde dehydrogenase family protein expressed-dependent IPR015590 Aldehyde dehydrogenase	3.60E-23
Pg_Root1420_c0_seq1	SET domain-containing protein IPR001214 SET	3.39E-10
Pg_Root1453_c0_seq1	Hydroxycinnamoyl CoA quinate transferase IPR003480 Transferase	6.18E-31
Pg_Root1459_c0_seq1	Transposon Ty1-A Gag-Pol polyprotein IPR013103 Reverse transcriptase, RNA-dependent DNA polymerase	2.44E-07
Pg_Root1462_c0_seq1	Respiratory burst oxidase IPR013121 Ferric reductase, NAD binding	1.88E-37
Pg_Root1464_c0_seq1	ABC transporter G family member 14 IPR013525 ABC-2 type transporter	2.01E-39
Pg_Root1478_c0_seq1	60S ribosomal protein L17 IPR005721 Ribosomal protein L22_L17, eukaryotic_archaeal	8.12E-25
Pg_Root1478_c1_seq1	60S ribosomal protein L17 IPR005721 Ribosomal protein L22_L17, eukaryotic_archaeal	1.39E-19
Pg_Root1495_c0_seq1	Polyprotein	2.10E-12
Pg_Root1499_c0_seq1	RNA binding protein-like protein IPR015465 RNA recognition motif, glycine rich protein	5.04E-24
Pg_Root1500_c0_seq1	Orotidine 5_apos-phosphate decarboxylase (Orotate phosphoribosyltransferase) IPR001754 Orotidine 5-phosphate decarboxylase, core	2.45E-11
Pg_Root1515_c0_seq1	Histone H4 IPR001951 Histone H4	6.03E-06
Pg_Root1517_c0_seq2	30S ribosomal protein S10 IPR005729 Ribosomal protein S10, eukaryotic_archaeal	8.30E-54
Pg_Root1536_c0_seq1	Cytochrome b6 IPR005797 Cytochrome b_b6, N-terminal	2.34E-36
Pg_Root1541_c0_seq1	Receptor-like protein kinase IPR002290 Serine_threonine protein kinase	6.81E-75
Pg_Root1542_c1_seq1	Pol polyprotein	6.17E-49
Pg_Root1558_c0_seq1	40S ribosomal protein S4-like protein IPR000876 Ribosomal protein S4e	1.62E-56
Pg_Root1558_c1_seq1	40S ribosomal protein S4-like protein IPR000876 Ribosomal protein S4e	8.01E-51
Pg_Root1571_c0_seq1	Ribosomal protein L30 IPR000231 Ribosomal protein L30e	2.87E-62
Pg_Root1600_c0_seq1	ABC transporter G family member 22 IPR013525 ABC-2 type transporter	7.86E-50
Pg_Root1632_c0_seq1	Pol polyprotein	1.93E-54
Pg_Root1668_c0_seq1	Avr9_Cf-9 rapidly elicited protein 137 IPR007700 Protein of unknown function DUF668	5.57E-64
Pg_Root1673_c0_seq1	Transposon Ty1-A Gag-Pol polyprotein IPR001584 Integrase, catalytic core	5.76E-14
Pg_Root1722_c0_seq1	E3 ubiquitin-protein ligase CCNB1IP1	1.35E-09
Pg_Root1723_c0_seq1	Eukaryotic translation initiation factor 4E	2.67E-08
Pg_Root1758_c0_seq1	Ribosomal protein L7a IPR001921 Ribosomal protein L7A	3.45E-89
Pg_Root1760_c0_seq1	Fructose-bisphosphate aldolase IPR000741 Fructose-bisphosphate aldolase, class-I	4.07E-55
Pg_Root1760_c1_seq1	Fructose-bisphosphate aldolase IPR000741 Fructose-bisphosphate aldolase, class-I	2.33E-06
Pg_Root1782_c0_seq1	Ribulose-1 5-bisphosphate carboxylase_oxygenase activase 1 IPR003959 ATPase, AAA-type, core	4.49E-26
Pg_Root1804_c0_seq1	Helicase sen1	4.34E-72
Pg_Root1818_c0_seq1	Thaumatin-like protein IPR001938 Thaumatin, pathogenesis-related	3.88E-29
Pg_Root1818_c1_seq1	Thaumatin-like protein IPR001938 Thaumatin, pathogenesis-related	1.01E-71
Pg_Root1889_c0_seq1	UDP-glucuronosyltransferase IPR002213 UDP-glucuronosyl_UDP-glucosyltransferase	2.01E-10
Pg_Root1904_c1_seq1	CM0216.330.nc protein IPR004320 Protein of unknown function DUF241, plant	1.99E-44
Pg_Root1937_c0_seq1	Ascorbate peroxidase IPR019793 Peroxidases heam-ligand binding site IPR019794 Peroxidase, active site IPR002016 Haem peroxidase, plant_fungal_bacterial	8.44E-87
Pg_Root1966_c0_seq1	Macrolide export ATP-binding_permease protein MacB IPR003439 ABC transporter-like	1.01E-24
Pg_Root1984_c0_seq1	Conserved oligomeric Golgi complex subunit 5 IPR019465 Conserved oligomeric Golgi complex, subunit 5	1.73E-31
Pg_Root2004_c0_seq1	Serine_threonine kinase receptor IPR002290 Serine_threonine protein kinase	2.25E-23
Pg_Root2076_c0_seq1	Polyadenylate-binding protein 2 IPR006515 Polyadenylate binding protein, human types 1, 2, 3, 4	1.85E-23
Pg_Root2078_c0_seq1	Histone H3 IPR000164 Histone H3	1.05E-43
Pg_Root2082_c0_seq1	3-5 exonuclease_ nucleic acid binding protein IPR012337 Polynucleotidyl transferase, ribonuclease H fold	3.30E-31
Pg_Root2115_c1_seq1	Polygalacturonase IPR000408 Regulator of chromosome condensation, RCC1 IPR000743 Glycoside hydrolase, family 28	0
Pg_Root2159_c0_seq2	Protein TIFY 5A IPR010399 Tify	1.35E-18
Pg_Root2268_c0_seq1	GDSL esterase_lipase At5g42170 IPR001087 Lipase, GDSL	7.68E-12
Pg_Root2271_c0_seq1	Cathepsin B-like cysteine proteinase IPR013128 Peptidase C1A, papain	2.87E-26
Pg_Root2304_c0_seq1	Polyprotein	6.50E-12
Pg_Root2366_c0_seq1	Calmodulin-binding heat-shock protein IPR002921 Lipase, class 3	1.41E-25
Pg_Root2378_c0_seq1	Elongation factor G IPR004540 Translation elongation factor EFG_EF2	2.33E-41
Pg_Root2393_c0_seq1	60S ribosomal protein L33-B IPR001780 Ribosomal protein L35Ae	1.76E-11
Pg_Root2479_c0_seq1	60S acidic ribosomal protein P1 IPR001813 Ribosomal protein 60S	9.04E-14
Pg_Root2571_c0_seq1	Fatty acyl coA reductase IPR013120 Male sterility, NAD-binding	0
Pg_Root2603_c0_seq1	MYB transcription factor IPR015495 Myb transcription factor	8.52E-30
Pg_Root2603_c0_seq2	MYB transcription factor IPR015495 Myb transcription factor	4.34E-30
Pg_Root2621_c0_seq1	FAD-binding domain-containing protein IPR006094 FAD linked oxidase, N-terminal	1.12E-94
Pg_Root2624_c0_seq1	S-adenosylmethionine synthase IPR002133 S-adenosylmethionine synthetase	9.20E-32
Pg_Root2635_c0_seq2	Ch-cobra IPR006918 Glycosyl-phosphatidyl inositol-anchored, plant	1.42E-10
Pg_Root2644_c0_seq1	Unknown Protein IPR009606 Protein of unknown function DUF1218	3.68E-107
Pg_Root2663_c0_seq1	Elongation factor 1 alpha IPR000795 Protein synthesis factor, GTP-binding	4.16E-15
Pg_Root2673_c0_seq1	Translationally-controlled tumor protein homolog IPR001983 Translationally controlled tumour-associated TCTP	9.13E-18
Pg_Root2683_c0_seq1	Pol polyprotein	1.55E-54
Pg_Root2760_c0_seq1	Acyl-coenzyme A oxidase IPR012258 Acyl-CoA oxidase	2.00E-22
Pg_Root2804_c0_seq1	Ribosomal protein L37 IPR001569 Ribosomal protein L37e	1.43E-37
Pg_Root2807_c0_seq1	NADH dehydrogenase subunit 5 (Fragment) IPR003945 NADH-plastoquinone oxidoreductase, chain 5	3.46E-13
Pg_Root2810_c0_seq1	DUF1264 domain protein IPR010686 Protein of unknown function DUF1264	1.51E-132
Pg_Root2864_c0_seq1	30S ribosomal protein S12 chloroplastic IPR005679 Ribosomal protein S12, bacterial-type	4.35E-08
Pg_Root2865_c0_seq1	FAD-binding domain-containing protein IPR006094 FAD linked oxidase, N-terminal	2.41E-41
Pg_Root2907_c0_seq1	Gag-pol polyprotein IPR013103 Reverse transcriptase, RNA-dependent DNA polymerase	1.07E-25
Pg_Root2909_c0_seq1	NAD(P)H-quinone oxidoreductase subunit 2 chloroplastic IPR001750 NADH:ubiquinone_plastoquinone oxidoreductase	1.07E-08
Pg_Root2914_c0_seq1	Pyruvate kinase IPR001697 Pyruvate kinase	2.87E-11
Pg_Root2914_c1_seq1	Pyruvate kinase IPR001697 Pyruvate kinase	5.00E-36
Pg_Root2915_c0_seq1	Pre-mRNA polyadenylation factor fip1 IPR007854 Fip1	4.59E-13
Pg_Root2929_c0_seq1	1-acyl-sn-glycerol-3-phosphate acyltransferase IPR002123 Phospholipid_glycerol acyltransferase	2.02E-72
Pg_Root2974_c0_seq1	Actin IPR004000 Actin_actin-like	8.89E-50
Pg_Root2975_c0_seq1	Receptor-like kinase IPR002290 Serine_threonine protein kinase	3.69E-57
Pg_Root2985_c0_seq1	30S ribosomal protein S8 IPR000630 Ribosomal protein S8	5.05E-26
Pg_Root3030_c0_seq1	30S ribosomal protein S10-like IPR005731 Ribosomal protein S10, bacterial	5.05E-31
Pg_Root3031_c0_seq1	ATP synthase subunit alpha IPR005294 ATPase, F1 complex, alpha subunit	2.57E-47
Pg_Root3033_c0_seq1	Acetyl esterase IPR013094 Alpha_beta hydrolase fold-3	6.47E-160
Pg_Root3115_c0_seq1	Unknown Protein	3.53E-22
Pg_Root3130_c0_seq1	Unknown Protein	6.07E-39
Pg_Root3155_c0_seq1	Cathepsin B-like cysteine proteinase IPR013128 Peptidase C1A, papain	2.61E-27
Pg_Root3265_c0_seq1	50S ribosomal protein L27 IPR001684 Ribosomal protein L27	1.03E-25
Pg_Root3281_c0_seq1	Pore protein homolog IPR003397 Mitochondrial inner membrane translocase complex, subunit Tim17_22	6.96E-16
Pg_Root3288_c0_seq1	Solute carrier family 2, facilitated glucose transporter member 2 IPR003663 Sugar_inositol transporter	7.89E-16
Pg_Root3307_c0_seq1	Pol polyprotein IPR001584 Integrase, catalytic core	1.35E-18
Pg_Root3313_c0_seq1	WD-40 repeat family protein IPR020472 G-protein beta WD-40 repeat, region	2.50E-126
Pg_Root3344_c0_seq1	Exostosin family protein IPR004263 Exostosin-like	0
Pg_Root3352_c0_seq1	CHP-rich zinc finger protein-like IPR011424 C1-like	1.56E-28
Pg_Root3361_c0_seq1	Pectinesterase IPR000070 Pectinesterase, catalytic	3.62E-34
Pg_Root3371_c0_seq1	V-type ATP synthase beta chain IPR005723 ATPase, V1 complex, subunit B	3.32E-59
Pg_Root3408_c0_seq1	Ribosomal protein L3 IPR019926 Ribosomal protein L3, conserved site IPR000597 Ribosomal protein L3	1.42E-38
Pg_Root3413_c0_seq1	Cathepsin B-like cysteine proteinase IPR013128 Peptidase C1A, papain	3.22E-32
Pg_Root3425_c0_seq1	Aspartic proteinase IPR001461 Peptidase A1	1.24E-17
Pg_Root3428_c0_seq1	30S ribosomal protein S5 IPR005711 Ribosomal protein S5, eukaryotic_archaeal	2.90E-64
Pg_Root3439_c0_seq1	Homeobox-leucine zipper protein 14 IPR003106 Leucine zipper, homeobox-associated	2.07E-22
Pg_Root3445_c0_seq1	NAD-dependent epimerase_dehydratase-binding domain	3.61E-76
Pg_Root3523_c0_seq1	Peroxiredoxin IPR000866 Alkyl hydroperoxide reductase_ Thiol specific antioxidant_ Mal allergen	2.03E-23
Pg_Root3525_c0_seq1	50S ribosomal protein L1 IPR005878 Ribosomal protein L1, bacterial-type	1.93E-38
Pg_Root3570_c0_seq1	Vacuolar processing enzyme-3 IPR001096 Peptidase C13, legumain	3.76E-44
Pg_Root3570_c1_seq1	Vacuolar processing enzyme-3 IPR001096 Peptidase C13, legumain	4.47E-45
Pg_Root3577_c0_seq1	Elongation factor 1-beta IPR014038 Translation elongation factor EF1B, beta and delta chains, guanine nucleotide exchange	5.70E-10
Pg_Root3675_c0_seq1	Protein phosphatase 2c IPR015655 Protein phosphatase 2C	4.81E-28
Pg_Root3675_c1_seq1	Protein phosphatase 2c IPR015655 Protein phosphatase 2C	8.63E-10
Pg_Root3678_c0_seq1	GDSL esterase_lipase At5g45950 IPR001087 Lipase, GDSL	2.50E-93
Pg_Root3696_c0_seq1	Solute carrier family 35 member E3 IPR004853 Protein of unknown function DUF250	0
Pg_Root3708_c1_seq1	Cytochrome c biogenesis protein family IPR003834 Cytochrome c assembly protein, transmembrane region	6.66E-20
Pg_Root3718_c0_seq1	LRR receptor-like serine_threonine-protein kinase, RLP	1.75E-27
Pg_Root3732_c0_seq1	DNA repair protein IPR000330 SNF2-related	3.74E-42
Pg_Root3776_c0_seq1	Receptor protein kinase-like IPR002290 Serine_threonine protein kinase	8.63E-21
Pg_Root3872_c0_seq2	Ribosomal protein L10 IPR001197 Ribosomal protein L10e	4.99E-94
Pg_Root3881_c0_seq1	S-adenosylmethionine decarboxylase proenzyme IPR018167 S-adenosylmethionine decarboxylase subgroup IPR001985 S-adenosylmethionine decarboxylase	1.14E-143
Pg_Root3886_c0_seq1	Cell division protein kinase 2 IPR002290 Serine_threonine protein kinase	8.44E-07
Pg_Root3917_c0_seq1	GTP-binding protein IPR004396 Conserved hypothetical protein CHP00092	3.21E-68
Pg_Root3924_c0_seq1	R1 protein alpha-glucan water dikinase IPR002192 Pyruvate phosphate dikinase, PEP_pyruvate-binding	2.13E-06
Pg_Root3943_c0_seq1	Elongation factor 1-alpha IPR004539 Translation elongation factor EF1A, eukaryotic and archaeal IPR000795 Protein synthesis factor, GTP-binding	5.41E-53
Pg_Root3955_c0_seq1	Chaperone DnaK IPR012725 Chaperone DnaK	4.97E-27
Pg_Root3956_c0_seq1	Neurogenic locus notch protein-like IPR006210 EGF-like	1.15E-32
Pg_Root3961_c0_seq1	Pre-mRNA splicing factor ATP-dependent RNA helicase-like protein IPR014001 DEAD-like helicase, N-terminal	3.45E-16
Pg_Root3973_c0_seq1	Genomic DNA chromosome 5 P1 clone MSH12	1.31E-11
Pg_Root3994_c0_seq1	SKP1 IPR016897 E3 ubiquitin ligase, SCF complex, Skp subunit	1.85E-12
Pg_Root4004_c0_seq1	40S ribosomal protein S8 IPR001047 Ribosomal protein S8e	4.39E-76
Pg_Root4007_c0_seq1	Tubulin alpha-7 chain IPR002452 Alpha tubulin	8.15E-06
Pg_Root4028_c0_seq1	Retroelement pol polyprotein-like	3.56E-09
Pg_Root4090_c0_seq1	Calmodulin IPR011992 EF-Hand type	3.59E-09
Pg_Root4092_c0_seq1	Unknown Protein	7.53E-27
Pg_Root4106_c0_seq1	UDP-glucosyltransferase IPR002213 UDP-glucuronosyl_UDP-glucosyltransferase	6.02E-09
Pg_Root4112_c0_seq1	Protein disulfide isomerase L-2 IPR005792 Protein disulphide isomerase	5.32E-21
Pg_Root4114_c0_seq1	Pirin IPR012093 Pirin	2.31E-07
Pg_Root4130_c0_seq1	40S ribosomal protein S26 IPR000892 Ribosomal protein S26e	3.77E-36
Pg_Root4196_c0_seq1	Gag-pol polyprotein IPR013103 Reverse transcriptase, RNA-dependent DNA polymerase	7.34E-20
Pg_Root4218_c0_seq1	Cytochrome P450	4.39E-34
Pg_Root4230_c0_seq1	Gag-Pol polyprotein IPR013103 Reverse transcriptase, RNA-dependent DNA polymerase	3.28E-14
Pg_Root4270_c0_seq1	Sulfate adenylyltransferase IPR002650 ATP-sulfurylase	1.96E-39
Pg_Root4270_c1_seq1	Sulfate adenylyltransferase IPR002650 ATP-sulfurylase	9.23E-44
Pg_Root4308_c0_seq1	60S ribosomal protein L35 IPR001854 Ribosomal protein L29	2.81E-10
Pg_Root4315_c0_seq1	Genomic DNA chromosome 3 TAC clone K7P8 IPR011205 Uncharacterized conserved protein UCP015417, vWA	8.12E-136
Pg_Root4337_c0_seq1	Pol polyprotein	1.49E-10
Pg_Root4339_c0_seq1	Exocyst complex protein EXO70 IPR004140 Exo70 exocyst complex subunit	1.48E-118
Pg_Root4355_c0_seq1	Peptide transporter-like protein IPR000109 TGF-beta receptor, type I_II extracellular region	2.80E-47
Pg_Root4397_c0_seq1	Gamma-glutamyl hydrolase 2 IPR015527 Peptidase C26, gamma-glutamyl hydrolase	7.06E-08
Pg_Root4403_c0_seq1	CDC45 (Cell division cycle 45)-like protein IPR003874 CDC45-like protein	8.44E-21
Pg_Root4407_c0_seq1	50S ribosomal protein L14 IPR000218 Ribosomal protein L14b_L23e	6.95E-73
Pg_Root4409_c0_seq1	TPD1	1.82E-65
Pg_Root4416_c0_seq1	Elongation factor-like protein IPR014038 Translation elongation factor EF1B, beta and delta chains, guanine nucleotide exchange	1.67E-08
Pg_Root4445_c0_seq2	Unknown Protein IPR010605 Protein of unknown function DUF1191	2.48E-32
Pg_Root4447_c0_seq1	50S ribosomal protein L14 chloroplastic IPR005745 Ribosomal protein L14, bacterial-type	4.44E-21
Pg_Root4453_c0_seq1	Leucine Rich Repeat family protein expressed IPR001810 Cyclin-like F-box	4.08E-24
Pg_Root4500_c0_seq1	Auxin-repressed protein IPR008406 Dormancyauxin associated	4.00E-10
Pg_Root4502_c0_seq1	H_ACA ribonucleoprotein complex subunit 1-like protein 1 IPR007504 Gar1 protein RNA-binding region	2.43E-09
Pg_Root4504_c0_seq2	Mitochondrial ATP synthase	5.71E-30
Pg_Root4543_c0_seq1	Sucrose phosphate synthase IPR012819 Sucrose phosphate synthase, plant	5.91E-28
Pg_Root4681_c0_seq1	60S ribosomal protein L5-1 IPR005485 Ribosomal protein L5, eukaryotic	1.09E-50
Pg_Root4696_c0_seq1	Inosine-5_apos-monophosphate dehydrogenase IPR000644 Cystathionine beta-synthase, core	5.14E-19
Pg_Root4700_c0_seq1	Receptor like protein kinase IPR001220 Legume lectin, beta chain	1.25E-09
Pg_Root4709_c0_seq1	1-aminocyclopropane-1-carboxylate synthase IPR004839 Aminotransferase, class I and II	3.60E-39
Pg_Root4741_c0_seq1	Ribosomal protein L12 IPR000911 Ribosomal protein L11	1.61E-36
Pg_Root4749_c0_seq1	60S ribosomal protein L4_L1 IPR002136 Ribosomal protein L4_L1e	4.34E-90
Pg_Root4777_c1_seq1	Rubredoxin family protein4 protein	7.70E-30
Pg_Root4787_c0_seq2	Subtilisin-like protease IPR015500 Peptidase S8, subtilisin-related	4.49E-80
Pg_Root4794_c0_seq1	Unknown Protein	8.82E-18
Pg_Root4798_c0_seq1	Pol polyprotein	3.40E-07
Pg_Root4901_c0_seq1	Rho-related GTP-binding protein RhoC IPR003578 Ras small GTPase, Rho type	9.65E-43
Pg_Root4921_c0_seq1	60s acidic ribosomal protein P1 IPR001813 Ribosomal protein 60S	5.56E-18
Pg_Root4923_c0_seq2	26S protease regulatory subunit 7 homolog A IPR003959 ATPase, AAA-type, core	5.25E-23
Pg_Root4932_c0_seq2	Elongation factor EF-2 IPR000795 Protein synthesis factor, GTP-binding	1.48E-62
Pg_Root4946_c0_seq1	Pol polyprotein	1.37E-14
Pg_Root4957_c0_seq1	26S protease regulatory subunit 6B homolog IPR005938 ATPase, AAA-type, CDC48	3.34E-48
Pg_Root4971_c0_seq1	Aquaporin IPR012269 Aquaporin	3.61E-26
Pg_Root4986_c0_seq1	Zinc finger family protein IPR007087 Zinc finger, C2H2-type	6.05E-11
Pg_Root4990_c0_seq1	Peroxisomal membrane protein 11-1 IPR008733 Peroxisomal biogenesis factor 11	9.97E-40
Pg_Root4990_c1_seq1	Peroxisomal membrane protein 11-1 IPR008733 Peroxisomal biogenesis factor 11	9.39E-88
Pg_Root5002_c0_seq1	Os01g0611000 protein (Fragment) IPR006946 Protein of unknown function DUF642	1.63E-25
Pg_Root5035_c1_seq1	2-oxoglutarate_malate translocator-like protein IPR001898 Sodium_sulphate symporter	1.05E-38
Pg_Root5081_c0_seq1	40S ribosomal protein S8 IPR001047 Ribosomal protein S8e	2.09E-21
Pg_Root5081_c1_seq1	40S ribosomal protein S8 IPR001047 Ribosomal protein S8e	1.97E-24
Pg_Root5090_c0_seq1	LRR receptor-like serine_threonine-protein kinase FEI 1 IPR013103 Reverse transcriptase, RNA-dependent DNA polymerase	4.98E-06
Pg_Root5105_c1_seq1	Calmodulin-2 IPR011992 EF-Hand type	3.09E-25
Pg_Root5119_c0_seq1	Elongation factor 1-alpha IPR004539 Translation elongation factor EF1A, eukaryotic and archaeal IPR000795 Protein synthesis factor, GTP-binding	3.30E-45
Pg_Root5134_c0_seq1	Elongation factor 1-alpha IPR004539 Translation elongation factor EF1A, eukaryotic and archaeal	1.87E-21
Pg_Root5141_c0_seq1	Synaptotagmin IPR018029 C2 membrane targeting protein	9.91E-08
Pg_Root5152_c0_seq1	NAC-domain protein protein	5.37E-65
Pg_Root5162_c0_seq1	S-adenosylmethionine synthase IPR002133 S-adenosylmethionine synthetase	1.24E-29
Pg_Root5164_c0_seq1	DNA-directed RNA polymerase subunit beta_apos_apos IPR007083 RNA polymerase Rpb1, domain 4	7.87E-08
Pg_Root5166_c0_seq1	TPR repeat protein IPR011990 Tetratricopeptide-like helical	4.17E-18
Pg_Root5166_c1_seq1	TPR repeat protein IPR011990 Tetratricopeptide-like helical	6.97E-11
Pg_Root5181_c0_seq1	Dehydration-responsive family protein-like IPR004159 Protein of unknown function DUF248, methyltransferase putative	7.00E-32
Pg_Root5211_c0_seq1	GDSL esterase_lipase At5g33370 IPR001087 Lipase, GDSL	1.53E-57
Pg_Root5220_c0_seq1	Gamma-glutamyl phosphate reductase IPR005766 Delta l-pyrroline-5-carboxylate synthetase	1.88E-35
Pg_Root5220_c0_seq2	Gamma-glutamyl phosphate reductase IPR005766 Delta l-pyrroline-5-carboxylate synthetase	4.52E-26
Pg_Root5242_c0_seq1	Ethylene-responsive transcription factor 7 IPR001471 Pathogenesis-related transcriptional factor and ERF, DNA-binding	6.13E-16
Pg_Root5249_c0_seq1	Phosphoenolpyruvate carboxykinase IPR001272 Phosphoenolpyruvate carboxykinase, ATP-utilising	1.01E-42
Pg_Root5253_c0_seq2	Os06g0207500 protein (Fragment) IPR004253 Protein of unknown function DUF231, plant	1.76E-103
Pg_Root5264_c0_seq1	Transposon Ty1-BL Gag-Pol polyprotein IPR001584 Integrase, catalytic core	3.43E-14
Pg_Root5265_c0_seq2	DNA-directed RNA polymerase IPR007121 RNA polymerase, beta subunit, conserved site IPR007120 DNA-directed RNA polymerase, subunit 2, domain 6 IPR015712 DNA-directed RNA polymerase, subunit 2	0
Pg_Root5311_c0_seq1	RNA-dependent RNA polymerase IPR008686 RNA-dependent RNA polymerase, mitoviral	5.58E-17
Pg_Root5381_c0_seq1	Unknown Protein	1.85E-17
Pg_Root5398_c0_seq1	Unknown Protein	2.99E-26
Pg_Root5424_c0_seq1	GRAS family transcription factor (Fragment) IPR005202 GRAS transcription factor	1.52E-13
Pg_Root5435_c0_seq1	LRR receptor-like serine_threonine-protein kinase, RLP	3.42E-57
Pg_Root5466_c0_seq1	Elongation factor G IPR004540 Translation elongation factor EFG_EF2	7.04E-22
Pg_Root5491_c0_seq1	Photosystem II CP43 chlorophyll apoprotein IPR000932 Photosystem antenna protein-like	1.84E-07
Pg_Root5524_c0_seq1	BHLH transcription factor-like IPR011598 Helix-loop-helix DNA-binding	1.28E-19
Pg_Root5568_c0_seq1	Pol polyprotein IPR001584 Integrase, catalytic core	1.27E-24
Pg_Root5575_c0_seq1	Stearoyl-CoA 9-desaturase IPR015876 Fatty acid desaturase, type 1, core	1.39E-24
Pg_Root5594_c0_seq1	30S ribosomal protein S12 IPR005679 Ribosomal protein S12, bacterial-type	8.73E-20
Pg_Root5603_c0_seq1	50S ribosomal protein L15 IPR005749 Ribosomal protein L15, bacterial-type	3.67E-66
Pg_Root5619_c0_seq1	Retrovirus-related Pol polyprotein from type-1 retrotransposable element R2 (Fragment), related	2.58E-22
Pg_Root5636_c1_seq1	YTH domain family 2 (Predicted) IPR007275 YT521-B-like protein	7.46E-15
Pg_Root5642_c0_seq1	NADH ubiquinone oxidoreductase complex I intermediate-associated protein 30 IPR013857 NADH:ubiquinone oxidoreductase intermediate-associated protein 30	1.15E-47
Pg_Root5652_c0_seq1	Pyridoxamine 5_apos-phosphate oxidase-related FMN-binding IPR009002 FMN-binding split barrel, related	4.59E-50
Pg_Root5669_c0_seq1	Profilin IPR005455 Profilin, plant	1.51E-17
Pg_Root5678_c0_seq1	Heat shock protein 90 (Fragment) IPR003594 ATP-binding region, ATPase-like IPR001404 Heat shock protein Hsp90	1.13E-24
Pg_Root5681_c0_seq1	Ribosomal protein L3-like IPR000597 Ribosomal protein L3	2.53E-32
Pg_Root5694_c0_seq1	Zinc finger protein 593 (Fragment) IPR003604 Zinc finger, U1-type	3.32E-07
Pg_Root5698_c0_seq2	Ribosomal protein IPR002143 Ribosomal protein L1	7.58E-18
Pg_Root5722_c0_seq1	Inorganic pyrophosphatase family protein IPR008162 Inorganic pyrophosphatase	1.15E-24
Pg_Root5741_c0_seq1	MAPprotein kinase-like protein IPR017946 PLC-like phosphodiesterase, TIM beta_alpha-barrel domain	7.23E-67
Pg_Root5746_c0_seq1	Ras-related protein Rab-1A IPR003579 Ras small GTPase, Rab type	1.33E-55
Pg_Root5781_c0_seq1	Serine_threonine-protein phosphatase-tetraphosphatase	2.26E-46
Pg_Root5785_c0_seq1	30S ribosomal protein S5 IPR005711 Ribosomal protein S5, eukaryotic_archaeal	1.02E-37
Pg_Root5791_c0_seq1	F-box family protein	2.91E-21
Pg_Root5803_c0_seq1	RNA-dependent RNA polymerase IPR007855 RNA-dependent RNA polymerase, eukaryotic-type	1.58E-27
Pg_Root5807_c0_seq1	Tubulin beta chain IPR002453 Beta tubulin	1.89E-26
Pg_Root5840_c0_seq1	Pre-mRNA processing ribonucleoprotein binding region-containing protein IPR019175 Prp31 C-terminal	3.97E-21
Pg_Root5845_c0_seq1	Unknown Protein	2.11E-16
Pg_Root5847_c0_seq1	Organic anion transporter IPR004853 Protein of unknown function DUF250	4.71E-12
Pg_Root5848_c0_seq1	Calmodulin-2 IPR011992 EF-Hand type	3.38E-09
Pg_Root5848_c1_seq1	Calmodulin-2 IPR011992 EF-Hand type	1.38E-13
Pg_Root5849_c0_seq1	Pol polyprotein	2.38E-45
Pg_Root5869_c0_seq1	Calcium-transporting ATPase 1 IPR006408 ATPase, P-type, calcium-transporting, PMCA-type	8.75E-58
Pg_Root5890_c0_seq1	Lipase-like protein IPR002921 Lipase, class 3	3.92E-35
Pg_Root5891_c0_seq1	40S ribosomal protein S7-like protein IPR000554 Ribosomal protein S7e	5.52E-23
Pg_Root5919_c0_seq1	Nitrate transporter IPR016196 Major facilitator superfamily, general substrate transporter	4.62E-98
Pg_Root5948_c0_seq1	RNA polymerase sigma-70 factor IPR016262 RNA polymerase sigma factor, SigB_SigC_SigD, plastid	4.52E-09
Pg_Root5954_c0_seq1	Cysteine synthase IPR005859 Cysteine synthase A	2.69E-38
Pg_Root5954_c1_seq1	Cysteine synthase IPR005859 Cysteine synthase A	3.60E-32
Pg_Root5958_c0_seq1	ATP dependent RNA helicase IPR011545 DNA_RNA helicase, DEAD_DEAH box type, N-terminal	8.20E-46
Pg_Root5977_c0_seq1	Matrix metalloproteinase IPR002477 Peptidoglycan binding-like	3.99E-65
Pg_Root6000_c0_seq2	Ferritin IPR001519 Ferritin, N-terminal	6.79E-33
Pg_Root6016_c0_seq1	Polyadenylate-binding protein 2 IPR006515 Polyadenylate binding protein, human types 1, 2, 3, 4	7.58E-42
Pg_Root6029_c0_seq1	Unknown Protein	3.07E-07
Pg_Root6033_c0_seq1	Decarboxylase family protein IPR002129 Pyridoxal phosphate-dependent decarboxylase	7.04E-44
Pg_Root6038_c0_seq1	WPP domain-interacting tail-anchored protein 1	5.98E-09
Pg_Root6073_c0_seq1	Beta-galactosidase IPR001944 Glycoside hydrolase, family 35	6.97E-27
Pg_Root6075_c0_seq1	Polyadenylate-binding protein 1-like IPR000504 RNA recognition motif, RNP-1	3.49E-12
Pg_Root6126_c0_seq1	Ribosomal protein S27 IPR000592 Ribosomal protein S27e	4.33E-12
Pg_Root6131_c0_seq1	Transcription factor IPR011598 Helix-loop-helix DNA-binding	1.45E-43
Pg_Root6202_c0_seq1	Charged multivesicular body protein 4b IPR005024 Snf7	1.18E-15
Pg_Root6223_c0_seq1	Elongation factor G IPR004540 Translation elongation factor EFG_EF2	6.96E-166
Pg_Root6246_c0_seq1	2,5-dichloro-2,5-cyclohexadiene-1,4-diol dehydrogenase IPR002347 Glucose_ribitol dehydrogenase	2.65E-32
Pg_Root6253_c0_seq1	Ribulose bisphosphate carboxylase small chain IPR000894 Ribulose bisphosphate carboxylase, small chain	2.07E-20
Pg_Root6271_c0_seq1	RNA polymerase sigma factor IPR013325 RNA polymerase sigma factor, region 2	7.28E-08
Pg_Root6283_c0_seq1	Ubiquitin IPR019956 Ubiquitin subgroup	2.27E-09
Pg_Root6296_c0_seq1	50S ribosomal protein L28 IPR001383 Ribosomal protein L28	1.69E-12
Pg_Root6313_c0_seq1	Ribosomal protein S27 IPR000592 Ribosomal protein S27e	6.93E-34
Pg_Root6318_c0_seq1	30S ribosomal protein S19 IPR005713 Ribosomal protein S15, eukaryotic_archaeal	2.06E-41
Pg_Root6392_c0_seq1	Zinc finger CCHC-type	2.94E-08
Pg_Root6418_c0_seq3	30S ribosomal protein S12 IPR005679 Ribosomal protein S12, bacterial-type	1.31E-13
Pg_Root6419_c0_seq2	Ribosomal protein L15 IPR000439 Ribosomal protein L15e	1.59E-23
Pg_Root6448_c0_seq1	Transposon Ty1-A Gag-Pol polyprotein IPR013103 Reverse transcriptase, RNA-dependent DNA polymerase	5.80E-32
Pg_Root6452_c0_seq1	Uncharacterized ABC transporter ATP-binding protein_permease C9B6.09c IPR001140 ABC transporter, transmembrane region	2.44E-07
Pg_Root6474_c0_seq1	Macrolide export ATP-binding_permease protein MacB IPR003439 ABC transporter-like	1.24E-13
Pg_Root6500_c0_seq1	cDNA clone J023065D24 full insert sequence IPR012870 Protein of unknown function DUF1666	7.27E-31
Pg_Root6526_c0_seq1	Monodehydroascorbate reductase (NADH)-like protein IPR013027 FAD-dependent pyridine nucleotide-disulphide oxidoreductase	1.91E-15
Pg_Root6527_c0_seq1	Pol polyprotein	1.34E-32
Pg_Root6531_c0_seq1	Glutamyl-tRNA(Gln) amidotransferase subunit A IPR000120 Amidase signature enzyme	5.96E-18
Pg_Root6567_c0_seq1	Myb family transcription factor-like IPR006447 Myb-like DNA-binding region, SHAQKYF class	2.54E-13
Pg_Root6579_c0_seq1	40S ribosomal protein S12 IPR000530 Ribosomal protein S12e	1.40E-37
Pg_Root6594_c1_seq1	Chlorophyll synthase IPR011799 Chlorophyll synthase, ChlG	1.88E-21
Pg_Root6640_c0_seq1	Genomic DNA chromosome 5 P1 clone MUK11	7.19E-43
Pg_Root6689_c0_seq1	Homogentisate phytyltransferase IPR000537 UbiA prenyltransferase	5.89E-71
Pg_Root6748_c0_seq1	Gibberellin-regulated family protein IPR003854 Gibberellin regulated protein	6.34E-33
Pg_Root6748_c0_seq2	Gibberellin-regulated family protein IPR003854 Gibberellin regulated protein	1.02E-31
Pg_Root6749_c0_seq1	Protein TIFY 5A IPR018467 CCT domain-like	3.54E-23
Pg_Root6757_c0_seq1	Methylmalonate-semialdehyde dehydrogenase IPR010061 Methylmalonate-semialdehyde dehydrogenase IPR015590 Aldehyde dehydrogenase	5.84E-21
Pg_Root6783_c0_seq1	Legumin 11S-globulin IPR014710 RmlC-like jelly roll fold	3.19E-114
Pg_Root6801_c0_seq1	Receptor like kinase, RLK	6.50E-71
Pg_Root6838_c0_seq1	Interferon-induced GTP-binding protein Mx (Fragment) IPR015577 Interferon-induced Mx protein	8.04E-26
Pg_Root6851_c0_seq1	N-myc downstream regulated (Fragment) IPR015511 Pollen specific protein SF21	7.24E-06
Pg_Root6919_c0_seq1	Unknown Protein	2.50E-09
Pg_Root6926_c0_seq1	Serine carboxypeptidase S28 family protein IPR008758 Peptidase S28	7.39E-08
Pg_Root6948_c0_seq1	Cytochrome P450	3.33E-19
Pg_Root6958_c0_seq1	50S ribosomal protein L11 IPR006519 Ribosomal protein L11, bacterial-type	6.75E-35
Pg_Root6962_c0_seq1	Cyclin A1 IPR015453 G2_mitotic-specific cyclin A	5.04E-11
Pg_Root6997_c0_seq1	FAD-binding domain-containing protein IPR006094 FAD linked oxidase, N-terminal	4.25E-33
Pg_Root7018_c0_seq1	Histone H3 IPR000164 Histone H3	1.34E-44
Pg_Root7025_c0_seq1	30S ribosomal protein S16 IPR000307 Ribosomal protein S16	1.17E-17
Pg_Root7040_c0_seq1	Lipid A export ATP-binding_permease protein msbA IPR003439 ABC transporter-like	7.93E-34
Pg_Root7059_c1_seq1	Caffeoyl CoA 3-O-methyltransferase IPR002935 O-methyltransferase, family 3	3.59E-57
Pg_Root7065_c0_seq1	Oligopeptidase (Protease II) IPR002470 Peptidase S9A, prolyl oligopeptidase	3.33E-60
Pg_Root7074_c0_seq1	Glycine-rich RNA-binding protein IPR015465 RNA recognition motif, glycine rich protein	8.86E-19
Pg_Root7075_c0_seq2	MADS-box transcription factor AGAMOUS IPR002100 Transcription factor, MADS-box IPR002487 Transcription factor, K-box	1.56E-29
Pg_Root7106_c0_seq1	40S ribosomal protein S19-like IPR001266 Ribosomal protein S19e	5.03E-52
Pg_Root7106_c0_seq2	40S ribosomal protein S19-like IPR001266 Ribosomal protein S19e	2.83E-45
Pg_Root7108_c0_seq1	Heme-binding protein 2 IPR006917 SOUL haem-binding protein	5.83E-14
Pg_Root7108_c1_seq1	Heme-binding protein 2 IPR006917 SOUL haem-binding protein	6.25E-57
Pg_Root7117_c0_seq1	Plant-specific domain TIGR01568 family protein IPR006458 Protein of unknown function DUF623, plant	1.40E-41
Pg_Root7148_c0_seq1	ATP synthase subunit alpha IPR005294 ATPase, F1 complex, alpha subunit	1.54E-23
Pg_Root7161_c0_seq1	Wd-repeat protein IPR020472 G-protein beta WD-40 repeat, region	3.07E-13
Pg_Root7167_c0_seq1	Transposon Ty1-A Gag-Pol polyprotein IPR013103 Reverse transcriptase, RNA-dependent DNA polymerase	3.85E-26
Pg_Root7171_c0_seq1	ATP synthase subunit beta IPR005722 ATPase, F1 complex, beta subunit	4.02E-27
Pg_Root7181_c0_seq1	Ubiquitin IPR019956 Ubiquitin subgroup	2.98E-22
Pg_Root7274_c0_seq1	Serpin (Serine protease inhibitor) IPR015554 Protease inhibitor I4, serpin, plant	9.99E-29
Pg_Root7274_c1_seq1	Serpin (Serine protease inhibitor) IPR015554 Protease inhibitor I4, serpin, plant	2.42E-23
Pg_Root7297_c0_seq2	Phototropic-responsive NPH3 family protein IPR004249 NPH3	4.09E-161
Pg_Root7347_c0_seq1	Interferon-induced GTP-binding protein Mx (Fragment) IPR015577 Interferon-induced Mx protein	5.06E-150
Pg_Root7366_c0_seq1	Gibberellin 2-beta-dioxygenase 7 IPR005123 Oxoglutarate and iron-dependent oxygenase	5.57E-64
Pg_Root7398_c0_seq1	Transposon Ty1-A Gag-Pol polyprotein IPR013103 Reverse transcriptase, RNA-dependent DNA polymerase	1.25E-62
Pg_Root7419_c0_seq1	GDSL esterase_lipase At1g29670 IPR001087 Lipase, GDSL	8.54E-77
Pg_Root7429_c0_seq1	Peroxiredoxin IPR000866 Alkyl hydroperoxide reductase_ Thiol specific antioxidant_ Mal allergen	3.34E-24
Pg_Root7437_c0_seq1	Hydrolase alpha_beta fold family protein IPR007130 Diacylglycerol acyltransferase	1.35E-23
Pg_Root7437_c1_seq1	Hydrolase alpha_beta fold family protein IPR007130 Diacylglycerol acyltransferase	1.32E-38
Pg_Root7460_c0_seq1	PHD finger family protein _ methyl-CpG binding domain-containing protein (ISS) IPR019787 Zinc finger, PHD-finger	6.66E-12
Pg_Root7475_c0_seq1	ADP ATP carrier protein IPR004667 ADP_ATP carrier protein	7.05E-24
Pg_Root7490_c0_seq1	Ribosomal protein PSRP-3_Ycf65 IPR006924 Ribosomal protein, PSRP-3_Ycf65	1.11E-07
Pg_Root7533_c0_seq1	Beta-D-glucosidase IPR001764 Glycoside hydrolase, family 3, N-terminal	1.42E-58
Pg_Root7536_c0_seq1	60S ribosomal protein L21-like protein IPR001147 Ribosomal protein L21e	1.90E-42
Pg_Root7552_c0_seq1	Adenosylhomocysteinase IPR000043 S-adenosyl-L-homocysteine hydrolase	7.59E-59
Pg_Root7589_c0_seq1	Blue copper protein IPR008972 Cupredoxin	1.80E-37
Pg_Root7618_c0_seq1	Protein SUPPRESSOR OF GENE SILENCING 3	3.14E-20
Pg_Root7622_c0_seq1	40S ribosomal protein S1 IPR001593 Ribosomal protein S3Ae	1.10E-45
Pg_Root7624_c0_seq1	Cysteine and glycine-rich protein 3 IPR001781 Zinc finger, LIM-type	1.74E-12
Pg_Root7640_c0_seq1	Mitochondrial ADP_ATP carrier proteins IPR002113 Adenine nucleotide translocator 1	4.10E-29
Pg_Root7660_c0_seq1	Cathepsin B-like cysteine proteinase IPR013128 Peptidase C1A, papain	2.64E-15
Pg_Root7703_c0_seq1	Actin-depolymerizing factor IPR002108 Actin-binding, cofilin_tropomyosin type	7.58E-35
Pg_Root7703_c0_seq2	Actin-depolymerizing factor IPR002108 Actin-binding, cofilin_tropomyosin type	1.10E-41
Pg_Root7711_c0_seq1	ADP-ribosylation factor-like protein IPR006688 ADP-ribosylation factor	7.80E-16
Pg_Root7713_c0_seq1	Menaquinone biosynthesis methyltransferase ubiE IPR013216 Methyltransferase type 11	1.27E-06
Pg_Root7721_c0_seq1	L-aspartate oxidase IPR005288 L-aspartate oxidase	1.20E-19
Pg_Root7722_c0_seq1	Exostosin-like IPR004263 Exostosin-like	2.16E-147
Pg_Root7748_c0_seq1	Armadillo_beta-catenin repeat family protein IPR011989 Armadillo-like helical	2.02E-76
Pg_Root7775_c0_seq1	Glutamate-gated kainate-type ion channel receptor subunit GluR5 IPR015683 Glutamate receptor-related	0
Pg_Root7786_c0_seq1	Cytochrome c IPR002327 Cytochrome c, class IA_ IB	2.07E-34
Pg_Root7807_c0_seq1	40S ribosomal protein S11 IPR000266 Ribosomal protein S17	6.44E-22
Pg_Root7813_c0_seq1	Choline dehydrogenase IPR012132 Glucose-methanol-choline oxidoreductase	5.98E-06
Pg_Root7838_c0_seq1	Polyribonucleotide nucleotidyltransferase IPR012162 Polyribonucleotide nucleotidyltransferase	1.06E-12
Pg_Root7901_c0_seq1	Magnesium and cobalt efflux protein corC IPR002550 Protein of unknown function DUF21	4.44E-36
Pg_Root7902_c0_seq1	Thioredoxin_protein disulfide isomerase IPR005788 Disulphide isomerase	3.20E-21
Pg_Root7907_c0_seq1	40S ribosomal protein S12 IPR000530 Ribosomal protein S12e	1.05E-26
Pg_Root7936_c0_seq1	RNA polymerase sigma-70 factor IPR016262 RNA polymerase sigma factor, SigB_SigC_SigD, plastid	6.59E-19
Pg_Root7947_c0_seq1	Elongation factor G IPR004540 Translation elongation factor EFG_EF2	1.84E-83
Pg_Root7949_c0_seq1	60S ribosomal protein L5-1 IPR005485 Ribosomal protein L5, eukaryotic	1.54E-98
Pg_Root7998_c0_seq1	Cytochrome P450	8.96E-30
Pg_Root8000_c0_seq1	60S ribosomal protein L29 IPR002673 Ribosomal protein L29e	4.60E-09
Pg_Root8013_c0_seq1	Histone H1 IPR005818 Histone H1_H5	3.56E-08
Pg_Root8024_c0_seq1	50S ribosomal protein L11 IPR006519 Ribosomal protein L11, bacterial-type	8.51E-34
Pg_Root8065_c0_seq1	Calcium dependent protein kinase 1 IPR002290 Serine_threonine protein kinase	5.94E-06
Pg_Root8079_c0_seq1	H-ATPase IPR006534 ATPase, P-type, plasma-membrane proton-efflux	3.93E-39
Pg_Root8090_c0_seq1	40S ribosomal protein S29 IPR001209 Ribosomal protein S14	6.93E-19
Pg_Root8117_c0_seq1	Lipase-like protein IPR002921 Lipase, class 3	1.62E-68
Pg_Root8146_c0_seq1	Eukaryotic translation initiation factor 3 subunit 6 IPR016650 Translation initiation factor 3, subunit 6, eukaryotic	1.65E-18
Pg_Root8148_c0_seq1	Phosphatidylinositol kinase IPR000403 Phosphatidylinositol 3- and 4-kinase, catalytic	2.56E-26
Pg_Root8151_c0_seq1	tRNA dimethylallyltransferase IPR002627 tRNA isopentenyltransferase	1.03E-57
Pg_Root8175_c0_seq1	TO62-3 (Fragment) IPR010471 Protein of unknown function DUF1068	1.32E-49
Pg_Root8184_c0_seq1	Calreticulin 2 calcium-binding protein IPR009169 Calreticulin	4.05E-59
Pg_Root8190_c0_seq1	FACT complex subunit SSRP1 IPR000969 Structure-specific recognition protein	2.48E-09
Pg_Root8219_c0_seq1	Syntaxin IPR010989 t-SNARE	6.76E-10
Pg_Root8228_c0_seq1	Cathepsin B-like cysteine proteinase IPR013128 Peptidase C1A, papain	8.61E-06
Pg_Root8234_c0_seq1	30S ribosomal protein S10-like IPR005731 Ribosomal protein S10, bacterial	2.39E-23
Pg_Root8245_c0_seq1	THO complex subunit 4 IPR012677 Nucleotide-binding, alpha-beta plait	3.66E-10
Pg_Root8280_c0_seq1	chaperonin IPR001844 Chaperonin Cpn60	4.48E-18
Pg_Root8349_c0_seq1	Acyl ACP-thioesterase IPR002864 Acyl-ACP thioesterase	4.29E-27
Pg_Root8407_c0_seq1	Eukaryotic translation initiation factor 3 subunit 4 IPR012677 Nucleotide-binding, alpha-beta plait	9.49E-11
Pg_Root8412_c0_seq1	Transcription initiation factor IIE subunit beta IPR017935 Transcription factor TFIIE beta subunit-like, DNA-binding	1.11E-08
Pg_Root8423_c0_seq1	Aldose 1-epimerase-like protein IPR015443 Aldose-1-epimerase	2.44E-74
Pg_Root8475_c0_seq1	Syt1 synaptotagmin Ca2+-dependent lipid-binding protein putati (IC) IPR018029 C2 membrane targeting protein	4.81E-06
Pg_Root8499_c0_seq1	50S ribosomal protein L5 IPR002132 Ribosomal protein L5	3.20E-39
Pg_Root8500_c0_seq1	GDSL esterase_lipase 7 IPR001087 Lipase, GDSL	2.97E-116
Pg_Root8508_c0_seq1	Ubiquitin ligase IPR006575 RWD	1.50E-06
Pg_Root8521_c0_seq1	Receptor expression enhancing protein 5 IPR004345 TB2_DP1 and HVA22 related protein	2.02E-09
Pg_Root8530_c0_seq1	Glutamate-gated kainate-type ion channel receptor subunit GluR5 IPR017103 Ionotropic glutamate-like receptor, plant	2.47E-16
Pg_Root8531_c0_seq1	NADH-ubiquinone oxidoreductase chain 6 (Fragment) IPR001457 NADH:ubiquinone_plastoquinone oxidoreductase, chain 6	4.12E-07
Pg_Root8614_c0_seq1	Arginine_serine-rich splicing factor IPR000504 RNA recognition motif, RNP-1	6.44E-11
Pg_Root8635_c0_seq1	Ribosomal protein L18 IPR000039 Ribosomal protein L18e	9.30E-21
Pg_Root8656_c0_seq1	COPII coat assembly protein sec16	3.68E-34
Pg_Root8756_c0_seq1	40S ribosomal protein S6 IPR014401 Ribosomal protein S6, eukaryotic	1.41E-07
Pg_Root8837_c0_seq1	Thymidine kinase IPR001267 Thymidine kinase	9.51E-20
Pg_Root8852_c0_seq1	3-isopropylmalate dehydratase large subunit 2 IPR011826 Homoaconitase_3-isopropylmalate dehydratase, large subunit, prokaryotic	2.51E-36
Pg_Root8894_c0_seq1	ABC transporter G family member 31 IPR013525 ABC-2 type transporter	1.34E-33
Pg_Root8905_c0_seq1	Serine_threonine kinase 25 IPR002290 Serine_threonine protein kinase	4.85E-16
Pg_Root8942_c0_seq1	Cbs domain containing protein expressed (Fragment) IPR002550 Protein of unknown function DUF21	8.32E-09
Pg_Root8956_c0_seq1	Eukaryotic translation initiation factor 3 subunit 8-like protein IPR008905 Eukaryotic translation initiation factor 3 subunit 8, N-terminal	8.43E-31
Pg_Root8985_c0_seq1	Ribosomal protein L3 IPR019926 Ribosomal protein L3, conserved site IPR000597 Ribosomal protein L3	3.10E-65
Pg_Root9015_c0_seq1	ATP-dependent Clp protease adaptor protein ClpS containing protein IPR003769 Adaptor protein ClpS, core	2.08E-06
Pg_Root9019_c0_seq1	Ribosomal protein L15 IPR000439 Ribosomal protein L15e	2.49E-44
Pg_Root9036_c0_seq1	40S ribosomal protein SA IPR005707 Ribosomal protein S2, eukaryotic_archaeal	1.79E-35
Pg_Root9049_c0_seq1	Carbonic anhydrase family protein IPR018340 Carbonic anhydrase, CAH1-like	1.20E-29
Pg_Root9080_c0_seq1	Protein disulfide isomerase L-2 IPR005792 Protein disulphide isomerase	4.00E-17
Pg_Root9118_c0_seq1	ATP-binding cassette protein IPR003439 ABC transporter-like	3.37E-32
Pg_Root9128_c0_seq1	Heat shock protein 90 (Fragment) IPR003594 ATP-binding region, ATPase-like IPR001404 Heat shock protein Hsp90	1.12E-25
Pg_Root9180_c0_seq1	Cold shock protein-1 IPR002059 Cold-shock protein, DNA-binding	1.82E-11
Pg_Root9185_c0_seq1	MADS-box transcription factor IPR002100 Transcription factor, MADS-box	6.70E-27
Pg_Root9249_c0_seq1	Cytochrome c oxidase subunit 3 IPR000298 Cytochrome c oxidase, subunit III	3.06E-13
Pg_Root9281_c0_seq1	Protein disulfide isomerase IPR005792 Protein disulphide isomerase	1.27E-06
Pg_Root9293_c0_seq1	Peptidyl-prolyl cis-trans isomerase IPR002130 Peptidyl-prolyl cis-trans isomerase, cyclophilin-type	8.91E-29
Pg_Root9444_c0_seq1	30S ribosomal protein S12 IPR005680 Ribosomal protein S23, eukaryotic_archaeal	9.89E-72
Pg_Root9470_c0_seq1	Zinc finger family protein IPR007087 Zinc finger, C2H2-type	5.53E-23
Pg_Root9475_c0_seq1	Branched-chain-amino-acid aminotransferase IPR005786 Branched-chain amino acid aminotransferase II	3.38E-18
Pg_Root9484_c0_seq1	40S ribosomal protein S25-1 IPR004977 Ribosomal protein S25	3.11E-10
Pg_Root9525_c0_seq1	Omega-3 fatty acid desaturase IPR005804 Fatty acid desaturase, type 1	8.49E-31
Pg_Root9529_c0_seq1	Phospholipase D IPR011402 Phospholipase D, plant	5.49E-49
Pg_Root9541_c0_seq1	60S ribosomal protein L13 IPR001380 Ribosomal protein L13e	6.94E-28
Pg_Root9552_c0_seq1	Receptor-like kinase IPR002290 Serine_threonine protein kinase	2.79E-37
Pg_Root9571_c0_seq1	60S ribosomal protein L34 IPR008195 Ribosomal protein L34e	3.04E-39
Pg_Root9576_c0_seq1	Aspartic proteinase IPR001461 Peptidase A1	5.43E-09
Pg_Root9606_c0_seq1	Laccase IPR017761 Laccase	8.66E-22
Pg_Root9617_c0_seq1	Pol polyprotein	6.79E-09
Pg_Root9681_c0_seq1	Pol polyprotein IPR001584 Integrase, catalytic core	2.76E-14
Pg_Root9682_c0_seq1	G protein alpha subunit 3 IPR002976 Plant G-protein, alpha subunit	3.28E-06
Pg_Root9693_c0_seq1	Major facilitator superfamily domain-containing protein 8 IPR004331 SPX, N-terminal	2.77E-176
Pg_Root9701_c0_seq1	Monooxygenase IPR000103 Pyridine nucleotide-disulphide oxidoreductase, class-II	2.82E-38
Pg_Root9767_c0_seq1	Ribosomal protein L3 IPR019926 Ribosomal protein L3, conserved site IPR000597 Ribosomal protein L3	1.42E-24
Pg_Root9803_c0_seq1	Pol polyprotein IPR001584 Integrase, catalytic core	1.21E-24
Pg_Root9845_c0_seq1	50S ribosomal protein L14 chloroplastic IPR005745 Ribosomal protein L14, bacterial-type	5.46E-17
Pg_Root9846_c0_seq1	Elongation factor 1-alpha IPR004539 Translation elongation factor EF1A, eukaryotic and archaeal	1.75E-41
Pg_Root9854_c0_seq1	Neutral ceramidase IPR006823 Neutral_alkaline nonlysosomal ceramidase	1.68E-66
Pg_Root9932_c0_seq1	CRABS CLAW (Fragment) IPR006780 YABBY protein	2.94E-07
Pg_Root9958_c0_seq1	Eukaryotic translation initiation factor 5A IPR019769 Translation elongation factor, IF5A, hypusine site	1.86E-29
Pg_Root9988_c0_seq1	Galactosyltransferase-like protein (Fragment) IPR004263 Exostosin-like	0
Pg_Root10035_c0_seq1	ADP-ribosylation factor 3 IPR006688 ADP-ribosylation factor	1.57E-10
Pg_Root10046_c0_seq1	Myosin heavy chain-like IPR008545 Protein of unknown function DUF827, plant	1.19E-06
Pg_Root10073_c0_seq1	Eukaryotic translation initiation factor 4 IPR016021 MIF4-like, type 1_2_3	1.23E-06
Pg_Root10079_c0_seq1	Nascent polypeptide-associated complex subunit beta IPR002715 Nascent polypeptide-associated complex NAC	9.43E-07
Pg_Root10086_c0_seq1	Elongation factor 1-gamma IPR001662 Translation elongation factor EF1B, gamma chain, conserved	5.41E-17
Pg_Root10098_c0_seq1	Cytochrome b IPR016175 Cytochrome b_b6	4.07E-10
Pg_Root10177_c0_seq2	Plasmid partition ParA protein IPR010775 Protein of unknown function DUF1365	6.16E-110
Pg_Root10184_c0_seq1	Elongation factor like protein IPR001841 Zinc finger, RING-type	1.06E-29
Pg_Root10201_c0_seq1	Sister chromatid cohesion protein PDS5 homolog A IPR002999 Tudor domain	8.90E-13
Pg_Root10211_c0_seq1	30S ribosomal protein S9 IPR000754 Ribosomal protein S9	2.91E-17
Pg_Root10233_c0_seq1	Blue copper protein IPR008972 Cupredoxin	5.73E-30
Pg_Root10251_c0_seq2	Transposon Ty1-A Gag-Pol polyprotein IPR013103 Reverse transcriptase, RNA-dependent DNA polymerase	4.29E-42
Pg_Root10253_c0_seq1	5-methyltetrahydropteroyltriglutamate--homocysteine methyltransferase IPR006276 5-methyltetrahydropteroyltriglutamate--homocysteine S-methyltransferase	1.97E-44
Pg_Root10276_c0_seq1	Pol polyprotein IPR001584 Integrase, catalytic core	1.00E-08
Pg_Root10320_c0_seq1	Elongation factor 1-gamma IPR001662 Translation elongation factor EF1B, gamma chain, conserved	1.73E-52
Pg_Root10328_c0_seq1	Skp1 IPR016897 E3 ubiquitin ligase, SCF complex, Skp subunit	1.52E-42
Pg_Root10338_c0_seq1	Laccase IPR017760 L-ascorbate oxidase, plants	8.07E-28
Pg_Root10339_c0_seq1	LRR receptor-like serine_threonine-protein kinase, RLP	1.33E-99
Pg_Root10365_c0_seq1	40S ribosomal protein S1 IPR001593 Ribosomal protein S3Ae	7.83E-45
Pg_Root10407_c0_seq1	30S ribosomal protein S3 chloroplastic IPR005704 Ribosomal protein S3, bacterial	5.65E-49
Pg_Root10462_c0_seq1	V-type proton ATPase 16 kDa proteolipid subunit c2 IPR011555 ATPase, V0 complex, proteolipid subunit C, eukaryotic	7.83E-11
Pg_Root10497_c0_seq1	Polycomb group ring finger 1 IPR018957 Zinc finger, C3HC4 RING-type	3.13E-43
Pg_Root10500_c0_seq1	Nucleic acid binding protein IPR014560 Uncharacterised conserved protein UCP030333, DNA_RNA-binding Alba-related	1.02E-17
Pg_Root10521_c0_seq1	WPP domain-interacting tail-anchored protein 1	4.24E-10
Pg_Root10562_c1_seq1	Cell cycle control protein IPR005045 Protein of unknown function DUF284, transmembrane eukaryotic	1.15E-32
Pg_Root10569_c0_seq1	Ras-related protein Rab-6A IPR015600 Rab6-related	2.14E-43
Pg_Root10578_c0_seq1	Calcineurin subunit B IPR011992 EF-Hand type	1.28E-31
Pg_Root10588_c0_seq1	Nbs-lrr, resistance protein	7.23E-07
Pg_Root10595_c0_seq1	50S ribosomal protein L28 IPR001383 Ribosomal protein L28	3.22E-13
Pg_Root10618_c0_seq1	ATP synthase subunit alpha IPR005294 ATPase, F1 complex, alpha subunit	3.76E-24
Pg_Root10630_c0_seq1	Pyrophosphate-energized proton pump IPR004131 Inorganic H+ pyrophosphatase	9.82E-84
Pg_Root10639_c0_seq1	heat shock protein IPR013126 Heat shock protein 70	3.44E-59
Pg_Root10641_c0_seq1	Macrolide export ATP-binding_permease protein MacB IPR003439 ABC transporter-like	1.25E-16
Pg_Root10643_c0_seq1	LRR receptor-like serine_threonine-protein kinase, RLP	6.13E-43
Pg_Root10660_c0_seq1	Cathepsin B-like cysteine proteinase 5 IPR013128 Peptidase C1A, papain	2.68E-19
Pg_Root10683_c0_seq1	Receptor like kinase, RLK	6.89E-13
Pg_Root10718_c0_seq1	40S ribosomal protein S21 IPR001931 Ribosomal protein S21e	6.57E-18
Pg_Root10728_c0_seq1	Stress-induced protein sti1-like protein IPR011990 Tetratricopeptide-like helical	9.55E-14
Pg_Root10742_c0_seq1	CER1 protein (Fragment) IPR006694 Fatty acid hydroxylase	2.47E-118
Pg_Root10777_c0_seq1	Universal stress protein family protein IPR006016 UspA	5.11E-20
Pg_Root10794_c0_seq1	Acyl carrier protein	3.82E-18
Pg_Root10805_c0_seq1	Cysteine desulfuration protein SufE IPR003808 Fe-S metabolism associated SufE	2.57E-43
Pg_Root10829_c0_seq1	Serine protease IPR015724 Serine endopeptidase DegP2	1.63E-12
Pg_Root10831_c0_seq1	Polygalacturonase IPR012334 Pectin lyase fold	1.29E-79
Pg_Root10834_c0_seq1	Peptide transporter-like protein IPR000109 TGF-beta receptor, type I_II extracellular region	1.16E-143
Pg_Root10843_c0_seq1	60S ribosomal protein L31 IPR000054 Ribosomal protein L31e	4.17E-37
Pg_Root10849_c0_seq1	S-adenosylmethionine synthase IPR002133 S-adenosylmethionine synthetase	0
Pg_Root10861_c0_seq1	Serine_threonine phosphatase family protein IPR015655 Protein phosphatase 2C	2.29E-10
Pg_Root10896_c0_seq1	Calmodulin 3 protein IPR011992 EF-Hand type	3.39E-08
Pg_Root10896_c1_seq1	Calmodulin IPR011992 EF-Hand type	1.43E-06
Pg_Root10906_c0_seq1	50S ribosomal protein L14 IPR000218 Ribosomal protein L14b_L23e	7.09E-66
Pg_Root10935_c0_seq1	Peroxisome biogenesis factor 13	4.82E-40
Pg_Root10946_c0_seq1	50S ribosomal protein L5 IPR002132 Ribosomal protein L5	1.01E-58
Pg_Root10972_c0_seq1	Peptidyl-prolyl cis-trans isomerase IPR002130 Peptidyl-prolyl cis-trans isomerase, cyclophilin-type	6.13E-14
Pg_Root11000_c0_seq1	MYB transcription factor IPR006447 Myb-like DNA-binding region, SHAQKYF class	1.71E-32
Pg_Root11001_c0_seq1	30S ribosomal protein S7 chloroplastic IPR005717 Ribosomal protein S7, bacterial-type	1.15E-40
Pg_Root11052_c0_seq1	Unknown Protein	4.75E-13
Pg_Root11075_c0_seq1	30S ribosomal protein S12 IPR005679 Ribosomal protein S12, bacterial-type	1.31E-25
Pg_Root11082_c0_seq1	Glutathione S-transferase IPR004046 Glutathione S-transferase, C-terminal	2.71E-23
Pg_Root11092_c0_seq1	60S ribosomal protein L5-1 IPR005485 Ribosomal protein L5, eukaryotic	4.04E-43
Pg_Root11141_c0_seq1	Homology to unknown gene IPR004274 NLI interacting factor	4.43E-47
Pg_Root11183_c0_seq1	Cytochrome P450 89A2 IPR002401 Cytochrome P450, E-class, group I	7.25E-35
Pg_Root11187_c0_seq1	Histone H3 IPR000164 Histone H3	2.69E-21
Pg_Root11196_c0_seq1	Adenylate kinase IPR006259 Adenylate kinase, subfamily	1.11E-09
Pg_Root11201_c0_seq1	Retrovirus-related Pol polyprotein from type-1 retrotransposable element R2 (Fragment), related	1.75E-08
Pg_Root11229_c0_seq1	ATP synthase subunit alpha IPR005294 ATPase, F1 complex, alpha subunit	2.80E-82
Pg_Root11234_c0_seq1	Ribonucleoside-diphosphate reductase IPR013346 Ribonucleoside-diphosphate reductase, alpha subunit	2.45E-36
Pg_Root11238_c0_seq1	Serine carboxypeptidase K10B2.2 IPR001563 Peptidase S10, serine carboxypeptidase	1.39E-48
Pg_Root11254_c0_seq1	Heat shock protein 90 IPR003594 ATP-binding region, ATPase-like IPR001404 Heat shock protein Hsp90	7.06E-63
Pg_Root11261_c0_seq2	Retrovirus-related Pol polyprotein from type-1 retrotransposable element R2 (Fragment), related	3.02E-37
Pg_Root11322_c0_seq1	S-adenosylmethionine synthase IPR002133 S-adenosylmethionine synthetase	5.12E-63
Pg_Root11329_c0_seq1	Jasmonate ZIM domain 2 IPR010399 Tify	1.69E-13
Pg_Root11352_c0_seq1	ATP synthase subunit alpha IPR005294 ATPase, F1 complex, alpha subunit	1.58E-68
Pg_Root11390_c0_seq1	(Dimethylallyl)adenosine tRNA methylthiotransferase miaBA37 modification enzyme MiaB	1.91E-35
Pg_Root11399_c0_seq1	N-acetyltransferase 10 IPR007807 Protein of unknown function DUF699, ATPase putative	3.80E-17
Pg_Root11436_c0_seq1	Cc-nbs-lrr, resistance protein	7.81E-69
Pg_Root11454_c1_seq1	Short-chain dehydrogenase_reductase SDR IPR002347 Glucose_ribitol dehydrogenase	5.49E-09
Pg_Root11458_c0_seq1	Cytochrome P450	1.01E-16
Pg_Root11474_c0_seq1	4-coumarate CoA ligase IPR000873 AMP-dependent synthetase and ligase	7.26E-16
Pg_Root11492_c0_seq1	Ethylene-responsive transcription factor 2 IPR001471 Pathogenesis-related transcriptional factor and ERF, DNA-binding	2.16E-24
Pg_Root11511_c0_seq1	GDP-mannose 4 6-dehydratase IPR006368 GDP-mannose 4,6-dehydratase	9.94E-37
Pg_Root11514_c0_seq1	MLO-like protein 3 IPR004326 Mlo-related protein	0
Pg_Root11517_c0_seq1	Os08g0119500 protein (Fragment) IPR013216 Methyltransferase type 11	6.41E-111
Pg_Root11519_c0_seq1	Ascorbate peroxidase IPR019793 Peroxidases heam-ligand binding site IPR019794 Peroxidase, active site IPR002016 Haem peroxidase, plant_fungal_bacterial	9.99E-08
Pg_Root11575_c1_seq1	Peptide transporter IPR000109 TGF-beta receptor, type I_II extracellular region	6.24E-61
Pg_Root11578_c0_seq1	HAT family dimerisation domain containing protein IPR008906 HAT dimerisation	1.29E-08
Pg_Root11579_c0_seq1	Cytochrome P450	3.02E-31
Pg_Root11583_c0_seq1	30S ribosomal protein S5 IPR005711 Ribosomal protein S5, eukaryotic_archaeal	2.58E-103
Pg_Root11597_c0_seq1	40S ribosomal protein SA IPR005707 Ribosomal protein S2, eukaryotic_archaeal	6.72E-53
Pg_Root11599_c0_seq1	L-threonine 3-dehydrogenase IPR002328 Alcohol dehydrogenase, zinc-containing, conserved site	3.73E-12
Pg_Root11621_c0_seq1	Malate dehydrogenase IPR010097 Malate dehydrogenase, NAD-dependent, eukaryotes and gamma proteobacteria	2.30E-104
Pg_Root11624_c0_seq1	UDP-glucosyltransferase IPR002213 UDP-glucuronosyl_UDP-glucosyltransferase	3.98E-68
Pg_Root11635_c0_seq1	Glutaredoxin family protein IPR012335 Thioredoxin fold	4.38E-109
Pg_Root11636_c0_seq1	heat shock protein IPR013126 Heat shock protein 70	8.46E-07
Pg_Root11644_c0_seq1	Mitochondrial ADP_ATP carrier proteins IPR002113 Adenine nucleotide translocator 1	1.66E-105
Pg_Root11664_c0_seq1	Fimbrin_plastin IPR016146 Calponin-homology	1.77E-36
Pg_Root11713_c0_seq1	60S ribosomal protein L13 IPR001380 Ribosomal protein L13e	1.91E-33
Pg_Root11735_c0_seq1	Aquaporin IPR012269 Aquaporin	1.99E-29
Pg_Root11769_c0_seq1	DUF599 family protein IPR006747 Protein of unknown function DUF599	2.75E-95
Pg_Root11771_c0_seq1	Peptidyl-prolyl cis-trans isomerase IPR001179 Peptidyl-prolyl cis-trans isomerase, FKBP-type	2.84E-27
Pg_Root11791_c0_seq1	Multidrug and toxin extrusion protein 1 IPR015521 MATE family transporter related protein	3.29E-50
Pg_Root11792_c0_seq1	Transposon Ty1-BR Gag-Pol polyprotein IPR001584 Integrase, catalytic core	2.82E-10
Pg_Root11833_c0_seq1	Guanine nucleotide-binding protein beta subunit-like protein IPR020472 G-protein beta WD-40 repeat, region	2.41E-36
Pg_Root11887_c0_seq1	Cysteine proteinase cathepsin F IPR013128 Peptidase C1A, papain	9.21E-17
Pg_Root11998_c0_seq1	Phosphoglucan water dikinase IPR013783 Immunoglobulin-like fold	8.01E-14
Pg_Root12031_c0_seq1	ATP-dependent Clp protease proteolytic subunit IPR018215 Peptidase S14, ClpP, active site	9.60E-17
Pg_Root12048_c0_seq1	Mitochondrial ADP_ATP carrier proteins IPR002113 Adenine nucleotide translocator 1	3.97E-23
Pg_Root12110_c0_seq1	Ribosomal protein L32 IPR018263 Ribosomal protein L32e, conserved site IPR001515 Ribosomal protein L32e	1.69E-33
Pg_Root12120_c0_seq1	Fructose-bisphosphate aldolase IPR000741 Fructose-bisphosphate aldolase, class-I	3.79E-22
Pg_Root12127_c0_seq1	Adenylate kinase-like protein IPR018962 Domain of unknown function DUF1995	2.62E-43
Pg_Root12134_c0_seq1	Transposon Ty1-A Gag-Pol polyprotein IPR013103 Reverse transcriptase, RNA-dependent DNA polymerase	3.28E-49
Pg_Root12159_c0_seq1	Histone deacetylase IPR003084 Histone deacetylase	5.60E-27
Pg_Root12188_c0_seq1	Phosphoglycerate mutase IPR002156 Ribonuclease H	2.79E-49
Pg_Root12253_c0_seq1	Acyl-coenzyme A oxidase IPR012258 Acyl-CoA oxidase	9.34E-31
Pg_Root12324_c0_seq1	Ethylene-responsive transcription factor ERF086 IPR001471 Pathogenesis-related transcriptional factor and ERF, DNA-binding	2.67E-12
Pg_Root12366_c0_seq1	Elongation factor 1-alpha IPR004539 Translation elongation factor EF1A, eukaryotic and archaeal	7.13E-17
Pg_Root12460_c0_seq1	Ribosome production factor 2 homolog IPR007109 Brix domain	2.41E-08
Pg_Root12530_c0_seq1	Retrovirus-related Pol polyprotein from transposon 17.6	4.65E-31
Pg_Root12560_c0_seq2	NAD(P)H-quinone oxidoreductase subunit L IPR019654 NADH dehydrogenase, transmembrane subunit NdhL	8.33E-40
Pg_Root12734_c0_seq1	Unknown Protein IPR007750 Protein of unknown function DUF674	3.87E-10
Pg_Root12760_c0_seq1	30S ribosomal protein S19 IPR005713 Ribosomal protein S15, eukaryotic_archaeal	9.46E-69
Pg_Root12799_c0_seq1	ATP-binding cassette protein IPR003439 ABC transporter-like	2.87E-29
Pg_Root12924_c0_seq1	Elongation factor beta-1 IPR014038 Translation elongation factor EF1B, beta and delta chains, guanine nucleotide exchange	6.16E-22
Pg_Root12943_c0_seq1	Glutamate dehydrogenase IPR014362 Glutamate dehydrogenase	3.16E-15
Pg_Root12971_c0_seq1	Ethylene responsive transcription factor 1a IPR001471 Pathogenesis-related transcriptional factor and ERF, DNA-binding	1.88E-12
Pg_Root13007_c0_seq1	Thioredoxin h1 IPR015467 Thioredoxin, core	4.38E-15
Pg_Root13036_c0_seq1	Serine-threonine protein phosphatase IPR004843 Metallophosphoesterase	2.21E-29
Pg_Root13083_c1_seq1	Pol polyprotein	9.20E-19
Pg_Root13095_c0_seq1	Wd-repeat protein IPR020472 G-protein beta WD-40 repeat, region	2.45E-12
Pg_Root13146_c0_seq1	60S acidic ribosomal protein P1 IPR001813 Ribosomal protein 60S	1.48E-14
Pg_Root13173_c0_seq1	Acyl-coenzyme A oxidase IPR012258 Acyl-CoA oxidase	5.43E-13
Pg_Root13262_c0_seq1	RING finger protein 13 IPR018957 Zinc finger, C3HC4 RING-type	1.54E-06
Pg_Root13272_c0_seq1	Heat shock protein 90 (Fragment) IPR003594 ATP-binding region, ATPase-like IPR001404 Heat shock protein Hsp90	1.18E-37
Pg_Root13372_c0_seq1	Cyanate hydratase IPR008076 Cyanase	1.59E-22
Pg_Root13455_c0_seq1	Mitochondrial ADP_ATP carrier proteins IPR002113 Adenine nucleotide translocator 1	9.16E-25
Pg_Root13558_c0_seq1	Protein disulfide isomerase L-2 IPR005792 Protein disulphide isomerase	1.23E-25
Pg_Root13582_c0_seq1	Retrovirus-related Pol polyprotein from type-1 retrotransposable element R2 (Fragment), related	7.15E-46
Pg_Root13703_c0_seq1	Acyl-CoA dehydrogenase IPR009100 Acyl-CoA dehydrogenase_oxidase, middle and N-terminal	2.09E-18
Pg_Root13769_c0_seq1	Peroxisomal multifunctional enzyme type 2 IPR002539 MaoC-like dehydratase	1.44E-17
Pg_Root13825_c0_seq1	Heat shock protein 90 (Fragment) IPR003594 ATP-binding region, ATPase-like IPR001404 Heat shock protein Hsp90	4.09E-20
Pg_Root13869_c0_seq1	Ras-like GTP-binding protein RHO IPR003578 Ras small GTPase, Rho type	2.46E-40
Pg_Root13879_c0_seq1	Allantoinase IPR017593 Allantoinase	1.13E-41
Pg_Root13903_c0_seq1	UDP-glucosyltransferase family 1 protein IPR002213 UDP-glucuronosyl_UDP-glucosyltransferase	1.15E-17
Pg_Root13932_c0_seq1	Pol polyprotein	4.70E-16
Pg_Root13960_c0_seq1	Serine_threonine protein phosphatase 2A 55 kDa regulatory subunit B beta isoform IPR000009 Protein phosphatase 2A, regulatory subunit PR55	4.11E-11
Pg_Root14012_c0_seq1	Ubiquinol-cytochrome C reductase IPR008027 Ubiquinol-cytochrome C reductase, UQCRX_QCR9-like	2.97E-21
Pg_Root14037_c0_seq1	Actin-like protein 3 IPR015623 Actin-related protein 3	3.94E-56
Pg_Root14103_c0_seq1	Eukaryotic translation initiation factor 3 subunit 4 IPR017334 Translation initiation factor 3, RNA-binding subunit	4.12E-06
Pg_Root14180_c0_seq1	GTP-binding protein YqeH IPR002917 GTP-binding protein, HSR1-related	1.10E-50
Pg_Root14242_c0_seq1	Guanine nucleotide-binding protein beta subunit-like protein IPR020472 G-protein beta WD-40 repeat, region	1.15E-53
Pg_Root14326_c0_seq1	Os04g0513000 protein (Fragment)	7.26E-14
Pg_Root14351_c0_seq1	Pescadillo homolog 1 IPR010613 Pescadillo, N-terminal	2.13E-20
Pg_Root14373_c0_seq1	Retrovirus-related Pol polyprotein from type-1 retrotransposable element R2 (Fragment), related	3.22E-39
Pg_Root14429_c0_seq1	ATP-dependent RNA helicase FAL1 IPR011545 DNA_RNA helicase, DEAD_DEAH box type, N-terminal	7.14E-34
Pg_Root14467_c0_seq1	Fructose-1 6-bisphosphatase class 1 IPR000146 Fructose-1,6-bisphosphatase	2.69E-22
Pg_Root14476_c0_seq1	60S ribosomal protein L24 IPR000988 Ribosomal protein L24e	4.90E-51
Pg_Root14709_c0_seq1	Acetolactate synthase small subunit IPR004789 Acetolactate synthase, small subunit	6.86E-42
Pg_Root14717_c0_seq1	Thylakoid membrane phosphoprotein 14 kDa, chloroplastic	2.40E-43
Pg_Root14730_c0_seq1	Ankyrin repeat and KH domain-containing protein 1 IPR002110 Ankyrin	2.23E-08
Pg_Root14733_c0_seq1	Heat shock protein 90 IPR003594 ATP-binding region, ATPase-like IPR001404 Heat shock protein Hsp90	4.09E-55
Pg_Root14753_c0_seq1	50S ribosomal protein L13 IPR005823 Ribosomal protein L13, bacterial-type	3.69E-16
Pg_Root14835_c0_seq1	T-complex protein 1 subunit zeta IPR012722 T-complex protein 1, zeta subunit	2.95E-33
Pg_Root14874_c0_seq1	Acetyl-coenzyme A carboxylase carboxyl transferase subunit alpha IPR001095 Acetyl-CoA carboxylase, alpha subunit	1.09E-32
Pg_Root14910_c0_seq1	Cysteine proteinase cathepsin F IPR013128 Peptidase C1A, papain	5.69E-13
Pg_Root14933_c0_seq1	Methylmalonate-semialdehyde dehydrogenase IPR010061 Methylmalonate-semialdehyde dehydrogenase IPR015590 Aldehyde dehydrogenase	7.34E-32
Pg_Root14949_c0_seq1	Serine carboxypeptidase 1 IPR001563 Peptidase S10, serine carboxypeptidase	1.48E-19
Pg_Root14969_c0_seq1	Glutaredoxin IPR011899 Glutaredoxin, eukaryotic and viruses	1.93E-22
Pg_Root15037_c0_seq1	60S acidic ribosomal protein P1 IPR001813 Ribosomal protein 60S	4.67E-16
Pg_Root15050_c0_seq1	Actin-binding protein gelsolin IPR007122 Gelsolin	2.45E-23
Pg_Root15064_c0_seq1	Heat stress transcription factor A3-type, DNA-binding	1.36E-37
Pg_Root15072_c0_seq1	ATP-dependent clp protease ATP-binding subunit IPR013093 ATPase associated with various cellular activities, AAA-2	6.67E-08
Pg_Root15117_c0_seq1	30S ribosomal protein S13 IPR001892 Ribosomal protein S13	2.46E-10
Pg_Root15180_c0_seq1	Flavin-containing monooxygenase family protein IPR000960 Flavin-containing monooxygenase FMO	8.90E-32
Pg_Root15189_c0_seq1	Polyadenylate-binding protein 1-like IPR000504 RNA recognition motif, RNP-1	3.66E-14
Pg_Root15194_c0_seq2	Ribosomal protein L26 IPR005756 Ribosomal protein L26, eukaryotic_archaeal	1.56E-52
Pg_Root15195_c0_seq1	50S ribosomal protein L2 IPR002171 Ribosomal protein L2	2.82E-56
Pg_Root15222_c0_seq1	NAD dependent epimerase_dehydratase family protein expressed-binding domain	1.30E-36
Pg_Root15222_c1_seq1	NAD dependent epimerase_dehydratase family protein expressed-binding domain	2.61E-50
Pg_Root15262_c0_seq1	5_apos-AMP-activated protein kinase subunit gamma-3 IPR000644 Cystathionine beta-synthase, core	5.75E-14
Pg_Root15276_c0_seq1	Histone H2A IPR002119 Histone H2A	7.68E-53
Pg_Root15299_c0_seq1	Histidine phosphotransfer protein region	3.57E-37
Pg_Root15300_c0_seq1	Small nuclear ribonucleoprotein-associated protein B IPR017131 Small ribonucleoprotein associated, SmB_SmN	3.27E-26
Pg_Root15309_c0_seq1	Polyadenylate-binding protein 2 IPR006515 Polyadenylate binding protein, human types 1, 2, 3, 4	1.15E-10
Pg_Root15403_c0_seq1	Ammonium transporter IPR001905 Ammonium transporter	6.52E-38
Pg_Root15420_c0_seq1	Elongation factor EF-2 IPR000795 Protein synthesis factor, GTP-binding	2.94E-38
Pg_Root15429_c0_seq1	Histone H1 IPR005818 Histone H1_H5	1.03E-22
Pg_Root15474_c0_seq1	V-type ATP synthase alpha chain IPR005725 ATPase, V1 complex, subunit A	4.75E-41
Pg_Root15475_c0_seq1	Mitochondrial porin (Voltage-dependent anion channel) outer membrane protein IPR001925 Porin, eukaryotic type	2.99E-57
Pg_Root15482_c0_seq1	Self-incompatibility protein (Fragment) IPR010264 Plant self-incompatibility S1	2.01E-21
Pg_Root15487_c0_seq1	Ribosomal protein IPR001912 Ribosomal protein S4	3.87E-85
Pg_Root15490_c0_seq1	Skp1 IPR016897 E3 ubiquitin ligase, SCF complex, Skp subunit	1.30E-15
Pg_Root15511_c0_seq1	Fatty acid elongase 3-ketoacyl-CoA synthase IPR012392 Very-long-chain 3-ketoacyl-CoA synthase	5.89E-34
Pg_Root15565_c0_seq1	Kinesin light chain-like protein IPR011990 Tetratricopeptide-like helical	2.47E-33
Pg_Root15666_c0_seq1	60s acidic ribosomal protein P1 IPR001813 Ribosomal protein 60S	1.58E-09
Pg_Root15695_c0_seq1	class I heat shock protein 1 IPR002068 Heat shock protein Hsp20	3.85E-06
Pg_Root15699_c0_seq1	B3 domain-containing protein Os01g0234100 IPR003340 Transcriptional factor B3	1.34E-26
Pg_Root15702_c0_seq1	Polygalacturonase inhibitor protein IPR013210 Leucine-rich repeat, N-terminal	2.35E-23
Pg_Root15710_c0_seq1	50S ribosomal protein L14 chloroplastic IPR005745 Ribosomal protein L14, bacterial-type	3.70E-17
Pg_Root15773_c0_seq1	Histone H2B IPR000558 Histone H2B	2.87E-46
Pg_Root15785_c0_seq1	60S ribosomal protein L24 IPR000988 Ribosomal protein L24e	1.26E-68
Pg_Root15804_c0_seq1	ER glycerol-phosphate acyltransferase IPR002123 Phospholipid_glycerol acyltransferase	1.18E-19
Pg_Root15860_c0_seq2	Cellular nucleic acid-binding protein IPR013084 Zinc finger, CCHC retroviral-type	1.80E-07
Pg_Root15883_c0_seq1	Nascent polypeptide-associated complex alpha subunit-like protein IPR016641 Nascent polypeptide-associated complex, alpha subunit	6.09E-38
Pg_Root15894_c1_seq1	V-type ATP synthase subunit D IPR002699 ATPase, V1_A1 complex, subunit D	4.74E-35
Pg_Root15915_c0_seq1	chaperonin IPR001844 Chaperonin Cpn60	9.65E-90
Pg_Root15976_c0_seq1	Pol polyprotein IPR001584 Integrase, catalytic core	1.02E-17
Pg_Root15981_c0_seq1	Heat shock protein IPR013126 Heat shock protein 70	2.90E-44
Pg_Root15995_c0_seq1	Cytochrome P450	3.54E-07
Pg_Root15995_c1_seq1	Cytochrome P450	6.15E-32
Pg_Root16017_c0_seq1	30S ribosomal protein S5 IPR005711 Ribosomal protein S5, eukaryotic_archaeal	1.36E-42
Pg_Root16019_c0_seq1	Mitochondrial ADP_ATP carrier proteins IPR002113 Adenine nucleotide translocator 1	3.39E-13
Pg_Root16024_c0_seq1	Cysteine synthase IPR005859 Cysteine synthase A	3.46E-20
Pg_Root16053_c0_seq1	Tyrosine-protein kinase transforming protein Src IPR015783 ATMRK serine_threonine protein kinase-like	1.63E-22
Pg_Root16067_c0_seq1	Adenylyl-sulfate kinase IPR002891 Adenylylsulphate kinase, C-terminal	1.44E-08
Pg_Root16071_c0_seq2	Cytokinin oxidase_dehydrogenase 1 IPR015345 Cytokinin dehydrogenase 1, FAD and cytokinin binding	3.48E-39
Pg_Root16077_c0_seq1	Cation_H(+) antiporter 15 IPR006153 Cation_H+ exchanger	7.25E-70
Pg_Root16091_c0_seq1	Cellulose synthase-like protein IPR005150 Cellulose synthase	1.06E-36
Pg_Root16098_c0_seq1	2-isopropylmalate synthase IPR000891 Pyruvate carboxyltransferase	1.15E-29
Pg_Root16099_c0_seq1	Elongation factor EF-2 IPR000795 Protein synthesis factor, GTP-binding	9.83E-57
Pg_Root16104_c0_seq2	Ribosomal protein L7a IPR001921 Ribosomal protein L7A	4.84E-18
Pg_Root16150_c0_seq1	Catalase IPR018028 Catalase related subgroup	1.48E-08
Pg_Root16156_c0_seq1	Caleosin IPR007736 Caleosin related	4.15E-52
Pg_Root16176_c0_seq1	Malate dehydrogenase IPR011274 Malate dehydrogenase, NAD-dependent, cytosolic	2.34E-24
Pg_Root16178_c0_seq1	Receptor like kinase, RLK	1.46E-33
Pg_Root16190_c0_seq1	Cathepsin B-like cysteine proteinase IPR013128 Peptidase C1A, papain	8.62E-41
Pg_Root16224_c0_seq1	Ubiquitin IPR019956 Ubiquitin subgroup	1.89E-07
Pg_Root16230_c0_seq2	Cytochrome P450	2.49E-79
Pg_Root16246_c0_seq1	PAP fibrillin domain containing protein expressed	1.09E-34
Pg_Root16261_c0_seq1	40S ribosomal protein S4-like protein IPR000876 Ribosomal protein S4e	8.15E-42
Pg_Root16293_c0_seq1	Ethylene responsive transcription factor 1a IPR001471 Pathogenesis-related transcriptional factor and ERF, DNA-binding	3.78E-19
Pg_Root16293_c0_seq2	Ethylene responsive transcription factor 1a IPR001471 Pathogenesis-related transcriptional factor and ERF, DNA-binding	3.08E-19
Pg_Root16319_c0_seq1	Inner membrane protein oxaA IPR001708 Membrane insertion protein, OxaA_YidC	1.89E-92
Pg_Root16354_c1_seq1	Hydroxycinnamoyl-CoA shikimate_quinate hydroxycinnamoyltransferase IPR003480 Transferase	1.77E-49
Pg_Root16360_c0_seq1	Transposon Ty1-BL Gag-Pol polyprotein IPR001584 Integrase, catalytic core	5.05E-28
Pg_Root16408_c0_seq1	class I heat shock protein 1 IPR002068 Heat shock protein Hsp20	1.13E-14
Pg_Root16414_c0_seq1	Fructose-bisphosphate aldolase IPR000741 Fructose-bisphosphate aldolase, class-I	5.60E-69
Pg_Root16435_c0_seq1	Beta-galactosidase IPR001944 Glycoside hydrolase, family 35	8.38E-18
Pg_Root16498_c0_seq1	Acyl carrier protein	2.19E-18
Pg_Root16541_c0_seq1	Heat shock protein IPR013126 Heat shock protein 70	4.59E-51
Pg_Root16547_c0_seq1	Mitochondrial phosphate carrier protein IPR001993 Mitochondrial substrate carrier	7.30E-17
Pg_Root16586_c0_seq1	Stromal cell-derived factor 2 IPR003608 MIR	1.06E-14
Pg_Root16591_c0_seq1	Heat shock protein IPR013126 Heat shock protein 70	8.32E-69
Pg_Root16597_c0_seq1	Aspartokinase IPR001341 Aspartate kinase region	1.54E-48
Pg_Root16604_c0_seq1	Universal stress protein family protein IPR006016 UspA	5.29E-18
Pg_Root16609_c0_seq1	40S ribosomal protein S28 IPR000289 Ribosomal protein S28e	1.16E-17
Pg_Root16633_c0_seq1	Long-chain-fatty-acid--CoA ligase family protein IPR000873 AMP-dependent synthetase and ligase	3.71E-177
Pg_Root16633_c1_seq1	Long-chain-fatty-acid-CoA ligase IPR000873 AMP-dependent synthetase and ligase	3.93E-74
Pg_Root16639_c0_seq1	40S ribosomal protein S6 IPR014401 Ribosomal protein S6, eukaryotic	1.11E-26
Pg_Root16639_c1_seq1	40S ribosomal protein S6 IPR014401 Ribosomal protein S6, eukaryotic	3.54E-23
Pg_Root16640_c0_seq1	Ras-related protein Rab-25 IPR015595 Rab11-related	4.00E-23
Pg_Root16640_c1_seq1	Ras-related protein Rab-18 IPR015598 Rab18	8.05E-10
Pg_Root16653_c0_seq2	30S ribosomal protein S10 IPR005729 Ribosomal protein S10, eukaryotic_archaeal	1.29E-30
Pg_Root16670_c0_seq1	C2 domain-containing protein IPR018029 C2 membrane targeting protein	2.32E-07
Pg_Root16689_c0_seq1	Ribosomal protein L3 IPR019926 Ribosomal protein L3, conserved site IPR000597 Ribosomal protein L3	8.92E-38
Pg_Root16702_c0_seq2	Ribosomal protein L3-like IPR000597 Ribosomal protein L3	7.88E-40
Pg_Root16712_c0_seq1	40S ribosomal protein S11 IPR000266 Ribosomal protein S17	5.27E-60
Pg_Root16717_c0_seq1	Ribosomal protein L30 IPR000231 Ribosomal protein L30e	1.26E-53
Pg_Root16732_c0_seq1	T-complex protein 1 subunit gamma IPR012719 T-complex protein 1, gamma subunit	4.11E-17
Pg_Root16744_c0_seq1	Isocitrate dehydrogenase IPR004434 Isocitrate dehydrogenase NAD-dependent, mitochondrial	4.63E-22
Pg_Root16749_c0_seq1	50S ribosomal protein L12-C IPR015608 Ribosomal protein L12, chloroplast	3.29E-07
Pg_Root16754_c0_seq2	Cathepsin B-like cysteine proteinase IPR013128 Peptidase C1A, papain	1.12E-20
Pg_Root16758_c0_seq1	Intracellular protease PfpI family IPR002818 ThiJ_PfpI	3.95E-24
Pg_Root16767_c0_seq1	Threonine endopeptidase	1.54E-34
Pg_Root16772_c0_seq1	Leucyl aminopeptidase IPR011356 Peptidase M17, leucyl aminopeptidase IPR000819 Peptidase M17, leucyl aminopeptidase, C-terminal	3.30E-56
Pg_Root16779_c0_seq1	Inorganic pyrophosphatase family protein IPR008162 Inorganic pyrophosphatase	7.92E-34
Pg_Root16786_c0_seq1	Coatomer subunit gamma IPR017106 Coatomer, gamma subunit	1.96E-10
Pg_Root16791_c0_seq1	60S ribosomal protein L23A IPR012678 Ribosomal protein L23_L15e, core	8.22E-51
Pg_Root16808_c0_seq1	Cathepsin B-like cysteine proteinase IPR013128 Peptidase C1A, papain	1.26E-11
Pg_Root16824_c0_seq1	60S ribosomal protein L5-1 IPR005485 Ribosomal protein L5, eukaryotic	8.28E-38
Pg_Root16863_c0_seq1	Integrase core domain containing protein	2.99E-23
Pg_Root16867_c0_seq1	ATP synthase subunit alpha IPR005294 ATPase, F1 complex, alpha subunit	2.59E-69
Pg_Root16888_c0_seq1	Protein arginine N-methyltransferase 1	1.51E-14
Pg_Root16916_c0_seq1	Xenotropic and polytropic retrovirus receptor IPR004342 EXS, C-terminal	9.19E-30
Pg_Root16917_c0_seq1	Integrase core domain containing protein	1.14E-23
Pg_Root16918_c0_seq1	Succinate dehydrogenase iron-sulfur protein IPR004489 Succinate dehydrogenase_fumarate reductase iron-sulphur protein	2.82E-50
Pg_Root16931_c0_seq1	40S ribosomal protein S4-like protein IPR000876 Ribosomal protein S4e	5.50E-39
Pg_Root16941_c0_seq1	Glutathione transferase IPR004046 Glutathione S-transferase, C-terminal	7.81E-32
Pg_Root16942_c0_seq1	Zinc finger protein CONSTANS-LIKE 1 IPR000315 Zinc finger, B-box	7.69E-40
Pg_Root16942_c1_seq1	Zinc finger protein CONSTANS-LIKE 1 IPR000315 Zinc finger, B-box	1.12E-22
Pg_Root16953_c0_seq1	Retrovirus-related Pol polyprotein from type-1 retrotransposable element R2 (Fragment), related	4.73E-28
Pg_Root16953_c0_seq2	Retrovirus-related Pol polyprotein from type-1 retrotransposable element R2 (Fragment), related	4.46E-20
Pg_Root16979_c0_seq1	Urea active transporter-like protein IPR019900 Sodium_solute symporter, subgroup	1.13E-25
Pg_Root16987_c0_seq1	Pectinesterase IPR000070 Pectinesterase, catalytic	7.00E-12
Pg_Root16993_c0_seq1	Cellulose synthase IPR005150 Cellulose synthase	9.00E-50
Pg_Root17036_c0_seq1	Transcription factor IPR011598 Helix-loop-helix DNA-binding	5.04E-18
Pg_Root17051_c0_seq1	H-ATPase IPR006534 ATPase, P-type, plasma-membrane proton-efflux	2.73E-37
Pg_Root17070_c0_seq1	Aspartic proteinase IPR001461 Peptidase A1	5.07E-43
Pg_Root17078_c0_seq1	Elongation factor 1-alpha IPR004539 Translation elongation factor EF1A, eukaryotic and archaeal IPR000795 Protein synthesis factor, GTP-binding	1.24E-27
Pg_Root17084_c0_seq1	Glutamine synthetase IPR008146 Glutamine synthetase, catalytic region	4.50E-51
Pg_Root17094_c0_seq1	Cold shock protein-1 IPR002059 Cold-shock protein, DNA-binding	1.56E-13
Pg_Root17108_c0_seq1	Beta-glucosidase IPR001360 Glycoside hydrolase, family 1	1.56E-37
Pg_Root17125_c0_seq1	30S ribosomal protein S8P IPR004314 Protein of unknown function DUF239, plant	2.86E-26
Pg_Root17128_c0_seq1	Glutamate-cysteine ligase IPR011556 Glutamate--cysteine ligase, plant	3.90E-64
Pg_Root17156_c0_seq2	HAT family dimerisation domain containing protein IPR008906 HAT dimerisation	3.37E-10
Pg_Root17164_c0_seq1	60S ribosomal protein L44 IPR000552 Ribosomal protein L44e	5.49E-40
Pg_Root17184_c0_seq1	Protein FAR1-RELATED SEQUENCE 5 IPR004330 Transcription factor, FAR1-related	1.82E-07
Pg_Root17219_c0_seq1	COP9 signalosome complex subunit 1 IPR019585 26S proteasome, regulatory subunit Rpn7	1.03E-10
Pg_Root17253_c0_seq1	Nucleoside diphosphate kinase IPR001564 Nucleoside diphosphate kinase, core	1.98E-17
Pg_Root17255_c0_seq1	Eukaryotic translation initiation factor 5A IPR019769 Translation elongation factor, IF5A, hypusine site	2.12E-49
Pg_Root17260_c0_seq1	Adenosylhomocysteinase IPR000043 S-adenosyl-L-homocysteine hydrolase	2.13E-54
Pg_Root17291_c0_seq1	GRAS family transcription factor (Fragment) IPR005202 GRAS transcription factor	5.65E-56
Pg_Root17311_c0_seq1	60s acidic ribosomal protein-like protein IPR001813 Ribosomal protein 60S	7.85E-09
Pg_Root17324_c0_seq1	Scarecrow transcription factor family protein IPR005202 GRAS transcription factor	1.97E-21
Pg_Root17344_c0_seq1	Fatty acid elongase 3-ketoacyl-CoA synthase IPR012392 Very-long-chain 3-ketoacyl-CoA synthase	2.57E-125
Pg_Root17348_c0_seq1	ATP-dependent RNA helicase eIF4A IPR011545 DNA_RNA helicase, DEAD_DEAH box type, N-terminal	1.51E-165
Pg_Root17362_c0_seq1	Malate dehydrogenase IPR010097 Malate dehydrogenase, NAD-dependent, eukaryotes and gamma proteobacteria	2.08E-10
Pg_Root17378_c0_seq1	Rab GDP dissociation inhibitor IPR000806 Rab GDI protein	1.48E-48
Pg_Root17378_c1_seq1	Rab-GDP dissociation inhibitor IPR000806 Rab GDI protein	3.73E-33
Pg_Root17381_c0_seq1	Ubiquitin IPR019956 Ubiquitin subgroup	2.20E-15
Pg_Root17386_c0_seq1	Pol polyprotein	1.94E-10
Pg_Root17409_c0_seq1	Homeobox-leucine zipper-like protein IPR003106 Leucine zipper, homeobox-associated	2.42E-39
Pg_Root17434_c0_seq1	Myb transcription factor IPR015495 Myb transcription factor	2.10E-19
Pg_Root17475_c0_seq1	Catalase IPR018028 Catalase related subgroup	5.36E-21
Pg_Root17480_c0_seq1	Boron transporter 2 IPR003020 Bicarbonate transporter, eukaryotic	6.24E-14
Pg_Root17489_c0_seq1	LRR receptor-like serine_threonine-protein kinase, RLP	3.49E-123
Pg_Root17520_c0_seq1	Ras-related protein Rab-8A IPR003579 Ras small GTPase, Rab type	2.13E-31
Pg_Root17530_c0_seq1	Ribosomal protein S5 IPR005716 Ribosomal protein S7, eukaryotic_archaeal	7.78E-50
Pg_Root17546_c0_seq1	60S ribosomal protein L23A IPR012678 Ribosomal protein L23_L15e, core	2.53E-49
Pg_Root17554_c0_seq1	Serine_threonine-protein kinase receptor IPR002290 Serine_threonine protein kinase	5.62E-19
Pg_Root17566_c0_seq1	Response regulator 8 IPR012287 Homeodomain-related	1.79E-26
Pg_Root17610_c0_seq1	chaperonin IPR001844 Chaperonin Cpn60	4.07E-34
Pg_Root17623_c0_seq1	Cathepsin B-like cysteine proteinase IPR013128 Peptidase C1A, papain	8.82E-11
Pg_Root17626_c0_seq1	Ribosomal L9-like protein IPR000702 Ribosomal protein L6	3.46E-58
Pg_Root17632_c0_seq1	Ribosomal protein IPR002143 Ribosomal protein L1	1.40E-34
Pg_Root17651_c0_seq1	Cation_H(+) antiporter 18 IPR006153 Cation_H+ exchanger	1.33E-48
Pg_Root17654_c0_seq2	Nbs-lrr, resistance protein	7.57E-10
Pg_Root17659_c0_seq1	Endonuclease_exonuclease_phosphatase	6.60E-09
Pg_Root17663_c0_seq2	Cold shock protein-1 IPR002059 Cold-shock protein, DNA-binding	3.99E-16
Pg_Root17675_c0_seq1	Retroelement pol polyprotein-like	6.37E-30
Pg_Root17680_c0_seq1	Expansin-like protein IPR014734 Pollen allergen, N-terminal	1.06E-07
Pg_Root17685_c0_seq1	Glutathione transferase IPR016639 Glutathione S-transferase, predicted	8.31E-12
Pg_Root17686_c0_seq1	Chaperone protein dnaJ 3 IPR015609 Molecular chaperone, heat shock protein, Hsp40, DnaJ	1.63E-47
Pg_Root17695_c0_seq1	60S ribosomal protein L13 IPR001380 Ribosomal protein L13e	6.62E-28
Pg_Root17696_c0_seq1	Peptidyl-prolyl cis-trans isomerase IPR002130 Peptidyl-prolyl cis-trans isomerase, cyclophilin-type	1.83E-63
Pg_Root17720_c0_seq1	60S ribosomal protein L13a-like protein IPR005755 Ribosomal protein L13, eukaryotic_archaeal	2.25E-28
Pg_Root17766_c0_seq1	50S ribosomal protein L6 IPR019906 Ribosomal protein L6, subgroup	8.92E-39
Pg_Root17810_c0_seq1	Insulin degrading enzyme IPR011237 Peptidase M16, core	1.20E-16
Pg_Root17817_c0_seq1	Proteasome subunit beta type IPR000243 Peptidase T1A, proteasome beta-subunit	4.44E-67
Pg_Root17905_c0_seq1	Polygalacturonase IPR000743 Glycoside hydrolase, family 28	5.25E-101
Pg_Root17919_c0_seq1	Protein disulfide isomerase L-2 IPR005792 Protein disulphide isomerase	4.99E-15
Pg_Root17922_c0_seq1	Ribosomal protein L7a IPR001921 Ribosomal protein L7A	2.25E-70
Pg_Root17923_c0_seq1	Nodulin family protein IPR010658 Nodulin-like	2.92E-26
Pg_Root17923_c0_seq2	Nodulin family protein IPR010658 Nodulin-like	5.47E-18
Pg_Root17975_c0_seq1	ER-derived vesicles protein ERV14 IPR003377 Cornichon	9.99E-28
Pg_Root17975_c1_seq1	ER-derived vesicles protein ERV14 IPR003377 Cornichon	2.00E-25
Pg_Root17980_c0_seq1	cDNA clone 002-143-C11 full insert sequence-binding domain	3.09E-06
Pg_Root17983_c0_seq1	Transposon Ty1-H Gag-Pol polyprotein IPR001584 Integrase, catalytic core	4.12E-57
Pg_Root17989_c0_seq1	Serine_threonine protein kinase IPR002290 Serine_threonine protein kinase	5.29E-57
Pg_Root18000_c0_seq1	60S ribosomal protein L4-B (L1) IPR002136 Ribosomal protein L4_L1e	1.54E-16
Pg_Root18026_c0_seq1	Unknown Protein	2.43E-18
Pg_Root18059_c0_seq1	Rac-like GTP-binding protein 4 IPR003578 Ras small GTPase, Rho type	1.78E-08
Pg_Root18066_c0_seq1	60S ribosomal protein L27 IPR001141 Ribosomal protein L27e	6.25E-57
Pg_Root18069_c0_seq1	Phage shock protein A PspA IPR007157 PspA_IM30	2.26E-42
Pg_Root18085_c0_seq1	50S ribosomal protein L13 IPR005823 Ribosomal protein L13, bacterial-type	6.86E-33
Pg_Root18089_c1_seq1	Ent-kaurene synthase-like protein 1 IPR005630 Terpene synthase, metal-binding domain	8.48E-08
Pg_Root18105_c0_seq1	40S ribosomal protein S26 IPR000892 Ribosomal protein S26e	1.02E-30
Pg_Root18107_c0_seq1	Transketolase 1 IPR005478 Bacterial transketolase	3.38E-19
Pg_Root18117_c0_seq1	CM0216.330.nc protein IPR004320 Protein of unknown function DUF241, plant	1.66E-29
Pg_Root18159_c0_seq1	ADP-ribosylation factor GTPase-activating protein 3 IPR001164 Arf GTPase activating protein	1.15E-10
Pg_Root18164_c0_seq1	BHLH transcription factor-like IPR011598 Helix-loop-helix DNA-binding	9.32E-24
Pg_Root18195_c0_seq1	Histone H2B IPR000558 Histone H2B	6.09E-28
Pg_Root18197_c0_seq1	WD-40 repeat family protein IPR020472 G-protein beta WD-40 repeat, region	5.25E-26
Pg_Root18206_c0_seq1	Elongation factor 1-alpha IPR004539 Translation elongation factor EF1A, eukaryotic and archaeal	1.22E-34
Pg_Root18215_c0_seq1	Retrotransposable element Tf2 155 kDa protein type 1 IPR001584 Integrase, catalytic core	2.78E-11
Pg_Root18222_c0_seq1	Alcohol dehydrogenase IPR002085 Alcohol dehydrogenase superfamily, zinc-containing	2.21E-47
Pg_Root18243_c0_seq1	Ribosomal protein L15 IPR000439 Ribosomal protein L15e	1.27E-85
Pg_Root18302_c0_seq1	AIG2-like protein IPR013024 Butirosin biosynthesis, BtrG-like	9.71E-35
Pg_Root18313_c1_seq1	Root cap protein 1 (Fragment) IPR009646 Root cap	5.53E-12
Pg_Root18316_c0_seq1	Cathepsin B-like cysteine proteinase IPR013128 Peptidase C1A, papain IPR000169 Peptidase, cysteine peptidase active site IPR000668 Peptidase C1A, papain C-terminal	4.83E-15
Pg_Root18323_c0_seq1	Integral membrane protein TmpA	1.79E-64
Pg_Root18343_c0_seq1	40S ribosomal protein S25-1 IPR004977 Ribosomal protein S25	1.23E-09
Pg_Root18364_c0_seq1	Extra-cytoplasmic Solute Receptor protein IPR005064 Bordetella uptake gene	3.46E-31
Pg_Root18390_c0_seq1	UDP-glucuronosyltransferase IPR002213 UDP-glucuronosyl_UDP-glucosyltransferase	3.10E-33
Pg_Root18396_c0_seq2	Zinc finger CCHC-type	2.89E-13
Pg_Root18398_c0_seq1	30S ribosomal protein S16 IPR000307 Ribosomal protein S16	2.25E-12
Pg_Root18408_c0_seq1	Ribosomal protein L15 IPR000439 Ribosomal protein L15e	2.27E-43
Pg_Root18440_c0_seq1	Glucan endo-1 3-beta-glucosidase 6 IPR013781 Glycoside hydrolase, subgroup, catalytic core	1.97E-39
Pg_Root18469_c0_seq1	50S ribosomal protein L5 IPR002132 Ribosomal protein L5	1.71E-37
Pg_Root18479_c0_seq1	Elongation factor Tu IPR004541 Translation elongation factor EFTu_EF1A, bacterial and organelle	3.58E-36
Pg_Root18479_c0_seq2	Elongation factor Tu IPR004541 Translation elongation factor EFTu_EF1A, bacterial and organelle	1.04E-53
Pg_Root18482_c0_seq1	Retroelement pol polyprotein-like	2.30E-13
Pg_Root18496_c0_seq1	60S ribosomal protein L38 IPR002675 Ribosomal protein L38e	2.05E-33
Pg_Root18498_c0_seq1	40S ribosomal protein S8 IPR001047 Ribosomal protein S8e	5.25E-67
Pg_Root18522_c0_seq1	40S ribosomal protein S18 IPR001892 Ribosomal protein S13	1.81E-65
Pg_Root18532_c0_seq1	50S ribosomal protein L17 IPR000456 Ribosomal protein L17	8.29E-29
Pg_Root18542_c0_seq1	S-adenosylmethionine synthase IPR002133 S-adenosylmethionine synthetase	2.42E-42
Pg_Root18558_c0_seq1	Transketolase 1 IPR005478 Bacterial transketolase	2.40E-21
Pg_Root18560_c0_seq1	60S ribosomal protein L34 IPR008195 Ribosomal protein L34e	5.29E-16
Pg_Root18581_c0_seq1	Ribosomal protein L15 IPR000439 Ribosomal protein L15e	8.82E-47
Pg_Root18588_c0_seq1	60S ribosomal protein L13a-like protein IPR005755 Ribosomal protein L13, eukaryotic_archaeal	3.36E-20
Pg_Root18604_c1_seq1	Os11g0586300 protein (Fragment)	4.20E-48
Pg_Root18619_c0_seq1	Subtilisin-like serine protease IPR015500 Peptidase S8, subtilisin-related	6.23E-107
Pg_Root18619_c0_seq2	Subtilisin-like serine protease IPR015500 Peptidase S8, subtilisin-related	2.68E-105
Pg_Root18623_c0_seq1	60S ribosomal protein L37a IPR002674 Ribosomal protein L37ae	2.24E-27
Pg_Root18638_c0_seq1	Unknown Protein	1.33E-07
Pg_Root18660_c0_seq1	Leucine Rich Repeat family protein expressed IPR001810 Cyclin-like F-box	5.37E-20
Pg_Root18722_c0_seq1	Pathogenesis-related protein 1 IPR001283 Allergen V5_Tpx-1 related	5.41E-14
Pg_Root18724_c0_seq1	Pol polyprotein	3.68E-16
Pg_Root18725_c0_seq1	Actin-depolymerizing factor IPR002108 Actin-binding, cofilin_tropomyosin type	1.98E-35
Pg_Root18737_c0_seq1	GPI-anchored protein	2.07E-22
Pg_Root18786_c0_seq1	NADH-quinone oxidoreductase subunit D IPR010219 NADH dehydrogenase I, D subunit	9.58E-37
Pg_Root18790_c0_seq1	Retrovirus-related Pol polyprotein from type-1 retrotransposable element R2 (Fragment), related	4.28E-12
Pg_Root18792_c0_seq1	SKP1 IPR016897 E3 ubiquitin ligase, SCF complex, Skp subunit	1.73E-30
Pg_Root18799_c0_seq1	Glutaredoxin family protein IPR012335 Thioredoxin fold	1.47E-10
Pg_Root18811_c0_seq1	Peroxidase 65 IPR002016 Haem peroxidase, plant_fungal_bacterial	3.21E-11
Pg_Root18816_c0_seq2	Purple acid phosphatase IPR015914 Purple acid phosphatase, N-terminal	1.22E-34
Pg_Root18840_c0_seq2	Zinc finger protein IPR007087 Zinc finger, C2H2-type	3.78E-20
Pg_Root18852_c0_seq1	Pol polyprotein IPR001584 Integrase, catalytic core	9.33E-12
Pg_Root18856_c0_seq1	40S ribosomal protein S26 IPR000892 Ribosomal protein S26e	3.64E-37
Pg_Root18884_c0_seq1	50S ribosomal protein L19 IPR001857 Ribosomal protein L19	5.22E-10
Pg_Root18902_c0_seq1	CM0216.330.nc protein IPR004320 Protein of unknown function DUF241, plant	5.90E-19
Pg_Root18903_c0_seq2	Heat shock protein 90 (Fragment) IPR003594 ATP-binding region, ATPase-like IPR001404 Heat shock protein Hsp90	1.58E-38
Pg_Root18914_c0_seq1	Gag-pol polyprotein	1.54E-13
Pg_Root18915_c0_seq1	Cytochrome b IPR016175 Cytochrome b_b6	6.35E-19
Pg_Root18916_c0_seq1	30S ribosomal protein S8P IPR004314 Protein of unknown function DUF239, plant	3.36E-25
Pg_Root18926_c0_seq1	H-ATPase IPR006534 ATPase, P-type, plasma-membrane proton-efflux	1.16E-44
Pg_Root18928_c0_seq1	Fimbrin-like potential actin filament bundling protein IPR016146 Calponin-homology	1.93E-07
Pg_Root18929_c0_seq1	60S ribosomal protein L24 IPR000988 Ribosomal protein L24e	1.10E-23
Pg_Root18930_c0_seq2	Ferritin IPR001519 Ferritin, N-terminal	5.74E-53
Pg_Root18949_c0_seq1	40S ribosomal protein S13 IPR000589 Ribosomal protein S15	2.15E-22
Pg_Root19008_c0_seq1	UDP-glucuronosyltransferase IPR002213 UDP-glucuronosyl_UDP-glucosyltransferase	2.52E-65
Pg_Root19011_c0_seq1	Peptide transporter-like protein IPR000109 TGF-beta receptor, type I_II extracellular region	7.75E-40
Pg_Root19011_c0_seq2	Peptide transporter-like protein IPR000109 TGF-beta receptor, type I_II extracellular region	7.03E-41
Pg_Root19030_c0_seq1	Transposon Ty1-A Gag-Pol polyprotein IPR013103 Reverse transcriptase, RNA-dependent DNA polymerase	8.60E-28
Pg_Root19034_c0_seq1	Rop-interactive crib motif-containing protein 1 IPR000095 PAK-box_P21-Rho-binding	4.40E-33
Pg_Root19072_c0_seq1	DNA-directed RNA polymerase subunit alpha IPR011773 DNA-directed RNA polymerase, alpha subunit	1.22E-17
Pg_Root19113_c0_seq1	Polyadenylate-binding protein 1-like IPR000504 RNA recognition motif, RNP-1	1.28E-14
Pg_Root19122_c0_seq1	Peptide transporter-like protein IPR000109 TGF-beta receptor, type I_II extracellular region	4.71E-13
Pg_Root19164_c0_seq1	Calmodulin IPR011992 EF-Hand type	2.04E-15
Pg_Root19212_c0_seq1	HAT family dimerisation domain containing protein expressed IPR008906 HAT dimerisation	1.91E-30
Pg_Root19225_c0_seq1	60S ribosomal protein L35 IPR001854 Ribosomal protein L29	4.04E-55
Pg_Root19252_c0_seq1	40S ribosomal protein S30-like IPR006846 Ribosomal protein S30	5.67E-09
Pg_Root19264_c0_seq1	V-type proton ATPase subunit d 1 IPR016727 ATPase, V0 complex, subunit D	2.22E-40
Pg_Root19266_c1_seq1	ATP synthase subunit alpha IPR005294 ATPase, F1 complex, alpha subunit	5.08E-30
Pg_Root19271_c0_seq1	Nodulin family protein IPR010658 Nodulin-like	1.33E-35
Pg_Root19283_c0_seq1	Cold shock protein-1 IPR002059 Cold-shock protein, DNA-binding	4.82E-10
Pg_Root19382_c0_seq1	Auxin-responsive family protein IPR003676 Auxin responsive SAUR protein	2.87E-22
Pg_Root19403_c0_seq2	Cold shock protein-1 IPR002059 Cold-shock protein, DNA-binding	1.04E-12
Pg_Root19424_c0_seq1	Peroxiredoxin IPR000866 Alkyl hydroperoxide reductase_ Thiol specific antioxidant_ Mal allergen	1.24E-09
Pg_Root19440_c0_seq1	60S ribosomal protein L13 IPR001380 Ribosomal protein L13e	4.68E-56
Pg_Root19441_c0_seq1	Purple acid phosphatase IPR015914 Purple acid phosphatase, N-terminal	1.13E-52
Pg_Root19445_c0_seq1	2-hydroxy-3-oxopropionate reductase IPR015815 3-hydroxyacid dehydrogenase_reductase	5.92E-48
Pg_Root19480_c0_seq2	Ribosomal protein L15 IPR000439 Ribosomal protein L15e	1.39E-40
Pg_Root19529_c0_seq1	Phospholipase D IPR011402 Phospholipase D, plant	8.30E-10
Pg_Root19547_c0_seq1	4-hydroxy-3-methylbut-2-en-1-yl diphosphate synthase IPR017178 4-hydroxy-3-methylbut-2-en-1-yl diphosphate synthase, atypical	5.66E-163
Pg_Root19580_c0_seq1	cDNA clone 002-143-C11 full insert sequence-binding domain	4.09E-32
Pg_Root19584_c0_seq1	Ribosomal protein S6 kinase 2 alpha IPR002290 Serine_threonine protein kinase	1.58E-15
Pg_Root19590_c0_seq1	Homeobox-leucine zipper-like protein IPR001356 Homeobox	3.48E-54
Pg_Root19593_c0_seq1	Elongation factor Tu IPR004541 Translation elongation factor EFTu_EF1A, bacterial and organelle	1.11E-49
Pg_Root19598_c0_seq1	Serine carboxypeptidase 1 IPR001563 Peptidase S10, serine carboxypeptidase	4.10E-16
Pg_Root19619_c0_seq1	2-oxoglutarate_malate translocator IPR001898 Sodium_sulphate symporter	1.14E-31
Pg_Root19622_c0_seq1	Thiamine-phosphate pyrophosphorylase_thiamine-phosphate pyrophosphorylase IPR004399 Phosphomethylpyrimidine kinase type-2	3.69E-07
Pg_Root19633_c0_seq1	V-type proton ATPase subunit E IPR002842 ATPase, V1_A1 complex, subunit E	9.41E-08
Pg_Root19637_c0_seq1	Pollen-specific kinase partner protein-like protein (Fragment) IPR005512 Rop nucleotide exchanger, PRONE	2.55E-110
Pg_Root19694_c0_seq1	40S ribosomal protein S24 IPR001976 Ribosomal protein S24e	2.11E-30
Pg_Root19697_c0_seq1	Ferredoxin I IPR010241 Ferredoxin (2Fe-2S), plant	2.08E-22
Pg_Root19717_c0_seq1	Acyl-CoA synthetase_AMP-acid ligase II IPR000873 AMP-dependent synthetase and ligase	6.03E-31
Pg_Root19717_c1_seq1	Acyl-CoA synthetase_AMP-acid ligase II IPR000873 AMP-dependent synthetase and ligase	1.49E-57
Pg_Root19746_c0_seq1	Ribosomal protein L19 IPR000196 Ribosomal protein L19_L19e	1.18E-18
Pg_Root19746_c1_seq1	Ribosomal protein L19 IPR000196 Ribosomal protein L19_L19e	7.36E-52
Pg_Root19752_c0_seq1	Cellulose synthase IPR005150 Cellulose synthase	1.78E-87
Pg_Root19768_c0_seq1	Nucleolar GTP-binding protein 2 IPR014813 GNL3L_Grn1 putative GTPase	1.44E-19
Pg_Root19768_c1_seq1	Nucleolar GTP-binding protein 2 IPR014813 GNL3L_Grn1 putative GTPase	1.18E-06
Pg_Root19781_c0_seq2	Serine_threonine protein kinase IPR015784 Tyrosine-protein kinase, ATN1-like	1.35E-19
Pg_Root19801_c0_seq1	40S ribosomal protein S8 IPR001047 Ribosomal protein S8e	4.59E-53
Pg_Root19817_c0_seq1	Sucrose phosphate synthase IPR012819 Sucrose phosphate synthase, plant	4.41E-29
Pg_Root19821_c0_seq1	SEC14-like protein IPR001251 Cellular retinaldehyde-binding_triple function, C-terminal	2.16E-33
Pg_Root19836_c0_seq1	H-ATPase IPR006534 ATPase, P-type, plasma-membrane proton-efflux	1.75E-32
Pg_Root19848_c0_seq1	2-isopropylmalate synthase 1 IPR005671 Bacterial 2-isopropylmalate synthase	8.43E-11
Pg_Root19852_c0_seq1	Protein transport protein SEC61 alpha subunit IPR002208 SecY protein	2.02E-65
Pg_Root19888_c0_seq1	Nitrate transporter IPR000109 TGF-beta receptor, type I_II extracellular region	5.65E-115
Pg_Root19891_c0_seq1	cytochrome P450	1.95E-14
Pg_Root19929_c0_seq1	30S ribosomal protein S16 IPR000307 Ribosomal protein S16	2.89E-18
Pg_Root20004_c0_seq1	Pectinesterase IPR000070 Pectinesterase, catalytic	7.86E-77
Pg_Root20029_c0_seq1	60S ribosomal protein L17 IPR005721 Ribosomal protein L22_L17, eukaryotic_archaeal	3.55E-24
Pg_Root20029_c1_seq1	60S ribosomal protein L17 IPR005721 Ribosomal protein L22_L17, eukaryotic_archaeal	7.35E-35
Pg_Root20036_c0_seq1	NADH-ubiquinone oxidoreductase chain 6 (Fragment) IPR001457 NADH:ubiquinone_plastoquinone oxidoreductase, chain 6	8.06E-11
Pg_Root20040_c0_seq1	Receptor like kinase, RLK	1.67E-38
Pg_Root20067_c0_seq1	Adenylyl-sulfate kinase IPR002891 Adenylylsulphate kinase, C-terminal	1.91E-14
Pg_Root20077_c0_seq1	Beta-D-glucosidase IPR001764 Glycoside hydrolase, family 3, N-terminal	7.08E-43
Pg_Root20084_c0_seq1	Cytochrome P450	4.61E-08
Pg_Root20129_c0_seq1	Nucleoside diphosphate kinase IPR001564 Nucleoside diphosphate kinase, core	1.71E-26
Pg_Root20156_c0_seq2	Kelch-like protein IPR013989 Development and cell death domain	4.05E-33
Pg_Root20165_c0_seq1	30S ribosomal protein S7 chloroplastic IPR005717 Ribosomal protein S7, bacterial-type	1.50E-08
Pg_Root20177_c0_seq1	chaperonin IPR017416 Chaperonin 21, chloroplast IPR018369 Chaperonin Cpn10, conserved site	2.66E-99
Pg_Root20187_c0_seq2	Cytochrome c oxidase subunit 1 IPR000883 Cytochrome c oxidase, subunit I	2.35E-08
Pg_Root20206_c0_seq1	Inositol-3-phosphate synthase IPR002587 Myo-inositol-1-phosphate synthase	2.31E-39
Pg_Root20226_c0_seq1	ATP-dependent RNA helicase IPR011545 DNA_RNA helicase, DEAD_DEAH box type, N-terminal	1.96E-34
Pg_Root20272_c0_seq1	_aposchromo_apos domain containing protein IPR005162 Retrotransposon gag protein	5.27E-46
Pg_Root20277_c0_seq1	ATP-dependent RNA Helicase IPR011545 DNA_RNA helicase, DEAD_DEAH box type, N-terminal	2.35E-21
Pg_Root20279_c0_seq2	Hydrolase alpha_beta fold family IPR012020 AB-hydrolase YheT, putative	3.13E-26
Pg_Root20293_c0_seq1	Chloroplast photosystem II-associated protein IPR001344 Chlorophyll A-B binding protein	8.18E-47
Pg_Root20311_c0_seq1	ATP-dependent chaperone ClpB IPR017730 Chaperonin ClpB	1.65E-29
Pg_Root20315_c0_seq1	GDSL esterase_lipase At1g71250 IPR001087 Lipase, GDSL	1.14E-60
Pg_Root20333_c0_seq1	Adenosylhomocysteinase IPR000043 S-adenosyl-L-homocysteine hydrolase	8.89E-15
Pg_Root20333_c1_seq1	Adenosylhomocysteinase IPR000043 S-adenosyl-L-homocysteine hydrolase	2.12E-21
Pg_Root20350_c0_seq1	Serine carboxypeptidase K10B2.2 IPR001563 Peptidase S10, serine carboxypeptidase	4.74E-12
Pg_Root20373_c0_seq1	Ribosomal protein L3-like IPR000597 Ribosomal protein L3	8.35E-35
Pg_Root20373_c1_seq1	Ribosomal protein L3-like IPR000597 Ribosomal protein L3	3.19E-46
Pg_Root20398_c0_seq1	Transposon Ty1-A Gag-Pol polyprotein IPR013103 Reverse transcriptase, RNA-dependent DNA polymerase	1.09E-17
Pg_Root20417_c0_seq1	Pre-mRNA processing ribonucleoprotein binding region-containing protein IPR019175 Prp31 C-terminal	1.52E-22
Pg_Root20417_c0_seq2	Pre-mRNA processing ribonucleoprotein binding region-containing protein IPR019175 Prp31 C-terminal	1.75E-32
Pg_Root20448_c0_seq1	3-isopropylmalate dehydratase large subunit IPR006249 Aconitase_iron regulatory protein 2	9.41E-71
Pg_Root20450_c0_seq1	T-complex protein 11 IPR008862 T-complex 11	3.57E-17
Pg_Root20467_c0_seq2	40S ribosomal protein S18 IPR001892 Ribosomal protein S13	1.99E-54
Pg_Root20472_c0_seq1	Protein TIF31 homolog IPR011990 Tetratricopeptide-like helical	2.16E-17
Pg_Root20475_c0_seq1	Elongation factor 1-alpha IPR004539 Translation elongation factor EF1A, eukaryotic and archaeal	8.59E-15
Pg_Root20537_c0_seq1	Germin-like protein 3 IPR014710 RmlC-like jelly roll fold	8.80E-49
Pg_Root20545_c0_seq1	50S ribosomal protein L34 IPR000271 Ribosomal protein L34	5.05E-10
Pg_Root20559_c0_seq1	Inorganic pyrophosphatase-like protein IPR008162 Inorganic pyrophosphatase	6.81E-42
Pg_Root20617_c0_seq1	Major facilitator superfamily domain-containing protein 8 IPR004331 SPX, N-terminal	1.45E-103
Pg_Root20643_c0_seq1	Beta-glucosidase A IPR018120 Glycoside hydrolase, family 1, active site IPR001360 Glycoside hydrolase, family 1	1.54E-20
Pg_Root20643_c1_seq1	Beta-glucosidase A IPR018120 Glycoside hydrolase, family 1, active site IPR001360 Glycoside hydrolase, family 1	2.59E-54
Pg_Root20670_c0_seq1	RNA polymerase sigma factor IPR016262 RNA polymerase sigma factor, SigB_SigC_SigD, plastid	7.80E-09
Pg_Root20689_c0_seq1	60S ribosomal protein L37a IPR002674 Ribosomal protein L37ae	6.43E-43
Pg_Root20725_c0_seq1	Pyrophosphate-energized proton pump IPR004131 Inorganic H+ pyrophosphatase	7.75E-20
Pg_Root20759_c0_seq1	(R)-limonene synthase IPR005630 Terpene synthase, metal-binding domain	7.69E-24
Pg_Root20776_c0_seq1	Avr9_Cf-9 rapidly elicited protein 137 IPR007700 Protein of unknown function DUF668	3.29E-69
Pg_Root20778_c0_seq1	MYB transcription factor IPR015495 Myb transcription factor	2.05E-26
Pg_Root20781_c0_seq1	Os11g0223400 protein (Fragment)	1.12E-24
Pg_Root20823_c0_seq1	40S ribosomal protein S13 IPR012606 Ribosomal protein S13_S15, N-terminal	2.57E-57
Pg_Root20853_c0_seq1	40S ribosomal protein S28 IPR000289 Ribosomal protein S28e	1.40E-21
Pg_Root20869_c0_seq1	ATP-dependent Clp protease proteolytic subunit IPR001907 Peptidase S14, ClpP	3.36E-54
Pg_Root20890_c0_seq1	Citrate synthase IPR010109 Citrate synthase, eukaryotic	4.31E-28
Pg_Root20892_c0_seq1	Eukaryotic peptide chain release factor subunit 1-3-like IPR004403 Peptide chain release factor eRF_aRF subunit 1	3.96E-20
Pg_Root20899_c0_seq1	CBL-interacting protein kinase 9 IPR002290 Serine_threonine protein kinase	3.26E-32
Pg_Root20904_c0_seq1	40S ribosomal protein S30-like IPR006846 Ribosomal protein S30	2.18E-09
Pg_Root20906_c0_seq1	Pectate lyase IPR002022 Pectate lyase_Amb allergen	1.32E-44
Pg_Root20916_c0_seq1	Thylakoid lumenal 19 kDa protein, chloroplastic IPR016123 Mog1_PsbP, alpha_beta_alpha sandwich	9.99E-20
Pg_Root20918_c0_seq1	40S ribosomal protein S25-1 IPR004977 Ribosomal protein S25	1.48E-28
Pg_Root20920_c0_seq1	Cold shock protein-1 IPR002059 Cold-shock protein, DNA-binding	4.38E-15
Pg_Root20921_c0_seq1	Cytokinin oxidase_dehydrogenase 1 IPR015345 Cytokinin dehydrogenase 1, FAD and cytokinin binding	2.74E-25
Pg_Root20932_c0_seq1	Retroelement pol polyprotein-like	2.18E-08
Pg_Root20935_c0_seq1	Unknown Protein	7.35E-10
Pg_Root20966_c0_seq1	BHLH transcription factor IPR001092 Basic helix-loop-helix dimerisation region bHLH	4.76E-35
Pg_Root21000_c0_seq1	chaperonin IPR001844 Chaperonin Cpn60	7.20E-50
Pg_Root21005_c1_seq1	cytochrome P450	2.19E-34
Pg_Root21014_c0_seq1	40S ribosomal protein S18 IPR001892 Ribosomal protein S13	1.25E-26
Pg_Root21017_c0_seq1	Complex interacting protein 9 IPR004401 Uncharacterised protein family UPF0133	9.62E-73
Pg_Root21023_c0_seq1	Inorganic pyrophosphatase family protein IPR008162 Inorganic pyrophosphatase	1.31E-07
Pg_Root21029_c0_seq1	At1g32160_F3C3_6 IPR008479 Protein of unknown function DUF760	3.11E-38
Pg_Root21044_c0_seq1	Fimbrin-like potential actin filament bundling protein IPR016146 Calponin-homology	6.48E-10
Pg_Root21060_c0_seq2	60S ribosomal protein L18a IPR002670 Ribosomal protein L18ae	2.86E-58
Pg_Root21071_c0_seq1	Pol polyprotein	3.00E-125
Pg_Root21077_c0_seq1	50S ribosomal protein L7Ae IPR004038 Ribosomal protein L7Ae_L30e_S12e_Gadd45	1.66E-57
Pg_Root21079_c0_seq1	ATP synthase epsilon chain IPR001469 ATPase, F1 complex, delta_epsilon subunit	1.39E-09
Pg_Root21096_c0_seq1	Glucosamine--fructose-6-phosphate aminotransferase IPR005855 Glucosamine-fructose-6-phosphate aminotransferase, isomerising	5.82E-36
Pg_Root21102_c0_seq1	Guanine nucleotide-binding protein beta subunit-like protein IPR020472 G-protein beta WD-40 repeat, region	2.05E-64
Pg_Root21117_c0_seq1	CER1 protein (Fragment) IPR006694 Fatty acid hydroxylase	3.08E-31
Pg_Root21121_c0_seq1	Macrolide export ATP-binding_permease protein MacB IPR003439 ABC transporter-like	6.09E-11
Pg_Root21179_c0_seq1	SKP1 IPR016897 E3 ubiquitin ligase, SCF complex, Skp subunit	4.08E-30
Pg_Root21179_c1_seq1	SKP1 IPR016897 E3 ubiquitin ligase, SCF complex, Skp subunit	3.00E-13
Pg_Root21194_c0_seq1	Unknown Protein	3.66E-63
Pg_Root21200_c0_seq1	MADS box transcription factor IPR002100 Transcription factor, MADS-box	5.35E-09
Pg_Root21204_c0_seq1	14-3-3 protein sigma gamma zeta beta_alpha IPR000308 14-3-3 protein	1.33E-113
Pg_Root21222_c0_seq1	PGR5-like protein 1A, chloroplastic	9.51E-35
Pg_Root21248_c0_seq1	Heat shock protein IPR013126 Heat shock protein 70	2.48E-42
Pg_Root21249_c0_seq1	Caffeoyl-CoA 3-O-methyltransferase IPR002935 O-methyltransferase, family 3	1.49E-11
Pg_Root21249_c1_seq1	Caffeoyl-CoA 3-O-methyltransferase IPR002935 O-methyltransferase, family 3	2.98E-18
Pg_Root21251_c0_seq1	50S ribosomal protein L14 chloroplastic IPR005745 Ribosomal protein L14, bacterial-type	6.53E-15
Pg_Root21276_c0_seq1	Sodium_calcium exchanger family protein IPR004837 Sodium_calcium exchanger membrane region	3.57E-43
Pg_Root21296_c0_seq1	Histone H2B IPR000558 Histone H2B	6.94E-06
Pg_Root21311_c0_seq1	Pol polyprotein IPR001584 Integrase, catalytic core	9.74E-08
Pg_Root21330_c0_seq1	Receptor serine_threonine kinase IPR002290 Serine_threonine protein kinase	1.07E-64
Pg_Root21339_c0_seq1	DEAD-box ATP-dependent RNA helicase 3 IPR011545 DNA_RNA helicase, DEAD_DEAH box type, N-terminal	4.48E-35
Pg_Root21369_c0_seq1	NADH-ubiquinone oxidoreductase chain 1 IPR001694 NADH:ubiquinone oxidoreductase, subunit 1	5.34E-27
Pg_Root21391_c0_seq1	Pol polyprotein	3.08E-35
Pg_Root21422_c0_seq2	60S ribosomal protein L14 IPR002784 Ribosomal protein L14	2.66E-30
Pg_Root21440_c0_seq1	Acyl carrier protein	1.26E-34
Pg_Root21443_c0_seq1	Transposon Ty1-A Gag-Pol polyprotein IPR013103 Reverse transcriptase, RNA-dependent DNA polymerase	5.52E-58
Pg_Root21459_c0_seq2	CER1 protein (Fragment) IPR006694 Fatty acid hydroxylase	1.89E-09
Pg_Root21468_c0_seq1	Chaperone ClpB	7.51E-23
Pg_Root21478_c0_seq1	Elongation factor EF-2 IPR000795 Protein synthesis factor, GTP-binding	1.70E-53
Pg_Root21481_c0_seq1	Bile acid sodium symporter IPR004710 Bile acid transporter	8.11E-53
Pg_Root21500_c0_seq1	Serpin (Serine protease inhibitor) IPR015554 Protease inhibitor I4, serpin, plant	3.07E-06
Pg_Root21507_c0_seq1	Enolase IPR000941 Enolase	1.90E-45
Pg_Root21525_c0_seq1	LIM domain protein IPR001781 Zinc finger, LIM-type	5.78E-07
Pg_Root21527_c0_seq1	Pol polyprotein IPR001584 Integrase, catalytic core	7.61E-14
Pg_Root21529_c1_seq1	Poly(A) RNA binding protein IPR006515 Polyadenylate binding protein, human types 1, 2, 3, 4	6.26E-37
Pg_Root21539_c0_seq1	Ribosomal protein L18 IPR000039 Ribosomal protein L18e	3.56E-12
Pg_Root21547_c0_seq1	Cytochrome P450	1.71E-42
Pg_Root21563_c0_seq1	60S ribosomal protein L17 IPR005721 Ribosomal protein L22_L17, eukaryotic_archaeal	2.50E-37
Pg_Root21581_c0_seq1	Cytochrome P450	4.88E-38
Pg_Root21585_c0_seq1	Tubulin alpha-3 chain IPR002452 Alpha tubulin	6.24E-44
Pg_Root21604_c0_seq1	60S ribosomal protein L35a IPR001780 Ribosomal protein L35Ae	1.94E-27
Pg_Root21643_c0_seq1	Ethylene responsive transcription factor 2b IPR001471 Pathogenesis-related transcriptional factor and ERF, DNA-binding	7.10E-23
Pg_Root21654_c0_seq1	Gibberellin 2-beta-dioxygenase 7 IPR005123 Oxoglutarate and iron-dependent oxygenase	5.94E-55
Pg_Root21654_c1_seq1	Gibberellin 2-beta-dioxygenase 7 IPR005123 Oxoglutarate and iron-dependent oxygenase	1.25E-69
Pg_Root21656_c0_seq1	ATP dependent RNA helicase IPR011545 DNA_RNA helicase, DEAD_DEAH box type, N-terminal	1.40E-31
Pg_Root21679_c0_seq1	Alkyl hydroperoxide reductase_Thiol specific antioxidant family protein IPR000866 Alkyl hydroperoxide reductase_ Thiol specific antioxidant_ Mal allergen	1.21E-08
Pg_Root21702_c0_seq1	Phosphoenolpyruvate carboxylase 1 IPR015813 Pyruvate_Phosphoenolpyruvate kinase, catalytic core IPR001449 Phosphoenolpyruvate carboxylase	5.12E-39
Pg_Root21707_c0_seq1	Pol polyprotein	3.93E-16
Pg_Root21713_c0_seq1	Elongation factor EF-2 IPR000795 Protein synthesis factor, GTP-binding	4.21E-45
Pg_Root21721_c0_seq1	60S ribosomal protein L27A IPR001196 Ribosomal protein L15	7.87E-18
Pg_Root21743_c0_seq1	Translation initiation factor IF-3 IPR001288 Translation initiation factor 3	9.09E-08
Pg_Root21758_c0_seq1	60S ribosomal protein L13a-like protein IPR005755 Ribosomal protein L13, eukaryotic_archaeal	2.19E-40
Pg_Root21759_c0_seq1	26S protease regulatory subunit IPR005937 26S proteasome subunit P45	1.27E-89
Pg_Root21766_c0_seq1	Pol polyprotein	2.15E-19
Pg_Root21777_c0_seq1	GDSL esterase_lipase At5g33370 IPR001087 Lipase, GDSL	4.28E-40
Pg_Root21779_c0_seq1	Calmodulin 3 protein IPR011992 EF-Hand type	7.59E-09
Pg_Root21788_c0_seq1	Mitochondrial ADP_ATP carrier proteins IPR002113 Adenine nucleotide translocator 1	7.87E-09
Pg_Root21801_c0_seq1	60S ribosomal protein L31 IPR000054 Ribosomal protein L31e	2.67E-30
Pg_Root21825_c0_seq1	Alpha-L-arabinofuranosidase IPR017853 Glycoside hydrolase, catalytic core	1.27E-16
Pg_Root21829_c0_seq1	26S proteasome non-ATPase regulatory subunit 4 IPR002035 von Willebrand factor, type A	5.93E-37
Pg_Root21832_c0_seq1	Actin IPR004000 Actin_actin-like	1.30E-34
Pg_Root21834_c0_seq1	60S ribosomal protein L39 IPR000077 Ribosomal protein L39e	3.70E-12
Pg_Root21836_c0_seq1	Fasciclin-like arabinogalactan protein 13 IPR000782 FAS1 domain	2.43E-11
Pg_Root21836_c1_seq1	Fasciclin-like arabinogalactan protein 13 IPR000782 FAS1 domain	4.99E-43
Pg_Root21861_c0_seq2	Transposon Ty1-BR Gag-Pol polyprotein IPR001584 Integrase, catalytic core	2.82E-13
Pg_Root21872_c0_seq1	Stress-induced protein sti1-like protein IPR011990 Tetratricopeptide-like helical	2.60E-10
Pg_Root21884_c0_seq1	Ribosomal L9-like protein IPR000702 Ribosomal protein L6	8.16E-31
Pg_Root21886_c0_seq1	50S ribosomal protein L35 IPR001706 Ribosomal protein L35	8.23E-08
Pg_Root21886_c0_seq2	50S ribosomal protein L35 IPR001706 Ribosomal protein L35	8.97E-08
Pg_Root21890_c0_seq1	DEAD-box ATP-dependent RNA helicase 3 IPR011545 DNA_RNA helicase, DEAD_DEAH box type, N-terminal	8.67E-33
Pg_Root21896_c0_seq1	Hydrolase alpha_beta fold family protein expressed IPR000073 Alpha_beta hydrolase fold-1	1.23E-26
Pg_Root21915_c0_seq1	Xaa-Pro aminopeptidase 2 IPR001131 Peptidase M24B, X-Pro dipeptidase_aminopeptidase P, conserved site IPR000994 Peptidase M24, structural domain	3.48E-33
Pg_Root21929_c0_seq1	Transposon Ty1-BL Gag-Pol polyprotein IPR001584 Integrase, catalytic core	2.35E-10
Pg_Root21942_c0_seq1	40S ribosomal protein S4-like protein IPR000876 Ribosomal protein S4e	7.75E-62
Pg_Root21965_c0_seq2	Actin IPR004000 Actin_actin-like	2.51E-29
Pg_Root21968_c0_seq1	heat shock protein IPR013126 Heat shock protein 70	1.14E-91
Pg_Root21972_c0_seq2	Cellulose synthase IPR005150 Cellulose synthase	1.89E-32
Pg_Root21994_c0_seq1	Zinc finger protein 7 IPR007087 Zinc finger, C2H2-type	8.25E-15
Pg_Root21994_c1_seq1	Zinc finger protein 7 IPR007087 Zinc finger, C2H2-type	8.68E-36
Pg_Root22037_c0_seq1	cytochrome P450	1.96E-43
Pg_Root22060_c0_seq1	Transposon Ty1-PL Gag-Pol polyprotein IPR013103 Reverse transcriptase, RNA-dependent DNA polymerase	1.77E-09
Pg_Root22070_c0_seq4	30S ribosomal protein S6 IPR000529 Ribosomal protein S6	1.77E-14
Pg_Root22084_c0_seq1	Microsomal glutathione S-transferase 3	1.33E-49
Pg_Root22086_c0_seq1	2-oxoglutarate_malate translocator IPR001898 Sodium_sulphate symporter	4.01E-21
Pg_Root22096_c0_seq1	DNA-directed RNA polymerase subunit beta IPR015712 DNA-directed RNA polymerase, subunit 2	1.39E-26
Pg_Root22103_c0_seq1	Subtilisin-like protease IPR015500 Peptidase S8, subtilisin-related	1.50E-07
Pg_Root22161_c0_seq1	Mitochondrial processing peptidase beta subunit IPR011237 Peptidase M16, core	2.64E-18
Pg_Root22169_c0_seq1	Lipase-like protein IPR002921 Lipase, class 3	2.14E-89
Pg_Root22170_c0_seq1	Pol polyprotein	7.48E-13
Pg_Root22186_c0_seq2	Monooxygenase FAD-binding protein IPR003042 Aromatic-ring hydroxylase-like	6.49E-51
Pg_Root22230_c0_seq1	Rho-related GTP-binding protein RhoC IPR003578 Ras small GTPase, Rho type	4.30E-14
Pg_Root22267_c0_seq1	Endoribonuclease L-PSP family protein IPR019897 YjgF-like protein, conserved site	3.50E-76
Pg_Root22271_c0_seq1	Tubulin alpha-3 chain IPR002452 Alpha tubulin	6.08E-46
Pg_Root22332_c0_seq1	Gag-Pol polyprotein IPR018061 Peptidase A2A, retrovirus RVP subgroup	6.98E-17
Pg_Root22361_c0_seq1	Transposon Ty1-A Gag-Pol polyprotein IPR013103 Reverse transcriptase, RNA-dependent DNA polymerase	6.46E-19
Pg_Root22377_c0_seq1	GAI-like protein 1 (Fragment) IPR005202 GRAS transcription factor	3.11E-142
Pg_Root22400_c0_seq1	60S ribosomal protein L21-like protein IPR001147 Ribosomal protein L21e	5.31E-29
Pg_Root22406_c0_seq1	Heat shock protein 90 (Fragment) IPR003594 ATP-binding region, ATPase-like IPR001404 Heat shock protein Hsp90	1.53E-07
Pg_Root22448_c0_seq1	Cellulose synthase IPR005150 Cellulose synthase	1.28E-45
Pg_Root22462_c0_seq1	V-type proton ATPase subunit G 1-ATPase G subunit	1.83E-27
Pg_Root22464_c0_seq1	COPII coat assembly protein sec16	1.81E-34
Pg_Root22501_c0_seq1	60S ribosomal protein L27A IPR001196 Ribosomal protein L15	9.31E-60
Pg_Root22513_c0_seq1	RNA-binding protein IPR000504 RNA recognition motif, RNP-1	2.63E-15
Pg_Root22555_c0_seq1	Cellular nucleic acid-binding protein IPR013084 Zinc finger, CCHC retroviral-type	3.14E-07
Pg_Root22568_c0_seq1	Adenylate kinase IPR006266 UMP-CMP kinase	3.12E-39
Pg_Root22568_c1_seq1	Adenylate kinase IPR006266 UMP-CMP kinase	3.43E-60
Pg_Root22583_c0_seq1	Phosphate transporter 2-1 IPR001204 Phosphate transporter	1.01E-08
Pg_Root22598_c0_seq2	Receptor-like protein kinase IPR002290 Serine_threonine protein kinase	4.61E-56
Pg_Root22637_c0_seq1	60S ribosomal protein L13 IPR001380 Ribosomal protein L13e	1.23E-30
Pg_Root22656_c0_seq1	Phosphomethylpyrimidine synthase IPR002817 Thiamine biosynthesis protein ThiC	3.96E-41
Pg_Root22656_c1_seq1	Phosphomethylpyrimidine synthase IPR002817 Thiamine biosynthesis protein ThiC	1.80E-113
Pg_Root22688_c0_seq1	Ribosomal protein L26 IPR005756 Ribosomal protein L26, eukaryotic_archaeal	7.25E-51
Pg_Root22706_c0_seq1	Coatomer alpha subunit-like protein IPR016391 Coatomer, alpha subunit	1.64E-50
Pg_Root22715_c0_seq1	Beta-galactosidase IPR019801 Glycoside hydrolase, family 35, conserved site IPR001944 Glycoside hydrolase, family 35 IPR000922 D-galactoside_L-rhamnose binding SUEL lectin	1.06E-09
Pg_Root22715_c1_seq1	Beta-galactosidase IPR019801 Glycoside hydrolase, family 35, conserved site IPR001944 Glycoside hydrolase, family 35 IPR000922 D-galactoside_L-rhamnose binding SUEL lectin	1.74E-29
Pg_Root22723_c0_seq1	Retroelement pol polyprotein-like	7.80E-22
Pg_Root22747_c0_seq1	Protein FAR1-RELATED SEQUENCE 5 IPR004330 Transcription factor, FAR1-related	2.02E-66
Pg_Root22754_c0_seq1	UDP-glucosyltransferase 1 IPR002213 UDP-glucuronosyl_UDP-glucosyltransferase	3.06E-48
Pg_Root22765_c0_seq1	Cell division protein kinase 2 IPR002290 Serine_threonine protein kinase	5.26E-28
Pg_Root22772_c0_seq1	Cytochrome P450	8.65E-75
Pg_Root22780_c0_seq1	Lactoylglutathione lyase IPR004361 Glyoxalase I	4.10E-76
Pg_Root22787_c0_seq1	Phosphoglycerate kinase IPR001576 Phosphoglycerate kinase	1.20E-35
Pg_Root22810_c0_seq1	Proteasome subunit alpha type IPR001353 Proteasome, subunit alpha_beta	1.54E-36
Pg_Root22815_c0_seq1	Polyprotein	3.27E-16
Pg_Root22823_c0_seq1	Homology to unknown gene	4.16E-16
Pg_Root22823_c1_seq1	Homology to unknown gene	1.37E-50
Pg_Root22835_c0_seq1	Ras-related protein Rab-7 IPR002078 RNA polymerase sigma factor 54, interaction	4.16E-23
Pg_Root22840_c0_seq1	Ribosomal protein L3-like IPR000597 Ribosomal protein L3	7.31E-28
Pg_Root22865_c0_seq1	60S ribosomal protein L13 IPR001380 Ribosomal protein L13e	6.02E-09
Pg_Root22881_c0_seq1	Phosphoadenosine phosphosulfate reductase IPR004508 Thioredoxin-independent 5-adenylylsulphate reductase	1.47E-10
Pg_Root22884_c0_seq1	NADH flavin oxidoreductase_12-oxophytodienoate reductase IPR001155 NADH:flavin oxidoreductase_NADH oxidase, N-terminal	2.71E-26
Pg_Root22886_c0_seq1	ER glycerol-phosphate acyltransferase IPR002123 Phospholipid_glycerol acyltransferase	2.09E-160
Pg_Root22914_c0_seq1	Histone H2A IPR002119 Histone H2A	1.32E-20
Pg_Root22918_c0_seq1	Calmodulin 5_6_7_8-like protein IPR011992 EF-Hand type	1.89E-43
Pg_Root22924_c0_seq1	Transposon Ty1-A Gag-Pol polyprotein IPR013103 Reverse transcriptase, RNA-dependent DNA polymerase	9.77E-16
Pg_Root22933_c0_seq2	Histone H3 IPR000164 Histone H3	1.67E-63
Pg_Root22935_c0_seq1	Alcohol dehydrogenase (Fragment) IPR002347 Glucose_ribitol dehydrogenase	1.91E-31
Pg_Root22935_c1_seq1	Alcohol dehydrogenase (Fragment) IPR002347 Glucose_ribitol dehydrogenase	5.21E-88
Pg_Root22957_c0_seq1	RNA-binding protein MEX3C IPR001841 Zinc finger, RING-type	2.21E-12
Pg_Root22962_c0_seq1	Histone H2A IPR002119 Histone H2A	9.77E-44
Pg_Root22963_c0_seq1	60S ribosomal protein L6 IPR000915 Ribosomal protein L6E	5.10E-08
Pg_Root23003_c0_seq1	Pectinesterase IPR006501 Pectinesterase inhibitor	4.85E-19
Pg_Root23005_c0_seq1	Phosphatidylinositol transfer protein expressed IPR001666 Phosphatidylinositol transfer protein	5.96E-06
Pg_Root23005_c1_seq1	Phosphatidylinositol transfer protein expressed IPR001666 Phosphatidylinositol transfer protein	1.15E-15
Pg_Root23012_c0_seq1	SCF E3 ubiquitin ligase complex F-box protein grrA IPR001810 Cyclin-like F-box	3.43E-30
Pg_Root23013_c0_seq1	Polygalacturonase-like protein IPR012334 Pectin lyase fold	4.52E-39
Pg_Root23022_c0_seq1	Monooxygenase IPR000103 Pyridine nucleotide-disulphide oxidoreductase, class-II	2.66E-33
Pg_Root23022_c0_seq2	Monooxygenase IPR000103 Pyridine nucleotide-disulphide oxidoreductase, class-II	1.52E-49
Pg_Root23051_c0_seq1	Small nuclear ribonucleoprotein LsM3 IPR006649 Like-Sm ribonucleoprotein, eukaryotic and archaea-type, core	9.13E-55
Pg_Root23072_c0_seq1	50S ribosomal protein L28 IPR001383 Ribosomal protein L28	1.12E-09
Pg_Root23079_c0_seq1	Alpha amylase 2 (IC) IPR006589 Glycosyl hydrolase, family 13, subfamily, catalytic region	1.53E-24
Pg_Root23080_c0_seq1	Pentatricopeptide repeat-containing protein IPR002885 Pentatricopeptide repeat	3.44E-68
Pg_Root23093_c0_seq2	Ubiquitin carboxyl-terminal hydrolase IPR001394 Peptidase C19, ubiquitin carboxyl-terminal hydrolase 2	1.05E-12
Pg_Root23116_c0_seq1	Superoxide dismutase IPR001424 Superoxide dismutase, copper_zinc binding	1.61E-28
Pg_Root23145_c0_seq1	ABC transporter ATP-binding protein IPR003439 ABC transporter-like	2.20E-39
Pg_Root23148_c0_seq1	Male sterility 5 family protein (Fragment) IPR011990 Tetratricopeptide-like helical	2.97E-31
Pg_Root23154_c0_seq1	Pentatricopeptide repeat-containing protein IPR002885 Pentatricopeptide repeat	5.14E-24
Pg_Root23170_c0_seq1	Heat stress transcription factor A3-type, DNA-binding	1.43E-17
Pg_Root23171_c0_seq1	60S ribosomal protein L4-B (L1) IPR002136 Ribosomal protein L4_L1e	1.26E-12
Pg_Root23179_c0_seq1	Ribosomal protein L32 IPR001515 Ribosomal protein L32e	3.09E-29
Pg_Root23185_c0_seq1	Geranylgeranyl pyrophosphate synthase 2 IPR000092 Polyprenyl synthetase	1.10E-67
Pg_Root23220_c0_seq1	Peptide methionine sulfoxide reductase msrA IPR002569 Methionine sulphoxide reductase A	3.77E-57
Pg_Root23224_c0_seq1	Monooxygenase IPR000103 Pyridine nucleotide-disulphide oxidoreductase, class-II	8.90E-25
Pg_Root23263_c0_seq1	Os10g0422600 protein (Fragment) IPR007650 Protein of unknown function DUF581	3.75E-06
Pg_Root23268_c0_seq1	60S ribosomal protein L7 IPR005998 Ribosomal protein L7, eukaryotic	1.04E-84
Pg_Root23274_c0_seq1	High affinity nitrate transporter protein IPR016196 Major facilitator superfamily, general substrate transporter	1.65E-29
Pg_Root23302_c0_seq1	RNA-binding protein IPR015465 RNA recognition motif, glycine rich protein	1.63E-06
Pg_Root23330_c0_seq1	30S ribosomal protein S5 IPR005711 Ribosomal protein S5, eukaryotic_archaeal	6.96E-22
Pg_Root23335_c0_seq1	GDSL esterase_lipase At5g42170 IPR001087 Lipase, GDSL	3.69E-122
Pg_Root23362_c0_seq1	Ribosome maturation factor rimM IPR011961 16S rRNA processing protein RimM	7.68E-07
Pg_Root23369_c1_seq1	Aspartic proteinase nepenthesin-1 IPR001461 Peptidase A1	1.45E-48
Pg_Root23373_c0_seq1	Histone H3 IPR000164 Histone H3	4.91E-06
Pg_Root23393_c0_seq1	Phosphatidylinositol-4-phosphate 5-kinase 9 IPR017163 Phosphatidylinositol-4-phosphate 5-kinase, plant	3.99E-32
Pg_Root23407_c0_seq1	Auxin-responsive protein IPR003676 Auxin responsive SAUR protein	2.89E-36
Pg_Root23472_c0_seq1	Aminotransferase-like protein IPR019557 Aminotransferase-like, plant mobile domain	5.30E-11
Pg_Root23532_c0_seq1	Phosphoglucomutase IPR016055 Alpha-D-phosphohexomutase, alpha_beta_alpha I, II and III	1.24E-22
Pg_Root23544_c0_seq1	Unknown Protein	6.40E-25
Pg_Root23555_c0_seq1	Acetyl-CoA C-acetyltransferase protein IPR002155 Thiolase	6.76E-27
Pg_Root23560_c0_seq1	Receptor like kinase, RLK	7.23E-39
Pg_Root23573_c0_seq1	Glyceraldehyde-3-phosphate dehydrogenase IPR000173 Glyceraldehyde 3-phosphate dehydrogenase	3.85E-57
Pg_Root23573_c1_seq1	Glyceraldehyde-3-phosphate dehydrogenase IPR000173 Glyceraldehyde 3-phosphate dehydrogenase	5.53E-19
Pg_Root23577_c0_seq1	ARGONAUTE 1 IPR003165 Stem cell self-renewal protein Piwi	5.47E-13
Pg_Root23592_c0_seq1	50S ribosomal protein L24 IPR003256 Ribosomal protein L24	1.31E-41
Pg_Root23594_c0_seq1	Ras-related protein Rab-7 IPR003579 Ras small GTPase, Rab type	5.26E-10
Pg_Root23596_c0_seq1	Glutaredoxin IPR011905 Glutaredoxin-like, plant II	1.08E-26
Pg_Root23615_c1_seq1	Kinase family protein IPR002290 Serine_threonine protein kinase	1.22E-20
Pg_Root23648_c0_seq1	Kelch-like protein 8 IPR015915 Kelch-type beta propeller	6.86E-84
Pg_Root23648_c1_seq1	Kelch-like protein 8 IPR015915 Kelch-type beta propeller	3.34E-19
Pg_Root23711_c0_seq1	Photosystem II CP43 chlorophyll apoprotein IPR000932 Photosystem antenna protein-like	3.08E-06
Pg_Root23713_c0_seq1	MazG nucleotide pyrophosphohydrolase IPR011394 NTP Pyrophosphohydrolase MazG-related, RS21-C6	6.49E-62
Pg_Root23717_c0_seq1	50S ribosomal protein L18 IPR004389 Ribosomal protein L18, bacterial	9.46E-06
Pg_Root23728_c0_seq1	RNA-dependent RNA polymerase IPR007855 RNA-dependent RNA polymerase, eukaryotic-type	1.56E-53
Pg_Root23735_c0_seq1	Glutamine synthetase IPR008146 Glutamine synthetase, catalytic region	9.82E-66
Pg_Root23737_c1_seq1	Alcohol dehydrogenaseglutathione dehydrogenase	8.18E-42
Pg_Root23772_c0_seq1	Serine protease IPR015724 Serine endopeptidase DegP2	8.83E-13
Pg_Root23772_c1_seq1	Serine protease IPR015724 Serine endopeptidase DegP2	1.41E-48
Pg_Root23773_c0_seq1	High mobility group protein IPR000910 High mobility group, HMG1_HMG2	2.73E-29
Pg_Root23784_c0_seq1	Myosin XI-2 IPR001609 Myosin head, motor region	5.61E-09
Pg_Root23796_c0_seq1	Fructose-bisphosphate aldolase IPR000741 Fructose-bisphosphate aldolase, class-I	4.02E-36
Pg_Root23797_c0_seq1	Nascent polypeptide-associated complex subunit beta IPR002715 Nascent polypeptide-associated complex NAC	3.62E-30
Pg_Root23798_c0_seq1	Exocyst complex component 8 IPR014812 Vps51_Vps67	2.95E-28
Pg_Root23805_c0_seq1	Transposon Ty1-A Gag-Pol polyprotein IPR013103 Reverse transcriptase, RNA-dependent DNA polymerase	8.90E-33
Pg_Root23832_c0_seq1	Serine_threonine kinase receptor IPR002290 Serine_threonine protein kinase	3.73E-17
Pg_Root23844_c0_seq1	Mitochondrial ADP_ATP carrier proteins IPR002113 Adenine nucleotide translocator 1	6.69E-68
Pg_Root23846_c0_seq1	Receptor-like protein kinase At5g59670 IPR002290 Serine_threonine protein kinase	6.38E-68
Pg_Root23858_c0_seq2	Non-specific lipid-transfer protein IPR003612 Plant lipid transfer protein_seed storage_trypsin-alpha amylase inhibitor	5.97E-24
Pg_Root23885_c0_seq1	Fumarylacetoacetate hydrolase domain-containing protein 1 IPR002529 Fumarylacetoacetase, C-terminal-like	3.88E-18
Pg_Root23887_c0_seq2	ADP-ribosylation factor IPR006688 ADP-ribosylation factor	4.75E-65
Pg_Root23899_c0_seq1	Exostosin family protein IPR004263 Exostosin-like	5.24E-28
Pg_Root23908_c0_seq1	Histone H2B IPR000558 Histone H2B	3.62E-14
Pg_Root23911_c0_seq1	Magnesium-protoporphyrin IX monomethyl ester IPR008434 Magnesium-protoporphyrin IX monomethyl ester aerobic oxidative cyclase	7.99E-62
Pg_Root23926_c0_seq1	Lrr, resistance protein fragment	3.30E-45
Pg_Root23937_c0_seq1	Serine carboxypeptidase IPR001563 Peptidase S10, serine carboxypeptidase	4.37E-11
Pg_Root23945_c0_seq1	Elongation factor EF-2 IPR000795 Protein synthesis factor, GTP-binding	2.47E-38
Pg_Root23990_c0_seq1	Elongation factor EF-2 IPR000795 Protein synthesis factor, GTP-binding	5.28E-15
Pg_Root24004_c0_seq1	BZIP transcription factor	2.28E-102
Pg_Root24019_c0_seq1	Hydrolase alpha_beta fold family protein expressed IPR000073 Alpha_beta hydrolase fold-1	7.95E-32
Pg_Root24061_c0_seq1	Preprotein translocase secY subunit IPR002208 SecY protein	2.72E-10
Pg_Root24064_c0_seq1	40S ribosomal protein S17-like protein IPR018273 Ribosomal protein S17e, conserved site	1.64E-51
Pg_Root24069_c0_seq1	Xanthine_uracil permease family protein IPR006043 Xanthine_uracil_vitamin C permease	2.22E-118
Pg_Root24088_c0_seq1	cytochrome P450	5.67E-23
Pg_Root24112_c0_seq1	4-hydroxy-3-methylbut-2-en-1-yl diphosphate synthase IPR017178 4-hydroxy-3-methylbut-2-en-1-yl diphosphate synthase, atypical	3.29E-58
Pg_Root24122_c0_seq2	MYB transcription factor IPR015495 Myb transcription factor	9.68E-08
Pg_Root24134_c0_seq1	50S ribosomal protein L1 IPR005878 Ribosomal protein L1, bacterial-type	3.75E-12
Pg_Root24149_c0_seq1	Metal ion binding protein IPR006121 Heavy metal transport_detoxification protein	1.54E-33
Pg_Root24163_c0_seq1	CER1 protein (Fragment) IPR006694 Fatty acid hydroxylase	1.03E-42
Pg_Root24163_c1_seq1	CER1 protein (Fragment) IPR006694 Fatty acid hydroxylase	1.11E-62
Pg_Root24169_c0_seq1	Aromatic L-amino acid decarboxylase IPR010977 Aromatic-L-amino-acid decarboxylase	1.02E-23
Pg_Root24182_c0_seq1	NADH-ubiquinone oxidoreductase chain 1 IPR001694 NADH:ubiquinone oxidoreductase, subunit 1	5.35E-34
Pg_Root24189_c0_seq1	60S ribosomal protein L39 IPR000077 Ribosomal protein L39e	2.74E-14
Pg_Root24216_c0_seq1	V-type ATP synthase beta chain IPR005723 ATPase, V1 complex, subunit B	3.10E-15
Pg_Root24245_c1_seq1	Oligopeptide transporter (Fragment) IPR004813 Oligopeptide transporter OPT superfamily	9.46E-21
Pg_Root24247_c0_seq1	Solute carrier family 2, facilitated glucose transporter member 3 IPR003663 Sugar_inositol transporter	5.95E-19
Pg_Root24293_c0_seq1	40S ribosomal protein S24 IPR001976 Ribosomal protein S24e	4.15E-75
Pg_Root24316_c0_seq1	GDSL esterase_lipase At1g20120 IPR001087 Lipase, GDSL	5.70E-27
Pg_Root24316_c1_seq1	GDSL esterase_lipase At5g42170 IPR001087 Lipase, GDSL	4.75E-40
Pg_Root24334_c0_seq1	Unknown Protein	5.51E-35
Pg_Root24336_c0_seq1	Primary amine oxidase IPR000269 Copper amine oxidase	1.15E-17
Pg_Root24366_c0_seq1	Cryptochrome DASH family IPR006050 DNA photolyase, N-terminal	7.29E-31
Pg_Root24366_c1_seq1	Cryptochrome DASH family IPR006050 DNA photolyase, N-terminal	3.34E-38
Pg_Root24390_c0_seq1	60S ribosomal protein L23A IPR012678 Ribosomal protein L23_L15e, core	6.19E-49
Pg_Root24417_c0_seq1	Serine_threonine-protein kinase IPR002290 Serine_threonine protein kinase	1.09E-24
Pg_Root24417_c0_seq2	Serine_threonine-protein kinase IPR002290 Serine_threonine protein kinase	3.92E-23
Pg_Root24471_c0_seq1	Tir, resistance protein fragment	2.02E-30
Pg_Root24503_c0_seq1	O-methyltransferase IPR016461 O-methyltransferase, COMT, eukaryota	2.44E-16
Pg_Root24560_c0_seq1	Protease inhibitor_seed storage_lipid transfer protein family protein IPR003612 Plant lipid transfer protein_seed storage_trypsin-alpha amylase inhibitor	2.82E-15
Pg_Root24564_c0_seq1	Transcriptional activator protein Pur-alpha IPR006628 PUR-alpha_beta_gamma, DNA_RNA-binding	3.99E-07
Pg_Root24571_c0_seq1	Peroxidase IPR002016 Haem peroxidase, plant_fungal_bacterial	9.29E-22
Pg_Root24575_c0_seq1	H-ATPase IPR006534 ATPase, P-type, plasma-membrane proton-efflux	2.34E-24
Pg_Root24575_c1_seq1	H-ATPase IPR006534 ATPase, P-type, plasma-membrane proton-efflux	1.79E-51
Pg_Root24602_c0_seq1	ATP synthase delta subunit IPR000711 ATPase, F1 complex, OSCP_delta subunit	1.56E-14
Pg_Root24629_c0_seq1	Jp18 IPR010993 Sterile alpha motif homology	1.76E-56
Pg_Root24648_c0_seq1	GATA transcription factor 1 IPR016679 Transcription factor, GATA, plant	2.50E-06
Pg_Root24652_c0_seq1	Serine_threonine protein kinase IPR002290 Serine_threonine protein kinase	3.09E-159
Pg_Root24653_c0_seq1	Serine_threonine-protein kinase RIO1 IPR017407 Serine_threonine-protein kinase Rio1	3.91E-28
Pg_Root24693_c1_seq1	Hydrolase alpha_beta fold family protein expressed IPR000073 Alpha_beta hydrolase fold-1	3.12E-100
Pg_Root24701_c0_seq1	Beige_BEACH domain containing protein IPR000409 Beige_BEACH	2.54E-39
Pg_Root24712_c0_seq1	Vacuolar iron transporter Ccc1 IPR008217 Protein of unknown function DUF125, transmembrane	2.57E-39
Pg_Root24735_c0_seq1	Cytochrome P450	1.14E-18
Pg_Root24761_c0_seq1	JmjC domain containing protein IPR013129 Transcription factor jumonji	0
Pg_Root24768_c0_seq1	Leucyl-tRNA synthetase IPR004493 Leucyl-tRNA synthetase, class Ia, archaeal_eukaryotic cytosolic	1.93E-52
Pg_Root24768_c0_seq2	Leucyl-tRNA synthetase IPR004493 Leucyl-tRNA synthetase, class Ia, archaeal_eukaryotic cytosolic	1.58E-28
Pg_Root24775_c0_seq1	N-methyl-L-tryptophan oxidase IPR006281 Sarcosine oxidase, monomeric	0
Pg_Root24799_c0_seq1	Peroxidase IPR002016 Haem peroxidase, plant_fungal_bacterial	5.73E-119
Pg_Root24834_c0_seq1	Tomato GIGANTEA 2	6.19E-18
Pg_Root24835_c0_seq1	Heat shock protein 4 IPR013126 Heat shock protein 70	3.56E-11
Pg_Root24857_c0_seq1	Heat shock protein 4 IPR013126 Heat shock protein 70	1.44E-09
Pg_Root24871_c0_seq1	Metal ion binding protein IPR006121 Heavy metal transport_detoxification protein	2.64E-64
Pg_Root24875_c0_seq1	Pentatricopeptide repeat-containing protein IPR002885 Pentatricopeptide repeat	8.77E-106
Pg_Root24876_c0_seq1	Potassium transporter IPR003855 K+ potassium transporter	2.33E-10
Pg_Root24878_c0_seq1	Early nodulin-55-1 (Fragment) IPR003245 Plastocyanin-like	5.62E-38
Pg_Root24894_c0_seq1	ATP-binding protein (P-loop) IPR000623 Shikimate kinase	6.82E-25
Pg_Root24899_c0_seq1	Bzip-like transcription factor-like IPR006867 Protein of unknown function DUF632	1.89E-16
Pg_Root24907_c0_seq1	Wiskott-Aldrich syndrome protein family member 2	6.35E-12
Pg_Root24945_c0_seq1	cytochrome P450	9.44E-30
Pg_Root24988_c0_seq1	Serine hydroxymethyltransferase IPR001085 Serine hydroxymethyltransferase	4.57E-10
Pg_Root24998_c0_seq1	Laccase IPR017761 Laccase	1.32E-14
Pg_Root25037_c0_seq1	Prefoldin subunit 3 IPR016655 Prefoldin, subunit 3	1.85E-12
Pg_Root25055_c0_seq1	Os04g0555600 protein (Fragment)	2.47E-45
Pg_Root25058_c0_seq1	Long-chain-fatty-acid-CoA ligase IPR000873 AMP-dependent synthetase and ligase	2.96E-34
Pg_Root25064_c0_seq1	Subtilisin-like protease IPR015500 Peptidase S8, subtilisin-related	1.81E-26
Pg_Root25135_c0_seq1	Auxin-induced SAUR-like protein IPR003676 Auxin responsive SAUR protein	1.31E-41
Pg_Root25194_c0_seq1	5_apos-3_apos exoribonuclease 2 IPR017151 5-3 exoribonuclease 2	7.22E-27
Pg_Root25202_c0_seq1	Potassium channel IPR002110 Ankyrin	4.23E-15
Pg_Root25278_c0_seq1	Protein disulfide isomerase L-2 IPR005792 Protein disulphide isomerase	1.26E-16
Pg_Root25321_c0_seq1	Ubiquitin-protein ligase IPR000569 HECT	9.06E-11
Pg_Root25364_c0_seq1	Glutathione S-transferase IPR004046 Glutathione S-transferase, C-terminal	8.58E-51
Pg_Root25438_c0_seq1	Necrotic spotted lesions 1 (Fragment) IPR001862 Membrane attack complex component_perforin_complement C9	1.22E-29
Pg_Root25485_c0_seq1	FAD-binding domain-containing protein IPR006094 FAD linked oxidase, N-terminal	3.32E-17
Pg_Root25494_c0_seq1	60S ribosomal protein L6 IPR000915 Ribosomal protein L6E	1.70E-28
Pg_Root25500_c0_seq1	Chloroplast unusual positioning 1A	4.16E-30
Pg_Root25500_c0_seq2	Chloroplast unusual positioning 1A	9.57E-25
Pg_Root25521_c0_seq1	Unknown Protein	1.59E-08
Pg_Root25542_c0_seq2	F-box family protein IPR001810 Cyclin-like F-box	3.20E-18
Pg_Root25569_c0_seq1	Chaperone protein dnaJ IPR001623 Heat shock protein DnaJ, N-terminal	7.44E-12
Pg_Root25582_c0_seq1	Cytochrome P450	0
Pg_Root25637_c0_seq1	NADH-ubiquinone oxidoreductase chain 1 IPR001694 NADH:ubiquinone oxidoreductase, subunit 1	1.48E-09
Pg_Root25704_c0_seq1	Saccharopine dehydrogenase IPR005097 Saccharopine dehydrogenase	1.55E-31
Pg_Root25710_c0_seq1	Geranylgeranyl pyrophosphate synthase IPR000092 Polyprenyl synthetase	6.34E-11
Pg_Root25723_c0_seq1	Proteinase inhibitor I IPR000864 Proteinase inhibitor I13, potato inhibitor I	5.34E-10
Pg_Root25739_c0_seq2	Laccase 1a IPR017761 Laccase	1.23E-07
Pg_Root25751_c0_seq1	Chromodomain-helicase-DNA-binding protein 1 IPR000330 SNF2-related	1.10E-24
Pg_Root25768_c0_seq2	Cysteine-rich receptor-like protein kinase IPR002902 Protein of unknown function DUF26	2.00E-78
Pg_Root25772_c0_seq1	Nitrate transporter IPR000109 TGF-beta receptor, type I_II extracellular region	1.12E-08
Pg_Root25773_c0_seq1	Ethylene responsive transcription factor 1b IPR001471 Pathogenesis-related transcriptional factor and ERF, DNA-binding	1.23E-35
Pg_Root25800_c0_seq1	Cold acclimation protein COR413-like IPR008892 Cold acclimation WCOR413	1.01E-23
Pg_Root25811_c0_seq1	Alkaline alpha galactosidase I IPR008811 Raffinose synthase	5.21E-22
Pg_Root25833_c0_seq1	C1orf93 homolog IPR012335 Thioredoxin fold	4.19E-60
Pg_Root25848_c0_seq1	Pectinesterase IPR000070 Pectinesterase, catalytic	5.02E-11
Pg_Root25849_c0_seq1	Short-chain dehydrogenase_reductase family protein IPR002347 Glucose_ribitol dehydrogenase	3.94E-85
Pg_Root25890_c0_seq1	Aquaporin 2 IPR012269 Aquaporin	1.51E-73
Pg_Root25896_c0_seq1	Component of high affinity nitrate transporter IPR016605 Transporter, high affinity nitrate, Nar2	2.37E-46
Pg_Root25914_c1_seq1	Cytochrome P450	3.50E-30
Pg_Root25920_c0_seq1	Endoglucanase 1 IPR001701 Glycoside hydrolase, family 9	4.89E-32
Pg_Root25931_c0_seq1	Malic enzyme IPR012302 Malic enzyme, NAD-binding	3.08E-07
Pg_Root25977_c0_seq1	Ubiquitin IPR019956 Ubiquitin subgroup	8.16E-48
Pg_Root25982_c0_seq2	ABC transporter C family member 5 IPR001140 ABC transporter, transmembrane region	1.99E-42
Pg_Root26008_c0_seq1	Self-incompatibility protein (Fragment) IPR010264 Plant self-incompatibility S1	1.74E-19
Pg_Root26041_c0_seq1	Eukaryotic translation initiation factor 3 subunit 4 IPR017334 Translation initiation factor 3, RNA-binding subunit	9.31E-48
Pg_Root26044_c0_seq1	Transposon Ty1-PL Gag-Pol polyprotein IPR001584 Integrase, catalytic core	3.01E-17
Pg_Root26057_c0_seq1	ABC transporter C family member 5 IPR001140 ABC transporter, transmembrane region	4.93E-43
Pg_Root26120_c0_seq1	Os03g0291800 protein (Fragment) IPR004253 Protein of unknown function DUF231, plant	1.46E-81
Pg_Root26152_c0_seq1	EH-domain-containing protein 1 IPR001401 Dynamin, GTPase region	3.77E-179
Pg_Root26166_c0_seq1	Cold shock protein-1 IPR002059 Cold-shock protein, DNA-binding	2.66E-07
Pg_Root26225_c0_seq1	Auxin responsive SAUR protein IPR003676 Auxin responsive SAUR protein	4.22E-44
Pg_Root26250_c0_seq1	Acid phosphatase-like protein IPR010028 Acid phosphatase, plant	3.53E-62
Pg_Root26261_c0_seq1	Unknown Protein	7.11E-23
Pg_Root26286_c0_seq1	Ubiquitin-activating enzyme E1 IPR018075 Ubiquitin-activating enzyme, E1	1.50E-26
Pg_Root26288_c0_seq1	Regulator of chromosome condensation domain-containing protein IPR009091 Regulator of chromosome condensation_beta-lactamase-inhibitor protein II	3.07E-46
Pg_Root26313_c0_seq1	Unknown Protein IPR017877 MYB-like	8.52E-42
Pg_Root26316_c0_seq1	GH3 family protein IPR004993 GH3 auxin-responsive promoter	7.10E-46
Pg_Root26321_c0_seq2	Fructose-1 6-bisphosphatase class 1 IPR000146 Fructose-1,6-bisphosphatase	0
Pg_Root26335_c0_seq1	SAGA-associated factor 11 homolog IPR013246 Sgf11, transcriptional regulation	3.00E-62
Pg_Root26344_c0_seq1	Zinc finger CCCH-type with G patch domain-containing protein IPR000467 D111_G-patch	5.65E-111
Pg_Root26348_c0_seq1	ABC transporter G family member 11 IPR013525 ABC-2 type transporter	1.87E-73
Pg_Root26353_c0_seq1	NADH dehydrogenase subunit 5 (Fragment) IPR003945 NADH-plastoquinone oxidoreductase, chain 5	6.38E-94
Pg_Root26368_c0_seq1	Outer envelope membrane protein IPR005689 Chloroplast envelope protein translocase, IAP75	6.04E-42
Pg_Root26369_c0_seq1	LOB domain protein 1 IPR004883 Lateral organ boundaries, LOB	1.56E-31
Pg_Root26372_c0_seq1	Auxin responsive SAUR protein IPR003676 Auxin responsive SAUR protein	1.21E-33
Pg_Root26386_c0_seq1	Oxidoreductase zinc-containing alcohol dehydrogenase family IPR002085 Alcohol dehydrogenase superfamily, zinc-containing	6.34E-63
Pg_Root26402_c0_seq1	Cytochrome P450	1.48E-65
Pg_Root26402_c1_seq1	Cytochrome P450	1.14E-26
Pg_Root26407_c0_seq1	Auxin-responsive GH3-like IPR004993 GH3 auxin-responsive promoter	4.92E-19
Pg_Root26407_c0_seq2	Auxin-responsive GH3-like IPR004993 GH3 auxin-responsive promoter	4.45E-19
Pg_Root26412_c0_seq1	Os03g0169000 protein (Fragment) IPR004348 Protein of unknown function DUF246, plant	5.38E-44
Pg_Root26414_c0_seq1	T-complex protein 1 subunit epsilon IPR012718 T-complex protein 1, epsilon subunit	6.25E-09
Pg_Root26415_c0_seq2	Solute carrier family 15 member 4 IPR000109 TGF-beta receptor, type I_II extracellular region	3.08E-67
Pg_Root26419_c0_seq2	Lariat debranching enzyme IPR004843 Metallophosphoesterase	0
Pg_Root26422_c0_seq1	Regulator of chromosome condensation domain-containing protein IPR009091 Regulator of chromosome condensation_beta-lactamase-inhibitor protein II	1.16E-32
Pg_Root26447_c0_seq1	LRR receptor-like serine_threonine-protein kinase, RLP	0
Pg_Root26469_c0_seq2	Non-specific lipid-transfer protein IPR013770 Plant lipid transfer protein and hydrophobic protein, helical	7.48E-43
Pg_Root26470_c0_seq1	Isoleucyl-tRNA synthetase IPR002300 Aminoacyl-tRNA synthetase, class Ia IPR002301 Isoleucyl-tRNA synthetase, class Ia IPR018353 Isoleucyl-tRNA synthetase	1.18E-33
Pg_Root26476_c0_seq1	40S ribosomal protein S1 IPR001593 Ribosomal protein S3Ae	9.53E-46
Pg_Root26487_c0_seq2	Chaperone protein dnaJ IPR001623 Heat shock protein DnaJ, N-terminal	9.40E-37
Pg_Root26500_c0_seq1	Zinc ion binding protein IPR012935 Zinc finger, C3HC-like	3.94E-24
Pg_Root26503_c0_seq1	N(4)-(Beta-N-acetylglucosaminyl)-L-asparaginase IPR000246 Peptidase T2, asparaginase 2	3.01E-18
Pg_Root26507_c0_seq1	Non-specific lipid-transfer protein IPR013770 Plant lipid transfer protein and hydrophobic protein, helical	1.84E-26
Pg_Root26509_c0_seq1	Enoyl-(Acyl-carrier-protein) reductase II IPR004136 2-nitropropane dioxygenase, NPD	0
Pg_Root26520_c0_seq2	Diaminopimelate epimerase family protein IPR001653 Diaminopimelate epimerase	0
Pg_Root26524_c0_seq1	60S ribosomal protein L34 IPR008195 Ribosomal protein L34e	2.89E-08
Pg_Root26529_c0_seq1	Pectinesterase IPR000070 Pectinesterase, catalytic	0
Pg_Root26530_c0_seq1	Cathepsin L-like cysteine proteinase IPR013128 Peptidase C1A, papain IPR000169 Peptidase, cysteine peptidase active site	0
Pg_Root26536_c0_seq1	Histone H4 IPR001951 Histone H4	1.30E-47
Pg_Root26537_c0_seq2	Thiazole biosynthetic enzyme IPR002922 Thiamine biosynthesis Thi4 protein	0
Pg_Root26541_c0_seq1	Xyloglucan endotransglucosylase_hydrolase 14 IPR016455 Xyloglucan endotransglucosylase_hydrolase	1.09E-161
Pg_Root26549_c1_seq1	40S ribosomal protein S25-1 IPR004977 Ribosomal protein S25	9.85E-44
Pg_Root26559_c0_seq1	Aquaporin IPR012269 Aquaporin	4.76E-51
Pg_Root26571_c0_seq1	Peroxiredoxin IPR013740 Redoxin	9.11E-16
Pg_Root26580_c0_seq2	Heavy metal-associated domain containing protein expressed IPR006121 Heavy metal transport_detoxification protein	2.16E-56
Pg_Root26582_c0_seq1	ATP-dependent RNA helicase eIF4A IPR011545 DNA_RNA helicase, DEAD_DEAH box type, N-terminal	2.39E-10
Pg_Root26608_c0_seq1	Hydroxycinnamoyl-CoA shikimate_quinate hydroxycinnamoyltransferase IPR003480 Transferase	1.52E-42
Pg_Root26614_c0_seq1	24-sterol C-methyltransferase IPR013705 Sterol methyltransferase C-terminal	2.29E-15
Pg_Root26619_c0_seq1	Chromodomain-helicase-DNA-binding protein 2 IPR000330 SNF2-related	2.76E-59
Pg_Root26624_c0_seq2	DSBA oxidoreductase family protein IPR001853 DSBA oxidoreductase	4.78E-105
Pg_Root26631_c0_seq1	5_apos-methylthioadenosine_S-adenosylhomocysteine nucleosidase IPR018017 Nucleoside phosphorylase, family 1	1.34E-82
Pg_Root26653_c0_seq1	Hydroxycinnamoyl-CoA shikimate_quinate hydroxycinnamoyltransferase IPR003480 Transferase	8.40E-60
Pg_Root26655_c0_seq1	ADP-ribosylation factor GTPase activating protein 1 IPR001164 Arf GTPase activating protein	3.31E-11
Pg_Root26669_c0_seq1	Omega-6 fatty acid desaturase IPR005804 Fatty acid desaturase, type 1	2.87E-28
Pg_Root26670_c0_seq1	Catalase IPR018028 Catalase related subgroup	5.02E-19
Pg_Root26671_c0_seq1	Tubby-like F-box protein 5 IPR000007 Tubby, C-terminal	2.88E-19
Pg_Root26680_c0_seq2	Os06g0524700 protein (Fragment) IPR004158 Protein of unknown function DUF247, plant	2.92E-54
Pg_Root26693_c0_seq1	H-ATPase IPR006534 ATPase, P-type, plasma-membrane proton-efflux	1.46E-43
Pg_Root26695_c0_seq1	50S ribosomal protein L3-2 IPR019927 Ribosomal protein L3, bacterial_organelle-type	1.29E-09
Pg_Root26726_c0_seq1	Inhibitor of growth protein 5 IPR019787 Zinc finger, PHD-finger	1.38E-12
Pg_Root26738_c0_seq1	UDP-glucosyltransferase IPR002213 UDP-glucuronosyl_UDP-glucosyltransferase	4.37E-151
Pg_Root26742_c0_seq1	BY-inesin-like protein 10 IPR001752 Kinesin, motor region	9.91E-19
Pg_Root26750_c0_seq1	Cell division protease ftsH homolog IPR003959 ATPase, AAA-type, core	0
Pg_Root26774_c1_seq1	ABC transporter G family member 37 IPR013525 ABC-2 type transporter	5.63E-17
Pg_Root26776_c0_seq1	F-box family protein IPR017451 F-box associated type 1	6.42E-59
Pg_Root26790_c0_seq1	U-box domain-containing protein 4 IPR011989 Armadillo-like helical	5.99E-141
Pg_Root26800_c0_seq1	Isoflavone reductase-like protein 5 IPR008030 NmrA-like	1.24E-38
Pg_Root26826_c0_seq1	F-box protein PP2-B1 IPR001810 Cyclin-like F-box	5.34E-88
Pg_Root26840_c0_seq1	Transcription factor HY5 IPR011616 bZIP transcription factor, bZIP-1	2.71E-10
Pg_Root26853_c0_seq1	Guanine nucleotide-binding protein alpha-1 subunit, alpha subunit	1.24E-50
Pg_Root26861_c0_seq1	Alpha alpha-trehalose-phosphate synthase (UDP-forming) IPR001830 Glycosyl transferase, family 20	2.48E-14
Pg_Root26871_c0_seq1	Sesquiterpene synthase	2.45E-06
Pg_Root26901_c0_seq1	Inorganic pyrophosphatase-like protein IPR008162 Inorganic pyrophosphatase	2.64E-35
Pg_Root26908_c0_seq1	Actin IPR004000 Actin_actin-like	1.72E-08
Pg_Root26911_c0_seq1	Protochlorophyllide reductase IPR005979 Light-dependent protochlorophyllide reductase	3.68E-10
Pg_Root26914_c0_seq1	Xylanase inhibitor (Fragment) IPR001461 Peptidase A1	4.40E-160
Pg_Root26922_c0_seq1	Peroxidase IPR002016 Haem peroxidase, plant_fungal_bacterial	2.23E-165
Pg_Root26927_c0_seq1	Disease resistance response IPR004265 Plant disease resistance response protein	2.53E-64
Pg_Root26937_c0_seq1	Non-structural maintenance of chromosomes element 1 homolog IPR011513 Nse1 non-SMC component of SMC5-6 complex	8.91E-131
Pg_Root26947_c0_seq1	Serine_threonine kinase receptor IPR002290 Serine_threonine protein kinase	1.57E-12
Pg_Root26949_c1_seq1	O-sialoglycoprotein endopeptidase IPR009180 Peptidase M22, O-sialoglycoprotein endopeptidase	3.45E-41
Pg_Root26952_c0_seq1	Chaperone protein dnaJ 11 IPR001623 Heat shock protein DnaJ, N-terminal	8.96E-31
Pg_Root26958_c0_seq1	Rac-like GTP-binding protein 4 IPR003578 Ras small GTPase, Rho type	7.91E-10
Pg_Root26972_c0_seq1	Acyl-protein thioesterase 2 IPR003140 Phospholipase_carboxylesterase	2.55E-27
Pg_Root27009_c0_seq1	Long-chain-fatty-acid--CoA ligase 4 IPR000873 AMP-dependent synthetase and ligase	2.39E-38
Pg_Root27020_c0_seq1	Oxysterol-binding protein IPR000648 Oxysterol-binding protein	7.02E-22
Pg_Root27021_c0_seq2	Alpha-2 3-sialyltransferase IPR001675 Glycosyl transferase, family 29	2.46E-11
Pg_Root27026_c0_seq1	IQ-domain 11 IPR000048 IQ calmodulin-binding region	9.23E-107
Pg_Root27031_c0_seq1	3_apos-5_apos exonuclease IPR002562 3-5 exonuclease	2.88E-83
Pg_Root27033_c0_seq1	Mitochondrial transcription termination factor family protein IPR019333 Integrator complex, subunit 3	2.58E-107
Pg_Root27043_c0_seq1	Cortical cell-delineating protein IPR013770 Plant lipid transfer protein and hydrophobic protein, helical	2.38E-25
Pg_Root27054_c0_seq1	Lipid A export ATP-binding_permease protein msbA IPR003439 ABC transporter-like	3.44E-07
Pg_Root27059_c0_seq1	Dehydrogenase_reductase SDR family member 13 IPR002347 Glucose_ribitol dehydrogenase	1.23E-61
Pg_Root27066_c0_seq1	Protein grpE IPR000740 GrpE nucleotide exchange factor	1.93E-48
Pg_Root27067_c0_seq2	Prostaglandin G_H synthase 2 IPR002007 Haem peroxidase, animal	0
Pg_Root27071_c0_seq1	Calcium-dependent protein kinase 8 IPR002290 Serine_threonine protein kinase	7.36E-23
Pg_Root27087_c0_seq1	BURP domain-containing protein IPR004873 BURP	1.87E-90
Pg_Root27095_c0_seq1	Citrate synthase	2.23E-16
Pg_Root27099_c0_seq1	Cysteine proteinase inhibitor IPR000010 Proteinase inhibitor I25, cystatin	1.57E-43
Pg_Root27100_c0_seq1	Calcium-transporting ATPase 1 IPR006408 ATPase, P-type, calcium-transporting, PMCA-type	2.26E-38
Pg_Root27101_c0_seq1	Citrate binding protein IPR014895 Alginate lyase 2	9.24E-94
Pg_Root27130_c0_seq1	Non-lysosomal glucosylceramidase IPR014551 Beta-glucosidase, GBA2 type	6.86E-25
Pg_Root27133_c0_seq2	F-box family protein IPR006527 F-box associated	1.74E-59
Pg_Root27146_c0_seq1	2,5-dichloro-2,5-cyclohexadiene-1,4-diol dehydrogenase IPR002347 Glucose_ribitol dehydrogenase	9.08E-107
Pg_Root27158_c0_seq1	Dynamin 2 IPR001401 Dynamin, GTPase region	1.85E-37
Pg_Root27189_c0_seq1	Sodium_calcium exchanger family protein IPR004837 Sodium_calcium exchanger membrane region	0
Pg_Root27190_c0_seq1	Glucan 1 3-beta-glucosidase IPR001547 Glycoside hydrolase, family 5	0
Pg_Root27193_c0_seq1	Betaine aldehyde dehydrogenase IPR015590 Aldehyde dehydrogenase	0
Pg_Root27249_c1_seq1	UDP-glucosyltransferase family 1 protein IPR002213 UDP-glucuronosyl_UDP-glucosyltransferase	4.71E-80
Pg_Root27256_c0_seq1	Alcohol dehydrogenase zinc-containing IPR002085 Alcohol dehydrogenase superfamily, zinc-containing	8.79E-48
Pg_Root27263_c0_seq1	Histone H3 IPR000164 Histone H3	2.46E-06
Pg_Root27266_c0_seq1	E3 ubiquitin-protein ligase CHFR IPR001841 Zinc finger, RING-type	4.16E-35
Pg_Root27266_c1_seq1	E3 ubiquitin-protein ligase CHFR IPR001841 Zinc finger, RING-type	4.98E-136
Pg_Root27271_c0_seq1	Hsp70 nucleotide exchange factor fes1 IPR011989 Armadillo-like helical	9.68E-101
Pg_Root27301_c0_seq1	Transposon Ty1-BL Gag-Pol polyprotein IPR001584 Integrase, catalytic core	5.75E-23
Pg_Root27361_c0_seq1	Glutaredoxin IPR011905 Glutaredoxin-like, plant II	5.20E-37
Pg_Root27475_c0_seq1	Zinc finger protein IPR007087 Zinc finger, C2H2-type	2.21E-32
Pg_Root27499_c0_seq1	Transposon Ty1-A Gag-Pol polyprotein IPR013103 Reverse transcriptase, RNA-dependent DNA polymerase	4.13E-59
Pg_Root27557_c0_seq1	MYB-CC type transfactor IPR006447 Myb-like DNA-binding region, SHAQKYF class	4.68E-14
Pg_Root27580_c0_seq1	Thioredoxin-related	6.18E-19
Pg_Root27591_c0_seq1	60S ribosomal protein L13a-like protein IPR005755 Ribosomal protein L13, eukaryotic_archaeal	4.78E-38
Pg_Root27676_c0_seq1	Rhodanese-like family protein-like protein (Fragment) IPR001763 Rhodanese-like	3.07E-65
Pg_Root27695_c0_seq1	Zinc finger protein IPR007087 Zinc finger, C2H2-type	3.26E-42
Pg_Root27697_c0_seq1	Phospholipase D IPR011402 Phospholipase D, plant	0
Pg_Root27734_c0_seq1	Clathrin assembly protein-like IPR011417 ANTH	0
Pg_Root27754_c0_seq1	Translation machinery associated protein IPR001950 Translation initiation factor SUI1	0
Pg_Root27773_c0_seq1	Ubiquitin carboxyl-terminal hydrolase IPR001394 Peptidase C19, ubiquitin carboxyl-terminal hydrolase 2	3.08E-10
Pg_Root27789_c0_seq2	UPF0235 protein C15orf40 homolog IPR003746 Protein of unknown function DUF167	3.73E-41
Pg_Root27813_c0_seq2	Basic helix-loop-helix family protein IPR011598 Helix-loop-helix DNA-binding	1.89E-40
Pg_Root27852_c0_seq1	LRR receptor-like serine_threonine-protein kinase, RLP	0
Pg_Root27877_c0_seq1	Mutator-like transposase IPR018289 MULE transposase, conserved domain	4.84E-16
Pg_Root27886_c0_seq1	Transposon Ty1-A Gag-Pol polyprotein IPR013103 Reverse transcriptase, RNA-dependent DNA polymerase	3.28E-23
Pg_Root27937_c0_seq2	Polyadenylate-binding protein family protein IPR000504 RNA recognition motif, RNP-1	2.95E-39
Pg_Root27949_c0_seq1	Purine permease family protein IPR004853 Protein of unknown function DUF250	2.57E-14
Pg_Root27960_c0_seq1	Pentatricopeptide repeat-containing protein IPR002885 Pentatricopeptide repeat	2.61E-40
Pg_Root27971_c0_seq1	Cellulose synthase IPR005150 Cellulose synthase	2.67E-31
Pg_Root28028_c0_seq2	Proteinase inhibitor type-2 CEVI57 IPR003465 Proteinase inhibitor I20, Pin2	8.51E-11
Pg_Root28080_c0_seq1	Cellular nucleic acid-binding protein IPR013084 Zinc finger, CCHC retroviral-type	3.24E-07
Pg_Root28175_c0_seq1	RING finger protein IPR001841 Zinc finger, RING-type	3.41E-52
Pg_Root28181_c0_seq1	Unknown Protein	4.49E-27
Pg_Root28202_c0_seq1	Late embryogenesis abundant protein IPR000389 Small hydrophilic plant seed protein	2.04E-42
Pg_Root28204_c0_seq2	Hexokinase IPR001312 Hexokinase	2.21E-34
Pg_Root28209_c0_seq2	Subtilisin-like serine protease IPR015500 Peptidase S8, subtilisin-related	6.70E-106
Pg_Root28243_c0_seq1	Ubiquitin IPR019956 Ubiquitin subgroup	2.80E-94
Pg_Root28243_c0_seq2	Ubiquitin IPR019956 Ubiquitin subgroup	9.76E-95
Pg_Root28301_c0_seq1	HAT family dimerisation domain containing protein	3.72E-19
Pg_Root28301_c0_seq2	HAT family dimerisation domain containing protein	3.20E-13
Pg_Root28360_c0_seq1	ATP synthase subunit a IPR000568 ATPase, F0 complex, subunit A	2.66E-08
Pg_Root28483_c0_seq1	Cc-nbs-lrr, resistance protein	0
Pg_Root28508_c0_seq1	Mitochondrial ADP_ATP carrier proteins IPR002113 Adenine nucleotide translocator 1	2.71E-94
Pg_Root28510_c0_seq1	Unknown Protein	2.42E-60
Pg_Root28555_c0_seq1	(E)-beta-ocimene synthase IPR005630 Terpene synthase, metal-binding domain	4.20E-09
Pg_Root28713_c0_seq1	Serine_threonine-protein phosphatase 2A regulatory subunit delta 1 isoform IPR002554 Protein phosphatase 2A, regulatory B subunit, B56	1.04E-13
Pg_Root28716_c0_seq1	Unknown Protein	2.67E-19
Pg_Root28731_c0_seq1	Cytochrome P450 gene	3.13E-159
Pg_Root28799_c0_seq1	Retinol dehydrogenase 12 IPR002347 Glucose_ribitol dehydrogenase	3.13E-14
Pg_Root28833_c0_seq1	Alcohol dehydrogenase zinc-containing IPR002085 Alcohol dehydrogenase superfamily, zinc-containing	6.52E-19
Pg_Root28906_c0_seq1	Genomic DNA chromosome 5 P1 clone MAC12	2.93E-65
Pg_Root28977_c0_seq1	Peroxidase IPR002016 Haem peroxidase, plant_fungal_bacterial	6.24E-152
Pg_Root28978_c1_seq1	ATP-binding cassette transporter IPR013525 ABC-2 type transporter	7.82E-41
Pg_Root28991_c0_seq1	Glutathione S-transferase 3 IPR004046 Glutathione S-transferase, C-terminal	3.88E-100
Pg_Root29001_c0_seq1	Pentatricopeptide repeat-containing protein IPR002885 Pentatricopeptide repeat	1.62E-27
Pg_Root29010_c0_seq1	Pol polyprotein IPR001584 Integrase, catalytic core	8.39E-17
Pg_Root29116_c0_seq1	Receptor like kinase, RLK	6.93E-121
Pg_Root29127_c0_seq1	Oleosin IPR000136 Oleosin	4.07E-17
Pg_Root29142_c0_seq1	Phosphofructokinase family protein IPR012004 Pyrophosphate-dependent phosphofructokinase TP0108	6.34E-15
Pg_Root29150_c0_seq1	Unknown Protein	1.02E-21
Pg_Root29218_c0_seq1	Cytochrome c oxidase subunit 2 IPR002429 Cytochrome c oxidase subunit II C-terminal	8.77E-27
Pg_Root29274_c0_seq1	Receptor-like protein kinase At5g59670 IPR002290 Serine_threonine protein kinase	1.22E-43
Pg_Root29285_c0_seq1	Kinesin 1-like IPR001752 Kinesin, motor region	2.71E-37
Pg_Root29299_c0_seq1	Binding protein	2.53E-30
Pg_Root29345_c1_seq1	Glucan endo-1 3-beta-glucosidase 7 IPR000490 Glycoside hydrolase, family 17	2.69E-07
Pg_Root29352_c0_seq1	Cytochrome P450	2.06E-58
Pg_Root29355_c0_seq1	Retroelement pol polyprotein-like	1.73E-34
Pg_Root29399_c0_seq1	40S ribosomal protein S4-like protein IPR000876 Ribosomal protein S4e	2.19E-38
Pg_Root29423_c0_seq1	Acid phosphatase-like protein IPR010028 Acid phosphatase, plant	8.94E-100
Pg_Root29503_c0_seq1	CHP-rich zinc finger protein-like IPR011424 C1-like	1.24E-14
Pg_Root29516_c0_seq1	Pentatricopeptide repeat-containing protein IPR002885 Pentatricopeptide repeat	0
Pg_Root29598_c0_seq1	Cation-efflux pump fieF IPR002524 Cation efflux protein	0
Pg_Root29623_c0_seq1	Ribosomal protein L10 IPR001197 Ribosomal protein L10e	1.05E-96
Pg_Root29623_c1_seq1	60S ribosomal protein L10 IPR001197 Ribosomal protein L10e	5.86E-81
Pg_Root29640_c0_seq1	Heat stress transcription factor A3-type, DNA-binding	5.08E-58
Pg_Root29718_c0_seq1	Squalene monooxygenase IPR013698 Squalene epoxidase	8.18E-145
Pg_Root29743_c0_seq1	Serine_threonine protein kinase IPR015740 Plant protein serine_threonine kinase-like	1.59E-14
Pg_Root29752_c0_seq1	Ethylene-responsive transcription factor 13 IPR001471 Pathogenesis-related transcriptional factor and ERF, DNA-binding	6.82E-09
Pg_Root29755_c0_seq1	cDNA clone J033118E13 full insert sequence IPR007033 Protein of unknown function DUF662	8.50E-43
Pg_Root29757_c0_seq1	Unknown Protein	1.19E-12
Pg_Root29828_c0_seq1	Gag-Pol polyprotein IPR013103 Reverse transcriptase, RNA-dependent DNA polymerase	7.16E-32
Pg_Root29835_c0_seq1	Transposon Ty1-A Gag-Pol polyprotein IPR013103 Reverse transcriptase, RNA-dependent DNA polymerase	5.55E-16
Pg_Root29856_c0_seq1	Poly(A) RNA polymerase IPR002058 PAP_25A-associated	3.74E-18
Pg_Root29861_c0_seq1	ATP synthase subunit c chloroplastic IPR005953 ATPase, F0 complex, subunit C, bacterial and chloroplast	3.27E-19
Pg_Root29870_c0_seq2	Trafficking protein particle complex subunit 5 IPR016696 TRAPP I complex, Trs31	4.72E-34
Pg_Root29912_c0_seq1	FAD-binding domain-containing protein IPR006094 FAD linked oxidase, N-terminal	2.06E-47
Pg_Root29979_c0_seq1	Oxygen-evolving enhancer protein 1 of photosystem II IPR002628 Photosystem II manganese-stabilizing protein PsbO	4.83E-25
Pg_Root29985_c0_seq1	Ferrochelatase IPR001015 Ferrochelatase	1.66E-22
Pg_Root29990_c0_seq1	GDP-mannose transporter IPR004853 Protein of unknown function DUF250	7.24E-17
Pg_Root30074_c0_seq1	DNA binding protein	1.69E-40
Pg_Root30110_c0_seq1	Cytochrome P450	1.14E-172
Pg_Root30110_c0_seq2	Cytochrome P450	1.21E-08
Pg_Root30116_c0_seq1	Acetyl-CoA C-acetyltransferase protein IPR002155 Thiolase	2.30E-11
Pg_Root30138_c0_seq1	Ribosomal protein L10 IPR001197 Ribosomal protein L10e	3.21E-109
Pg_Root30153_c0_seq1	Phototropic-responsive NPH3 family protein IPR004249 NPH3	1.01E-15
Pg_Root30164_c0_seq1	Latex abundant protein 1	1.12E-24
Pg_Root30166_c1_seq1	NBS-LRR resistance protein (Fragment) IPR002182 NB-ARC	7.54E-08
Pg_Root30181_c0_seq2	1-aminocyclopropane-1-carboxylate oxidase-like protein IPR005123 Oxoglutarate and iron-dependent oxygenase	2.01E-06
Pg_Root30196_c0_seq1	Pol polyprotein	2.81E-09
Pg_Root30241_c0_seq1	Aquaporin IPR000425 Major intrinsic protein	1.49E-106
Pg_Root30394_c0_seq1	Nitrate transporter IPR000109 TGF-beta receptor, type I_II extracellular region	6.36E-13
Pg_Root30398_c0_seq1	Transcription factor (Fragment) IPR007087 Zinc finger, C2H2-type	8.83E-24
Pg_Root30405_c0_seq1	Retrovirus-related Pol polyprotein from type-1 retrotransposable element R2 (Fragment), related	1.79E-43
Pg_Root30514_c0_seq1	Patatin-like phospholipase domain-containing protein c	8.00E-27
Pg_Root30514_c1_seq1	Patatin-like phospholipase domain-containing protein c	2.39E-21
Pg_Root30552_c0_seq1	Retroelement pol polyprotein-like	2.00E-06
Pg_Root30590_c0_seq1	Malate dehydrogenase IPR011274 Malate dehydrogenase, NAD-dependent, cytosolic	3.76E-11
Pg_Root30593_c0_seq1	Glutathione S-transferase-like protein IPR004046 Glutathione S-transferase, C-terminal	4.95E-102
Pg_Root30609_c0_seq1	Dehydration-responsive family protein IPR004159 Protein of unknown function DUF248, methyltransferase putative	2.46E-09
Pg_Root30621_c0_seq1	Histone H2B IPR000558 Histone H2B	5.24E-45
Pg_Root30635_c0_seq1	Pollen Ole e 1 allergen and extensin IPR006041 Pollen Ole e 1 allergen and extensin	4.29E-47
Pg_Root30654_c0_seq1	Glycosyl transferase family 17 protein IPR006813 Glycosyl transferase, family 17	5.83E-160
Pg_Root30668_c0_seq1	DNA topoisomerase (ATP-hydrolyzing) IPR004085 DNA topoisomerase VI, subunit A	5.22E-116
Pg_Root30725_c0_seq1	T-complex protein 1 subunit epsilon IPR012718 T-complex protein 1, epsilon subunit	6.53E-60
Pg_Root30749_c0_seq1	Uncharacterized ABC transporter ATP-binding protein TM_0288 IPR003439 ABC transporter-like	2.63E-41
Pg_Root30756_c0_seq1	Phosphoribosyl-AMP cyclohydrolase IPR002496 Phosphoribosyl-AMP cyclohydrolase	1.67E-07
Pg_Root30810_c0_seq1	F-box-like	9.35E-107
Pg_Root30814_c0_seq1	Acetolactate synthase small subunit IPR004789 Acetolactate synthase, small subunit	0
Pg_Root30826_c0_seq1	Laccase-22 IPR001117 Multicopper oxidase, type 1	1.39E-40
Pg_Root30844_c0_seq1	Major allergen Mal d 1 IPR000916 Bet v I allergen	9.37E-12
Pg_Root30871_c0_seq1	Pol polyprotein IPR001584 Integrase, catalytic core	9.96E-06
Pg_Root30880_c0_seq1	Ankyrin repeat domain-containing protein 13C-A IPR002110 Ankyrin	5.75E-130
Pg_Root30886_c0_seq1	Indole-3-acetic acid-amido synthetase GH3.8 IPR004993 GH3 auxin-responsive promoter	0
Pg_Root30903_c0_seq2	Pentatricopeptide repeat-containing protein IPR002885 Pentatricopeptide repeat	8.58E-11
Pg_Root30915_c0_seq1	DNA-binding protein (Fragment) IPR006634 TRAM, LAG1 and CLN8 homology	8.58E-52
Pg_Root30954_c0_seq2	Glyceraldehyde-3-phosphate dehydrogenase B IPR000173 Glyceraldehyde 3-phosphate dehydrogenase	3.01E-83
Pg_Root30972_c0_seq1	Cytochrome P450	6.09E-39
Pg_Root31031_c0_seq1	Dehydration-responsive family protein IPR004159 Protein of unknown function DUF248, methyltransferase putative	1.01E-11
Pg_Root31085_c0_seq1	Pumilio IPR011989 Armadillo-like helical	3.87E-45
Pg_Root31179_c0_seq1	GTP binding protein IPR007612 Protein of unknown function DUF567	4.50E-53
Pg_Root31182_c0_seq1	Cytochrome P450	9.00E-77
Pg_Root31182_c0_seq2	Cytochrome P450	3.16E-20
Pg_Root31184_c0_seq1	Pseudo response regulator IPR001789 Signal transduction response regulator, receiver region	4.17E-07
Pg_Root31187_c0_seq1	Cytokinin oxidase_dehydrogenase 1 IPR015345 Cytokinin dehydrogenase 1, FAD and cytokinin binding	2.16E-14
Pg_Root31236_c0_seq1	Ribosomal protein L19 IPR000196 Ribosomal protein L19_L19e	6.25E-16
Pg_Root31329_c0_seq1	UDP-glucosyltransferase family 1 protein IPR002213 UDP-glucuronosyl_UDP-glucosyltransferase	2.92E-07
Pg_Root31340_c0_seq1	Ethylene-responsive transcription factor 2 IPR001471 Pathogenesis-related transcriptional factor and ERF, DNA-binding	5.44E-28
Pg_Root31435_c0_seq1	F-box family protein IPR001810 Cyclin-like F-box	2.65E-09
Pg_Root31437_c0_seq1	Cysteine-rich repeat secretory protein 3 IPR002902 Protein of unknown function DUF26	2.55E-39
Pg_Root31467_c0_seq1	Helicase sen1	6.26E-13
Pg_Root31519_c0_seq1	Serine_threonine-protein kinase TEL1 IPR003151 PIK-related kinase, FAT	3.31E-59
Pg_Root31585_c0_seq1	Wax synthase isoform 3	8.41E-140
Pg_Root31609_c0_seq1	Cold acclimation protein COR413-like IPR008892 Cold acclimation WCOR413	2.99E-65
Pg_Root31643_c1_seq1	26S protease regulatory subunit 6B homolog IPR003959 ATPase, AAA-type, core	4.13E-34
Pg_Root31698_c0_seq1	Epoxide hydrolase IPR000639 Epoxide hydrolase-like	1.07E-94
Pg_Root31720_c0_seq1	DNA-directed RNA polymerase IPR007121 RNA polymerase, beta subunit, conserved site IPR007120 DNA-directed RNA polymerase, subunit 2, domain 6 IPR015712 DNA-directed RNA polymerase, subunit 2	6.87E-57
Pg_Root31720_c0_seq2	DNA-directed RNA polymerase IPR007121 RNA polymerase, beta subunit, conserved site IPR007120 DNA-directed RNA polymerase, subunit 2, domain 6 IPR015712 DNA-directed RNA polymerase, subunit 2	1.50E-53
Pg_Root31724_c0_seq1	Serine_threonine-protein kinase IPR002290 Serine_threonine protein kinase	4.66E-142
Pg_Root31726_c0_seq1	30S ribosomal protein S9 IPR000754 Ribosomal protein S9	1.56E-08
Pg_Root31742_c0_seq1	24-sterol C-methyltransferase IPR013705 Sterol methyltransferase C-terminal	4.69E-13
Pg_Root31781_c0_seq1	RLK, Receptor like protein, putative resistance protein with an antifungal domain	2.17E-17
Pg_Root31793_c0_seq1	Unknown Protein	2.84E-21
Pg_Root31854_c0_seq1	Alpha-humulene_(-)-(E)-beta-caryophyllene synthase IPR005630 Terpene synthase, metal-binding domain	3.89E-97
Pg_Root31861_c0_seq1	Acyl-CoA binding protein 4 acyl-CoA-binding domain 4 IPR015915 Kelch-type beta propeller	7.63E-22
Pg_Root31870_c0_seq1	Phytoalexin deficient 4 (Fragment) IPR002921 Lipase, class 3	1.54E-152
Pg_Root31931_c0_seq2	Pumilio IPR011989 Armadillo-like helical	6.03E-29
Pg_Root31957_c0_seq1	ATP binding _ serine-threonine kinase IPR002290 Serine_threonine protein kinase	1.57E-22
Pg_Root32057_c0_seq1	NAC-domain protein protein	1.17E-91
Pg_Root32086_c0_seq1	Armadillo_beta-catenin repeat family protein IPR011989 Armadillo-like helical	1.99E-22
Pg_Root32093_c0_seq1	Genomic DNA chromosome 3 TAC clone K7P8	6.15E-39
Pg_Root32099_c0_seq1	Salicylic acid carboxyl methyltransferase IPR005299 SAM dependent carboxyl methyltransferase	9.42E-60
Pg_Root32155_c0_seq1	Chaperone protein dnaJ 10 IPR003095 Heat shock protein DnaJ	4.81E-32
Pg_Root32179_c0_seq1	Oxygen-evolving enhancer protein 3 IPR008797 Photosystem II oxygen evolving complex protein PsbQ	2.14E-76
Pg_Root32181_c0_seq1	Mutator-like transposase-like protein IPR004332 Transposase, MuDR, plant	6.33E-33
Pg_Root32198_c0_seq2	Folate_biopterin transporter IPR004324 Biopterin transport-related protein BT1	2.68E-16
Pg_Root32301_c0_seq1	Exocyst complex component 6 IPR007225 Exocyst complex subunit Sec15-like	6.39E-47
Pg_Root32303_c0_seq1	Glutathione S-transferase IPR004046 Glutathione S-transferase, C-terminal	9.04E-26
Pg_Root32320_c0_seq1	ER-derived vesicles protein ERV14 IPR003377 Cornichon	6.04E-18
Pg_Root32321_c1_seq1	Alliinase (Fragment) IPR006948 Allinase, C-terminal	2.09E-38
Pg_Root32449_c0_seq1	Nucleoside diphosphate kinase IPR001564 Nucleoside diphosphate kinase, core	1.04E-69
Pg_Root32462_c0_seq2	Pectinesterase IPR000070 Pectinesterase, catalytic	0
Pg_Root32481_c0_seq1	Zinc finger protein 7 IPR007087 Zinc finger, C2H2-type	3.53E-33
Pg_Root32488_c0_seq1	Ribosomal protein S5 IPR005716 Ribosomal protein S7, eukaryotic_archaeal	4.78E-109
Pg_Root32495_c0_seq1	ATP-dependent RNA helicase IPR014001 DEAD-like helicase, N-terminal	1.05E-36
Pg_Root32543_c0_seq1	Elongation factor 1-alpha IPR004539 Translation elongation factor EF1A, eukaryotic and archaeal	4.75E-44
Pg_Root32551_c0_seq1	Ring H2 finger protein IPR018957 Zinc finger, C3HC4 RING-type	3.24E-19
Pg_Root32557_c0_seq1	Peroxiredoxin IPR000866 Alkyl hydroperoxide reductase_ Thiol specific antioxidant_ Mal allergen	1.81E-17
Pg_Root32587_c0_seq1	Multidrug resistance protein mdtK IPR002528 Multi antimicrobial extrusion protein MatE	2.47E-93
Pg_Root32612_c0_seq2	50S ribosomal protein L21 IPR001787 Ribosomal protein L21	3.42E-40
Pg_Root32639_c0_seq1	Unknown Protein	1.30E-26
Pg_Root32657_c0_seq1	EPF-type Cis2-His2 zinc finger transcription factor IPR007087 Zinc finger, C2H2-type	8.45E-61
Pg_Root32658_c0_seq1	Aquaporin IPR012269 Aquaporin	4.80E-89
Pg_Root32683_c0_seq1	Myosin XI-F IPR001609 Myosin head, motor region	1.73E-66
Pg_Root32701_c0_seq1	Elongation factor Tu IPR004541 Translation elongation factor EFTu_EF1A, bacterial and organelle	7.96E-06
Pg_Root32725_c0_seq1	At5g03900 (Fragment) IPR000361 FeS cluster biogenesis	1.64E-23
Pg_Root32956_c0_seq1	AT-hook DNA-binding protein (Fragment) IPR014476 Predicted AT-hook DNA-binding	1.75E-71
Pg_Root33016_c0_seq1	Sodium-calcium exchanger 3 (Fragment) IPR004837 Sodium_calcium exchanger membrane region	9.93E-49
Pg_Root33019_c0_seq1	cytochrome P450	9.46E-85
Pg_Root33057_c0_seq1	Vesicle-associated membrane protein 7B IPR001388 Synaptobrevin	3.70E-15
Pg_Root33095_c0_seq1	SEC14-like protein IPR001251 Cellular retinaldehyde-binding_triple function, C-terminal	1.06E-43
Pg_Root33108_c0_seq1	Receptor like kinase, RLK	4.30E-09
Pg_Root33117_c0_seq2	Unknown Protein	2.86E-18
Pg_Root33142_c0_seq1	Cellulose synthase-like protein IPR005150 Cellulose synthase	1.45E-11
Pg_Root33166_c0_seq1	Unknown Protein	3.56E-15
Pg_Root33252_c0_seq1	Gag-pol polyprotein	7.49E-07
Pg_Root33262_c0_seq1	U5 small nuclear ribonucleoprotein protein IPR017986 WD40 repeat, region	2.19E-37
Pg_Root33273_c0_seq1	heat shock protein IPR013126 Heat shock protein 70	1.32E-31
Pg_Root33291_c0_seq1	Phytochrome A-associated F-box protein IPR001810 Cyclin-like F-box	4.16E-20
Pg_Root33313_c0_seq1	Receptor like kinase, RLK	5.82E-29
Pg_Root33334_c0_seq1	Mitogen-activated protein kinase kinase kinase 1 (Predicted) IPR007527 Zinc finger, SWIM-type	1.65E-89
Pg_Root33335_c0_seq1	Protein serine_threonine kinase IPR015748 Mitogen activated protein kinase kinase kinase 3	4.24E-11
Pg_Root33338_c0_seq1	Pol polyprotein	1.50E-27
Pg_Root33347_c0_seq1	Integral membrane family protein IPR000620 Protein of unknown function DUF6, transmembrane	3.01E-12
Pg_Root33347_c0_seq2	Integral membrane family protein IPR000620 Protein of unknown function DUF6, transmembrane	7.95E-21
Pg_Root33418_c0_seq1	Retroelement pol polyprotein-like	2.01E-18
Pg_Root33423_c0_seq1	5-dehydro-2-deoxygluconokinase 1 IPR002173 Carbohydrate_puine kinase, PfkB, conserved site	1.06E-27
Pg_Root33452_c0_seq1	Pentatricopeptide repeat-containing protein IPR002885 Pentatricopeptide repeat	2.32E-98
Pg_Root33457_c0_seq1	Cell number regulator 6 IPR006461 Protein of unknown function Cys-rich	1.98E-44
Pg_Root33484_c0_seq1	Integrase core domain containing protein IPR005162 Retrotransposon gag protein	1.47E-08
Pg_Root33524_c0_seq1	1-aminocyclopropane-1-carboxylate oxidase-like protein IPR005123 Oxoglutarate and iron-dependent oxygenase	6.39E-15
Pg_Root33546_c0_seq1	Cytochrome P450	2.09E-68
Pg_Root33569_c0_seq1	Receptor-like protein kinase IPR002290 Serine_threonine protein kinase	9.21E-44
Pg_Root33592_c0_seq1	Retroelement pol polyprotein-like	1.01E-10
Pg_Root33618_c0_seq1	Cysteine proteinase inhibitor IPR000010 Proteinase inhibitor I25, cystatin	2.27E-28
Pg_Root33685_c0_seq1	Macrolide export ATP-binding_permease protein MacB IPR003439 ABC transporter-like	2.03E-07
Pg_Root33748_c0_seq1	Integrase core domain containing protein	2.65E-14
Pg_Root33755_c0_seq1	Gag-pol IPR000953 Chromo domain	1.35E-27
Pg_Root33809_c0_seq1	Xyloglucan endotransglucosylase_hydrolase 9 IPR016455 Xyloglucan endotransglucosylase_hydrolase	2.04E-37
Pg_Root33823_c0_seq1	Retrotransposable element Tf2 155 kDa protein type 2 IPR001584 Integrase, catalytic core	2.58E-34
Pg_Root33873_c0_seq1	NAC domain protein IPR003441 protein	3.30E-116
Pg_Root33902_c0_seq1	Rhamnogalacturonate lyase IPR010325 Rhamnogalacturonate lyase	9.94E-95
Pg_Root33903_c0_seq1	40S ribosomal protein S12 IPR000530 Ribosomal protein S12e	4.90E-40
Pg_Root33914_c0_seq1	4-hydroxy-3-methylbut-2-enyl diphosphate reductase IPR003451 LytB protein	2.74E-25
Pg_Root33927_c0_seq2	Zinc finger-homeodomain protein 3 (Fragment) IPR006456 ZF-HD homeobox protein Cys_His-rich dimerisation region	7.16E-16
Pg_Root33986_c0_seq1	Tir-nbs, resistance protein fragment	3.11E-30
Pg_Root34052_c0_seq1	Pol polyprotein	1.73E-14
Pg_Root34072_c0_seq1	Receptor kinase-like protein IPR002290 Serine_threonine protein kinase	1.42E-14
Pg_Root34092_c0_seq2	Phosphoenolpyruvate carboxylase IPR015813 Pyruvate_Phosphoenolpyruvate kinase, catalytic core IPR001449 Phosphoenolpyruvate carboxylase	9.91E-38
Pg_Root34094_c0_seq1	Unknown Protein IPR003604 Zinc finger, U1-type	7.16E-17
Pg_Root34099_c0_seq1	Transposon Ty1-BR Gag-Pol polyprotein IPR001584 Integrase, catalytic core	1.11E-22
Pg_Root34101_c0_seq1	Chloroplast unusual positioning 1A	1.87E-31
Pg_Root34102_c0_seq1	Transposon Ty1-BR Gag-Pol polyprotein IPR001584 Integrase, catalytic core	1.98E-09
Pg_Root34121_c0_seq1	Pleckstrin homology domain containing family A member 8 IPR014830 Glycolipid transfer protein, GLTP	7.38E-63
Pg_Root34221_c0_seq1	Serine_threonine-protein kinase TEL1 IPR003151 PIK-related kinase, FAT	2.57E-58
Pg_Root34224_c0_seq1	Pol polyprotein	1.08E-10
Pg_Root34233_c0_seq1	WPP domain-interacting tail-anchored protein 2	7.80E-16
Pg_Root34238_c0_seq1	Unknown Protein	5.74E-06
Pg_Root34259_c0_seq1	Os01g0786800 protein (Fragment) IPR002781 Protein of unknown function DUF81	1.67E-35
Pg_Root34278_c0_seq1	Rhamnogalacturonate lyase IPR010325 Rhamnogalacturonate lyase	1.10E-21
Pg_Root34322_c0_seq1	Pol polyprotein	1.27E-07
Pg_Root34382_c0_seq1	Chloroplast unusual positioning 1A	5.96E-27
Pg_Root34424_c0_seq1	Metacaspase 7 IPR011600 Peptidase C14, caspase catalytic	5.23E-12
Pg_Root34454_c0_seq1	Ubiquitin IPR019956 Ubiquitin subgroup	8.51E-39
Pg_Root34470_c0_seq2	Cytoplasmic membrane protein	9.08E-14
Pg_Root34484_c0_seq1	Serine_threonine kinase IPR002290 Serine_threonine protein kinase	9.19E-17
Pg_Root34486_c0_seq1	Copine-3 IPR010734 Copine	2.25E-26
Pg_Root34506_c1_seq1	Magnesium chelatase H subunit IPR011771 Magnesium-chelatase, subunit H	0
Pg_Root34515_c0_seq1	Receptor like kinase, RLK	3.67E-30
Pg_Root34596_c0_seq1	Pro-Pol polyprotein IPR001584 Integrase, catalytic core	1.81E-07
Pg_Root34608_c0_seq1	Mitochondrial phosphate carrier protein IPR001993 Mitochondrial substrate carrier	3.13E-19
Pg_Root34646_c0_seq1	Glycosyltransferase-like protein IPR006740 Protein of unknown function DUF604	5.58E-48
Pg_Root34646_c1_seq1	Glycosyltransferase-like protein IPR006740 Protein of unknown function DUF604	1.21E-93
Pg_Root34683_c0_seq1	Lipase-like protein IPR002921 Lipase, class 3	0
Pg_Root34733_c0_seq1	YABBY-like transcription factor CRABS CLAW-like protein IPR006780 YABBY protein	1.37E-08
Pg_Root34808_c0_seq1	Cold shock protein-1 IPR002059 Cold-shock protein, DNA-binding	2.10E-06
Pg_Root34809_c0_seq1	Pol polyprotein	3.88E-15
Pg_Root34825_c1_seq1	Multidrug resistance protein mdtK IPR002528 Multi antimicrobial extrusion protein MatE	1.17E-179
Pg_Root34829_c0_seq2	Transmembrane 9 superfamily protein member 1	5.71E-141
Pg_Root34851_c0_seq1	Peptidyl-prolyl cis-trans isomerase IPR002130 Peptidyl-prolyl cis-trans isomerase, cyclophilin-type	1.04E-20
Pg_Root34910_c0_seq1	Enolase IPR000941 Enolase	4.90E-50
Pg_Root34977_c0_seq2	Receptor like kinase, RLK	6.88E-26
Pg_Root34977_c0_seq3	Receptor like kinase, RLK	7.25E-22
Pg_Root34988_c0_seq2	AT hook motif family protein	7.01E-50
Pg_Root34991_c0_seq1	Methionine aminopeptidase, related	4.66E-08
Pg_Root34991_c0_seq2	Methionine aminopeptidase, related	3.26E-08
Pg_Root35085_c0_seq3	Inositol-3-phosphate synthase IPR002587 Myo-inositol-1-phosphate synthase	1.38E-145
Pg_Root35085_c0_seq4	Inositol-3-phosphate synthase IPR002587 Myo-inositol-1-phosphate synthase	1.89E-94
Pg_Root35101_c0_seq1	BEL1-like homeodomain protein 2 IPR006563 POX	6.54E-39
Pg_Root35103_c0_seq1	Cytochrome P450	6.87E-42
Pg_Root35112_c0_seq1	Mannan endo-1 4-beta-mannosidase IPR001547 Glycoside hydrolase, family 5	8.09E-174
Pg_Root35148_c0_seq1	Receptor like kinase, RLK	7.41E-44
Pg_Root35150_c0_seq1	Unknown Protein	1.04E-55
Pg_Root35165_c0_seq1	Os11g0282300 protein (Fragment) IPR012881 Protein of unknown function DUF1685	2.56E-28
Pg_Root35177_c0_seq1	Vacuolar sorting protein 4b IPR003959 ATPase, AAA-type, core	7.76E-08
Pg_Root35192_c0_seq2	Ubiquitin IPR019956 Ubiquitin subgroup	2.88E-14
Pg_Root35206_c0_seq1	Protein kinase IPR002290 Serine_threonine protein kinase	1.42E-10
Pg_Root35264_c0_seq1	Kinesin light chain IPR011990 Tetratricopeptide-like helical	4.61E-33
Pg_Root35275_c0_seq1	Unknown Protein	3.18E-32
Pg_Root35279_c0_seq1	Magnesium and cobalt efflux protein corC IPR002550 Protein of unknown function DUF21	8.96E-08
Pg_Root35333_c0_seq1	Metal ion binding protein IPR006121 Heavy metal transport_detoxification protein	5.09E-13
Pg_Root35344_c0_seq2	Cytochrome b IPR016175 Cytochrome b_b6	1.52E-101
Pg_Root35377_c0_seq1	Ribosomal L9-like protein IPR000702 Ribosomal protein L6	2.20E-43
Pg_Root35401_c0_seq1	Cysteine synthase IPR005859 Cysteine synthase A	3.41E-27
Pg_Root35401_c1_seq1	Cysteine synthase IPR005859 Cysteine synthase A	4.39E-11
Pg_Root35453_c0_seq2	Protein thf1	1.51E-40
Pg_Root35471_c0_seq1	Ribosomal L9-like protein IPR000702 Ribosomal protein L6	9.95E-25
Pg_Root35480_c0_seq1	Pentatricopeptide repeat-containing protein IPR002885 Pentatricopeptide repeat	1.07E-92
Pg_Root35489_c0_seq1	Serine_threonine-protein kinase IPR002290 Serine_threonine protein kinase	1.09E-35
Pg_Root35507_c0_seq1	ABC transporter G family member 26 IPR013525 ABC-2 type transporter	0
Pg_Root35542_c0_seq1	Beta-glucosidase IPR001360 Glycoside hydrolase, family 1	2.54E-36
Pg_Root35693_c0_seq1	Leucyl-tRNA synthetase IPR004493 Leucyl-tRNA synthetase, class Ia, archaeal_eukaryotic cytosolic	1.18E-31
Pg_Root35710_c0_seq1	Receptor-like kinase IPR002290 Serine_threonine protein kinase	3.29E-14
Pg_Root35740_c0_seq3	1-aminocyclopropane-1-carboxylate oxidase 1 IPR005123 Oxoglutarate and iron-dependent oxygenase	1.29E-96
Pg_Root35785_c0_seq1	Lactoylglutathione lyase IPR004361 Glyoxalase I	6.03E-142
Pg_Root35788_c0_seq2	Cytochrome P450	1.23E-77
Pg_Root35791_c0_seq1	Transposon Ty1-A Gag-Pol polyprotein IPR013103 Reverse transcriptase, RNA-dependent DNA polymerase	1.06E-54
Pg_Root35806_c0_seq1	Pentatricopeptide repeat-containing protein IPR002885 Pentatricopeptide repeat	4.58E-50
Pg_Root35811_c0_seq1	Breast carcinoma amplified sequence 3 (Fragment) IPR010847 Harpin-induced 1	1.10E-06
Pg_Root35859_c0_seq1	Enhanced disease susceptibility 1 (Fragment) IPR002921 Lipase, class 3	0
Pg_Root36025_c0_seq1	Pol polyprotein	2.04E-71
Pg_Root36068_c1_seq1	Ethylene-responsive transcription factor 7 IPR001471 Pathogenesis-related transcriptional factor and ERF, DNA-binding	1.63E-16
Pg_Root36112_c0_seq1	Xenotropic and polytropic retrovirus receptor IPR004331 SPX, N-terminal	6.22E-41
Pg_Root36115_c0_seq1	BZIP transcription factor family protein IPR011700 Basic leucine zipper	1.39E-18
Pg_Root36228_c0_seq1	Profilin IPR005455 Profilin, plant	1.12E-20
Pg_Root36304_c0_seq1	Ribonucleoside-diphosphate reductase small chain IPR000358 Ribonucleotide reductase	4.09E-64
Pg_Root36329_c0_seq1	60S ribosomal protein L13a-like protein IPR005755 Ribosomal protein L13, eukaryotic_archaeal	6.95E-68
Pg_Root36336_c0_seq1	Pro-Pol polyprotein IPR001584 Integrase, catalytic core	8.39E-12
Pg_Root36370_c0_seq1	Unknown Protein	6.98E-17
Pg_Root36396_c0_seq1	Os06g0207500 protein (Fragment) IPR004253 Protein of unknown function DUF231, plant	3.96E-11
Pg_Root36438_c0_seq1	Alcohol dehydrogenase zinc-containing IPR002085 Alcohol dehydrogenase superfamily, zinc-containing	6.09E-16
Pg_Root36449_c0_seq1	Serine_threonine kinase receptor IPR002290 Serine_threonine protein kinase	7.27E-10
Pg_Root36496_c0_seq1	Serine_threonine-protein phosphatase-tetraphosphatase	9.93E-41
Pg_Root36510_c0_seq1	Thaumatin-like protein IPR001938 Thaumatin, pathogenesis-related	9.75E-46
Pg_Root36517_c0_seq1	60S ribosomal protein L7 IPR005998 Ribosomal protein L7, eukaryotic	3.22E-93
Pg_Root36567_c0_seq1	40S ribosomal protein S24 IPR001976 Ribosomal protein S24e	6.42E-16
Pg_Root36567_c1_seq1	40S ribosomal protein S24 IPR001976 Ribosomal protein S24e	1.15E-13
Pg_Root36632_c0_seq1	60S ribosomal protein L34 IPR008195 Ribosomal protein L34e	1.18E-16
Pg_Root36671_c0_seq1	WRKY transcription factor IPR003657 DNA-binding WRKY	8.42E-23
Pg_Root36692_c0_seq1	Macrolide export ATP-binding_permease protein MacB IPR003439 ABC transporter-like	1.33E-08
Pg_Root36758_c1_seq1	Mutator-like transposase-like protein IPR004332 Transposase, MuDR, plant	7.76E-17
Pg_Root36762_c0_seq1	RING finger protein IPR001841 Zinc finger, RING-type	1.18E-109
Pg_Root36768_c0_seq1	MLO-like protein 3 IPR004326 Mlo-related protein	0
Pg_Root36816_c0_seq1	Cytochrome P450	2.51E-06
Pg_Root36817_c0_seq2	Polyprotein	1.82E-11
Pg_Root36826_c0_seq1	60S ribosomal protein L6 IPR000915 Ribosomal protein L6E	3.78E-21
Pg_Root36838_c0_seq1	Late embryogenesis abundant protein	2.59E-17
Pg_Root36838_c0_seq2	Late embryogenesis abundant protein	3.57E-23
Pg_Root36887_c0_seq1	Phosphate transporter 2-1 IPR001204 Phosphate transporter	3.04E-11
Pg_Root36904_c0_seq1	26S protease regulatory subunit IPR005937 26S proteasome subunit P45	5.22E-12
Pg_Root36928_c0_seq2	Heat shock protein 90 (Fragment) IPR003594 ATP-binding region, ATPase-like IPR001404 Heat shock protein Hsp90	4.05E-93
Pg_Root36974_c0_seq1	Xanthoxin dehydrogenase IPR002347 Glucose_ribitol dehydrogenase	4.71E-26
Pg_Root37018_c1_seq1	Knotted-like homeobox protein IPR005541 KNOX2	3.36E-16
Pg_Root37058_c0_seq1	Pyruvate decarboxylase 2 IPR012110 Pyruvate decarboxylase_indolepyruvate decarboxylase	2.37E-13
Pg_Root37059_c0_seq1	Receptor like kinase, RLK	1.84E-78
Pg_Root37072_c0_seq1	Receptor like kinase, RLK	7.92E-65
Pg_Root37081_c0_seq1	Sucrose phosphate synthase protein 1 IPR012819 Sucrose phosphate synthase, plant	1.53E-71
Pg_Root37183_c0_seq2	Sodium_calcium exchanger family protein IPR004837 Sodium_calcium exchanger membrane region	9.98E-20
Pg_Root37183_c0_seq4	Sodium_calcium exchanger family protein IPR004837 Sodium_calcium exchanger membrane region	9.14E-24
Pg_Root37196_c0_seq1	Vacuolar protein sorting-associated protein 28 family protein IPR007143 Vacuolar protein sorting-associated, VPS28	4.10E-21
Pg_Root37246_c0_seq1	LG127_30 like gene IPR008979 Galactose-binding like	5.38E-22
Pg_Root37296_c0_seq1	40S ribosomal protein S28 IPR000289 Ribosomal protein S28e	4.79E-14
Pg_Root37342_c0_seq1	Transcription regulatory protein SNF5	2.95E-15
Pg_Root37489_c0_seq1	Signal recognition particle protein 3 IPR000897 Signal recognition particle, SRP54 subunit, GTPase IPR006325 Signal recognition particle, SRP54 subunit	2.14E-42
Pg_Root37489_c1_seq1	Signal recognition particle protein 3 IPR000897 Signal recognition particle, SRP54 subunit, GTPase IPR006325 Signal recognition particle, SRP54 subunit	1.62E-44
Pg_Root37526_c0_seq1	Aminomethyltransferase IPR006223 Glycine cleavage system T protein	7.36E-10
Pg_Root37565_c0_seq1	Cytochrome P450	4.40E-14
Pg_Root37575_c0_seq1	Mitochondrial processing peptidase beta subunit IPR011237 Peptidase M16, core	2.15E-12
Pg_Root37576_c0_seq1	At1g04030 (Fragment)	1.28E-11
Pg_Root37581_c0_seq1	Serine-glyoxylate aminotransferase IPR000192 Aminotransferase, class V_Cysteine desulfurase	8.95E-56
Pg_Root37585_c0_seq1	Glutathione peroxidase IPR000889 Glutathione peroxidase	1.11E-60
Pg_Root37585_c1_seq1	Glutathione peroxidase IPR000889 Glutathione peroxidase	2.86E-32
Pg_Root37596_c0_seq1	Leucine Rich Repeat family protein expressed IPR001810 Cyclin-like F-box	2.85E-21
Pg_Root37640_c0_seq1	UDP-glucosyltransferase IPR002213 UDP-glucuronosyl_UDP-glucosyltransferase	1.53E-11
Pg_Root37718_c0_seq1	Inorganic pyrophosphatase family protein IPR008162 Inorganic pyrophosphatase	1.11E-55
Pg_Root37726_c0_seq1	Ribosomal L9-like protein IPR000702 Ribosomal protein L6	3.78E-14
Pg_Root37726_c0_seq2	Ribosomal L9-like protein IPR002359 Ribosomal protein L6, conserved site-2	2.99E-37
Pg_Root37749_c0_seq1	Elongation factor 1-alpha IPR004539 Translation elongation factor EF1A, eukaryotic and archaeal IPR000795 Protein synthesis factor, GTP-binding	7.60E-27
Pg_Root37756_c0_seq1	Glutaredoxin IPR011905 Glutaredoxin-like, plant II	1.79E-10
Pg_Root37756_c0_seq3	Glutaredoxin IPR011905 Glutaredoxin-like, plant II	1.80E-17
Pg_Root37778_c0_seq1	Magnesium-protoporphyrin IX monomethyl ester IPR008434 Magnesium-protoporphyrin IX monomethyl ester aerobic oxidative cyclase	5.78E-12
Pg_Root37861_c0_seq4	Fasciclin-like domain-containing protein (Fragment)	4.00E-24
Pg_Root37907_c0_seq2	Mitochondrial phosphate carrier protein IPR001993 Mitochondrial substrate carrier	9.52E-22
Pg_Root37914_c0_seq1	Cellulose synthase IPR005150 Cellulose synthase	5.52E-25
Pg_Root37919_c0_seq2	Periodic tryptophan protein 2 IPR020472 G-protein beta WD-40 repeat, region	9.26E-08
Pg_Root37937_c0_seq2	Peptidyl-prolyl cis-trans isomerase FKBP5 IPR011990 Tetratricopeptide-like helical	3.79E-37
Pg_Root37951_c0_seq1	Short-chain dehydrogenase_reductase family protein IPR002347 Glucose_ribitol dehydrogenase	2.88E-20
Pg_Root37951_c0_seq2	Dehydrogenase_reductase SDR family member 13 IPR002347 Glucose_ribitol dehydrogenase	1.57E-22
Pg_Root37964_c0_seq1	Tyrosine aminotransferase IPR005958 Tyrosine_nicotianamine aminotransferase	4.96E-10
Pg_Root37978_c0_seq1	Trafficking protein particle complex subunit 2-like protein IPR006722 Sedlin	1.71E-38
Pg_Root37993_c0_seq1	40S ribosomal protein S6 IPR014401 Ribosomal protein S6, eukaryotic	1.11E-86
Pg_Root37997_c0_seq1	40S ribosomal protein S21 IPR001931 Ribosomal protein S21e	8.62E-23
Pg_Root38012_c0_seq1	UDP-glucosyltransferase IPR002213 UDP-glucuronosyl_UDP-glucosyltransferase	2.08E-153
Pg_Root38017_c0_seq1	FAD-binding domain-containing protein IPR006094 FAD linked oxidase, N-terminal	8.68E-18
Pg_Root38041_c0_seq1	Unknown Protein	1.16E-06
Pg_Root38043_c0_seq1	CXE carboxylesterase (Fragment) IPR013094 Alpha_beta hydrolase fold-3	1.35E-66
Pg_Root38046_c0_seq1	Plasma membrane associated protein IPR008390 AWPM-19-like	5.51E-87
Pg_Root38049_c0_seq1	Glutamine synthetase IPR008146 Glutamine synthetase, catalytic region	5.92E-70
Pg_Root38052_c0_seq1	Cysteine proteinase cathepsin F IPR013128 Peptidase C1A, papain	1.21E-46
Pg_Root38089_c0_seq1	Methionyl-tRNA synthetase	1.10E-29
Pg_Root38100_c0_seq1	Calmodulin 5_6_7_8-like protein IPR011992 EF-Hand type	3.56E-25
Pg_Root38176_c0_seq1	Oxygen-evolving enhancer protein 1 of photosystem II IPR002628 Photosystem II manganese-stabilizing protein PsbO	4.29E-09
Pg_Root38176_c0_seq2	Oxygen-evolving enhancer protein 1 of photosystem II IPR002628 Photosystem II manganese-stabilizing protein PsbO	3.28E-09
Pg_Root38177_c0_seq1	Ribosomal protein IPR005703 Ribosomal protein S3, eukaryotic_archaeal	1.97E-85
Pg_Root38183_c0_seq1	Glycogen synthase kinase IPR002290 Serine_threonine protein kinase	4.31E-31
Pg_Root38187_c0_seq1	Unknown Protein	5.74E-19
Pg_Root38222_c1_seq1	Cellulose synthase IPR005150 Cellulose synthase	1.07E-43
Pg_Root38271_c0_seq1	Cytochrome b IPR016175 Cytochrome b_b6	6.74E-27
Pg_Root38294_c0_seq1	Cyclin-dependent protein kinase regulator-like protein IPR015453 G2_mitotic-specific cyclin A	1.14E-12
Pg_Root38295_c0_seq1	V-type proton ATPase 16 kDa proteolipid subunit c2 IPR011555 ATPase, V0 complex, proteolipid subunit C, eukaryotic	2.67E-44
Pg_Root38333_c0_seq1	Unknown Protein IPR008545 Protein of unknown function DUF827, plant	2.10E-37
Pg_Root38380_c0_seq1	Early response to dehydration 15-like protein (Fragment) IPR009818 Ataxin-2, C-terminal	6.25E-40
Pg_Root38406_c0_seq1	50S ribosomal protein L9 IPR000244 Ribosomal protein L9	4.36E-10
Pg_Root38408_c0_seq1	Unknown Protein	1.03E-13
Pg_Root38453_c0_seq1	Cathepsin B-like cysteine proteinase IPR013128 Peptidase C1A, papain	6.67E-110
Pg_Root38455_c0_seq1	50S ribosomal protein L19 IPR001857 Ribosomal protein L19	2.01E-15
Pg_Root38504_c0_seq1	CONSTANS-like zinc finger protein IPR000315 Zinc finger, B-box	6.19E-35
Pg_Root38509_c0_seq1	Photosystem II reaction center W protein IPR009806 Photosystem II protein PsbW, class 2	2.24E-28
Pg_Root38532_c0_seq1	Acyl carrier protein	7.30E-17
Pg_Root38532_c0_seq2	Acyl carrier protein	6.61E-17
Pg_Root38579_c0_seq1	Cytochrome P450	3.41E-94
Pg_Root38589_c0_seq1	Os03g0731050 protein (Fragment) IPR004949 Protein of unknown function DUF266, plant	7.84E-13
Pg_Root38602_c1_seq1	Nitrate transporter IPR016196 Major facilitator superfamily, general substrate transporter	0
Pg_Root38695_c0_seq1	Gag-Pol polyprotein IPR001584 Integrase, catalytic core	1.04E-06
Pg_Root38723_c0_seq1	Zinc finger CCCH domain-containing protein 14 IPR018111 K Homology, type 1, subgroup	4.85E-14
Pg_Root38777_c0_seq1	Exostosin-like glycosyltransferase IPR004263 Exostosin-like	1.27E-19
Pg_Root38781_c0_seq2	LOB domain protein 1 IPR004883 Lateral organ boundaries, LOB	2.66E-21
Pg_Root38818_c0_seq1	Pol polyprotein	6.32E-14
Pg_Root38821_c0_seq1	Unknown Protein	2.02E-10
Pg_Root38821_c0_seq2	Unknown Protein	1.32E-10
Pg_Root38831_c0_seq1	60S ribosomal protein L4-B (L1) IPR002136 Ribosomal protein L4_L1e	1.33E-21
Pg_Root38861_c0_seq1	Lysine decarboxylase-like protein IPR005269 Conserved hypothetical protein CHP00730	3.20E-58
Pg_Root38880_c0_seq1	Thioredoxin-like protein IPR012335 Thioredoxin fold	3.07E-84
Pg_Root38885_c0_seq1	Cytochrome P450	6.56E-102
Pg_Root38885_c1_seq1	Cytochrome P450	2.33E-66
Pg_Root38982_c0_seq1	Unknown Protein	1.08E-25
Pg_Root39019_c0_seq2	F-box_WD-40 repeat-containing protein At3g52030 IPR017986 WD40 repeat, region	1.09E-165
Pg_Root39040_c0_seq1	CONSTANS-like zinc finger protein IPR010402 CCT domain	1.24E-30
Pg_Root39040_c0_seq2	CONSTANS-like zinc finger protein IPR010402 CCT domain	1.56E-111
Pg_Root39079_c0_seq1	Annexin IPR015472 Annexin like protein IPR001464 Annexin	1.36E-15
Pg_Root39082_c0_seq1	N-alpha-acetyltransferase 20, NatB catalytic subunit IPR000182 GCN5-related N-acetyltransferase	8.57E-41
Pg_Root39144_c0_seq1	Glycylpeptide N-tetradecanoyltransferase IPR000903 Myristoyl-CoA:protein N-myristoyltransferase	1.27E-23
Pg_Root39206_c0_seq1	Integrase core domain containing protein	2.12E-06
Pg_Root39207_c0_seq1	Galactose-6-phosphate isomerase subunit lacB IPR012100 DNA-damage-repair_toleration protein, DRT102	7.13E-148
Pg_Root39208_c0_seq1	Auxin-induced SAUR-like protein IPR003676 Auxin responsive SAUR protein	1.57E-35
Pg_Root39261_c0_seq1	Phosphatase PTC7 homolog IPR001932 Protein phosphatase 2C-related	1.22E-08
Pg_Root39287_c0_seq1	Gag-pol polyprotein IPR013103 Reverse transcriptase, RNA-dependent DNA polymerase	2.55E-06
Pg_Root39290_c0_seq1	Xylanase inhibitor (Fragment) IPR001461 Peptidase A1	1.08E-130
Pg_Root39298_c0_seq1	60S ribosomal protein L5-1 IPR005485 Ribosomal protein L5, eukaryotic	1.52E-99
Pg_Root39325_c0_seq2	Phototropic-responsive NPH3 family protein IPR004249 NPH3	2.48E-163
Pg_Root39328_c0_seq1	Peroxidase IPR002016 Haem peroxidase, plant_fungal_bacterial	2.28E-08
Pg_Root39333_c0_seq1	Serine hydroxymethyltransferase IPR001085 Serine hydroxymethyltransferase	4.89E-27
Pg_Root39347_c0_seq2	Transcription factor HY5 IPR011616 bZIP transcription factor, bZIP-1	3.47E-52
Pg_Root39351_c0_seq2	heat shock protein IPR013126 Heat shock protein 70	4.82E-07
Pg_Root39362_c0_seq1	Fatty acid desaturase IPR005804 Fatty acid desaturase, type 1	3.11E-30
Pg_Root39432_c0_seq1	Mitochondrial import receptor subunit TOM20 IPR010547 Plant specific mitochondrial import receptor subunit TOM20	4.31E-06
Pg_Root39432_c0_seq2	Mitochondrial import receptor subunit TOM20 IPR010547 Plant specific mitochondrial import receptor subunit TOM20	3.59E-06
Pg_Root39442_c0_seq1	LRR receptor-like serine_threonine-protein kinase, RLP	3.41E-28
Pg_Root39470_c0_seq1	Hexulose-6-phosphate isomerase	2.46E-84
Pg_Root39488_c0_seq1	Vacuolar import and degradation protein VID27 IPR013863 Vacuolar import and degradation, Vid27-related	9.47E-09
Pg_Root39510_c0_seq1	Unknown Protein IPR006121 Heavy metal transport_detoxification protein	5.40E-20
Pg_Root39532_c0_seq1	Ribosome biogenesis protein ytm1 IPR020472 G-protein beta WD-40 repeat, region	3.54E-48
Pg_Root39545_c0_seq1	Cc-nbs, resistance protein fragment	1.82E-56
Pg_Root39550_c0_seq1	Stress-induced hydrophobic peptide IPR000612 Uncharacterised protein family UPF0057	1.49E-18
Pg_Root39553_c0_seq1	30S ribosomal protein S10 IPR005729 Ribosomal protein S10, eukaryotic_archaeal	6.33E-46
Pg_Root39582_c0_seq2	Paired amphipathic helix protein SIN3 IPR003822 Paired amphipathic helix	7.56E-09
Pg_Root39592_c0_seq1	Cytochrome P450	0
Pg_Root39611_c0_seq1	Xanthoxin dehydrogenase IPR002347 Glucose_ribitol dehydrogenase	1.16E-92
Pg_Root39629_c0_seq1	T-complex protein theta subunit IPR012721 T-complex protein 1, theta subunit	1.41E-13
Pg_Root39685_c0_seq2	Nucleic acid binding protein IPR004087 K Homology	1.17E-08
Pg_Root39686_c0_seq1	Knotted-1-like homeobox protein H1 IPR005541 KNOX2	4.92E-16
Pg_Root39691_c0_seq1	Hydroxyacylglutathione hydrolase 2 IPR017782 Hydroxyacylglutathione hydrolase	1.24E-43
Pg_Root39711_c0_seq1	SP I mismatch endonuclease IPR003154 S1_P1 nuclease	9.32E-149
Pg_Root39731_c0_seq3	Unknown Protein	4.52E-09
Pg_Root39768_c0_seq1	UDP-glucosyltransferase IPR002213 UDP-glucuronosyl_UDP-glucosyltransferase	0
Pg_Root39814_c0_seq2	Organ-specific protein S2	1.60E-17
Pg_Root39835_c0_seq1	Transposon Ty1-A Gag-Pol polyprotein IPR013103 Reverse transcriptase, RNA-dependent DNA polymerase	2.47E-15
Pg_Root39864_c0_seq1	Triosephosphate isomerase IPR000652 Triosephosphate isomerase	2.24E-25
Pg_Root39867_c0_seq1	Major allergen Mal d 1 IPR000916 Bet v I allergen	3.24E-14
Pg_Root39878_c0_seq1	Glyoxalase_bleomycin resistance protein_dioxygenase IPR004360 Glyoxalase_bleomycin resistance protein_dioxygenase	2.11E-13
Pg_Root39878_c0_seq2	Glyoxalase_bleomycin resistance protein_dioxygenase IPR004360 Glyoxalase_bleomycin resistance protein_dioxygenase	5.75E-80
Pg_Root39896_c0_seq1	50S ribosomal protein L7Ae IPR004038 Ribosomal protein L7Ae_L30e_S12e_Gadd45	4.32E-84
Pg_Root39902_c0_seq1	Uncharacterized 8.8 kDa protein in rps12-tRNA-Val intergenic region	9.07E-26
Pg_Root39908_c0_seq1	Ubiquitin-conjugating enzyme E2 S IPR000608 Ubiquitin-conjugating enzyme, E2	6.39E-09
Pg_Root39910_c0_seq1	Peptidyl-prolyl cis-trans isomerase IPR002130 Peptidyl-prolyl cis-trans isomerase, cyclophilin-type	3.89E-24
Pg_Root39932_c0_seq1	F2E2.8	1.13E-29
Pg_Root39962_c0_seq1	V-type proton ATPase subunit E IPR002842 ATPase, V1_A1 complex, subunit E	3.05E-32
Pg_Root39964_c0_seq1	Lipid transfer protein IPR013770 Plant lipid transfer protein and hydrophobic protein, helical	3.03E-21
Pg_Root39965_c0_seq1	Dynein light chain 1 cytoplasmic IPR001372 Dynein light chain, type 1 and 2	4.20E-67
Pg_Root39995_c0_seq1	MYB transcription factor IPR015495 Myb transcription factor	3.97E-65
Pg_Root40002_c0_seq1	C2 domain-containing protein IPR018029 C2 membrane targeting protein	7.08E-84
Pg_Root40016_c0_seq1	Pumilio family protein IPR011989 Armadillo-like helical	1.12E-25
Pg_Root40055_c0_seq1	Zinc finger family protein IPR007087 Zinc finger, C2H2-type	1.84E-21
Pg_Root40058_c0_seq1	Pol polyprotein	2.82E-75
Pg_Root40068_c1_seq1	50S ribosomal protein L36 IPR000473 Ribosomal protein L36	1.21E-19
Pg_Root40069_c0_seq1	Uricase IPR002042 Uricase	6.01E-177
Pg_Root40085_c0_seq1	Actin IPR004000 Actin_actin-like	8.39E-08
Pg_Root40149_c0_seq1	Unknown Protein IPR009606 Protein of unknown function DUF1218	8.23E-90
Pg_Root40150_c0_seq1	Heat shock protein 4 IPR013126 Heat shock protein 70	5.71E-11
Pg_Root40154_c0_seq1	Auxin responsive protein IPR003311 AUX_IAA protein	3.33E-14
Pg_Root40155_c0_seq1	Coatomer subunit gamma IPR017106 Coatomer, gamma subunit	8.13E-39
Pg_Root40166_c0_seq1	Subtilisin-like protease IPR015500 Peptidase S8, subtilisin-related	3.06E-36
Pg_Root40167_c0_seq1	Proteasome subunit alpha type IPR001353 Proteasome, subunit alpha_beta	1.68E-21
Pg_Root40211_c0_seq1	Cytochrome b-c1 complex subunit 8 IPR020101 Cytochrome b-c1 complex, subunit 8	1.09E-33
Pg_Root40231_c0_seq1	S-adenosylmethionine synthase IPR002133 S-adenosylmethionine synthetase	1.55E-35
Pg_Root40252_c0_seq1	RING-box protein IPR018957 Zinc finger, C3HC4 RING-type	8.09E-15
Pg_Root40253_c0_seq1	YjbQ IPR001602 Uncharacterised protein family UPF0047	3.04E-99
Pg_Root40268_c0_seq1	FAD-binding domain-containing protein IPR006094 FAD linked oxidase, N-terminal	3.29E-25
Pg_Root40304_c0_seq1	Guanine nucleotide-binding protein subunit beta-like protein IPR017986 WD40 repeat, region	5.98E-14
Pg_Root40349_c0_seq1	U3 small nucleolar RNA-associated protein IPR017986 WD40 repeat, region	9.05E-30
Pg_Root40361_c0_seq1	Importin beta-3 IPR011989 Armadillo-like helical	1.07E-37
Pg_Root40402_c0_seq1	Dihydroxy-acid dehydratase IPR004404 Dihydroxy-acid dehydratase	6.23E-14
Pg_Root40409_c0_seq1	Retrovirus-related Pol polyprotein from type-1 retrotransposable element R2 (Fragment), related	6.50E-77
Pg_Root40420_c0_seq1	Ubiquitin-protein ligase 1 IPR000569 HECT	1.91E-08
Pg_Root40437_c0_seq1	Gibberellin 3-beta-hydroxylase (Fragment) IPR005123 Oxoglutarate and iron-dependent oxygenase	3.97E-174
Pg_Root40481_c1_seq1	NADH dehydrogenase IPR019401 Zinc finger, CHCC-type	3.57E-16
Pg_Root40486_c0_seq1	Receptor like kinase, RLK	0
Pg_Root40488_c0_seq1	1-deoxy-D-xylulose-5-phosphate reductoisomerase IPR003821 1-deoxy-D-xylulose 5-phosphate reductoisomerase	1.27E-35
Pg_Root40505_c0_seq1	40S ribosomal protein S21 IPR001931 Ribosomal protein S21e	5.72E-48
Pg_Root40505_c0_seq2	40S ribosomal protein S21 IPR001931 Ribosomal protein S21e	4.76E-51
Pg_Root40543_c0_seq1	WUSCHEL-related homeobox-containing protein 4 IPR001356 Homeobox	9.71E-27
Pg_Root40543_c0_seq2	WUSCHEL-related homeobox-containing protein 4 IPR001356 Homeobox	5.48E-27
Pg_Root40592_c0_seq1	ATP-dependent zinc metalloprotease FTSH, chloroplastic (Fragment) IPR005936 Peptidase M41, FtsH	7.07E-09
Pg_Root40614_c0_seq2	Unknown Protein	6.10E-40
Pg_Root40643_c0_seq1	Cellulose synthase IPR005150 Cellulose synthase	2.11E-10
Pg_Root40643_c0_seq2	Cellulose synthase IPR005150 Cellulose synthase	5.88E-08
Pg_Root40678_c0_seq1	Fatty acid oxidation complex subunit alpha IPR006176 3-hydroxyacyl-CoA dehydrogenase, NAD binding	1.65E-37
Pg_Root40691_c0_seq1	DENN domain containing protein expressed IPR001194 DENN	4.60E-07
Pg_Root40705_c0_seq1	Inositol 1 4 5-trisphosphate 5-phosphatase-like protein IPR000300 Inositol polyphosphate related phosphatase	7.30E-40
Pg_Root40705_c1_seq1	Inositol-1,4,5-trisphosphate 5-phosphatase 1 IPR000300 Inositol polyphosphate related phosphatase	7.58E-38
Pg_Root40712_c0_seq1	60S ribosomal protein L5-1 IPR005485 Ribosomal protein L5, eukaryotic	1.46E-06
Pg_Root40785_c0_seq1	CAA30371.1 protein (Fragment)	1.20E-48
Pg_Root40810_c0_seq1	Unknown Protein	7.97E-26
Pg_Root40851_c0_seq1	Cytochrome P450	9.79E-16
Pg_Root40868_c0_seq1	Alliinase (Fragment) IPR006948 Allinase, C-terminal	1.85E-15
Pg_Root40897_c0_seq1	UDP-glucosyltransferase IPR002213 UDP-glucuronosyl_UDP-glucosyltransferase	1.20E-143
Pg_Root40933_c0_seq1	NADH dehydrogenase, alpha subcomplex, subunit 2	4.88E-19
Pg_Root40962_c0_seq1	Glucose-1-phosphate adenylyltransferase IPR011831 Glucose-1-phosphate adenylyltransferase IPR005836 ADP-glucose pyrophosphorylase, conserved site	1.02E-48
Pg_Root40971_c0_seq1	Neuroguidin (Fragment) IPR007146 Sas10_Utp3_C1D	4.98E-126
Pg_Root40988_c0_seq1	Protein FAR1-RELATED SEQUENCE 7 IPR018289 MULE transposase, conserved domain	2.13E-41
Pg_Root41031_c0_seq1	F-box-like	4.25E-32
Pg_Root41032_c0_seq1	Unknown Protein	1.04E-80
Pg_Root41037_c0_seq1	BHLH transcription factor IPR001092 Basic helix-loop-helix dimerisation region bHLH	2.70E-18
Pg_Root41042_c0_seq1	Formin 3 IPR015425 Actin-binding FH2	2.94E-26
Pg_Root41044_c0_seq1	Carboxyl-terminal peptidase IPR004314 Protein of unknown function DUF239, plant	4.70E-42
Pg_Root41072_c0_seq1	Hydrolase alpha_beta fold family protein	7.28E-44
Pg_Root41088_c0_seq1	Phospholipase D IPR011402 Phospholipase D, plant	5.27E-51
Pg_Root41116_c0_seq1	Plasma membrane protein 3 IPR000612 Uncharacterised protein family UPF0057	1.84E-16
Pg_Root41131_c0_seq1	Unknown Protein	1.22E-06
Pg_Root41150_c0_seq1	1-deoxy-D-xylulose-5-phosphate reductoisomerase IPR003821 1-deoxy-D-xylulose 5-phosphate reductoisomerase	1.32E-12
Pg_Root41163_c0_seq1	ATP-dependent clp protease ATP-binding subunit IPR013093 ATPase associated with various cellular activities, AAA-2	1.29E-119
Pg_Root41163_c1_seq1	ATP-dependent clp protease ATP-binding subunit IPR013093 ATPase associated with various cellular activities, AAA-2	0
Pg_Root41171_c0_seq1	Alpha alpha-trehalose-phosphate synthase IPR012766 Alpha,alpha-trehalose-phosphate synthase	2.19E-96
Pg_Root41255_c0_seq1	Trans-2-enoyl-CoA reductase IPR001104 3-oxo-5-alpha-steroid 4-dehydrogenase, C-terminal	2.25E-140
Pg_Root41292_c0_seq1	Protease II (Oligopeptidase B) IPR002470 Peptidase S9A, prolyl oligopeptidase	7.90E-58
Pg_Root41332_c0_seq1	GTP-binding nuclear protein Ran-A1 IPR018210 GTP-binding nuclear protein, Ran, conserved site IPR002041 Ran GTPase	1.76E-16
Pg_Root41423_c0_seq1	GDSL esterase_lipase At1g33811 IPR001087 Lipase, GDSL	2.20E-105
Pg_Root41424_c0_seq1	CBL-interacting protein kinase 1 IPR002290 Serine_threonine protein kinase	3.64E-32
Pg_Root41440_c0_seq1	50S ribosomal protein L3-2 IPR019927 Ribosomal protein L3, bacterial_organelle-type	1.54E-31
[truncated: 45,321 more rows]
