# Supplementary material for: Comprehensive analysis of Panax ginseng root transcriptomes
Source: BMC Plant Biol. 2015 Jun 12;15:138. doi: 10.1186/s12870-015-0527-0 (PMC4464628; doi:10.1186/s12870-015-0527-0)
Supplement: Additional file 4: Table S1. — List of genes identified to be the most abundantly, differentially, and specifically expressed in root samples. [file 12870_2015_527_MOESM4_ESM.xls]

## Sheet: A.Table 1A
Additional file 1: Table S1(A).Top 1000 most abundantly expressed transcripts in four root samples
	The average FPKM value was determined using individual FPKM values of three replicates.
ID	Average FPKM in one-year old whole roots	Average FPKM in main roots of six-year old roots	Average FPKM in lateral roots of six-year old roots	Average FPKM in rhizomes of six-year old roots	BLASTX results against Nr protein database
Pg_Root124967_c0_seq1	166.043	24.6533	83.08	168.92	gi|194045466|gb|ACF33171.1| mannan synthase [Coffea canephora]
Pg_Root105648_c0_seq1	354.443	1636.03	546.753	963.757	gi|629102505|gb|KCW67974.1| hypothetical protein EUGRSUZ_F01666 [Eucalyptus grandis]
Pg_Root125108_c1_seq4	246.877	125.6	173.91	196.977	gi|49036456|sp|Q9AT35.1|RL23A_DAUCA RecName: Full=60S ribosomal protein L23a &gt;gnl|BL_ORD_ID|1438631 ribosome protein L23a [Daucus carota]
Pg_Root118826_c0_seq1	282.8	273.68	199.143	175.413	gi|225460881|ref|XP_002278487.1| PREDICTED: adenylyltransferase and sulfurtransferase MOCS3 [Vitis vinifera]
Pg_Root93365_c0_seq1	699.82	797.507	694.053	751.997	gi|567904350|ref|XP_006444663.1| hypothetical protein CICLE_v10020859mg [Citrus clementina] &gt;gnl|BL_ORD_ID|1019209 PREDICTED: cathepsin B-like isoform X2 [Citrus sinensis] &gt;gnl|BL_ORD_ID|1019209 hypothetical protein CICLE_v10020859mg [Citrus clementina]
Pg_Root111669_c0_seq1	429.45	220.933	232.94	229.497	gi|596128412|ref|XP_007222106.1| hypothetical protein PRUPE_ppa009603mg [Prunus persica] &gt;gnl|BL_ORD_ID|1375972 hypothetical protein PRUPE_ppa009603mg [Prunus persica]
Pg_Root117691_c1_seq1	406.943	169.56	296.38	109.54	gi|126012451|gb|ABF47291.2| ATP sulfurylase [Camellia sinensis] &gt;gnl|BL_ORD_ID|1675972 ATP sulfurylase APS2 [Camellia sinensis]
Pg_Root111010_c0_seq1	250.503	198.803	113.623	132.543	gi|590598625|ref|XP_007018951.1| EF hand calcium-binding family protein [Theobroma cacao] &gt;gnl|BL_ORD_ID|865991 EF hand calcium-binding family protein [Theobroma cacao]
Pg_Root111294_c0_seq1	158.5	288.933	227.307	153.667	gi|357491617|ref|XP_003616096.1| Cbs domain protein [Medicago truncatula] &gt;gnl|BL_ORD_ID|1580262 Cbs domain protein [Medicago truncatula]
Pg_Root105327_c0_seq3	117.217	65.58	42.8567	161.287	gi|629094636|gb|KCW60631.1| hypothetical protein EUGRSUZ_H03355 [Eucalyptus grandis]
Pg_Root124854_c1_seq2	1556.79	1525.07	1294.76	940.363	gi|377806996|ref|YP_005090428.1| orf1 gene product (mitochondrion) [Boea hygrometrica] &gt;gnl|BL_ORD_ID|2077814 hypothetical protein (mitochondrion) [Boea hygrometrica]
Pg_Root126311_c0_seq1	70.2433	70.2433	69.3133	174.987	gi|567907203|ref|XP_006445915.1| hypothetical protein CICLE_v10014015mg [Citrus clementina] &gt;gnl|BL_ORD_ID|1020314 PREDICTED: callose synthase 3-like [Citrus sinensis] &gt;gnl|BL_ORD_ID|1020314 hypothetical protein CICLE_v10014015mg [Citrus clementina]
Pg_Root86581_c0_seq1	114.493	205.717	151.093	149.267	gi|297839629|ref|XP_002887696.1| hypothetical protein ARALYDRAFT_895660 [Arabidopsis lyrata subsp. lyrata] &gt;gnl|BL_ORD_ID|2664755 hypothetical protein ARALYDRAFT_895660 [Arabidopsis lyrata subsp. lyrata]
Pg_Root87116_c1_seq4	100.98	80.1933	190.183	27.4667
Pg_Root85677_c0_seq1	44.48	21.73	385.34	36.05	gi|594711992|gb|EXU94992.1| hypothetical protein X797_011928 [Metarhizium robertsii]
Pg_Root96382_c0_seq1	229.36	15.61	62.11	122.43	gi|502135738|ref|XP_004502436.1| PREDICTED: uncharacterized protein LOC101497537 [Cicer arietinum]
Pg_Root123713_c0_seq3	403.38	1177.02	527.803	299.64	gi|590578314|ref|XP_007013474.1| Tetratricopeptide repeat-like superfamily protein, putative [Theobroma cacao] &gt;gnl|BL_ORD_ID|889755 Tetratricopeptide repeat-like superfamily protein, putative [Theobroma cacao]
Pg_Root127680_c0_seq2	112.37	158.927	135.01	162.023	gi|359494312|ref|XP_002268896.2| PREDICTED: E3 ubiquitin-protein ligase UPL1-like [Vitis vinifera]
Pg_Root87419_c0_seq1	1375.68	2766.36	2617.37	1662.33	gi|222637173|gb|EEE67305.1| hypothetical protein OsJ_24532 [Oryza sativa Japonica Group]
Pg_Root113769_c3_seq1	785.993	1151.06	863.593	575.57	gi|50345961|gb|AAT74898.1| plasma membrane intrinsic protein PIP1-1 [Fraxinus excelsior]
Pg_Root126923_c0_seq5	116.55	170.81	156.073	111.303	gi|568214944|ref|NP_001274765.1| uncharacterized LOC102593794 [Solanum tuberosum] &gt;gnl|BL_ORD_ID|518107 putative membrane bound NAC transcription factor 1 [Solanum tuberosum]
Pg_Root124905_c1_seq1	51.9233	407.347	220.58	163.627	gi|225428657|ref|XP_002284884.1| PREDICTED: uncharacterized protein LOC100267586 [Vitis vinifera] &gt;gnl|BL_ORD_ID|102832 unnamed protein product [Vitis vinifera]
Pg_Root121143_c1_seq3	263.843	57.3667	27.49	52.3633	gi|460380558|ref|XP_004236022.1| PREDICTED: glucan endo-1,3-beta-glucosidase-like protein 3-like [Solanum lycopersicum]
Pg_Root110038_c0_seq1	552.82	354.247	306.28	226.817	gi|225460783|ref|XP_002274753.1| PREDICTED: uncharacterized protein LOC100262283 [Vitis vinifera]
Pg_Root123862_c2_seq2	58.7767	106.1	102.82	389.867	gi|565350064|ref|XP_006341994.1| PREDICTED: protein WALLS ARE THIN 1-like [Solanum tuberosum]
Pg_Root96412_c0_seq1	611.34	880.643	710.523	558.783	gi|470101329|ref|XP_004287126.1| PREDICTED: eukaryotic translation initiation factor 5A-2-like [Fragaria vesca subsp. vesca]
Pg_Root96382_c0_seq2	376.037	27.0667	125.76	154.657	gi|595829884|ref|XP_007205957.1| hypothetical protein PRUPE_ppa011989mg [Prunus persica] &gt;gnl|BL_ORD_ID|1360395 hypothetical protein PRUPE_ppa011989mg [Prunus persica]
Pg_Root83116_c0_seq1	242.637	303.55	241.403	245.707	gi|148357455|gb|ABQ59097.1| nuclear transport factor 2 [Panax ginseng]
Pg_Root109461_c0_seq1	757.473	259.927	277.167	332.457	gi|255575465|ref|XP_002528634.1| 60S ribosomal protein L24, putative [Ricinus communis] &gt;gnl|BL_ORD_ID|1549202 60S ribosomal protein L24, putative [Ricinus communis]
Pg_Root125451_c0_seq1	207.55	168.953	146.937	134.947	gi|565382412|ref|XP_006357534.1| PREDICTED: uncharacterized protein LOC102584541 [Solanum tuberosum]
Pg_Root118004_c1_seq4	211.64	167.69	166.503	100.843	gi|590693634|ref|XP_007044388.1| Glycine-rich protein, putative isoform 1 [Theobroma cacao] &gt;gnl|BL_ORD_ID|851298 Glycine-rich protein, putative isoform 1 [Theobroma cacao]
Pg_Root123918_c0_seq6	151.69	160.347	203.827	173.71	gi|225433255|ref|XP_002285452.1| PREDICTED: U-box domain-containing protein 72 [Vitis vinifera] &gt;gnl|BL_ORD_ID|1735814 unnamed protein product [Vitis vinifera]
Pg_Root109550_c0_seq1	896.947	882.423	852.57	599.8	gi|10945669|gb|AAG24642.1|AF308737_1 J1P [Daucus carota] &gt;gnl|BL_ORD_ID|2505476 J2P [Daucus carota]
Pg_Root127786_c1_seq6	124.18	171.607	236.347	186.173	gi|470138396|ref|XP_004304943.1| PREDICTED: AP2-like ethylene-responsive transcription factor BBM-like [Fragaria vesca subsp. vesca]
Pg_Root115442_c0_seq14	42.5033	175.73	202.077	142.497	gi|225464481|ref|XP_002268346.1| PREDICTED: signal peptide peptidase-like 3 [Vitis vinifera] &gt;gnl|BL_ORD_ID|1991824 hypothetical protein VITISV_018735 [Vitis vinifera] &gt;gnl|BL_ORD_ID|1991824 unnamed protein product [Vitis vinifera]
Pg_Root103816_c2_seq1	105.253	518.21	80.23	336.927	gi|319993062|dbj|BAJ61956.1| Sec14 like protein [Nicotiana tabacum]
Pg_Root114151_c0_seq1	113.483	356.753	437.523	274.17	gi|565365878|ref|XP_006349625.1| PREDICTED: ferredoxin--nitrite reductase, chloroplastic-like [Solanum tuberosum]
Pg_Root124005_c0_seq2	150.277	316.56	290.57	176.233	gi|225430291|ref|XP_002285138.1| PREDICTED: uncharacterized protein LOC100244101 [Vitis vinifera] &gt;gnl|BL_ORD_ID|1735266 unnamed protein product [Vitis vinifera]
Pg_Root123438_c0_seq7	201.637	15.12	28.2367	30.7767	gi|565347586|ref|XP_006340805.1| PREDICTED: uncharacterized protein LOC102584459 isoform X1 [Solanum tuberosum]
Pg_Root112494_c0_seq1	347.487	136.213	239.693	275.407	gi|604320570|gb|EYU31512.1| hypothetical protein MIMGU_mgv1a005792mg [Mimulus guttatus]
Pg_Root88262_c0_seq2	281.053	54.4067	51.46	2198.71	gi|29123072|gb|AAO65844.1|AF485336_1 GBR3 [Panax ginseng]
Pg_Root117819_c2_seq1	95.2433	174.47	121.143	146.89	gi|359476646|ref|XP_003631875.1| PREDICTED: UPF0183 protein At3g51130-like [Vitis vinifera]
Pg_Root105841_c0_seq3	1179.2	1132.36	677.557	594.023	gi|460365359|ref|XP_004228570.1| PREDICTED: NAD(P)H-quinone oxidoreductase subunit 2 A, chloroplastic-like [Solanum lycopersicum]
Pg_Root119656_c0_seq2	134.2	130.613	221.767	183.12	gi|359481481|ref|XP_002279115.2| PREDICTED: protein argonaute 4A-like [Vitis vinifera]
Pg_Root101293_c0_seq4	283.063	119.813	159.787	138.997	gi|604342590|gb|EYU41614.1| hypothetical protein MIMGU_mgv1a016770mg [Mimulus guttatus]
Pg_Root113769_c0_seq2	348.573	151.767	224.25	236.01	gi|75283426|sp|Q56E62.1|NDK1_TOBAC RecName: Full=Nucleoside diphosphate kinase 1; AltName: Full=Nucleoside diphosphate kinase I; Short=NDK I; Short=NDP kinase I; Short=NDPK I &gt;gnl|BL_ORD_ID|180289 nucleoside diphosphate kinase [Nicotiana tabacum]
Pg_Root88054_c0_seq2	62.1	315.613	182.443	117.167	gi|225467229|ref|XP_002263054.1| PREDICTED: uncharacterized protein LOC100256771 [Vitis vinifera] &gt;gnl|BL_ORD_ID|100946 unnamed protein product [Vitis vinifera]
Pg_Root114578_c0_seq2	404.117	315.653	192.993	231.793	gi|225424819|ref|XP_002271980.1| PREDICTED: transcription factor MYB1R1 isoform 2 [Vitis vinifera]
Pg_Root105173_c0_seq1	274.17	127.82	122.403	101.293	gi|567867929|ref|XP_006426587.1| hypothetical protein CICLE_v10025724mg [Citrus clementina] &gt;gnl|BL_ORD_ID|1002861 hypothetical protein CICLE_v10025724mg [Citrus clementina] &gt;gnl|BL_ORD_ID|1002861 PREDICTED: eukaryotic initiation factor 4A-8-like isoform X1 [Citrus sinensis] &gt;gnl|BL_ORD_ID|1002861 PREDICTED: eukaryotic initiation factor 4A-8-like isoform X2 [Citrus sinensis] &gt;gnl|BL_O…
Pg_Root124467_c2_seq2	59.8667	314.153	146.397	208.54	gi|27544012|dbj|BAC54830.1| vacuolar processing enzyme-3 [Nicotiana tabacum]
Pg_Root126231_c1_seq8	190.563	116.283	146.237	131.91	gi|565345107|ref|XP_006339640.1| PREDICTED: reticulon-like protein B1-like [Solanum tuberosum]
Pg_Root104368_c0_seq1	846.053	857.52	694.843	702.587	gi|565439881|ref|XP_006282670.1| hypothetical protein CARUB_v10005227mg [Capsella rubella] &gt;gnl|BL_ORD_ID|2641340 hypothetical protein CARUB_v10005227mg [Capsella rubella]
Pg_Root110125_c0_seq1	223.183	180.88	219.07	194.097	gi|568850057|ref|XP_006478745.1| PREDICTED: calreticulin-3-like isoform X1 [Citrus sinensis]
Pg_Root103811_c0_seq1	179.857	412.33	291.323	122.093	gi|565351282|ref|XP_006342587.1| PREDICTED: uncharacterized protein At1g01500-like [Solanum tuberosum]
Pg_Root110379_c1_seq5	83.7067	195.31	196.65	152.843	gi|225446056|ref|XP_002271381.1| PREDICTED: uncharacterized protein LOC100252969 [Vitis vinifera]
Pg_Root126046_c0_seq40	168.137	96.0067	114.463	117.953	gi|590562449|ref|XP_007009089.1| Microsomal signal peptidase 25 kDa subunit (SPC25) [Theobroma cacao] &gt;gnl|BL_ORD_ID|867569 Microsomal signal peptidase 25 kDa subunit (SPC25) [Theobroma cacao]
Pg_Root124148_c2_seq4	270.617	100.313	44.3667	56.7933	gi|225455104|ref|XP_002268568.1| PREDICTED: uncharacterized protein LOC100241849 [Vitis vinifera] &gt;gnl|BL_ORD_ID|1739637 unnamed protein product [Vitis vinifera]
Pg_Root110488_c0_seq1	1966.99	21.8733	72.1667	157.887	gi|590700043|ref|XP_007046062.1| Expansin A1, ALPHA 1.2,EXPA1 [Theobroma cacao] &gt;gnl|BL_ORD_ID|852829 Expansin A1, ALPHA 1.2,EXPA1 [Theobroma cacao]
Pg_Root93753_c0_seq1	175.57	353.31	290.227	149.243	gi|297738467|emb|CBI27668.3| unnamed protein product [Vitis vinifera]
Pg_Root114972_c2_seq6	1333.74	1146.6	1001.92	406.77	gi|22074816|gb|AAM62133.1| phloem protein 2-2 [Apium graveolens Dulce Group]
Pg_Root115558_c2_seq1	307.087	267.813	235.94	240.087	gi|359481634|ref|XP_003632650.1| PREDICTED: ubiquitin-conjugating enzyme E2 variant 1D-like isoform 2 [Vitis vinifera] &gt;gnl|BL_ORD_ID|104357 unnamed protein product [Vitis vinifera]
Pg_Root96370_c0_seq1	203.593	135.197	135.867	122.93	gi|460400991|ref|XP_004246013.1| PREDICTED: protein TRI1-like [Solanum lycopersicum]
Pg_Root83369_c0_seq1	90.7433	191.477	166.223	110.433	gi|604347237|gb|EYU45489.1| hypothetical protein MIMGU_mgv1a014559mg [Mimulus guttatus] &gt;gnl|BL_ORD_ID|1053648 hypothetical protein MIMGU_mgv1a014559mg [Mimulus guttatus]
Pg_Root26543_c0_seq1	213.103	247.837	131.82	521
Pg_Root109065_c1_seq2	190.85	799.823	544.117	309.423	gi|359485584|ref|XP_002274829.2| PREDICTED: transcription factor ILR3-like [Vitis vinifera]
Pg_Root120375_c1_seq4	489.6	1074.32	950.94	506.693
Pg_Root120343_c1_seq23	152.707	163.31	215.897	215.797	gi|147842364|emb|CAN69517.1| hypothetical protein VITISV_024155 [Vitis vinifera]
Pg_Root95332_c0_seq1	364.64	416.317	325.267	282.477	gi|225459136|ref|XP_002285702.1| PREDICTED: protein CutA, chloroplastic [Vitis vinifera]
Pg_Root122469_c2_seq6	119.81	33.0267	289.48	56.2433	gi|130834|sp|P27538.1|PR2_PETCR RecName: Full=Pathogenesis-related protein 2 &gt;gnl|BL_ORD_ID|1470469 pathogenesis-related protein 2 [Petroselinum crispum] &gt;gnl|BL_ORD_ID|1470469 pathogenesis-related protein 2 [Petroselinum crispum]
Pg_Root126750_c1_seq7	330.403	104.14	84.64	128.073	gi|590671800|ref|XP_007038432.1| EXORDIUM like 3 [Theobroma cacao] &gt;gnl|BL_ORD_ID|882346 EXORDIUM like 3 [Theobroma cacao]
Pg_Root127894_c0_seq1	217.1	137.883	153.397	143.937	gi|356562483|ref|XP_003549500.1| PREDICTED: small nuclear ribonucleoprotein E [Glycine max] &gt;gnl|BL_ORD_ID|2335265 unknown [Glycine max]
Pg_Root124097_c0_seq8	182.197	53.44	112.28	33.9833	gi|590653504|ref|XP_007033440.1| NSP-interacting kinase 1 [Theobroma cacao] &gt;gnl|BL_ORD_ID|855115 NSP-interacting kinase 1 [Theobroma cacao]
Pg_Root127211_c0_seq2	265.05	120.247	133.47	183.127	gi|224104629|ref|XP_002313505.1| seed maturation protein PM37 [Populus trichocarpa] &gt;gnl|BL_ORD_ID|1521183 seed maturation protein PM37 [Populus trichocarpa]
Pg_Root107989_c0_seq1	195.257	131.267	85.7633	411.467	gi|225434490|ref|XP_002275261.1| PREDICTED: gamma-interferon-inducible lysosomal thiol reductase isoform 1 [Vitis vinifera]
Pg_Root102424_c1_seq1	854.437	614.28	690.987	659.247	gi|460410605|ref|XP_004250715.1| PREDICTED: 40S ribosomal protein S5-1-like [Solanum lycopersicum]
Pg_Root109420_c0_seq2	495.45	619.527	608.447	521.09	gi|566163747|ref|XP_002304765.2| zinc finger family protein [Populus trichocarpa] &gt;gnl|BL_ORD_ID|2307287 zinc finger family protein [Populus trichocarpa]
Pg_Root118893_c0_seq2	205.923	228.207	208.41	161.827	gi|225461486|ref|XP_002285049.1| PREDICTED: probable bifunctional methylthioribulose-1-phosphate dehydratase/enolase-phosphatase E1 1-like [Vitis vinifera]
Pg_Root127358_c2_seq1	474.187	335.647	316.917	375.317	gi|604336467|gb|EYU40229.1| hypothetical protein MIMGU_mgv1a008949mg [Mimulus guttatus]
Pg_Root126001_c0_seq22	88.1333	166.28	164.287	144.62	gi|595848675|ref|XP_007209576.1| hypothetical protein PRUPE_ppa011139mg [Prunus persica] &gt;gnl|BL_ORD_ID|1363881 hypothetical protein PRUPE_ppa011139mg [Prunus persica]
Pg_Root110547_c0_seq2	97.3333	823.487	500.627	122.357	gi|225458446|ref|XP_002282035.1| PREDICTED: cytochrome P450 82A3-like [Vitis vinifera]
Pg_Root126169_c0_seq19	177.95	114.51	133.563	146.713	gi|565357096|ref|XP_006345385.1| PREDICTED: zinc finger CCCH domain-containing protein 53-like isoform X2 [Solanum tuberosum]
Pg_Root121395_c0_seq15	145.643	201.033	184.507	162.78	gi|402715754|gb|AFQ93695.1| acyl-CoA oxidase 3 [Prunus persica]
Pg_Root125725_c0_seq1	234.29	111.207	168.003	249.267	gi|225465265|ref|XP_002268348.1| PREDICTED: auxin response factor 1 [Vitis vinifera] &gt;gnl|BL_ORD_ID|1741374 unnamed protein product [Vitis vinifera]
Pg_Root104911_c0_seq1	1617.72	1352.22	945.773	1677.35	gi|590593794|ref|XP_007017672.1| Papain family cysteine protease [Theobroma cacao] &gt;gnl|BL_ORD_ID|864820 Papain family cysteine protease [Theobroma cacao]
Pg_Root124362_c0_seq11	447.223	411.047	416.85	261.467	gi|357436153|ref|XP_003588352.1| NADH dehydrogenase subunit [Medicago truncatula] &gt;gnl|BL_ORD_ID|1548488 NADH dehydrogenase subunit [Medicago truncatula]
Pg_Root99042_c0_seq1	92.37	121.177	119.497	170.49	gi|593791222|ref|XP_007158650.1| hypothetical protein PHAVU_002G170800g [Phaseolus vulgaris] &gt;gnl|BL_ORD_ID|1468754 hypothetical protein PHAVU_002G170800g [Phaseolus vulgaris]
Pg_Root113165_c0_seq1	232.427	253.37	192.613	236.967	gi|225434911|ref|XP_002283434.1| PREDICTED: oxysterol-binding protein-related protein 3C [Vitis vinifera] &gt;gnl|BL_ORD_ID|1736094 unnamed protein product [Vitis vinifera]
Pg_Root124121_c0_seq6	272.14	413.747	251.14	252.633	gi|568858906|ref|XP_006482984.1| PREDICTED: dentin sialophosphoprotein-like [Citrus sinensis]
Pg_Root96137_c0_seq1	288.783	7.62333	5.06333	326.527	gi|629084413|gb|KCW50770.1| hypothetical protein EUGRSUZ_J00434 [Eucalyptus grandis]
Pg_Root104509_c0_seq4	299.91	191.993	237.897	146.393	gi|593699727|ref|XP_007150302.1| hypothetical protein PHAVU_005G142000g [Phaseolus vulgaris] &gt;gnl|BL_ORD_ID|1461072 hypothetical protein PHAVU_005G142000g [Phaseolus vulgaris]
Pg_Root121663_c0_seq5	132.443	31.7033	299.567	55.0733	gi|597500971|sp|H2DH19.1|C7D31_PANGI RecName: Full=Cytochrome P450 CYP71D312 &gt;gnl|BL_ORD_ID|2701244 cytochrome P450 CYP71D312 [Panax ginseng]
Pg_Root103206_c0_seq1	75.6933	122.18	106.653	274.757	gi|225437316|ref|XP_002263944.1| PREDICTED: stress-related protein-like [Vitis vinifera]
Pg_Root124812_c1_seq1	14.37	198.54	59.6567	62.52	gi|565348845|ref|XP_006341411.1| PREDICTED: chaperone protein dnaJ 8, chloroplastic-like [Solanum tuberosum]
Pg_Root124478_c4_seq2	477.12	204.857	270.58	366.857	gi|567858482|ref|XP_006421924.1| hypothetical protein CICLE_v10004755mg [Citrus clementina] &gt;gnl|BL_ORD_ID|998673 hypothetical protein CICLE_v10004755mg [Citrus clementina]
Pg_Root126364_c2_seq2	40.89	189.283	113.98	65.1133	gi|587834296|gb|EXB25090.1| hypothetical protein L484_005914 [Morus notabilis]
Pg_Root118016_c1_seq15	263.98	21.41	26.4167	90.26	gi|565379570|ref|XP_006356194.1| PREDICTED: acyl-protein thioesterase 2-like [Solanum tuberosum]
Pg_Root27087_c0_seq1	110.3	18.99	1.31667	716.947	gi|203285000|gb|ACH97124.1| BURP domain-containing protein [Camellia sinensis]
Pg_Root26520_c0_seq2	164.093	135.837	154.927	185.63	gi|225439868|ref|XP_002278566.1| PREDICTED: diaminopimelate epimerase, chloroplastic [Vitis vinifera]
Pg_Root26469_c0_seq2	0	3.76	3.8	177.99	gi|565362437|ref|XP_006347954.1| PREDICTED: non-specific lipid-transfer protein A-like [Solanum tuberosum]
Pg_Root96020_c0_seq1	64.3533	188.83	289.98	130.047	gi|346456306|gb|AEO31515.1| WRKY transcription factor B [Dimocarpus longan]
Pg_Root113189_c0_seq9	126.297	649.133	259.957	321.483	gi|255565641|ref|XP_002523810.1| Glucan endo-1,3-beta-glucosidase precursor, putative [Ricinus communis] &gt;gnl|BL_ORD_ID|1553973 Glucan endo-1,3-beta-glucosidase precursor, putative [Ricinus communis]
Pg_Root104286_c0_seq1	1432.39	442.07	740.363	684.587	gi|118481558|gb|ABK92721.1| unknown [Populus trichocarpa]
Pg_Root105863_c0_seq1	137.683	141.3	104.237	169.973
Pg_Root126123_c1_seq1	168.427	139.797	138.583	122.123	gi|629094147|gb|KCW60142.1| hypothetical protein EUGRSUZ_H02866 [Eucalyptus grandis]
Pg_Root120578_c1_seq2	116.853	189.593	184.117	118.857	gi|565390191|ref|XP_006360829.1| PREDICTED: uncharacterized protein LOC102592067 [Solanum tuberosum]
Pg_Root126063_c0_seq6	184.333	223.4	211.053	186.077	gi|590620364|ref|XP_007024515.1| Root hair defective 3 GTP-binding protein (RHD3) isoform 2 [Theobroma cacao] &gt;gnl|BL_ORD_ID|886170 Root hair defective 3 GTP-binding protein (RHD3) isoform 2 [Theobroma cacao]
Pg_Root101635_c0_seq1	78.5933	884.293	176.867	787.993	gi|118488836|gb|ABK96228.1| unknown [Populus trichocarpa x Populus deltoides]
Pg_Root123874_c1_seq1	209.827	29.43	39.84	123.953	gi|49204581|dbj|BAD24657.1| xylogen protein 1 [Zinnia elegans]
Pg_Root114482_c1_seq14	86.0433	186.31	94.5433	132.683	gi|297734025|emb|CBI15272.3| unnamed protein product [Vitis vinifera]
Pg_Root117709_c0_seq1	185.363	156.093	110.233	76.8667	gi|590704350|ref|XP_007047134.1| Methyl esterase 10, putative isoform 1 [Theobroma cacao] &gt;gnl|BL_ORD_ID|843102 Methyl esterase 10, putative isoform 1 [Theobroma cacao]
Pg_Root128049_c0_seq5	432.713	298.56	239.647	172.51	gi|345500030|emb|CBJ13994.3| NADH dehydrogenase subunit 5 [Beta vulgaris subsp. maritima] &gt;gnl|BL_ORD_ID|875127 NADH dehydrogenase subunit 5 [Beta vulgaris subsp. maritima]
Pg_Root126650_c0_seq2	433.733	300.79	256.19	220.957	gi|46430475|dbj|BAD16684.1| plasma membrane H+-ATPase [Daucus carota]
Pg_Root123202_c1_seq57	126.637	496.41	205	102.08	gi|590690086|ref|XP_007043411.1| Outer arm dynein light chain 1 protein, putative isoform 1 [Theobroma cacao] &gt;gnl|BL_ORD_ID|850391 Outer arm dynein light chain 1 protein, putative isoform 1 [Theobroma cacao] &gt;gnl|BL_ORD_ID|850391 Outer arm dynein light chain 1 protein, putative isoform 1 [Theobroma cacao] &gt;gnl|BL_ORD_ID|850391 Outer arm dynein light chain 1 protein, putative isoform 1 […
Pg_Root111110_c0_seq1	172.35	201.79	147.293	144.807	gi|109809703|dbj|BAE96963.1| serine palmitpoyltransferase subunit2 [Nicotiana tabacum] &gt;gnl|BL_ORD_ID|853155 serine palmitoyltransferase long chain base subunit [Nicotiana benthamiana]
Pg_Root126078_c3_seq1	465.473	213.687	213.93	289.813	gi|511348438|ref|YP_008081365.1| photosystem I P700 chlorophyll a apoprotein A1 (chloroplast) [Tetracentron sinense] &gt;gnl|BL_ORD_ID|2761806 photosystem I P700 chlorophyll a apoprotein A1 (chloroplast) [Trochodendron aralioides] &gt;gnl|BL_ORD_ID|2761806 photosystem I P700 apoprotein A1 (chloroplast) [Trochodendron aralioides] &gt;gnl|BL_ORD_ID|2761806 photosystem I P700 chlorophyll a apoprotei…
Pg_Root99042_c0_seq2	930.627	501.32	519.383	581.853	gi|296125055|gb|ADG95957.1| peroxiredoxin [Panax ginseng]
Pg_Root105863_c0_seq3	192.22	118.02	73.37	164.16	gi|565342585|ref|XP_006338424.1| PREDICTED: uncharacterized protein At5g39570-like [Solanum tuberosum]
Pg_Root95997_c0_seq1	625.283	137.957	268.993	208.063	gi|567853047|ref|XP_006419687.1| hypothetical protein CICLE_v10006180mg [Citrus clementina] &gt;gnl|BL_ORD_ID|996602 PREDICTED: acyl carrier protein 1, chloroplastic-like [Citrus sinensis] &gt;gnl|BL_ORD_ID|996602 hypothetical protein CICLE_v10006180mg [Citrus clementina]
Pg_Root101461_c0_seq1	42.5333	231.957	118.383	276.693	gi|225444920|ref|XP_002282132.1| PREDICTED: beta-galactosidase [Vitis vinifera]
Pg_Root110267_c0_seq2	12.4933	215.433	30.1333	44.23	gi|590695119|ref|XP_007044801.1| Octicosapeptide/Phox/Bem1p family protein isoform 1 [Theobroma cacao] &gt;gnl|BL_ORD_ID|851686 Octicosapeptide/Phox/Bem1p family protein isoform 1 [Theobroma cacao] &gt;gnl|BL_ORD_ID|851686 Octicosapeptide/Phox/Bem1p family protein isoform 1 [Theobroma cacao] &gt;gnl|BL_ORD_ID|851686 Octicosapeptide/Phox/Bem1p family protein isoform 1 [Theobroma cacao]
Pg_Root108658_c0_seq1	559.093	391.797	308.457	469.567	gi|224066943|ref|XP_002302291.1| annexin 1 family protein [Populus trichocarpa] &gt;gnl|BL_ORD_ID|347868 unknown [Populus trichocarpa] &gt;gnl|BL_ORD_ID|347868 annexin 1 family protein [Populus trichocarpa]
Pg_Root125365_c0_seq4	224.12	253.047	241.387	190.413	gi|298204414|emb|CBI16894.3| unnamed protein product [Vitis vinifera]
Pg_Root114962_c0_seq4	352.91	136.477	205.427	219.583	gi|114329246|gb|ABI64152.1| hydroxymethylbutenyl diphosphate reductase [Camptotheca acuminata]
Pg_Root123769_c0_seq11	421.42	884.857	313.97	421.657	gi|568866317|ref|XP_006486503.1| PREDICTED: uncharacterized protein LOC102607673 [Citrus sinensis]
Pg_Root116462_c2_seq2	1021.22	361.013	548.267	440.487	gi|296086272|emb|CBI31713.3| unnamed protein product [Vitis vinifera]
Pg_Root105786_c0_seq1	130.75	239.717	151.367	229.953	gi|225462248|ref|XP_002263264.1| PREDICTED: uncharacterized protein LOC100257013 [Vitis vinifera] &gt;gnl|BL_ORD_ID|1963667 hypothetical protein VITISV_021043 [Vitis vinifera]
Pg_Root127786_c1_seq15	97.27	95.58	128.577	191.71	gi|255548081|ref|XP_002515097.1| dicer-1, putative [Ricinus communis] &gt;gnl|BL_ORD_ID|1562492 dicer-1, putative [Ricinus communis]
Pg_Root109373_c0_seq3	386.437	224.95	196.973	306.693	gi|566183164|ref|XP_002311347.2| hypothetical protein POPTR_0008s09660g [Populus trichocarpa] &gt;gnl|BL_ORD_ID|2298822 hypothetical protein POPTR_0008s09660g [Populus trichocarpa]
Pg_Root114504_c0_seq1	120.85	197.45	202.343	111.453	gi|224142329|ref|XP_002324511.1| tetratricopeptide repeat-containing family protein [Populus trichocarpa] &gt;gnl|BL_ORD_ID|1526938 tetratricopeptide repeat-containing family protein [Populus trichocarpa]
Pg_Root122640_c0_seq10	204.957	95.4733	99.3167	195.03	gi|587949268|gb|EXC35456.1| hypothetical protein L484_026763 [Morus notabilis]
Pg_Root118920_c2_seq6	314.713	451.897	446.247	486.327	gi|297736783|emb|CBI25984.3| unnamed protein product [Vitis vinifera]
Pg_Root110161_c0_seq1	371.53	324.937	277.523	165.763	gi|225432200|ref|XP_002269582.1| PREDICTED: uncharacterized protein LOC100242564 [Vitis vinifera] &gt;gnl|BL_ORD_ID|1994737 hypothetical protein VITISV_020818 [Vitis vinifera]
Pg_Root124155_c0_seq5	108.603	228.097	177.597	160.323	gi|460397702|ref|XP_004244406.1| PREDICTED: uncharacterized protein LOC101265351 [Solanum lycopersicum]
Pg_Root106296_c0_seq3	214.66	102.683	141.997	143.843	gi|302143790|emb|CBI22651.3| unnamed protein product [Vitis vinifera]
Pg_Root125042_c0_seq2	1195.5	265.747	717.38	844.877	gi|566195857|ref|XP_006377946.1| hypothetical protein POPTR_0011s16570g [Populus trichocarpa] &gt;gnl|BL_ORD_ID|2295376 hypothetical protein POPTR_0011s16570g [Populus trichocarpa]
Pg_Root26526_c0_seq1	935.227	2.31	64.12	7.37	gi|161377385|gb|ABX71680.1| hypothetical protein LBL13 [Panax quinquefolius]
Pg_Root124907_c0_seq1	4998.76	2661.01	2864.09	3171.71	gi|255573627|ref|XP_002527736.1| heat shock protein, putative [Ricinus communis] &gt;gnl|BL_ORD_ID|1550110 heat shock protein, putative [Ricinus communis]
Pg_Root124722_c0_seq1	160.577	148.02	153.937	164.967	gi|565350973|ref|XP_006342435.1| PREDICTED: ankyrin repeat-containing protein At5g02620-like isoform X1 [Solanum tuberosum] &gt;gnl|BL_ORD_ID|1909033 PREDICTED: ankyrin repeat-containing protein At5g02620-like isoform X2 [Solanum tuberosum]
Pg_Root73790_c0_seq1	222.83	70.8367	130.44	100.963	gi|604298603|gb|EYU18605.1| hypothetical protein MIMGU_mgv1a017011mg [Mimulus guttatus]
Pg_Root108254_c0_seq3	168.907	104.977	227.233	126.133	gi|356544574|ref|XP_003540724.1| PREDICTED: delta(24)-sterol reductase-like isoform X1 [Glycine max] &gt;gnl|BL_ORD_ID|1657129 PREDICTED: delta(24)-sterol reductase-like isoform X2 [Glycine max]
Pg_Root116581_c0_seq4	1019.6	606.727	543.417	616.753	gi|544586543|gb|AGW24628.1| glyceraldehyde 3-phosphate dehydrogenase [Salvia miltiorrhiza]
Pg_Root127014_c0_seq1	345.463	291.017	268.577	288.537	gi|587909253|gb|EXB97171.1| 14-3-3 protein 4 [Morus notabilis]
Pg_Root117401_c0_seq2	211.51	133.837	141.8	158.34	gi|568215008|ref|NP_001275197.1| eukaryotic translation initiation factor 2 subunit beta-like [Solanum tuberosum] &gt;gnl|BL_ORD_ID|2387531 PREDICTED: eukaryotic translation initiation factor 2 subunit beta-like isoform X2 [Solanum tuberosum] &gt;gnl|BL_ORD_ID|2387531 eukaryotic translation initiation factor 2 beta subunit-like [Solanum tuberosum]
Pg_Root121359_c1_seq2	136.47	176.51	107.817	130.973	gi|225444207|ref|XP_002276285.1| PREDICTED: gamma-soluble NSF attachment protein [Vitis vinifera] &gt;gnl|BL_ORD_ID|106390 unnamed protein product [Vitis vinifera]
Pg_Root126424_c1_seq35	58.99	224.38	260.49	139.947	gi|587864795|gb|EXB54400.1| Uncharacterized RNA-binding protein [Morus notabilis]
Pg_Root110359_c1_seq8	4019.49	24980.5	14200.3	12531.1	gi|2407331|gb|AAB70560.1| metallothionein-1 like protein [Oenanthe javanica]
Pg_Root118858_c0_seq1	508.713	150.757	166.5	259.037	gi|590580379|ref|XP_007014051.1| Uncharacterized protein isoform 1 [Theobroma cacao] &gt;gnl|BL_ORD_ID|890276 Uncharacterized protein isoform 1 [Theobroma cacao]
Pg_Root102101_c0_seq1	590.98	486.147	651.233	469.873	gi|590571148|ref|XP_007011512.1| ChaC family protein-like [Theobroma cacao] &gt;gnl|BL_ORD_ID|887985 ChaC family protein-like [Theobroma cacao]
Pg_Root109281_c0_seq18	536.27	846.2	479.46	422.613	gi|596142653|ref|XP_007222560.1| hypothetical protein PRUPE_ppa008371mg [Prunus persica] &gt;gnl|BL_ORD_ID|1376414 hypothetical protein PRUPE_ppa008371mg [Prunus persica]
Pg_Root126730_c0_seq3	340.02	111.227	73.17	134.32	gi|551486054|gb|AGY31281.1| glutathione peroxidase 1 [Panax ginseng]
Pg_Root122709_c0_seq2	523.483	325.657	322.833	419.783	gi|604320940|gb|EYU31677.1| hypothetical protein MIMGU_mgv1a006281mg [Mimulus guttatus]
Pg_Root26530_c0_seq1	745.48	1344.72	779.643	1015.52	gi|146215994|gb|ABQ10199.1| cysteine protease Cp1 [Actinidia deliciosa]
Pg_Root122037_c1_seq1	122.98	116.03	116.457	172.933	gi|629118322|gb|KCW82997.1| hypothetical protein EUGRSUZ_C04383 [Eucalyptus grandis]
Pg_Root126105_c1_seq2	165.807	159.943	185.337	186.057	gi|567887270|ref|XP_006436157.1| hypothetical protein CICLE_v10032170mg [Citrus clementina] &gt;gnl|BL_ORD_ID|1011533 PREDICTED: serine/arginine-rich splicing factor RS2Z33-like isoform X2 [Citrus sinensis] &gt;gnl|BL_ORD_ID|1011533 hypothetical protein CICLE_v10032170mg [Citrus clementina]
Pg_Root40154_c0_seq1	100.003	0	96.7033	249.92	gi|300124295|gb|ADJ68049.1| auxin responsive protein [Catharanthus roseus]
Pg_Root113816_c0_seq15	169.713	155.463	93.0433	158.343	gi|565360627|ref|XP_006347068.1| PREDICTED: clathrin light chain 1-like [Solanum tuberosum]
Pg_Root108107_c0_seq1	21.9433	62.62	177.847	69.98	gi|8886726|gb|AAF80560.1|AF192486_1 omega-6 fatty acid desaturase [Sesamum indicum] &gt;gnl|BL_ORD_ID|129046 microsomal oleic acid desaturase [Sesamum indicum]
Pg_Root125903_c0_seq1	270.203	309.223	281.297	300.607	gi|225432272|ref|XP_002272195.1| PREDICTED: cullin-1 isoform 1 [Vitis vinifera] &gt;gnl|BL_ORD_ID|101441 unnamed protein product [Vitis vinifera]
Pg_Root116690_c1_seq5	170.343	91.3267	77.82	82.0667	gi|255584860|ref|XP_002533146.1| DNA binding protein, putative [Ricinus communis] &gt;gnl|BL_ORD_ID|1544724 DNA binding protein, putative [Ricinus communis]
Pg_Root124953_c0_seq2	64.91	276.957	150.197	117	gi|225425009|ref|XP_002267464.1| PREDICTED: DNA-directed RNA polymerase 1, mitochondrial [Vitis vinifera]
Pg_Root111314_c0_seq1	296.873	56.98	158.343	24.5567	gi|225458055|ref|XP_002278300.1| PREDICTED: cytochrome P450 83B1 [Vitis vinifera]
Pg_Root116041_c0_seq2	228.98	336.467	238.45	324.853	gi|629085023|gb|KCW51380.1| hypothetical protein EUGRSUZ_J00924, partial [Eucalyptus grandis]
Pg_Root78580_c0_seq1	321.527	586.937	462.583	364.483	gi|629107235|gb|KCW72381.1| hypothetical protein EUGRSUZ_E00833 [Eucalyptus grandis] &gt;gnl|BL_ORD_ID|424967 hypothetical protein EUGRSUZ_E00833 [Eucalyptus grandis]
Pg_Root120944_c0_seq1	1079.88	643.367	350.353	243.44	gi|75102455|sp|Q41050.1|OEP16_PEA RecName: Full=Outer envelope pore protein 16, chloroplastic; AltName: Full=Chloroplastic outer envelope pore protein of 16 kDa &gt;gnl|BL_ORD_ID|1585426 core protein [Pisum sativum]
Pg_Root95857_c0_seq2	341.43	318.65	285.413	197.197	gi|225464047|ref|XP_002267841.1| PREDICTED: cysteine proteinase inhibitor 12-like isoform 1 [Vitis vinifera]
Pg_Root123110_c0_seq3	409.537	294.8	351.003	322.62	gi|604319413|gb|EYU30605.1| hypothetical protein MIMGU_mgv1a011710mg [Mimulus guttatus]
Pg_Root117503_c1_seq3	173.133	147.01	146.737	161.563	gi|225442341|ref|XP_002281000.1| PREDICTED: ubiquitin carboxyl-terminal hydrolase 6 [Vitis vinifera] &gt;gnl|BL_ORD_ID|102591 unnamed protein product [Vitis vinifera]
Pg_Root127753_c1_seq12	181.237	192.86	231.983	203.223	gi|225446449|ref|XP_002277029.1| PREDICTED: 26S proteasome non-ATPase regulatory subunit 2 1A [Vitis vinifera] &gt;gnl|BL_ORD_ID|1738169 unnamed protein product [Vitis vinifera]
Pg_Root122037_c0_seq4	157.553	158.76	145.53	234.827	gi|225463618|ref|XP_002273207.1| PREDICTED: pyrophosphate-energized vacuolar membrane proton pump [Vitis vinifera] &gt;gnl|BL_ORD_ID|107454 unnamed protein product [Vitis vinifera]
Pg_Root122644_c2_seq5	71.0533	240.333	202.47	160.203	gi|604333812|gb|EYU38122.1| hypothetical protein MIMGU_mgv1a015593mg [Mimulus guttatus]
Pg_Root113748_c0_seq1	382.86	669.327	192.023	246.347	gi|147799889|emb|CAN77321.1| hypothetical protein VITISV_008818 [Vitis vinifera]
Pg_Root124712_c1_seq2	241.92	229.013	261.703	270.497	gi|66816765|gb|AAY56752.1| DELLA protein [Malus domestica]
Pg_Root124779_c0_seq19	37.26	237.817	119.077	74.3733	gi|449469505|ref|XP_004152460.1| PREDICTED: protease Do-like 9-like [Cucumis sativus] &gt;gnl|BL_ORD_ID|738180 PREDICTED: protease Do-like 9-like [Cucumis sativus]
Pg_Root115653_c0_seq1	106.82	232.41	213.737	193.57	gi|587868385|gb|EXB57740.1| E3 ubiquitin-protein ligase [Morus notabilis]
Pg_Root60833_c0_seq1	209.937	0.9	3.08	2.78333	gi|332071132|gb|AED99884.1| glycosyltransferase [Panax notoginseng]
Pg_Root121079_c1_seq3	475.04	366.697	338.477	376.317	gi|590562320|ref|XP_007009051.1| Ribosomal protein L10 family protein isoform 1 [Theobroma cacao] &gt;gnl|BL_ORD_ID|867533 Ribosomal protein L10 family protein isoform 1 [Theobroma cacao]
Pg_Root127693_c0_seq1	264.9	211.737	289.75	404.76	gi|596047509|ref|XP_007220288.1| hypothetical protein PRUPE_ppa000593mg [Prunus persica] &gt;gnl|BL_ORD_ID|1374239 hypothetical protein PRUPE_ppa000593mg [Prunus persica]
Pg_Root39768_c0_seq1	188.61	64.5567	273.96	145.38	gi|20149064|gb|AAM12787.1| putative anthocyanidine rhamnosyl-transferase [Capsicum annuum]
Pg_Root122359_c2_seq1	219.08	90.6233	127.303	109.717	gi|215769136|dbj|BAH01365.1| unnamed protein product [Oryza sativa Japonica Group]
Pg_Root116206_c0_seq18	171.783	263.313	199.277	196.65	gi|225430151|ref|XP_002284747.1| PREDICTED: 26S protease regulatory subunit 8 homolog A [Vitis vinifera] &gt;gnl|BL_ORD_ID|102457 unnamed protein product [Vitis vinifera]
Pg_Root123616_c0_seq18	177.677	168.663	160.73	152.567	gi|604332347|gb|EYU37051.1| hypothetical protein MIMGU_mgv1a006764mg [Mimulus guttatus]
Pg_Root118853_c0_seq4	826.837	210.843	338.35	326.27	gi|629095383|gb|KCW61378.1| hypothetical protein EUGRSUZ_H04112 [Eucalyptus grandis]
Pg_Root121345_c3_seq1	677.023	790.663	911.667	595.347	gi|567907573|ref|XP_006446100.1| hypothetical protein CICLE_v10017600mg [Citrus clementina] &gt;gnl|BL_ORD_ID|1020486 hypothetical protein CICLE_v10017600mg [Citrus clementina]
Pg_Root122280_c2_seq1	140.01	160.723	157.853	158.2	gi|224107106|ref|XP_002314377.1| MULTIFUNCTIONAL family protein [Populus trichocarpa] &gt;gnl|BL_ORD_ID|1526004 MULTIFUNCTIONAL family protein [Populus trichocarpa]
Pg_Root111127_c0_seq2	81.2333	170.137	168.17	119.01	gi|359487218|ref|XP_002272876.2| PREDICTED: translation initiation factor eIF-2B subunit beta-like isoform 1 [Vitis vinifera] &gt;gnl|BL_ORD_ID|105880 PREDICTED: translation initiation factor eIF-2B subunit beta-like isoform 2 [Vitis vinifera] &gt;gnl|BL_ORD_ID|105880 unnamed protein product [Vitis vinifera]
Pg_Root118917_c0_seq2	170.327	175.603	204.397	155.007	gi|297738969|emb|CBI28214.3| unnamed protein product [Vitis vinifera]
Pg_Root123991_c1_seq1	608.893	1710.18	1042.35	825.543	gi|629124301|gb|KCW88726.1| hypothetical protein EUGRSUZ_A01082 [Eucalyptus grandis]
Pg_Root113438_c0_seq1	208.713	158.733	170.11	141.607	gi|225442268|ref|XP_002279431.1| PREDICTED: transmembrane 9 superfamily member 4 isoform 1 [Vitis vinifera] &gt;gnl|BL_ORD_ID|1968833 hypothetical protein VITISV_026732 [Vitis vinifera] &gt;gnl|BL_ORD_ID|1968833 unnamed protein product [Vitis vinifera]
Pg_Root116806_c0_seq1	173.633	143.127	181.397	141.58	gi|356513002|ref|XP_003525203.1| PREDICTED: eukaryotic peptide chain release factor GTP-binding subunit ERF3A-like isoform X1 [Glycine max]
Pg_Root117729_c0_seq5	56.2167	134.187	170.203	136.403	gi|255585275|ref|XP_002533337.1| serine/threonine-protein kinase rio2, putative [Ricinus communis] &gt;gnl|BL_ORD_ID|1544529 serine/threonine-protein kinase rio2, putative [Ricinus communis]
Pg_Root122075_c0_seq1	247.58	144.803	203.683	188.957	gi|2623960|emb|CAA73171.1| histone H1 [Apium graveolens]
Pg_Root125237_c0_seq2	387.837	419.273	472.533	513.237	gi|225440045|ref|XP_002282146.1| PREDICTED: cell division cycle protein 48 homolog [Vitis vinifera] &gt;gnl|BL_ORD_ID|104705 unnamed protein product [Vitis vinifera]
Pg_Root116413_c1_seq1	61.58	294.437	165.98	82.2033	gi|596290716|ref|XP_007226224.1| hypothetical protein PRUPE_ppa016591mg [Prunus persica] &gt;gnl|BL_ORD_ID|1379972 hypothetical protein PRUPE_ppa016591mg [Prunus persica]
Pg_Root122112_c0_seq7	255.297	577.86	1030.12	359.24	gi|1911765|gb|AAB50843.1| iEP4 [Daucus carota] &gt;gnl|BL_ORD_ID|1854168 iEP4 [Daucus carota]
Pg_Root117322_c0_seq1	444.527	57.8267	409.793	78.2833	gi|629125881|gb|KCW90306.1| hypothetical protein EUGRSUZ_A02449 [Eucalyptus grandis]
Pg_Root116421_c0_seq2	325.367	350.73	382.057	344.83	gi|527194523|gb|EPS64118.1| hypothetical protein M569_10659 [Genlisea aurea]
Pg_Root119483_c0_seq52	112.353	175.563	115.803	108.053	gi|225441339|ref|XP_002276510.1| PREDICTED: polyadenylate-binding protein-interacting protein 2 [Vitis vinifera] &gt;gnl|BL_ORD_ID|1967320 hypothetical protein VITISV_027129 [Vitis vinifera]
Pg_Root125269_c0_seq2	553.283	225.737	514.23	675.817	gi|530704703|gb|AGT40326.1| methionine synthase [Nicotiana attenuata]
Pg_Root120500_c0_seq4	224.303	216.2	189.153	178.67	gi|595850353|ref|XP_007209899.1| hypothetical protein PRUPE_ppa004151mg [Prunus persica] &gt;gnl|BL_ORD_ID|1364191 hypothetical protein PRUPE_ppa004151mg [Prunus persica]
Pg_Root115906_c2_seq2	232.147	165.857	195.327	204.13	gi|590593632|ref|XP_007017624.1| Basic leucine-zipper 44 [Theobroma cacao] &gt;gnl|BL_ORD_ID|864774 Basic leucine-zipper 44 [Theobroma cacao]
Pg_Root108424_c0_seq1	400.437	167.437	242.097	254.137	gi|284807024|dbj|BAI67717.1| protein disulfide isomerase 1 [Daucus carota]
Pg_Root111917_c0_seq1	19.07	171.53	40.9767	71.1867	gi|560939361|gb|AHB32104.1| phytoene desaturase [Camellia sinensis]
Pg_Root126097_c2_seq1	122.43	162.053	108.703	170.317	gi|225464870|ref|XP_002272837.1| PREDICTED: bifunctional nitrilase/nitrile hydratase NIT4B-like [Vitis vinifera]
Pg_Root118059_c1_seq5	777.69	470.49	507.863	378.22	gi|147771180|emb|CAN74178.1| hypothetical protein VITISV_029257 [Vitis vinifera]
Pg_Root120563_c0_seq6	87.5767	180.41	142.263	109.283	gi|225434974|ref|XP_002283965.1| PREDICTED: putative E3 ubiquitin-protein ligase XBAT31 isoform 1 [Vitis vinifera]
Pg_Root117177_c2_seq2	175.51	49.9167	64.0967	72.4533	gi|460407966|ref|XP_004249419.1| PREDICTED: 40S ribosomal protein S17-4-like [Solanum lycopersicum] &gt;gnl|BL_ORD_ID|1317244 PREDICTED: 40S ribosomal protein S17-like [Solanum tuberosum]
Pg_Root126075_c0_seq1	197.797	241.813	229.92	198.923	gi|565403972|ref|XP_006367425.1| PREDICTED: leucine--tRNA ligase, cytoplasmic-like [Solanum tuberosum]
Pg_Root109612_c0_seq3	469.48	152.793	280.593	227.59	gi|8131699|dbj|BAA96366.1| cytoplasmic ribosomal protein S13 [Panax ginseng]
Pg_Root120487_c1_seq2	177.457	190.103	178.78	151.59	gi|225430590|ref|XP_002265288.1| PREDICTED: 60S ribosomal export protein NMD3-like [Vitis vinifera]
Pg_Root109884_c0_seq1	134.907	186.2	106.63	97.49	gi|586599730|gb|AHJ61543.1| clathrin light chain 1 [Lotus japonicus] &gt;gnl|BL_ORD_ID|2375728 clathrin light chain 1 [Lotus japonicus]
Pg_Root118958_c0_seq2	57.89	27.3567	118.88	571.373	gi|565373954|ref|XP_006353531.1| PREDICTED: beta-galactosidase-like [Solanum tuberosum]
Pg_Root115267_c1_seq1	133.417	115.997	100.42	162.3	gi|565396460|ref|XP_006363839.1| PREDICTED: uncharacterized protein LOC102597710 isoform X1 [Solanum tuberosum] &gt;gnl|BL_ORD_ID|1927931 PREDICTED: uncharacterized protein LOC102597710 isoform X2 [Solanum tuberosum]
Pg_Root123228_c1_seq13	199.113	158.023	213.277	97.1267	gi|604299834|gb|EYU19677.1| hypothetical protein MIMGU_mgv1a016108mg [Mimulus guttatus]
Pg_Root112940_c0_seq1	144.337	174.33	174.77	127.387	gi|590642775|ref|XP_007030614.1| Prenylyltransferase superfamily protein [Theobroma cacao] &gt;gnl|BL_ORD_ID|861317 Prenylyltransferase superfamily protein [Theobroma cacao]
Pg_Root126139_c0_seq17	58.45	233.36	108.567	119.687	gi|147818682|emb|CAN76185.1| hypothetical protein VITISV_023086 [Vitis vinifera]
Pg_Root116839_c0_seq3	12.3667	259.047	42.46	82.75	gi|568829753|ref|XP_006469182.1| PREDICTED: probable sulfate transporter 3.3-like [Citrus sinensis]
Pg_Root124499_c0_seq2	117.787	169.567	172.077	125.207	gi|225451571|ref|XP_002274892.1| PREDICTED: protein AUXIN SIGNALING F-BOX 3 [Vitis vinifera]
Pg_Root117315_c0_seq2	329.39	284.46	209.82	266.357	gi|215820408|gb|ACJ70675.1| EIN3-like protein EIL2 [Actinidia deliciosa]
Pg_Root114884_c0_seq4	180.653	182.243	158.673	131.83	gi|460388290|ref|XP_004239801.1| PREDICTED: acyl-CoA dehydrogenase family member 10-like [Solanum lycopersicum]
Pg_Root100776_c0_seq1	204.973	230.927	202.973	229.863	gi|470126662|ref|XP_004299302.1| PREDICTED: ATP synthase subunit gamma, mitochondrial-like [Fragaria vesca subsp. vesca]
Pg_Root105917_c1_seq1	1425.69	1105.01	1046.72	860.36	gi|372450304|ref|YP_005090486.1| ribosomal protein S4 (mitochondrion) [Lotus japonicus] &gt;gnl|BL_ORD_ID|2420700 ribosomal protein S4 (mitochondrion) [Lotus japonicus]
Pg_Root112352_c0_seq1	245.517	148.68	132.397	120.137	gi|58979188|gb|AAW83328.1| mitochondrial prohibitin 1 [Petunia x hybrida]
Pg_Root95837_c0_seq1	2707.72	1098.42	1456.29	1276.09	gi|595808081|ref|XP_007202715.1| hypothetical protein PRUPE_ppa012794mg [Prunus persica] &gt;gnl|BL_ORD_ID|1357235 hypothetical protein PRUPE_ppa012794mg [Prunus persica]
Pg_Root96325_c0_seq1	483.183	93.21	104.267	142.857	gi|11322245|emb|CAC16734.1| arabinogalactan protein [Daucus carota]
Pg_Root109766_c0_seq1	2593.38	66.6933	369.537	2290.63	gi|61211873|gb|AAX40471.1| specific abundant protein 3 [Panax ginseng]
Pg_Root95791_c0_seq11	92.9333	223.35	115.523	118.933	gi|586771731|ref|XP_006856750.1| hypothetical protein AMTR_s00055p00026270 [Amborella trichopoda] &gt;gnl|BL_ORD_ID|2169191 hypothetical protein AMTR_s00055p00026270 [Amborella trichopoda]
Pg_Root124289_c0_seq4	211.143	216.527	218.647	222.31	gi|567890365|ref|XP_006437703.1| hypothetical protein CICLE_v10031047mg [Citrus clementina] &gt;gnl|BL_ORD_ID|1012950 hypothetical protein CICLE_v10031047mg [Citrus clementina] &gt;gnl|BL_ORD_ID|1012950 hypothetical protein CICLE_v10031047mg [Citrus clementina] &gt;gnl|BL_ORD_ID|1012950 hypothetical protein CICLE_v10031047mg [Citrus clementina]
Pg_Root127838_c0_seq4	164.773	121.37	153.66	200.14	gi|225436053|ref|XP_002275928.1| PREDICTED: protein argonaute 4 [Vitis vinifera] &gt;gnl|BL_ORD_ID|1736304 unnamed protein product [Vitis vinifera]
Pg_Root126141_c0_seq1	270.463	156.727	242.517	230.41	gi|568214937|ref|NP_001275252.1| uncharacterized protein LOC102577837 [Solanum tuberosum] &gt;gnl|BL_ORD_ID|2325700 PREDICTED: 60S ribosomal protein L18a-2-like [Solanum lycopersicum] &gt;gnl|BL_ORD_ID|2325700 unknown [Solanum tuberosum]
Pg_Root113395_c0_seq11	173.697	96.59	67.4633	70.08	gi|567904764|ref|XP_006444870.1| hypothetical protein CICLE_v10022440mg [Citrus clementina] &gt;gnl|BL_ORD_ID|1019382 PREDICTED: abscisic acid receptor PYL9-like [Citrus sinensis] &gt;gnl|BL_ORD_ID|1019382 hypothetical protein CICLE_v10022440mg [Citrus clementina]
Pg_Root120589_c0_seq38	249.483	178.603	165.56	175.087	gi|224076000|ref|XP_002304866.1| type 2A protein phosphatase-3 [Populus trichocarpa] &gt;gnl|BL_ORD_ID|1518361 hypothetical protein POPTR_0003s21320g [Populus trichocarpa] &gt;gnl|BL_ORD_ID|1518361 type 2A protein phosphatase-3 [Populus trichocarpa] &gt;gnl|BL_ORD_ID|1518361 hypothetical protein POPTR_0003s21320g [Populus trichocarpa]
Pg_Root106186_c0_seq1	86.8167	154.083	163.823	123.317	gi|567922760|ref|XP_006453386.1| hypothetical protein CICLE_v10009141mg [Citrus clementina] &gt;gnl|BL_ORD_ID|1027004 PREDICTED: protein YIPF6 homolog [Citrus sinensis] &gt;gnl|BL_ORD_ID|1027004 hypothetical protein CICLE_v10009141mg [Citrus clementina]
Pg_Root73951_c0_seq1	91.6333	167.88	229.193	148.907	gi|359493828|ref|XP_002282618.2| PREDICTED: protein yippee-like At5g53940-like [Vitis vinifera] &gt;gnl|BL_ORD_ID|2326703 unnamed protein product [Vitis vinifera]
Pg_Root101339_c0_seq2	233.237	59.9367	110.617	94.03	gi|1181589|dbj|BAA11766.1| high mobility group protein [Canavalia gladiata] &gt;gnl|BL_ORD_ID|1694197 high mobility group protein [Canavalia gladiata]
Pg_Root125190_c1_seq14	98.5567	295.03	284.127	168.287	gi|359479803|ref|XP_002276883.2| PREDICTED: protein IWS1 homolog [Vitis vinifera] &gt;gnl|BL_ORD_ID|2334498 unnamed protein product [Vitis vinifera]
Pg_Root123440_c0_seq1	810.897	29.0267	184.767	81.09	gi|31322133|gb|AAO38031.1| delta12-fatty acid acetylenase [Hedera helix]
Pg_Root115124_c0_seq1	108.717	183.143	168.147	186.843	gi|225462438|ref|XP_002264570.1| PREDICTED: large subunit GTPase 1 homolog [Vitis vinifera]
Pg_Root87019_c0_seq2	137.157	107.39	146.003	162.03	gi|565400695|ref|XP_006365855.1| PREDICTED: ER membrane protein complex subunit 3-like [Solanum tuberosum]
Pg_Root118701_c0_seq2	420.507	393.92	394.51	440.713	gi|373432589|ref|NP_001243291.1| malate dehydrogenase, cytoplasmic-like [Glycine max] &gt;gnl|BL_ORD_ID|1642988 malate dehydrogenase [Glycine max]
Pg_Root116443_c0_seq1	117.51	203.913	161.033	122.247	gi|629115741|gb|KCW80416.1| hypothetical protein EUGRSUZ_C01773, partial [Eucalyptus grandis]
Pg_Root101293_c0_seq3	291.97	162.337	197.88	151.037	gi|604342590|gb|EYU41614.1| hypothetical protein MIMGU_mgv1a016770mg [Mimulus guttatus]
Pg_Root124115_c0_seq1	199.073	105.837	146.22	137.833	gi|590624763|ref|XP_007025696.1| Proline-rich spliceosome-associated family protein isoform 2 [Theobroma cacao] &gt;gnl|BL_ORD_ID|887230 Proline-rich spliceosome-associated family protein isoform 2 [Theobroma cacao]
Pg_Root122020_c0_seq1	31.49	165.53	171.893	127.57	gi|225429416|ref|XP_002275926.1| PREDICTED: zinc finger CCCH domain-containing protein 20 [Vitis vinifera]
Pg_Root121697_c2_seq2	167.463	178.597	134.627	164.677	gi|359494348|ref|XP_002268981.2| PREDICTED: probable amino acid permease 7-like [Vitis vinifera]
Pg_Root117031_c0_seq1	327.77	117.673	245.173	243.643	gi|587839452|gb|EXB30112.1| Mitochondrial outer membrane protein porin of 34 kDa [Morus notabilis]
Pg_Root111130_c0_seq1	103.003	195.107	180.8	209.647	gi|255567945|ref|XP_002524950.1| natural resistance-associated macrophage protein, putative [Ricinus communis] &gt;gnl|BL_ORD_ID|1552890 natural resistance-associated macrophage protein, putative [Ricinus communis]
Pg_Root124075_c0_seq2	47.2233	207.257	266.813	138.243	gi|225470820|ref|XP_002264755.1| PREDICTED: protein GIGANTEA-like [Vitis vinifera]
Pg_Root118869_c0_seq3	102.39	143.777	134.41	156.437	gi|225432666|ref|XP_002282465.1| PREDICTED: protein FRIGIDA-like [Vitis vinifera]
Pg_Root115607_c3_seq3	346.117	81.85	126.687	98.6067	gi|595943443|ref|XP_007215969.1| hypothetical protein PRUPE_ppa011540mg [Prunus persica] &gt;gnl|BL_ORD_ID|1370079 hypothetical protein PRUPE_ppa011540mg [Prunus persica]
Pg_Root100503_c0_seq1	359.137	31.7433	355.59	83.77	gi|130834|sp|P27538.1|PR2_PETCR RecName: Full=Pathogenesis-related protein 2 &gt;gnl|BL_ORD_ID|1470469 pathogenesis-related protein 2 [Petroselinum crispum] &gt;gnl|BL_ORD_ID|1470469 pathogenesis-related protein 2 [Petroselinum crispum]
Pg_Root123918_c0_seq1	189.51	201.423	247.82	221.79	gi|225433255|ref|XP_002285452.1| PREDICTED: U-box domain-containing protein 72 [Vitis vinifera] &gt;gnl|BL_ORD_ID|1735814 unnamed protein product [Vitis vinifera]
Pg_Root123080_c0_seq9	101.387	59.4333	301.37	267.55	gi|115559|sp|P28034.1|CAMT_PETCR RecName: Full=Caffeoyl-CoA O-methyltransferase; AltName: Full=Trans-caffeoyl-CoA 3-O-methyltransferase; Short=CCoAMT; Short=CCoAOMT &gt;gnl|BL_ORD_ID|1580418 caffeoyl-CoA 3-O-methyltransferase [Petroselinum crispum] &gt;gnl|BL_ORD_ID|1580418 caffeoyl-CoA 3-O-methyltransferase [Petroselinum crispum] &gt;gnl|BL_ORD_ID|1580418 CCoAOMT [Petroselinum crispum]
Pg_Root126984_c0_seq3	110.72	103.053	163.267	181.32	gi|596047509|ref|XP_007220288.1| hypothetical protein PRUPE_ppa000593mg [Prunus persica] &gt;gnl|BL_ORD_ID|1374239 hypothetical protein PRUPE_ppa000593mg [Prunus persica]
Pg_Root123440_c0_seq9	393.213	49.7867	538.95	59.9033	gi|31322133|gb|AAO38031.1| delta12-fatty acid acetylenase [Hedera helix]
Pg_Root110591_c0_seq1	310.07	356.777	238.913	343.84	gi|604322410|gb|EYU32796.1| hypothetical protein MIMGU_mgv1a011218mg [Mimulus guttatus]
Pg_Root122725_c0_seq2	200.577	104.687	160.613	134.063	gi|292806707|gb|ADE42483.1| proton pump interactor 1 [Solanum tuberosum]
Pg_Root124745_c0_seq6	744.42	680.35	386.117	299.343	gi|147858105|emb|CAN81016.1| hypothetical protein VITISV_025518 [Vitis vinifera]
Pg_Root122084_c0_seq1	220.693	185.31	187.313	201.88	gi|359485756|ref|XP_002270014.2| PREDICTED: endoplasmin homolog [Vitis vinifera]
Pg_Root84906_c0_seq1	238.433	212.343	150.967	222.053	gi|629105774|gb|KCW71243.1| hypothetical protein EUGRSUZ_F04339 [Eucalyptus grandis]
Pg_Root117545_c0_seq2	684.777	530.997	534.743	383.197	gi|590587001|ref|XP_007015856.1| AAA-type ATPase family protein [Theobroma cacao] &gt;gnl|BL_ORD_ID|891932 AAA-type ATPase family protein [Theobroma cacao]
Pg_Root123440_c0_seq3	981.837	124.113	698.29	174.93	gi|31322133|gb|AAO38031.1| delta12-fatty acid acetylenase [Hedera helix]
Pg_Root118853_c0_seq3	455.757	91.1967	270.503	296.973	gi|225437708|ref|XP_002280106.1| PREDICTED: S-adenosylmethionine synthase 5 [Vitis vinifera] &gt;gnl|BL_ORD_ID|105462 RecName: Full=S-adenosylmethionine synthase 5; Short=AdoMet synthase 5; AltName: Full=Methionine adenosyltransferase 5; Short=MAT 5 [Vitis vinifera]
Pg_Root114002_c1_seq2	191.413	161.923	184.97	191.827	gi|604321360|gb|EYU31936.1| hypothetical protein MIMGU_mgv1a004069mg [Mimulus guttatus] &gt;gnl|BL_ORD_ID|1040469 hypothetical protein MIMGU_mgv1a004069mg [Mimulus guttatus]
Pg_Root120252_c0_seq6	743.95	323.693	188.773	179.673	gi|161701443|gb|ABX75539.1| thioredoxin h-like protein [Panax ginseng]
Pg_Root127110_c0_seq3	101.29	143.237	173.61	134.013	gi|595793153|ref|XP_007200325.1| hypothetical protein PRUPE_ppa000536mg [Prunus persica] &gt;gnl|BL_ORD_ID|1354908 hypothetical protein PRUPE_ppa000536mg [Prunus persica]
Pg_Root127254_c1_seq6	456	234.083	198.327	156.437	gi|357436015|ref|XP_003588283.1| Cytochrome c biogenesis [Medicago truncatula] &gt;gnl|BL_ORD_ID|1548423 Cytochrome c biogenesis [Medicago truncatula]
Pg_Root108460_c0_seq1	135.447	191.177	153.353	158.503	gi|526118269|ref|NP_001267978.1| GEM-like 1 [Vitis vinifera] &gt;gnl|BL_ORD_ID|2350564 GEM-like 1 [Vitis vinifera]
Pg_Root115161_c0_seq7	132.36	181.163	164.543	152.36	gi|164430467|gb|ABY55551.1| calcium-dependent protein kinase [Swainsona canescens]
Pg_Root121373_c0_seq2	467.36	955.36	782.82	894.127	gi|225432856|ref|XP_002283882.1| PREDICTED: uncharacterized protein LOC100251040 isoform 1 [Vitis vinifera] &gt;gnl|BL_ORD_ID|1735736 PREDICTED: uncharacterized protein LOC100251040 isoform 2 [Vitis vinifera]
Pg_Root111263_c0_seq2	304.52	82.3967	332.3	141.713	gi|75206691|sp|Q9SLN8.1|DBR_TOBAC RecName: Full=2-alkenal reductase (NADP(+)-dependent); AltName: Full=Alkenal double bound reductase; AltName: Full=Allylic alcohol dehydrogenase 1; Short=allyl-ADH1; AltName: Full=Flavin-free double bond reductase; Short=NtDBR; AltName: Full=Pulegone reductase; Short=NtRed-1 [Nicotiana tabacum] &gt;gnl|BL_ORD_ID|1779452 allyl alcohol dehydrogenase [Nicotiana taba…
Pg_Root127310_c0_seq44	153.713	173.163	198.48	163.677	gi|595924218|ref|XP_007214907.1| hypothetical protein PRUPE_ppa000478mg [Prunus persica] &gt;gnl|BL_ORD_ID|1369051 hypothetical protein PRUPE_ppa000478mg [Prunus persica]
Pg_Root127402_c0_seq3	502.507	408.88	443.703	464.273	gi|166919372|gb|ABZ04081.1| chloroplast heat shock protein 70-2 [Ipomoea nil]
Pg_Root113813_c0_seq3	674.723	319.79	476.827	423.653	gi|356575355|ref|XP_003555807.1| PREDICTED: calreticulin [Glycine max]
Pg_Root105094_c0_seq1	248.687	166.04	181.617	214.583	gi|587932076|gb|EXC19148.1| 60S ribosomal protein L36-2 [Morus notabilis]
Pg_Root104860_c0_seq1	193.947	225.077	261.957	240.287	gi|502090408|ref|XP_004489218.1| PREDICTED: eukaryotic translation initiation factor 3 subunit I-like [Cicer arietinum]
Pg_Root114272_c0_seq1	147.837	960.907	356.86	263.453	gi|567873933|ref|XP_006429556.1| hypothetical protein CICLE_v10011307mg [Citrus clementina] &gt;gnl|BL_ORD_ID|1005574 hypothetical protein CICLE_v10011307mg [Citrus clementina]
Pg_Root120163_c0_seq8	453.067	245.087	155.283	266.703	gi|284192454|gb|ADB82905.1| glutamate decarboxylase [Panax ginseng]
Pg_Root100247_c0_seq2	167.783	142.11	185.24	178.683	gi|297736877|emb|CBI26078.3| unnamed protein product [Vitis vinifera]
Pg_Root117898_c0_seq4	27.0467	204.693	147.43	113.44	gi|297738015|emb|CBI27216.3| unnamed protein product [Vitis vinifera]
Pg_Root125879_c0_seq2	180.927	159.443	154.937	148.547	gi|595805892|ref|XP_007202361.1| hypothetical protein PRUPE_ppa009201mg [Prunus persica] &gt;gnl|BL_ORD_ID|1356897 hypothetical protein PRUPE_ppa009201mg [Prunus persica]
Pg_Root125988_c2_seq9	103.37	198.48	130.12	122.333	gi|225463378|ref|XP_002271605.1| PREDICTED: protein MEI2-like 2-like [Vitis vinifera]
Pg_Root84771_c0_seq1	282.853	381.023	327.117	375.35	gi|604320468|gb|EYU31410.1| hypothetical protein MIMGU_mgv1a013934mg [Mimulus guttatus]
Pg_Root124644_c0_seq5	954.877	389.28	297.073	740.933	gi|307136213|gb|ADN34050.1| peroxidase [Cucumis melo subsp. melo]
Pg_Root119946_c0_seq6	233.53	552.93	464.303	499.59	gi|566198643|ref|XP_002319454.2| aspartic proteinase 2 [Populus trichocarpa] &gt;gnl|BL_ORD_ID|2292099 aspartic proteinase 2 [Populus trichocarpa]
Pg_Root117132_c1_seq2	256.577	322.813	224.71	311.023	gi|460373787|ref|XP_004232695.1| PREDICTED: aspartic proteinase-like [Solanum lycopersicum]
Pg_Root126783_c2_seq25	8.38	251.42	105.52	50.1167	gi|225269|prf||1211235DE NADH dehydrogenase 2-like ORF 260
Pg_Root126671_c2_seq2	966.447	655.31	491.3	418.04	gi|565370213|ref|XP_006351719.1| PREDICTED: GATA transcription factor 28-like [Solanum tuberosum]
Pg_Root104649_c0_seq1	333.123	699.487	223.427	196.137	gi|593265910|ref|XP_007135133.1| hypothetical protein PHAVU_010G103800g [Phaseolus vulgaris] &gt;gnl|BL_ORD_ID|1447051 hypothetical protein PHAVU_010G103800g [Phaseolus vulgaris]
Pg_Root124279_c0_seq2	89.5233	163.013	75.2867	187.487	gi|359478691|ref|XP_002285084.2| PREDICTED: beta-galactosidase 8-like [Vitis vinifera] &gt;gnl|BL_ORD_ID|101835 unnamed protein product [Vitis vinifera]
Pg_Root112424_c0_seq2	273.02	16.8733	35.03	108.79	gi|590651398|ref|XP_007032884.1| Pollen Ole e 1 allergen and extensin family protein [Theobroma cacao] &gt;gnl|BL_ORD_ID|854597 Pollen Ole e 1 allergen and extensin family protein [Theobroma cacao]
Pg_Root122241_c1_seq1	78.7033	282.57	136.113	121.67	gi|604319822|gb|EYU30986.1| hypothetical protein MIMGU_mgv1a009445mg [Mimulus guttatus]
Pg_Root92992_c0_seq1	264.507	480.01	527.53	449.81	gi|566196689|ref|XP_002317708.2| hypothetical protein POPTR_0012s03970g, partial [Populus trichocarpa] &gt;gnl|BL_ORD_ID|2293449 hypothetical protein POPTR_0012s03970g, partial [Populus trichocarpa]
Pg_Root106149_c0_seq1	305.193	270.503	257.88	277.513	gi|359482400|ref|XP_002268800.2| PREDICTED: COBW domain-containing protein 2-like isoform 1 [Vitis vinifera] &gt;gnl|BL_ORD_ID|2338001 unnamed protein product [Vitis vinifera]
Pg_Root110172_c1_seq2	404.38	655.277	325.053	286.217	gi|225429271|ref|XP_002266390.1| PREDICTED: methylmalonate-semialdehyde dehydrogenase [acylating], mitochondrial [Vitis vinifera] &gt;gnl|BL_ORD_ID|1735094 unnamed protein product [Vitis vinifera]
Pg_Root116400_c0_seq1	143.157	104.11	169.69	162.52	gi|343796559|gb|AEM63672.1| cinnamate 4-hydroxylase [Platycodon grandiflorus]
Pg_Root107423_c1_seq1	78.1833	225.857	88.4167	19.66	gi|350543336|gb|AEQ29857.1| aquaporin PIP2 [Malus prunifolia]
Pg_Root127474_c0_seq20	183.647	285.43	287.263	227.73	gi|595815235|ref|XP_007203877.1| hypothetical protein PRUPE_ppa005088mg [Prunus persica] &gt;gnl|BL_ORD_ID|1358370 hypothetical protein PRUPE_ppa005088mg [Prunus persica]
Pg_Root127233_c1_seq11	140.7	171.303	82.9967	384.557	gi|590644842|ref|XP_007031193.1| Uncharacterized protein TCM_026789 [Theobroma cacao] &gt;gnl|BL_ORD_ID|861857 Uncharacterized protein TCM_026789 [Theobroma cacao]
Pg_Root125056_c1_seq2	144.517	234.47	185.06	213.873	gi|604341497|gb|EYU40771.1| hypothetical protein MIMGU_mgv1a003948mg [Mimulus guttatus]
Pg_Root127254_c1_seq2	244.07	217.51	221.88	174.763	gi|357436015|ref|XP_003588283.1| Cytochrome c biogenesis [Medicago truncatula] &gt;gnl|BL_ORD_ID|1548423 Cytochrome c biogenesis [Medicago truncatula]
Pg_Root104823_c1_seq1	316.377	229.173	161.817	159.243	gi|568829418|ref|XP_006469020.1| PREDICTED: 14-3-3-like protein D-like isoform X1 [Citrus sinensis] &gt;gnl|BL_ORD_ID|2297814 PREDICTED: 14-3-3-like protein D-like isoform X2 [Citrus sinensis]
Pg_Root121868_c1_seq15	46.0567	32.4667	12.0667	168.64	gi|359492379|ref|XP_003634405.1| PREDICTED: amino acid permease 2 [Vitis vinifera]
Pg_Root125049_c0_seq4	150.823	145.183	154.537	200.667	gi|470108825|ref|XP_004290709.1| PREDICTED: probable histone H2AXa-like [Fragaria vesca subsp. vesca]
Pg_Root123379_c1_seq1	70832.1	12501.1	2357.07	5505.79	gi|575878528|gb|AHH02661.1| RNase-like major storage protein [Panax notoginseng]
Pg_Root121704_c0_seq1	46.82	99.06	87.3	170.347	gi|545693908|gb|AGW47883.1| beta-galactosidase precursor [Nicotiana tabacum]
Pg_Root99662_c0_seq1	362.103	229.45	243.21	229.307	gi|359490972|ref|XP_002279379.2| PREDICTED: non-specific lipid-transfer protein 2-like [Vitis vinifera]
Pg_Root120856_c0_seq1	313.483	139.103	124.147	138.73	gi|225469438|ref|XP_002268073.1| PREDICTED: pollen-specific protein C13 isoform 1 [Vitis vinifera] &gt;gnl|BL_ORD_ID|100837 PREDICTED: pollen-specific protein C13 isoform 2 [Vitis vinifera] &gt;gnl|BL_ORD_ID|100837 unnamed protein product [Vitis vinifera]
Pg_Root79398_c0_seq1	1121.32	3542.25	1464.7	1497.82	gi|590703141|ref|XP_007046793.1| Thioredoxin H-type 1, H1,TRX1 [Theobroma cacao] &gt;gnl|BL_ORD_ID|842793 Thioredoxin H-type 1, H1,TRX1 [Theobroma cacao]
Pg_Root112324_c0_seq22	96.9367	258.037	155.483	276.087	gi|566211298|ref|XP_002323915.2| hypothetical protein POPTR_0017s04240g [Populus trichocarpa] &gt;gnl|BL_ORD_ID|2287997 hypothetical protein POPTR_0017s04240g [Populus trichocarpa]
Pg_Root125863_c1_seq2	197.79	42.17	79.75	127.753	gi|75232038|sp|Q7M1F2.1|DEF1_CLITE RecName: Full=Defensin-like protein 1; AltName: Full=Cysteine-rich antimicrobial protein 1; AltName: Full=Defensin AMP1; Short=CtAMP1 &gt;gnl|BL_ORD_ID|59357 defensin Ct-AMP1=cysteine-rich antimicrobial protein [Clitoria ternatea, seeds, Peptide, 49 aa]
Pg_Root121895_c2_seq4	147.493	143.277	138.233	154.487	gi|604331752|gb|EYU36610.1| hypothetical protein MIMGU_mgv1a015309mg [Mimulus guttatus]
Pg_Root110722_c2_seq1	142.593	178.253	214.703	205.053	gi|225457458|ref|XP_002265041.1| PREDICTED: transcription factor BTF3 [Vitis vinifera] &gt;gnl|BL_ORD_ID|1740065 unnamed protein product [Vitis vinifera]
Pg_Root118288_c1_seq8	156.1	122.41	126.183	161.477	gi|90995393|gb|ABE01395.1| phragmoplastin [Camellia sinensis]
Pg_Root111248_c0_seq1	480.27	483.07	584.78	591.95	gi|297737935|emb|CBI27136.3| unnamed protein product [Vitis vinifera]
Pg_Root124148_c2_seq5	167.537	115.453	40.0367	23.3667	gi|225455104|ref|XP_002268568.1| PREDICTED: uncharacterized protein LOC100241849 [Vitis vinifera] &gt;gnl|BL_ORD_ID|1739637 unnamed protein product [Vitis vinifera]
Pg_Root122237_c2_seq3	159.243	332.88	248.05	172.273	gi|460369750|ref|XP_004230720.1| PREDICTED: uncharacterized protein LOC101246672 [Solanum lycopersicum]
Pg_Root123753_c0_seq3	61.28	182.397	100.643	86.1367	gi|112383510|gb|ABI17892.1| sucrose phosphatase [Coffea canephora]
Pg_Root68915_c0_seq1	6203.64	10715.9	10388.7	8345.77	gi|604303754|gb|EYU23173.1| hypothetical protein MIMGU_mgv1a020758mg [Mimulus guttatus]
Pg_Root116548_c0_seq12	188.85	81.4	89.2433	82.61	gi|115450713|ref|NP_001048957.1| Os03g0146300 [Oryza sativa Japonica Group] &gt;gnl|BL_ORD_ID|159684 RecName: Full=Cyclin-dependent kinases regulatory subunit 1 [Oryza sativa Japonica Group] &gt;gnl|BL_ORD_ID|159684 RecName: Full=Cyclin-dependent kinases regulatory subunit 1 &gt;gnl|BL_ORD_ID|159684 Putative cyclin-dependent kinase regulatory subunit [Oryza sativa Japonica Group] &gt;gnl|BL_ORD_I…
Pg_Root122903_c1_seq12	222.563	262.603	323.987	217.37	gi|590577054|ref|XP_007013128.1| Enoyl-CoA hydratase/isomerase family [Theobroma cacao] &gt;gnl|BL_ORD_ID|889439 Enoyl-CoA hydratase/isomerase family [Theobroma cacao]
Pg_Root127239_c3_seq1	2714.36	886.07	798.717	1194.53	gi|78173121|gb|ABB29477.1| tonoplast intrinsic protein [Panax ginseng]
Pg_Root120362_c0_seq4	206.837	176.503	202.22	201.277	gi|567859828|ref|XP_006422568.1| hypothetical protein CICLE_v10028313mg [Citrus clementina] &gt;gnl|BL_ORD_ID|999236 PREDICTED: probable 26S proteasome non-ATPase regulatory subunit 3-like [Citrus sinensis] &gt;gnl|BL_ORD_ID|999236 hypothetical protein CICLE_v10028313mg [Citrus clementina]
Pg_Root108468_c0_seq3	155.56	201.657	170.827	135.53	gi|460390737|ref|XP_004240981.1| PREDICTED: probable hydroxyacylglutathione hydrolase 2, chloroplast-like isoform 1 [Solanum lycopersicum]
Pg_Root93825_c0_seq1	434.983	197.473	296.567	274.98	gi|297741557|emb|CBI32689.3| unnamed protein product [Vitis vinifera]
Pg_Root88001_c0_seq1	268.297	95.2267	135.97	122.813	gi|225452340|ref|XP_002274098.1| PREDICTED: 60S ribosomal protein L27a-3 [Vitis vinifera] &gt;gnl|BL_ORD_ID|1968842 hypothetical protein VITISV_026169 [Vitis vinifera]
Pg_Root128045_c1_seq1	131.85	180.207	197.233	181.577	gi|568866317|ref|XP_006486503.1| PREDICTED: uncharacterized protein LOC102607673 [Citrus sinensis]
Pg_Root105018_c0_seq2	1130.18	755.923	421.01	1183.42	gi|312837049|dbj|BAJ34930.1| hypothetical protein [Vitis hybrid cultivar]
Pg_Root100505_c0_seq15	97.1367	189.22	118.1	107.05	gi|359489625|ref|XP_002275132.2| PREDICTED: uncharacterized protein LOC100244782 [Vitis vinifera]
Pg_Root109367_c0_seq1	1732.36	1421.42	799.463	783.1
Pg_Root101435_c0_seq1	201.857	187.147	284.363	121.46	gi|1168727|sp|P42495.1|CADH1_ARACO RecName: Full=Probable cinnamyl alcohol dehydrogenase 1; Short=CAD 1 &gt;gnl|BL_ORD_ID|1537502 cinnamyl alcohol dehydrogenase [Aralia cordata] &gt;gnl|BL_ORD_ID|1537502 cinnamoyl alcohol dehydrogenase
Pg_Root123185_c4_seq3	14.2367	247.29	180.517	105.617	gi|147862319|emb|CAN83589.1| hypothetical protein VITISV_022074 [Vitis vinifera]
Pg_Root127143_c0_seq3	524.597	412.523	351.257	248.803	gi|323649886|ref|YP_004237259.1| cytochrome c biogenesis FN (mitochondrion) [Ricinus communis] &gt;gnl|BL_ORD_ID|1516637 cytochrome c biogenesis FN (mitochondrion) [Ricinus communis]
Pg_Root123223_c0_seq1	100.163	220.087	158.53	109.407	gi|359492994|ref|XP_002283604.2| PREDICTED: receptor-like protein kinase HAIKU2-like [Vitis vinifera]
Pg_Root111132_c0_seq2	257.23	135.527	112.713	194.313	gi|565344613|ref|XP_006339402.1| PREDICTED: mediator of RNA polymerase II transcription subunit 15-like [Solanum tuberosum]
Pg_Root115207_c1_seq1	153.323	319.327	218.21	201.067	gi|568847764|ref|XP_006477701.1| PREDICTED: ABC transporter B family member 25-like [Citrus sinensis]
Pg_Root124934_c0_seq9	164.38	211.867	165.667	168.693	gi|557470327|gb|AHA06002.1| jasmonic acid-amino acid-conjugating protein [Ipomoea nil]
Pg_Root119882_c0_seq6	433.793	408.1	440.423	393.33	gi|225452706|ref|XP_002282538.1| PREDICTED: FACT complex subunit SSRP1 [Vitis vinifera] &gt;gnl|BL_ORD_ID|104205 unnamed protein product [Vitis vinifera]
Pg_Root110929_c2_seq8	123.967	169.427	81.2433	78.3367	gi|302142539|emb|CBI19742.3| unnamed protein product [Vitis vinifera]
Pg_Root122086_c0_seq10	213.243	121.823	197.493	147.567	gi|629125954|gb|KCW90379.1| hypothetical protein EUGRSUZ_A02519 [Eucalyptus grandis] &gt;gnl|BL_ORD_ID|441773 hypothetical protein EUGRSUZ_A02519 [Eucalyptus grandis]
Pg_Root68244_c0_seq1	210.697	240.02	164.273	161.58	gi|566200751|ref|XP_006376291.1| hypothetical protein POPTR_0013s11710g [Populus trichocarpa] &gt;gnl|BL_ORD_ID|2292901 hypothetical protein POPTR_0013s11710g [Populus trichocarpa]
Pg_Root126693_c1_seq5	909.357	950.463	1014.61	787.317	gi|225435800|ref|XP_002285750.1| PREDICTED: uncharacterized protein LOC100253534 [Vitis vinifera]
Pg_Root123361_c0_seq2	454.753	530.95	374.77	624.067	gi|225435794|ref|XP_002285746.1| PREDICTED: ruBisCO large subunit-binding protein subunit beta, chloroplastic [Vitis vinifera] &gt;gnl|BL_ORD_ID|1736263 unnamed protein product [Vitis vinifera]
Pg_Root121017_c1_seq12	967.71	815.58	827.183	972.44	gi|629112546|gb|KCW77506.1| hypothetical protein EUGRSUZ_D01837 [Eucalyptus grandis]
Pg_Root126102_c0_seq2	379.66	123.153	210.723	153.667	gi|587938261|gb|EXC25010.1| Endoplasmin-like protein [Morus notabilis]
Pg_Root123907_c1_seq8	155.517	192.693	222.49	225.287	gi|590713048|ref|XP_007049532.1| FRIGIDA-like protein isoform 1 [Theobroma cacao] &gt;gnl|BL_ORD_ID|845317 FRIGIDA-like protein isoform 1 [Theobroma cacao] &gt;gnl|BL_ORD_ID|845317 FRIGIDA-like protein isoform 1 [Theobroma cacao] &gt;gnl|BL_ORD_ID|845317 FRIGIDA-like protein isoform 1 [Theobroma cacao]
Pg_Root124965_c0_seq6	123.083	190.107	183.72	156.95	gi|567894294|ref|XP_006439635.1| hypothetical protein CICLE_v10022669mg [Citrus clementina] &gt;gnl|BL_ORD_ID|1014651 hypothetical protein CICLE_v10022669mg [Citrus clementina] &gt;gnl|BL_ORD_ID|1014651 hypothetical protein CICLE_v10022669mg [Citrus clementina] &gt;gnl|BL_ORD_ID|1014651 hypothetical protein CICLE_v10022669mg [Citrus clementina] &gt;gnl|BL_ORD_ID|1014651 hypothetical protein CICLE…
Pg_Root122725_c0_seq4	196.877	93.98	183.307	122.883	gi|359493838|ref|XP_002285016.2| PREDICTED: uncharacterized protein LOC100267528 [Vitis vinifera]
Pg_Root96189_c0_seq2	446.923	203.053	296.287	275.293	gi|147768213|emb|CAN73614.1| hypothetical protein VITISV_004108 [Vitis vinifera]
Pg_Root85373_c0_seq1	64.7367	59.9533	89.0633	356.887	gi|255560810|ref|XP_002521418.1| nucleic acid binding protein, putative [Ricinus communis] &gt;gnl|BL_ORD_ID|1556338 nucleic acid binding protein, putative [Ricinus communis]
Pg_Root125852_c0_seq18	99.6867	171.63	221.33	57.3633	gi|604342117|gb|EYU41261.1| hypothetical protein MIMGU_mgv1a018472mg [Mimulus guttatus]
Pg_Root113339_c1_seq15	127.8	145.79	83.6267	348.717	gi|567872363|ref|XP_006428771.1| hypothetical protein CICLE_v10012331mg [Citrus clementina] &gt;gnl|BL_ORD_ID|1004856 PREDICTED: ribonucleoprotein At2g37220, chloroplastic-like [Citrus sinensis] &gt;gnl|BL_ORD_ID|1004856 hypothetical protein CICLE_v10012331mg [Citrus clementina]
Pg_Root123910_c0_seq1	211.183	320.14	369.773	270.35	gi|590597798|ref|XP_007018715.1| Cytochrome C oxidase polypeptide vib, putative [Theobroma cacao] &gt;gnl|BL_ORD_ID|865777 Cytochrome C oxidase polypeptide vib, putative [Theobroma cacao]
Pg_Root120856_c2_seq6	147.883	211.39	140.013	138.567	gi|297739581|emb|CBI29763.3| unnamed protein product [Vitis vinifera]
Pg_Root123484_c0_seq1	76.0667	15.6	79.29	1063.96	gi|629095278|gb|KCW61273.1| hypothetical protein EUGRSUZ_H04033 [Eucalyptus grandis]
Pg_Root83784_c0_seq1	139.42	6.43	204.677	19.9	gi|89475528|gb|ABD73296.1| unknown [Panax ginseng]
Pg_Root95033_c0_seq6	219.147	440.437	244.297	273.523	gi|590629835|ref|XP_007027101.1| Pyrophosphorylase 4 [Theobroma cacao] &gt;gnl|BL_ORD_ID|858046 Pyrophosphorylase 4 [Theobroma cacao]
Pg_Root109515_c0_seq1	1360.96	466.12	350.057	549.947	gi|590596438|ref|XP_007018336.1| Aux/IAA protein isoform 1 [Theobroma cacao] &gt;gnl|BL_ORD_ID|865430 Aux/IAA protein isoform 1 [Theobroma cacao] &gt;gnl|BL_ORD_ID|865430 Aux/IAA protein isoform 1 [Theobroma cacao] &gt;gnl|BL_ORD_ID|865430 Aux/IAA protein isoform 1 [Theobroma cacao]
Pg_Root111059_c0_seq1	185.437	95.1067	88.73	135.997	gi|604315744|gb|EYU28309.1| hypothetical protein MIMGU_mgv1a012223mg [Mimulus guttatus]
Pg_Root91477_c0_seq4	597.907	398.473	587.573	577.453	gi|567864172|ref|XP_006424735.1| hypothetical protein CICLE_v10029592mg [Citrus clementina] &gt;gnl|BL_ORD_ID|1001219 PREDICTED: 60S ribosomal protein L35-like [Citrus sinensis] &gt;gnl|BL_ORD_ID|1001219 hypothetical protein CICLE_v10029592mg [Citrus clementina]
Pg_Root111903_c0_seq1	27.6367	14.38	188.937	8.73	gi|565376021|ref|XP_006354513.1| PREDICTED: 1-aminocyclopropane-1-carboxylate oxidase homolog [Solanum tuberosum]
Pg_Root123854_c0_seq3	559.113	179.757	239.437	264.243	gi|567909013|ref|XP_006446820.1| hypothetical protein CICLE_v10016875mg [Citrus clementina] &gt;gnl|BL_ORD_ID|1021131 PREDICTED: 60S ribosomal protein L11-like [Citrus sinensis] &gt;gnl|BL_ORD_ID|1021131 hypothetical protein CICLE_v10016875mg [Citrus clementina]
Pg_Root100596_c0_seq1	362.01	731.277	475.69	486.18	gi|565358541|ref|XP_006346085.1| PREDICTED: ubiquitin-conjugating enzyme E2 28-like [Solanum tuberosum]
Pg_Root106841_c0_seq1	134.25	855.707	640.53	168.15	gi|604334725|gb|EYU38797.1| hypothetical protein MIMGU_mgv1a010302mg [Mimulus guttatus]
Pg_Root99653_c0_seq1	244.983	161.497	177.41	168.89	gi|147774374|emb|CAN72399.1| hypothetical protein VITISV_041203 [Vitis vinifera]
Pg_Root120165_c0_seq2	145.203	210.693	162.677	160.247	gi|297742713|emb|CBI35347.3| unnamed protein product [Vitis vinifera]
Pg_Root125006_c0_seq11	311.183	271.503	249.947	259.863	gi|410994610|gb|AFV96171.1| ubiquitin conjugating enzyme S [Camellia oleifera]
Pg_Root77885_c0_seq1	210.543	251.207	200.58	176.803	gi|356531898|ref|XP_003534513.1| PREDICTED: uncharacterized protein LOC100784149 [Glycine max]
Pg_Root84243_c0_seq1	415.723	221.48	224.06	241.813	gi|565397332|ref|XP_006364252.1| PREDICTED: uncharacterized mitochondrial protein AtMg01110-like [Solanum tuberosum]
Pg_Root40025_c0_seq1	703.157	105.657	26.1133	105.677
Pg_Root126633_c1_seq5	271.037	43.9167	53.35	80.3333	gi|284520994|gb|ADB93072.1| profilin-1 [Jatropha curcas]
Pg_Root124406_c0_seq2	169.17	356.47	357.323	357.027	gi|33324614|gb|AAQ08018.1| endo-1,4-beta-glucanase [Gossypium hirsutum] &gt;gnl|BL_ORD_ID|2048913 membrane-anchored endo-1,4-beta-glucanase [Gossypium raimondii] &gt;gnl|BL_ORD_ID|2048913 membrane-anchored endo-1,4-beta-glucanase [Gossypium hirsutum] &gt;gnl|BL_ORD_ID|2048913 endo-1,4-beta-glucanase [Gossypium thurberi] &gt;gnl|BL_ORD_ID|2048913 endo-1,4-beta-glucanase [Gossypium laxum] &gt;gnl|B…
Pg_Root117773_c1_seq1	1543.27	790.68	991.493	1014.08	gi|160347516|gb|ABX26256.1| heat shock protein 70-like protein [Panax quinquefolius]
Pg_Root126720_c0_seq34	209.107	222.55	89.5467	82.3667	gi|284810529|gb|ADB96066.1| profilin [Arachis hypogaea]
Pg_Root123415_c1_seq1	31.9533	167.34	179.913	60.45	gi|255539463|ref|XP_002510796.1| Remorin, putative [Ricinus communis] &gt;gnl|BL_ORD_ID|1566787 Remorin, putative [Ricinus communis]
Pg_Root105507_c0_seq2	421.823	1.61667	4.18333	57.19	gi|604312479|gb|EYU26159.1| hypothetical protein MIMGU_mgv1a012418mg [Mimulus guttatus]
Pg_Root123549_c0_seq1	249.883	252.907	295.113	202.653	gi|225430289|ref|XP_002285126.1| PREDICTED: EIN3-binding F-box protein 1-like [Vitis vinifera]
Pg_Root125460_c4_seq6	253.543	61.9233	197.817	211.973	gi|470136427|ref|XP_004303995.1| PREDICTED: beta-glucosidase 24-like [Fragaria vesca subsp. vesca]
Pg_Root105717_c0_seq1	376.933	549.597	462.033	382.267	gi|460369714|ref|XP_004230702.1| PREDICTED: mitotic checkpoint protein BUB3-like [Solanum lycopersicum]
Pg_Root127829_c1_seq1	186.173	102.75	84.3067	107.733	gi|89179368|gb|ABD63105.1| polyprotein-like, related [Asparagus officinalis]
Pg_Root109441_c0_seq1	146.687	164.78	218.91	121.007	gi|225445180|ref|XP_002284145.1| PREDICTED: transcription factor bHLH68 [Vitis vinifera] &gt;gnl|BL_ORD_ID|1737944 unnamed protein product [Vitis vinifera]
Pg_Root124177_c0_seq4	65.8267	52.82	84.3333	158.54	gi|225450585|ref|XP_002282109.1| PREDICTED: uncharacterized protein LOC100264846 [Vitis vinifera] &gt;gnl|BL_ORD_ID|104578 unnamed protein product [Vitis vinifera]
Pg_Root82964_c0_seq2	2899.31	3432.26	1776.29	1482.58	gi|197725474|gb|ACH72969.1| major latex-like protein [Panax ginseng]
Pg_Root126074_c0_seq10	36.8033	209.853	127.923	212.747	gi|209980062|gb|ACJ04786.1| LEA-2 protein [Bupleurum chinense]
Pg_Root102051_c0_seq1	215.487	133.073	235.403	258.89	gi|224064456|ref|XP_002301485.1| 60S ribosomal protein L18 [Populus trichocarpa] &gt;gnl|BL_ORD_ID|1518704 60S ribosomal protein L18 [Populus trichocarpa]
Pg_Root108825_c0_seq1	151.263	744.003	543.463	387.58	gi|590723611|ref|XP_007052233.1| DNAJ [Theobroma cacao] &gt;gnl|BL_ORD_ID|847787 DNAJ [Theobroma cacao]
Pg_Root126098_c2_seq2	528.327	777.397	447.997	535.167	gi|297736022|emb|CBI24060.3| unnamed protein product [Vitis vinifera]
Pg_Root101929_c0_seq1	117.823	166.37	148.217	128.387	gi|211905343|gb|ACJ11251.1| Ted2 [Gossypium hirsutum]
Pg_Root114504_c1_seq4	155.813	720.78	336.377	467.84	gi|50355623|dbj|BAD29960.1| cysteine protease [Daucus carota]
Pg_Root114332_c0_seq3	907.143	657.273	747.02	387.297	gi|57013929|ref|YP_173402.1| hypothetical protein NitaMp056 [Nicotiana tabacum] &gt;gnl|BL_ORD_ID|1917461 hypothetical protein (mitochondrion) [Nicotiana tabacum]
Pg_Root124932_c0_seq12	244.25	369.917	208.82	151.517	gi|147804953|emb|CAN75813.1| hypothetical protein VITISV_004634 [Vitis vinifera]
Pg_Root125487_c1_seq1	1442.32	1289.41	1084.73	983.223	gi|225425280|ref|XP_002271514.1| PREDICTED: transaldolase isoform 1 [Vitis vinifera] &gt;gnl|BL_ORD_ID|107637 unnamed protein product [Vitis vinifera]
Pg_Root108335_c0_seq2	3477.26	2556.78	667.07	574.203	gi|223029784|gb|ACM78591.1| granule-bound starch synthase [Nelumbo nucifera]
Pg_Root116029_c0_seq3	961.78	550.95	494.74	437.657	gi|586667793|ref|XP_006833291.1| hypothetical protein AMTR_s00109p00031400 [Amborella trichopoda] &gt;gnl|BL_ORD_ID|2149575 hypothetical protein AMTR_s00109p00031400 [Amborella trichopoda]
Pg_Root107231_c0_seq2	254.177	79.5433	88.1133	69.7633	gi|567906543|ref|XP_006445585.1| hypothetical protein CICLE_v10015338mg [Citrus clementina] &gt;gnl|BL_ORD_ID|1020014 PREDICTED: uncharacterized protein LOC102622799 [Citrus sinensis] &gt;gnl|BL_ORD_ID|1020014 hypothetical protein CICLE_v10015338mg [Citrus clementina]
Pg_Root123212_c1_seq9	1389.86	1380.58	1286.76	887.747	gi|147844615|emb|CAN82155.1| hypothetical protein VITISV_033256 [Vitis vinifera]
Pg_Root116581_c0_seq7	476.267	254.987	201.45	244.07	gi|629118704|gb|KCW83194.1| hypothetical protein EUGRSUZ_B00144 [Eucalyptus grandis]
Pg_Root123423_c1_seq2	232.363	105.67	146.783	191.033	gi|460394212|ref|XP_004242698.1| PREDICTED: transmembrane 9 superfamily member 4-like [Solanum lycopersicum]
Pg_Root104823_c0_seq1	910.61	483.743	354.967	448.91	gi|350536935|ref|NP_001234272.1| 14-3-3 protein 9 [Solanum lycopersicum] &gt;gnl|BL_ORD_ID|1496384 RecName: Full=14-3-3 protein 9 [Solanum lycopersicum] &gt;gnl|BL_ORD_ID|1496384 14-3-3 protein [Solanum lycopersicum]
Pg_Root111100_c0_seq1	1918.54	2236.63	674.667	516.307	gi|565366893|ref|XP_006350116.1| PREDICTED: pyrophosphate-energized vacuolar membrane proton pump-like [Solanum tuberosum]
Pg_Root127739_c0_seq4	179.387	166.807	116.02	104.14	gi|359479667|ref|XP_003632326.1| PREDICTED: uncharacterized protein LOC100852899 [Vitis vinifera]
Pg_Root94508_c0_seq1	31.24	12.1967	2.75	339.187	gi|350996670|gb|AEQ37177.1| xyloglucan endotransglucosylase/hydrolase [Diospyros kaki]
Pg_Root126231_c1_seq7	295.337	228.287	199.727	144.697	gi|565345107|ref|XP_006339640.1| PREDICTED: reticulon-like protein B1-like [Solanum tuberosum]
Pg_Root121079_c1_seq1	359.11	152.6	229.637	220.287	gi|297736640|emb|CBI25511.3| unnamed protein product [Vitis vinifera]
Pg_Root123849_c0_seq8	725.973	568.89	729.9	486.847	gi|295311695|ref|YP_003587352.1| NADH dehydrogenase subunit 7 [Cucurbita pepo] &gt;gnl|BL_ORD_ID|95483 NADH dehydrogenase subunit 7 [Cucurbita pepo]
Pg_Root105156_c0_seq20	1225.04	1471.74	1082.93	800.523	gi|225434229|ref|XP_002275950.1| PREDICTED: uncharacterized protein LOC100259405 isoform 1 [Vitis vinifera]
Pg_Root126102_c0_seq5	209.62	62.1833	107.16	87.83	gi|587938261|gb|EXC25010.1| Endoplasmin-like protein [Morus notabilis]
Pg_Root68979_c0_seq2	98.7633	126.507	184.083	102.39	gi|224284145|gb|ACN39809.1| unknown [Picea sitchensis]
Pg_Root113769_c3_seq4	531.867	180.217	173.123	296.58	gi|121309843|dbj|BAF44223.1| aquaporin [Iris x hollandica]
Pg_Root96164_c0_seq2	353.247	314.013	256.863	253.513	gi|596015823|ref|XP_007218840.1| hypothetical protein PRUPE_ppa010323mg [Prunus persica] &gt;gnl|BL_ORD_ID|1372847 hypothetical protein PRUPE_ppa010323mg [Prunus persica]
Pg_Root116681_c0_seq3	235.863	36.8167	30.4567	213.97	gi|587916195|gb|EXC03894.1| Phosphoenolpyruvate carboxylase [Morus notabilis]
Pg_Root95987_c0_seq1	81.9133	167.243	172.173	103.96
Pg_Root126811_c0_seq2	279.607	387.837	172.057	136.983	gi|19223854|gb|AAL86360.1| sucrose phosphate synthase [Actinidia chinensis]
Pg_Root123678_c1_seq13	55.0467	178.72	138.42	111.497	gi|565348941|ref|XP_006341458.1| PREDICTED: sucrose nonfermenting 4-like protein-like isoform X2 [Solanum tuberosum] &gt;gnl|BL_ORD_ID|1908180 PREDICTED: sucrose nonfermenting 4-like protein-like isoform X3 [Solanum tuberosum]
Pg_Root92431_c0_seq1	133.733	800.343	154.43	1484.83	gi|604316497|gb|EYU28689.1| hypothetical protein MIMGU_mgv1a023737mg [Mimulus guttatus]
Pg_Root100864_c0_seq1	350.473	230.007	201.663	202.58	gi|459021864|gb|AGG39698.1| aquaporin protein AQU20 [Camellia sinensis]
Pg_Root117547_c1_seq13	254.63	111.037	153.253	111.31	gi|469469486|gb|AGH32921.1| stearoyl-ACP desaturase [Camellia chekiangoleosa]
Pg_Root118918_c1_seq1	57.1667	199.763	121.883	187.2	gi|46370702|gb|AAS90126.1| cytochrome P450 [Ammi majus]
Pg_Root108970_c1_seq1	112.807	174.303	144.84	93.25	gi|590713488|ref|XP_007049657.1| Oxidoreductase, zinc-binding dehydrogenase family protein [Theobroma cacao] &gt;gnl|BL_ORD_ID|845434 Oxidoreductase, zinc-binding dehydrogenase family protein [Theobroma cacao]
Pg_Root126013_c2_seq6	264.727	164.34	364.707	658.733	gi|224101069|ref|XP_002312129.1| protease inhibitor/seed storage/lipid transfer family protein [Populus trichocarpa] &gt;gnl|BL_ORD_ID|1521959 protease inhibitor/seed storage/lipid transfer family protein [Populus trichocarpa]
Pg_Root117909_c0_seq1	115.81	175.287	133.933	151.333	gi|590569173|ref|XP_007010995.1| Glycoside hydrolase family 2 protein isoform 1 [Theobroma cacao] &gt;gnl|BL_ORD_ID|869319 Glycoside hydrolase family 2 protein isoform 1 [Theobroma cacao]
Pg_Root120414_c0_seq2	1025.71	1333.91	1297.59	799.543	gi|75334879|sp|Q9LEB3.1|RBP47_NICPL RecName: Full=Polyadenylate-binding protein RBP47; Short=Poly(A)-binding protein RBP47; AltName: Full=RNA-binding protein 47; Short=NplRBP47 &gt;gnl|BL_ORD_ID|258585 RNA Binding Protein 47 [Nicotiana plumbaginifolia]
Pg_Root99695_c0_seq1	790.87	907.123	848.447	597.2	gi|565376562|ref|XP_006354772.1| PREDICTED: NAC domain-containing protein 100-like [Solanum tuberosum]
Pg_Root124772_c0_seq3	152.71	213.963	223.963	122.487	gi|225424071|ref|XP_002282799.1| PREDICTED: uncharacterized protein LOC100249231 [Vitis vinifera] &gt;gnl|BL_ORD_ID|1970640 hypothetical protein VITISV_027945 [Vitis vinifera] &gt;gnl|BL_ORD_ID|1970640 unnamed protein product [Vitis vinifera]
Pg_Root93510_c0_seq2	116.293	183.557	196.93	157.727	gi|225430178|ref|XP_002284900.1| PREDICTED: transcriptional corepressor LEUNIG-like [Vitis vinifera]
Pg_Root105638_c1_seq2	272.067	215.907	105.077	175.587	gi|1235896|gb|AAB63310.1| 18.6 kDa heat-shock protein [Helianthus annuus]
Pg_Root115549_c0_seq7	350.5	212.227	184.297	179.223	gi|566161474|ref|XP_002303373.2| nuclear RNA-binding family protein [Populus trichocarpa] &gt;gnl|BL_ORD_ID|2306481 nuclear RNA-binding family protein [Populus trichocarpa]
Pg_Root118446_c0_seq33	87.2533	188.95	193.04	142.177	gi|514724917|ref|XP_004955612.1| PREDICTED: PHD finger-like domain-containing protein 5B-like isoform X1 [Setaria italica]
Pg_Root121417_c3_seq1	143.963	39.08	361.03	93.1767	gi|540066096|gb|AGV02007.1| eugenol synthase 1b [Fragaria x ananassa]
Pg_Root113504_c2_seq1	202.67	169.583	175.097	163.257	gi|297734622|emb|CBI16673.3| unnamed protein product [Vitis vinifera]
Pg_Root124478_c4_seq1	398.353	153.383	200.63	255.7	gi|595823759|ref|XP_007205123.1| hypothetical protein PRUPE_ppa004884mg [Prunus persica] &gt;gnl|BL_ORD_ID|1359584 hypothetical protein PRUPE_ppa004884mg [Prunus persica]
Pg_Root113983_c0_seq1	79.78	93.95	128.797	212.283	gi|225457723|ref|XP_002277713.1| PREDICTED: probable cellulose synthase A catalytic subunit 5 [UDP-forming] [Vitis vinifera]
Pg_Root121135_c1_seq1	507.713	300.477	356.43	454.933	gi|604330657|gb|EYU35640.1| hypothetical protein MIMGU_mgv1a011526mg [Mimulus guttatus]
Pg_Root103204_c0_seq1	199.52	173.05	219.573	203.547	gi|255543531|ref|XP_002512828.1| ubiquinol-cytochrome C reductase iron-sulfur subunit, putative [Ricinus communis] &gt;gnl|BL_ORD_ID|1564731 ubiquinol-cytochrome C reductase iron-sulfur subunit, putative [Ricinus communis]
Pg_Root121020_c0_seq2	220.003	105.42	161.68	132.71	gi|225430846|ref|XP_002273758.1| PREDICTED: dolichyl-diphosphooligosaccharide--protein glycosyltransferase 48 kDa subunit [Vitis vinifera] &gt;gnl|BL_ORD_ID|104894 unnamed protein product [Vitis vinifera]
Pg_Root121017_c1_seq6	546.33	1503.93	1005.7	683.887	gi|629112546|gb|KCW77506.1| hypothetical protein EUGRSUZ_D01837 [Eucalyptus grandis]
Pg_Root123289_c2_seq1	223.227	205.74	175.267	210.513	gi|590693615|ref|XP_007044383.1| DNA/RNA polymerases superfamily protein [Theobroma cacao] &gt;gnl|BL_ORD_ID|851293 DNA/RNA polymerases superfamily protein [Theobroma cacao]
Pg_Root105920_c0_seq1	183.983	141.9	127.557	166.78	gi|296089429|emb|CBI39248.3| unnamed protein product [Vitis vinifera]
Pg_Root101444_c0_seq5	60.38	12.09	178.103	3.36333
Pg_Root118854_c0_seq1	250.743	63.1033	272.503	78.7767	gi|595953406|ref|XP_007216510.1| hypothetical protein PRUPE_ppa025674mg [Prunus persica] &gt;gnl|BL_ORD_ID|1370610 hypothetical protein PRUPE_ppa025674mg [Prunus persica]
Pg_Root127827_c0_seq1	187.41	43.7833	33.7967	39.52	gi|225448447|ref|XP_002272110.1| PREDICTED: uncharacterized protein LOC100260392 [Vitis vinifera]
Pg_Root122338_c0_seq31	94.9	174.113	166.303	168.923	gi|565348807|ref|XP_006341392.1| PREDICTED: F-box/LRR-repeat protein 13-like isoform X1 [Solanum tuberosum] &gt;gnl|BL_ORD_ID|1908121 PREDICTED: F-box/LRR-repeat protein 13-like isoform X2 [Solanum tuberosum] &gt;gnl|BL_ORD_ID|1908121 PREDICTED: F-box/LRR-repeat protein 13-like isoform X3 [Solanum tuberosum]
Pg_Root95607_c0_seq1	847.627	665.32	681.523	491.47	gi|13449398|ref|NP_085580.1| hypothetical protein ArthMp104 [Arabidopsis thaliana] &gt;gnl|BL_ORD_ID|1444142 RecName: Full=Uncharacterized mitochondrial protein AtMg01280; AltName: Full=ORF291 (mitochondrion) [Arabidopsis thaliana] &gt;gnl|BL_ORD_ID|1444142 unnamed protein product [Arabidopsis thaliana]
Pg_Root118195_c0_seq1	69.7067	151.39	192.677	103.387	gi|225455728|ref|XP_002267822.1| PREDICTED: probable phosphatidylinositol 4-kinase type 2-beta At1g26270 isoform 1 [Vitis vinifera]
Pg_Root111176_c0_seq7	226.28	249.713	211.78	174.023	gi|225453995|ref|XP_002280629.1| PREDICTED: uncharacterized protein LOC100250526 isoform 2 [Vitis vinifera] &gt;gnl|BL_ORD_ID|105236 PREDICTED: uncharacterized protein LOC100250526 isoform 1 [Vitis vinifera]
Pg_Root126158_c0_seq4	107.37	170.73	106.603	170.48	gi|567900062|ref|XP_006442519.1| hypothetical protein CICLE_v10022662mg [Citrus clementina] &gt;gnl|BL_ORD_ID|1017304 hypothetical protein CICLE_v10022662mg [Citrus clementina]
Pg_Root114798_c1_seq5	104.737	241.4	137.63	160.183	gi|470123003|ref|XP_004297526.1| PREDICTED: uncharacterized protein LOC101297429 [Fragaria vesca subsp. vesca]
Pg_Root126486_c0_seq6	125.467	139.77	182.79	109.63	gi|359484894|ref|XP_003633181.1| PREDICTED: eukaryotic initiation factor iso-4F subunit p82-34-like isoform 2 [Vitis vinifera]
Pg_Root116636_c0_seq2	86.37	249.357	172.237	126.8	gi|225455608|ref|XP_002270428.1| PREDICTED: cytochrome P450 704C1-like [Vitis vinifera]
Pg_Root118770_c0_seq14	115.15	181.733	134.183	118.74	gi|449463076|ref|XP_004149260.1| PREDICTED: vacuolar protein sorting-associated protein 4-like [Cucumis sativus] &gt;gnl|BL_ORD_ID|735073 PREDICTED: vacuolar protein sorting-associated protein 4-like [Cucumis sativus] &gt;gnl|BL_ORD_ID|735073 vacuolar protein sorting-associated protein 4-like [Cucumis sativus var. sativus] &gt;gnl|BL_ORD_ID|735073 vacuolar protein sorting-associated protein 4-lik…
Pg_Root122828_c0_seq29	49.9833	267	117.253	98	gi|595881257|ref|XP_007212382.1| hypothetical protein PRUPE_ppa005194mg [Prunus persica] &gt;gnl|BL_ORD_ID|1366599 hypothetical protein PRUPE_ppa005194mg [Prunus persica]
Pg_Root92952_c0_seq2	474.043	148.04	206.887	210.907	gi|359482015|ref|XP_002282071.2| PREDICTED: LOW QUALITY PROTEIN: ubiquitin-60S ribosomal protein L40 [Vitis vinifera]
Pg_Root82618_c0_seq1	249.397	147.207	121.6	50.62	gi|567872005|ref|XP_006428592.1| hypothetical protein CICLE_v10012944mg [Citrus clementina] &gt;gnl|BL_ORD_ID|1004709 PREDICTED: regulator of ribonuclease-like protein 2-like isoform X1 [Citrus sinensis] &gt;gnl|BL_ORD_ID|1004709 PREDICTED: regulator of ribonuclease-like protein 2-like isoform X2 [Citrus sinensis] &gt;gnl|BL_ORD_ID|1004709 hypothetical protein CICLE_v10012944mg [Citrus clementina]
Pg_Root102930_c1_seq2	273.227	188.957	288.153	362.737	gi|590682563|ref|XP_007041377.1| Cold acclimation protein WCOR413-like protein beta form [Theobroma cacao] &gt;gnl|BL_ORD_ID|848531 Cold acclimation protein WCOR413-like protein beta form [Theobroma cacao]
Pg_Root113504_c1_seq6	55.3	42.1533	14.2867	399.637	gi|2645999|gb|AAB87573.1| chlorophyll a/b binding protein of LHCII type I precursor [Panax ginseng]
Pg_Root71919_c0_seq1	178.19	11.0367	66.04	57.7333	gi|15223016|ref|NP_172258.1| histone H2B [Arabidopsis thaliana] &gt;gnl|BL_ORD_ID|1936219 RecName: Full=Histone H2B.1; Short=HTB1 [Arabidopsis thaliana] &gt;gnl|BL_ORD_ID|1936219 Strong similarity to histone H2B like protein from Arabidopsis thaliana gb|Y07745. ESTs gb|R83948 and gb|T42349 come from this gene [Arabidopsis thaliana] &gt;gnl|BL_ORD_ID|1936219 putative histone H2B protein [Arabidops…
Pg_Root114151_c0_seq2	51.89	276.703	348.767	291.023	gi|565365878|ref|XP_006349625.1| PREDICTED: ferredoxin--nitrite reductase, chloroplastic-like [Solanum tuberosum]
Pg_Root104913_c0_seq1	288.183	206.47	191.313	233.873	gi|225425821|ref|XP_002264828.1| PREDICTED: proteasome subunit beta type-5 [Vitis vinifera] &gt;gnl|BL_ORD_ID|106359 unnamed protein product [Vitis vinifera]
Pg_Root91292_c0_seq1	278.723	252.22	175.08	386.453	gi|597500967|sp|I7CT85.1|C7A53_PANGI RecName: Full=Protopanaxadiol 6-hydroxylase; Short=P6H; AltName: Full=Cytochrome P450 CYP716A53v2; AltName: Full=Protopanaxatriol synthase [Panax ginseng] &gt;gnl|BL_ORD_ID|2421803 cytochrome P450 CYP716A53v2 [Panax ginseng]
Pg_Root123368_c0_seq16	200.097	415.063	356.627	261.77	gi|449454436|ref|XP_004144961.1| PREDICTED: BI1-like protein-like [Cucumis sativus] &gt;gnl|BL_ORD_ID|730924 PREDICTED: BI1-like protein-like [Cucumis sativus] &gt;gnl|BL_ORD_ID|730924 PREDICTED: BI1-like protein-like [Cucumis sativus]
Pg_Root116132_c0_seq4	124.787	172.847	166.207	132.143	gi|595862973|ref|XP_007211498.1| hypothetical protein PRUPE_ppa007864mg [Prunus persica] &gt;gnl|BL_ORD_ID|1365752 hypothetical protein PRUPE_ppa007864mg [Prunus persica]
Pg_Root101381_c0_seq1	414.643	264.927	273.46	176.28
Pg_Root101925_c0_seq1	182.03	157.403	129.497	149.92	gi|359473684|ref|XP_003631347.1| PREDICTED: UBX domain-containing protein 2-like isoform 2 [Vitis vinifera] &gt;gnl|BL_ORD_ID|2331288 unnamed protein product [Vitis vinifera]
Pg_Root96246_c1_seq2	420.273	147.823	196.4	288.87	gi|568822707|ref|XP_006465770.1| PREDICTED: 60S acidic ribosomal protein P3-2-like [Citrus sinensis]
Pg_Root123991_c2_seq2	98.1733	406.193	347.697	389.02	gi|566189977|ref|XP_002314686.2| senescence-associated family protein [Populus trichocarpa] &gt;gnl|BL_ORD_ID|2296014 senescence-associated family protein [Populus trichocarpa]
Pg_Root117792_c1_seq1	704.507	416.423	368.017	359.937	gi|559005|gb|AAA86689.1| ascorbate peroxidase [Nicotiana tabacum]
Pg_Root113193_c1_seq21	263.07	169.507	158.317	178.587	gi|567916986|ref|XP_006450499.1| hypothetical protein CICLE_v10009887mg [Citrus clementina] &gt;gnl|BL_ORD_ID|1024445 hypothetical protein CICLE_v10009887mg [Citrus clementina]
Pg_Root104160_c0_seq2	146.58	269.963	95.18	143.987	gi|590644231|ref|XP_007031026.1| Calcineurin-like metallo-phosphoesterase superfamily protein isoform 1 [Theobroma cacao] &gt;gnl|BL_ORD_ID|861697 Calcineurin-like metallo-phosphoesterase superfamily protein isoform 1 [Theobroma cacao] &gt;gnl|BL_ORD_ID|861697 Calcineurin-like metallo-phosphoesterase superfamily protein isoform 1 [Theobroma cacao] &gt;gnl|BL_ORD_ID|861697 Calcineurin-like metallo…
Pg_Root124652_c0_seq7	175.043	103.153	148.383	151.493	gi|568827868|ref|XP_006468270.1| PREDICTED: DNA damage-binding protein 1a-like [Citrus sinensis]
Pg_Root124576_c3_seq3	238.723	165.173	211.91	191.073	gi|571469078|ref|XP_006584582.1| PREDICTED: uncharacterized protein LOC100799108 isoform X2 [Glycine max]
Pg_Root115717_c0_seq1	484.77	170.39	131.75	316.337	gi|460394473|ref|XP_004242827.1| PREDICTED: subtilisin-like protease-like [Solanum lycopersicum]
Pg_Root127358_c1_seq1	103.487	1281.66	1005.74	573.493	gi|224082880|ref|XP_002306876.1| hypothetical protein POPTR_0005s25020g [Populus trichocarpa] &gt;gnl|BL_ORD_ID|1523624 hypothetical protein POPTR_0005s25020g [Populus trichocarpa]
Pg_Root112396_c0_seq22	507.577	200.613	322.127	366.053	gi|75312360|sp|Q9MBB3.1|RS3A_DAUCA RecName: Full=40S ribosomal protein S3a; AltName: Full=Protein cyc07 &gt;gnl|BL_ORD_ID|1624306 cyc07 [Daucus carota]
Pg_Root110198_c0_seq1	5.75	0	0	290.02	gi|567873559|ref|XP_006429369.1| hypothetical protein CICLE_v10011720mg [Citrus clementina] &gt;gnl|BL_ORD_ID|1005395 PREDICTED: vacuolar cation/proton exchanger 3-like [Citrus sinensis] &gt;gnl|BL_ORD_ID|1005395 hypothetical protein CICLE_v10011720mg [Citrus clementina]
Pg_Root107835_c0_seq1	320.903	454.193	384.137	263.203	gi|568214808|ref|NP_001275186.1| NEDD8-conjugating enzyme Ubc12-like [Solanum tuberosum] &gt;gnl|BL_ORD_ID|2325732 PREDICTED: NEDD8-conjugating enzyme Ubc12 [Solanum lycopersicum] &gt;gnl|BL_ORD_ID|2325732 RUB1-conjugating enzyme-like protein [Solanum tuberosum] &gt;gnl|BL_ORD_ID|2325732 RUB1 conjugating enzyme-like [Solanum tuberosum]
Pg_Root127926_c0_seq7	102.703	171.213	149.8	110.997	gi|590689957|ref|XP_007043374.1| SET domain protein 2 isoform 4 [Theobroma cacao] &gt;gnl|BL_ORD_ID|850356 SET domain protein 2 isoform 4 [Theobroma cacao] &gt;gnl|BL_ORD_ID|850356 SET domain protein 2 isoform 4 [Theobroma cacao] &gt;gnl|BL_ORD_ID|850356 SET domain protein 2 isoform 4 [Theobroma cacao]
Pg_Root117322_c0_seq2	664.737	185.42	552.263	175.4	gi|554595731|gb|AGZ02022.1| microsomal omega-6-desaturase [Millettia pinnata]
Pg_Root116942_c0_seq16	185.753	425.607	204.59	209.127	gi|567873915|ref|XP_006429547.1| hypothetical protein CICLE_v10011064mg [Citrus clementina] &gt;gnl|BL_ORD_ID|1005565 hypothetical protein CICLE_v10011064mg [Citrus clementina]
Pg_Root127676_c0_seq9	48.37	270.833	190.113	185.48	gi|596285593|ref|XP_007225480.1| hypothetical protein PRUPE_ppa000119mg [Prunus persica] &gt;gnl|BL_ORD_ID|1379253 hypothetical protein PRUPE_ppa000119mg [Prunus persica]
Pg_Root121684_c0_seq4	103.617	113.887	104.02	161.477	gi|596129742|ref|XP_007222141.1| hypothetical protein PRUPE_ppa004673mg [Prunus persica] &gt;gnl|BL_ORD_ID|1376007 hypothetical protein PRUPE_ppa004673mg [Prunus persica] &gt;gnl|BL_ORD_ID|1376007 hypothetical protein PRUPE_ppa004673mg [Prunus persica] &gt;gnl|BL_ORD_ID|1376007 hypothetical protein PRUPE_ppa004673mg [Prunus persica]
Pg_Root122288_c1_seq1	137.083	16.5633	47.1033	155.46	gi|225450055|ref|XP_002276894.1| PREDICTED: uncharacterized protein LOC100258445 [Vitis vinifera]
Pg_Root104110_c0_seq1	167.253	0	57.4767	7.08	gi|587948401|gb|EXC34659.1| Histone H2AX [Morus notabilis]
Pg_Root87530_c0_seq1	217.643	308.15	332.233	202.78	gi|587895381|gb|EXB83882.1| hypothetical protein L484_023489 [Morus notabilis]
Pg_Root126078_c7_seq1	901.12	291.767	395.487	525.303	gi|52220809|ref|YP_086965.1| photosystem I P700 chlorophyll a apoprotein A2 [Panax ginseng] &gt;gnl|BL_ORD_ID|1836777 photosystem I P700 chlorophyll a apoprotein A2 (chloroplast) [Eleutherococcus senticosus] &gt;gnl|BL_ORD_ID|1836777 photosystem I P700 apoprotein A2 (chloroplast) [Brassaiopsis hainla] &gt;gnl|BL_ORD_ID|1836777 photosystem I P700 apoprotein A2 (chloroplast) [Metapanax delavayi] &g…
Pg_Root105644_c0_seq1	268.407	196.387	220.167	211.4	gi|567908103|ref|XP_006446365.1| hypothetical protein CICLE_v10016592mg [Citrus clementina] &gt;gnl|BL_ORD_ID|1020721 hypothetical protein CICLE_v10016592mg [Citrus clementina]
Pg_Root124654_c0_seq24	186.037	110.247	220.107	156.37	gi|359807666|ref|NP_001241171.1| uncharacterized protein LOC100785835 [Glycine max] &gt;gnl|BL_ORD_ID|2338160 unknown [Glycine max]
Pg_Root127399_c0_seq2	433.17	617.333	242.867	342.787	gi|595863839|ref|XP_007211661.1| hypothetical protein PRUPE_ppa008997mg [Prunus persica] &gt;gnl|BL_ORD_ID|1365906 hypothetical protein PRUPE_ppa008997mg [Prunus persica]
Pg_Root123082_c1_seq17	395.977	386.46	355.377	376.67	gi|14719276|gb|AAK73102.1|AF390556_1 Bax inhibitor 1 [Nicotiana tabacum]
Pg_Root127862_c1_seq6	286.807	273.983	222.677	252.687	gi|567906523|ref|XP_006445575.1| hypothetical protein CICLE_v10017802mg [Citrus clementina] &gt;gnl|BL_ORD_ID|1020004 PREDICTED: pumilio homolog 12-like isoform X1 [Citrus sinensis] &gt;gnl|BL_ORD_ID|1020004 PREDICTED: pumilio homolog 12-like isoform X2 [Citrus sinensis] &gt;gnl|BL_ORD_ID|1020004 hypothetical protein CICLE_v10017802mg [Citrus clementina]
Pg_Root110675_c0_seq1	186.413	245.783	269.677	211.77	gi|359482307|ref|XP_002277445.2| PREDICTED: splicing factor U2af small subunit B-like [Vitis vinifera]
Pg_Root113295_c0_seq4	115.653	206.26	170.797	116.777	gi|590661821|ref|XP_007035779.1| Ubiquitin-conjugating enzyme 32 [Theobroma cacao] &gt;gnl|BL_ORD_ID|857225 Ubiquitin-conjugating enzyme 32 [Theobroma cacao]
Pg_Root125337_c0_seq4	14.1833	242.957	148.74	119.223	gi|568863328|ref|XP_006485104.1| PREDICTED: pentatricopeptide repeat-containing protein At5g61990, mitochondrial-like isoform X2 [Citrus sinensis]
Pg_Root117605_c0_seq2	1112.67	301.17	154.253	178.47	gi|590577952|ref|XP_007013376.1| Amino-acid racemase isoform 2 [Theobroma cacao] &gt;gnl|BL_ORD_ID|889670 Amino-acid racemase isoform 2 [Theobroma cacao]
Pg_Root88062_c0_seq1	230.307	73.3867	214.4	40.47	gi|225426444|ref|XP_002275257.1| PREDICTED: short-chain dehydrogenase TIC 32, chloroplastic isoform 2 [Vitis vinifera]
Pg_Root118802_c0_seq2	125.187	132.203	161.223	164.847	gi|590703113|ref|XP_007046787.1| FG-GAP repeat-containing protein [Theobroma cacao] &gt;gnl|BL_ORD_ID|842788 FG-GAP repeat-containing protein [Theobroma cacao]
Pg_Root117813_c1_seq11	95.7867	166.667	74.38	85.1233	gi|570760190|ref|YP_008993610.1| NADH-plastoquinone oxidoreductase subunit K (chloroplast) [Magnolia odora]
Pg_Root106644_c2_seq7	72.3867	301.74	42.34	28.6133	gi|595874608|ref|XP_007212123.1| hypothetical protein PRUPE_ppa012057mg [Prunus persica] &gt;gnl|BL_ORD_ID|1366350 hypothetical protein PRUPE_ppa012057mg [Prunus persica]
Pg_Root112680_c0_seq13	361.113	139.1	227.03	211.663	gi|225438619|ref|XP_002281037.1| PREDICTED: 60S ribosomal protein L30 [Vitis vinifera] &gt;gnl|BL_ORD_ID|104048 unnamed protein product [Vitis vinifera]
Pg_Root105237_c0_seq1	765.62	506.417	559.3	465.587	gi|224995910|gb|ACN76858.1| seed ripening regulated protein [Camellia oleifera]
Pg_Root84115_c0_seq2	789.56	36.64	60.06	390.617	gi|596194522|ref|XP_007223557.1| hypothetical protein PRUPE_ppa013722mg [Prunus persica] &gt;gnl|BL_ORD_ID|1377387 hypothetical protein PRUPE_ppa013722mg [Prunus persica]
Pg_Root116454_c0_seq2	49.5933	48.86	179.41	45.9067	gi|460386682|ref|XP_004239025.1| PREDICTED: cytochrome P450 734A1-like [Solanum lycopersicum]
Pg_Root123326_c0_seq2	130.667	143.317	212.063	193.56	gi|2623962|emb|CAA73139.1| isocitrate dehydrogenase (NADP+) [Apium graveolens]
Pg_Root113200_c0_seq1	102.87	91.14	187.797	135.417	gi|46947675|gb|AAT06912.1| cytochrome P450 [Ammi majus]
Pg_Root109081_c0_seq1	84.3467	116.227	36.7633	172.12	gi|225450591|ref|XP_002282175.1| PREDICTED: nicotianamine synthase [Vitis vinifera]
Pg_Root107958_c0_seq1	106.22	228.17	260.53	220.353	gi|565397362|ref|XP_006364266.1| PREDICTED: guanine nucleotide-binding protein-like 3 homolog [Solanum tuberosum]
Pg_Root114411_c3_seq4	168.83	117.133	130.343	77.03	gi|604306109|gb|EYU25166.1| hypothetical protein MIMGU_mgv1a014071mg [Mimulus guttatus]
Pg_Root123440_c0_seq6	226.697	116.75	62.5767	74.98	gi|2501792|gb|AAB80697.1| fungal elicitor-induced protein [Petroselinum crispum]
Pg_Root114728_c0_seq4	432.42	607.357	520.37	672.68	gi|526118022|ref|NP_001268175.1| glutamine synthetase cytosolic isozyme 1 [Vitis vinifera] &gt;gnl|BL_ORD_ID|1780730 RecName: Full=Glutamine synthetase cytosolic isozyme 1; AltName: Full=Glutamate--ammonia ligase [Vitis vinifera] &gt;gnl|BL_ORD_ID|1780730 glutamine synthetase [Vitis vinifera] &gt;gnl|BL_ORD_ID|1780730 unnamed protein product [Vitis vinifera]
Pg_Root116939_c1_seq4	292.483	531.377	455.813	381.503	gi|590672622|ref|XP_007038663.1| Steroid binding protein, putative [Theobroma cacao] &gt;gnl|BL_ORD_ID|882557 Steroid binding protein, putative [Theobroma cacao]
Pg_Root109664_c0_seq1	830.63	919.933	476.83	862.077	gi|302143601|emb|CBI22354.3| unnamed protein product [Vitis vinifera]
Pg_Root87415_c0_seq1	259.523	459.583	197.777	243.56
Pg_Root121022_c0_seq5	166.853	141.587	111.41	77.5167	gi|297740758|emb|CBI30940.3| unnamed protein product [Vitis vinifera]
Pg_Root127787_c2_seq1	245.22	161.57	188.66	239.823	gi|604305540|gb|EYU24684.1| hypothetical protein MIMGU_mgv1a000997mg [Mimulus guttatus]
Pg_Root96182_c0_seq9	222.787	183.93	189.763	130.697	gi|225466239|ref|XP_002267800.1| PREDICTED: DNA-directed RNA polymerases I, II, and III subunit RPABC4-like [Vitis vinifera] &gt;gnl|BL_ORD_ID|1741527 PREDICTED: DNA-directed RNA polymerases I, II, and III subunit RPABC4 [Vitis vinifera] &gt;gnl|BL_ORD_ID|1741527 unnamed protein product [Vitis vinifera]
Pg_Root125605_c0_seq2	127.02	195.203	154.75	124.943	gi|255561807|ref|XP_002521913.1| PLE, putative [Ricinus communis] &gt;gnl|BL_ORD_ID|1555979 PLE, putative [Ricinus communis]
Pg_Root126774_c0_seq43	128.87	128.563	266.943	55.1467	gi|356518083|ref|XP_003527713.1| PREDICTED: patatin-like [Glycine max]
Pg_Root109522_c0_seq1	1167	2393.38	736.267	229.797	gi|398363561|gb|AFO84075.1| ADP glucose pyrophosphorylase [Actinidia chinensis]
Pg_Root111942_c0_seq1	102.693	49.83	52.39	155.863	gi|597500966|sp|I7C6E8.1|C7A52_PANGI RecName: Full=Beta-amyrin 28-oxidase; AltName: Full=Cytochrome P450 CYP716A52v2 [Panax ginseng] &gt;gnl|BL_ORD_ID|2421804 cytochrome P450 CYP716A52v2 [Panax ginseng]
Pg_Root124164_c3_seq2	451.12	196.203	243.357	243.813	gi|255558168|ref|XP_002520111.1| homeobox protein, putative [Ricinus communis] &gt;gnl|BL_ORD_ID|1557592 homeobox protein, putative [Ricinus communis]
Pg_Root101049_c2_seq2	68.2933	15.27	278.457	18.25	gi|31322133|gb|AAO38031.1| delta12-fatty acid acetylenase [Hedera helix]
Pg_Root110267_c1_seq21	47.1233	521.16	78.4767	92.69	gi|590695119|ref|XP_007044801.1| Octicosapeptide/Phox/Bem1p family protein isoform 1 [Theobroma cacao] &gt;gnl|BL_ORD_ID|851686 Octicosapeptide/Phox/Bem1p family protein isoform 1 [Theobroma cacao] &gt;gnl|BL_ORD_ID|851686 Octicosapeptide/Phox/Bem1p family protein isoform 1 [Theobroma cacao] &gt;gnl|BL_ORD_ID|851686 Octicosapeptide/Phox/Bem1p family protein isoform 1 [Theobroma cacao]
Pg_Root126001_c0_seq13	143.073	88.3867	161.29	206.653	gi|296086416|emb|CBI32005.3| unnamed protein product [Vitis vinifera]
Pg_Root109092_c0_seq2	85.0667	189.573	156.06	137.297	gi|502130968|ref|XP_004500831.1| PREDICTED: xylem cysteine proteinase 2-like [Cicer arietinum]
Pg_Root124478_c2_seq2	1069.19	563.03	335.463	376.983	gi|502182490|ref|XP_004516946.1| PREDICTED: NAD(P)H-quinone oxidoreductase chain 4, chloroplastic-like [Cicer arietinum]
Pg_Root124506_c0_seq1	165.667	206.37	237.58	195.613	gi|590573336|ref|XP_007012092.1| Catalytics isoform 1 [Theobroma cacao] &gt;gnl|BL_ORD_ID|888501 Catalytics isoform 1 [Theobroma cacao]
Pg_Root116028_c1_seq11	26.9433	325.977	170.603	102.363	gi|225436349|ref|XP_002269322.1| PREDICTED: uncharacterized protein At4g22758 [Vitis vinifera]
Pg_Root113983_c1_seq2	81.1733	71.74	106.98	248.857	gi|297745640|emb|CBI40805.3| unnamed protein product [Vitis vinifera]
Pg_Root93077_c0_seq2	245.057	33.6633	259.253	84.8067	gi|269308672|gb|ACZ34296.1| broad substrate reductase/dehydrogenase [Artemisia annua]
Pg_Root124854_c1_seq1	605.383	319.837	323.663	256.14	gi|57014010|ref|YP_173481.1| hypothetical protein NitaMp144 [Nicotiana tabacum]
Pg_Root82354_c0_seq1	86.38	215.847	173.327	166.73	gi|568830025|ref|XP_006469315.1| PREDICTED: probable ADP-ribosylation factor GTPase-activating protein AGD13-like [Citrus sinensis]
Pg_Root126495_c0_seq4	244.133	246.603	251.273	351.19	gi|46430485|dbj|BAD16689.1| plasma membrane H+-ATPase [Daucus carota]
Pg_Root106250_c0_seq1	271.367	208.107	245.52	315.93	gi|48093459|gb|AAT40106.1| putative UDP-glucose dehydrogenase 2 [Nicotiana tabacum]
Pg_Root118853_c0_seq2	975.36	256.407	564.98	574.46	gi|629095383|gb|KCW61378.1| hypothetical protein EUGRSUZ_H04112 [Eucalyptus grandis]
Pg_Root117255_c2_seq1	182.93	90.12	69.5033	73.5367	gi|255557303|ref|XP_002519682.1| Calcyclin-binding protein, putative [Ricinus communis] &gt;gnl|BL_ORD_ID|1558080 Calcyclin-binding protein, putative [Ricinus communis]
Pg_Root118298_c0_seq1	112.88	472.56	223.357	49.75	gi|595825038|ref|XP_007205343.1| hypothetical protein PRUPE_ppa007060mg [Prunus persica] &gt;gnl|BL_ORD_ID|1359801 hypothetical protein PRUPE_ppa007060mg [Prunus persica]
Pg_Root87784_c1_seq2	93.6633	7135.74	1881.6	2852.14	gi|225461447|ref|XP_002284956.1| PREDICTED: metallothionein-like protein-like isoform 1 [Vitis vinifera] &gt;gnl|BL_ORD_ID|1599547 PREDICTED: metallothionein-like protein-like isoform 3 [Vitis vinifera] &gt;gnl|BL_ORD_ID|1599547 PREDICTED: metallothionein-like protein-like isoform 2 [Vitis vinifera] &gt;gnl|BL_ORD_ID|1599547 PREDICTED: metallothionein-like protein-like isoform 4 [Vitis vinifera] …
Pg_Root102689_c0_seq2	2416.92	856.757	329.86	138.66	gi|257480321|gb|ACV60359.1| putative glucose-6-phosphate/phosphate translocator [Camellia sinensis]
Pg_Root125509_c0_seq4	164.707	293.163	277.08	195.073	gi|460393526|ref|XP_004242360.1| PREDICTED: pre-mRNA-splicing factor SLU7-like [Solanum lycopersicum]
Pg_Root111666_c1_seq2	180.65	286.877	296.647	186.543	gi|565366294|ref|XP_006349828.1| PREDICTED: protein DEHYDRATION-INDUCED 19 homolog 4-like [Solanum tuberosum]
Pg_Root127086_c0_seq11	19.9567	125.5	50.8367	256.627	gi|359474041|ref|XP_003631392.1| PREDICTED: LOW QUALITY PROTEIN: (+)-neomenthol dehydrogenase-like [Vitis vinifera]
Pg_Root119235_c1_seq12	91.75	211.907	233.71	141.767	gi|590644464|ref|XP_007031089.1| Drought-responsive family protein isoform 1 [Theobroma cacao] &gt;gnl|BL_ORD_ID|861758 Drought-responsive family protein isoform 1 [Theobroma cacao]
Pg_Root120698_c2_seq1	80.26	145.107	182.117	156.513	gi|225448605|ref|XP_002278805.1| PREDICTED: uncharacterized protein At2g40430 [Vitis vinifera] &gt;gnl|BL_ORD_ID|1738555 unnamed protein product [Vitis vinifera]
Pg_Root128076_c0_seq1	123.923	185.44	153.107	123.427	gi|18000066|gb|AAL54884.1|AF092913_1 cytochrome P450-dependent fatty acid hydroxylase [Nicotiana tabacum]
Pg_Root125648_c0_seq9	145.507	248.107	108.93	218.81	gi|596186933|ref|XP_007223350.1| hypothetical protein PRUPE_ppa007437mg [Prunus persica] &gt;gnl|BL_ORD_ID|1377188 hypothetical protein PRUPE_ppa007437mg [Prunus persica]
Pg_Root76871_c0_seq1	60.9733	262.673	124.877	133.677	gi|590713151|ref|XP_007049561.1| Uncharacterized protein TCM_002645 [Theobroma cacao] &gt;gnl|BL_ORD_ID|845345 Uncharacterized protein TCM_002645 [Theobroma cacao]
Pg_Root115099_c0_seq1	83.5267	99.1167	171.92	55.7233	gi|359490769|ref|XP_003634164.1| PREDICTED: peroxidase 5-like isoform 1 [Vitis vinifera] &gt;gnl|BL_ORD_ID|1739657 RecName: Full=Peroxidase 5; Flags: Precursor [Vitis vinifera]
Pg_Root112991_c0_seq1	857.19	993.877	1117.32	743.283	gi|40353284|gb|AAR84406.1| S-adenosylmethionine decarboxylase [Daucus carota] &gt;gnl|BL_ORD_ID|386281 S-adenosylmethionine decarboxylase [Daucus carota]
Pg_Root118766_c0_seq9	60.1267	191.75	164.52	133.273	gi|359493891|ref|XP_003634688.1| PREDICTED: probable ADP-ribosylation factor GTPase-activating protein AGD5-like isoform 2 [Vitis vinifera] &gt;gnl|BL_ORD_ID|102017 unnamed protein product [Vitis vinifera]
Pg_Root121112_c0_seq4	324.873	250.097	243.137	225.403	gi|269969912|gb|ACZ54945.1| type 2 histone deacetylase a [Nicotiana tabacum]
Pg_Root125318_c0_seq2	520.083	428.75	443.76	516.833	gi|225424142|ref|XP_002283951.1| PREDICTED: ATP synthase subunit beta, mitochondrial-like [Vitis vinifera]
Pg_Root105045_c0_seq4	543.617	2577.1	2400.94	968.617	gi|566205673|ref|XP_002322056.2| hypothetical protein POPTR_0015s03670g [Populus trichocarpa] &gt;gnl|BL_ORD_ID|2289958 hypothetical protein POPTR_0015s03670g [Populus trichocarpa]
Pg_Root121160_c1_seq12	172.937	121.417	139.75	131.477	gi|629105070|gb|KCW70539.1| hypothetical protein EUGRSUZ_F03737 [Eucalyptus grandis] &gt;gnl|BL_ORD_ID|423242 hypothetical protein EUGRSUZ_F03737 [Eucalyptus grandis]
Pg_Root101049_c1_seq1	227.837	14.6867	343.743	62.2833	gi|31322133|gb|AAO38031.1| delta12-fatty acid acetylenase [Hedera helix]
Pg_Root101062_c0_seq1	178.15	160.47	135.67	132.19	gi|604347371|gb|EYU45623.1| hypothetical protein MIMGU_mgv1a014188mg [Mimulus guttatus]
Pg_Root96113_c0_seq1	117.177	232.833	190.3	103.44	gi|566150636|ref|XP_006369478.1| calcium-binding EF hand family protein [Populus trichocarpa] &gt;gnl|BL_ORD_ID|345805 unknown [Populus trichocarpa] &gt;gnl|BL_ORD_ID|345805 calcium-binding EF hand family protein [Populus trichocarpa]
Pg_Root127474_c0_seq4	118.05	229.07	183.54	151	gi|595815770|ref|XP_007203960.1| hypothetical protein PRUPE_ppa000006mg [Prunus persica] &gt;gnl|BL_ORD_ID|1358453 hypothetical protein PRUPE_ppa000006mg [Prunus persica]
Pg_Root102210_c0_seq3	191.977	15.0667	23.9933	47.8567	gi|225443608|ref|XP_002279294.1| PREDICTED: protein E6 [Vitis vinifera] &gt;gnl|BL_ORD_ID|1967007 hypothetical protein VITISV_005068 [Vitis vinifera]
Pg_Root87738_c0_seq1	483.717	6683.7	5635.52	3812.79	gi|568826803|ref|XP_006467758.1| PREDICTED: auxin-repressed 12.5 kDa protein-like isoform X2 [Citrus sinensis]
Pg_Root127325_c1_seq3	102.313	155.947	123.717	180.957	gi|225427304|ref|XP_002281987.1| PREDICTED: phosphoacetylglucosamine mutase isoform 1 [Vitis vinifera] &gt;gnl|BL_ORD_ID|103137 unnamed protein product [Vitis vinifera]
Pg_Root123466_c1_seq3	374.39	306.74	301.053	367.247	gi|255544582|ref|XP_002513352.1| phosphoglycerate kinase, putative [Ricinus communis] &gt;gnl|BL_ORD_ID|1564156 phosphoglycerate kinase, putative [Ricinus communis]
Pg_Root122938_c0_seq7	171.09	213	179.663	189.453	gi|225441044|ref|XP_002283911.1| PREDICTED: pyruvate kinase, cytosolic isozyme-like [Vitis vinifera]
Pg_Root125716_c0_seq6	125.763	195.807	183.347	154.613	gi|565355163|ref|XP_006344472.1| PREDICTED: uncharacterized protein LOC102582603 [Solanum tuberosum]
Pg_Root126813_c0_seq1	234.04	224.55	254.413	250.883	gi|565389856|ref|XP_006360664.1| PREDICTED: dolichyl-diphosphooligosaccharide--protein glycosyltransferase subunit 2-like [Solanum tuberosum]
Pg_Root127402_c0_seq15	161.207	189.47	173.447	220.67	gi|432140649|gb|AGB06243.1| heat shock protein 70 [Lactuca sativa]
Pg_Root127239_c1_seq2	153.84	6.65	30.89	154.657	gi|296082833|emb|CBI22134.3| unnamed protein product [Vitis vinifera]
Pg_Root114588_c0_seq1	207.987	84.6667	87.45	81.7067	gi|323649887|ref|YP_004237260.1| ribosomal protein S7 (mitochondrion) [Ricinus communis] &gt;gnl|BL_ORD_ID|1516638 ribosomal protein S7 (mitochondrion) [Ricinus communis]
Pg_Root127559_c0_seq36	152.793	217.577	173.1	143.073	gi|567196679|ref|XP_006406354.1| hypothetical protein EUTSA_v10020971mg [Eutrema salsugineum] &gt;gnl|BL_ORD_ID|876010 hypothetical protein EUTSA_v10020971mg [Eutrema salsugineum]
Pg_Root125454_c0_seq1	317.573	460.607	231.333	373.5	gi|595965349|ref|XP_007217090.1| hypothetical protein PRUPE_ppa000287mg [Prunus persica] &gt;gnl|BL_ORD_ID|1371168 hypothetical protein PRUPE_ppa000287mg [Prunus persica]
Pg_Root126402_c0_seq17	159.47	158.897	140.52	170.48	gi|255585914|ref|XP_002533630.1| alcohol dehydrogenase, putative [Ricinus communis] &gt;gnl|BL_ORD_ID|1544246 alcohol dehydrogenase, putative [Ricinus communis]
Pg_Root116581_c0_seq3	632.397	303.473	360.517	413.617	gi|544586543|gb|AGW24628.1| glyceraldehyde 3-phosphate dehydrogenase [Salvia miltiorrhiza]
Pg_Root26511_c0_seq1	634.07	37.9233	65.59	11.7467
Pg_Root121926_c2_seq1	197.483	70.2	61.29	95.8967	gi|225423416|ref|XP_002263547.1| PREDICTED: uncharacterized protein LOC100266436 [Vitis vinifera]
Pg_Root79623_c0_seq1	51.96	233.07	132.507	78.34	gi|566147823|ref|XP_002299418.2| hypothetical protein POPTR_0001s07870g [Populus trichocarpa] &gt;gnl|BL_ORD_ID|2309692 hypothetical protein POPTR_0001s07870g [Populus trichocarpa]
Pg_Root122020_c0_seq13	285.33	38.1967	69.9033	66.0133	gi|460388580|ref|XP_004239945.1| PREDICTED: zinc finger CCCH domain-containing protein 29-like isoform 3 [Solanum lycopersicum]
Pg_Root106311_c0_seq1	152.75	173.92	167.007	136.81	gi|587906240|gb|EXB94323.1| Aspartyl aminopeptidase [Morus notabilis]
Pg_Root122981_c0_seq1	62.83	124.51	172.383	135.147	gi|566190541|ref|XP_002314835.2| hypothetical protein POPTR_0010s12950g [Populus trichocarpa] &gt;gnl|BL_ORD_ID|2296240 hypothetical protein POPTR_0010s12950g [Populus trichocarpa]
Pg_Root109281_c0_seq14	122.597	278.753	145.723	107.167	gi|596142653|ref|XP_007222560.1| hypothetical protein PRUPE_ppa008371mg [Prunus persica] &gt;gnl|BL_ORD_ID|1376414 hypothetical protein PRUPE_ppa008371mg [Prunus persica]
Pg_Root96212_c0_seq1	1305.18	6.25	4.4	404.35	gi|5821838|pdb|1BK7|A Chain A, Ribonuclease Mc1 From The Seeds Of Bitter Gourd &gt;gnl|BL_ORD_ID|1635117 Chain A, Crystal Structure Of The Ribonuclease Mc1 From Bitter Gourd Seeds Complexed With 2&apos;-Ump &gt;gnl|BL_ORD_ID|1635117 Chain A, Crystal Structure Of The Ribonuclease Mc1 From Bitter Gourd Seeds Complexed With 3&apos;-Ump. &gt;gnl|BL_ORD_ID|1635117 Chain A, Crystal Structure Of Ribonuc…
Pg_Root115103_c0_seq1	68.6	256.863	147.447	285.763	gi|604303481|gb|EYU22954.1| hypothetical protein MIMGU_mgv1a0088041mg [Mimulus guttatus]
Pg_Root123521_c0_seq6	190.203	247.1	270.197	160.63	gi|297739899|emb|CBI30081.3| unnamed protein product [Vitis vinifera]
Pg_Root123131_c0_seq2	517.007	351.957	524.937	426.367	gi|13560783|gb|AAK30205.1|AF349964_1 poly(A)-binding protein [Daucus carota]
Pg_Root120163_c0_seq4	433.063	214.953	123.86	275.473	gi|284192454|gb|ADB82905.1| glutamate decarboxylase [Panax ginseng]
Pg_Root112398_c0_seq1	41.49	19.9433	244.663	11.62	gi|147822811|emb|CAN66006.1| hypothetical protein VITISV_042886 [Vitis vinifera]
Pg_Root87019_c0_seq1	169.287	162.13	189.873	103.837	gi|565400695|ref|XP_006365855.1| PREDICTED: ER membrane protein complex subunit 3-like [Solanum tuberosum]
Pg_Root125464_c0_seq1	211.087	63.6467	94.9067	95.7867	gi|460388891|ref|XP_004240097.1| PREDICTED: probable polygalacturonase-like [Solanum lycopersicum]
Pg_Root126582_c0_seq8	194.32	221.637	188.333	169.913	gi|359481218|ref|XP_002267833.2| PREDICTED: vacuolar-sorting receptor 1-like [Vitis vinifera] &gt;gnl|BL_ORD_ID|106678 unnamed protein product [Vitis vinifera]
Pg_Root82964_c0_seq4	9885.21	15243.9	5116.21	5718.77	gi|197725474|gb|ACH72969.1| major latex-like protein [Panax ginseng]
Pg_Root100253_c0_seq1	202.89	104.863	107.997	392.95
Pg_Root117101_c1_seq4	161.19	394.773	319.73	170.847	gi|595837475|ref|XP_007207465.1| hypothetical protein PRUPE_ppa005991mg [Prunus persica] &gt;gnl|BL_ORD_ID|1361836 hypothetical protein PRUPE_ppa005991mg [Prunus persica]
Pg_Root120916_c1_seq6	146.51	263.37	269.027	264.227	gi|590720058|ref|XP_007051226.1| Shaggy-related kinase 11, 11 isoform 1 [Theobroma cacao] &gt;gnl|BL_ORD_ID|846886 Shaggy-related kinase 11, 11 isoform 1 [Theobroma cacao] &gt;gnl|BL_ORD_ID|846886 Shaggy-related kinase 11, 11 isoform 1 [Theobroma cacao] &gt;gnl|BL_ORD_ID|846886 Shaggy-related kinase 11, 11 isoform 1 [Theobroma cacao]
Pg_Root126001_c0_seq3	195.47	407.34	394.24	294.433	gi|296086416|emb|CBI32005.3| unnamed protein product [Vitis vinifera]
Pg_Root110420_c1_seq3	44.1867	328.153	222.587	105.747	gi|526117816|ref|NP_001268121.1| sucrose responsive element binding protein [Vitis vinifera] &gt;gnl|BL_ORD_ID|539936 sucrose responsive element binding protein [Vitis vinifera]
Pg_Root106864_c2_seq2	169	231.847	216.3	159.527	gi|565394140|ref|XP_006362720.1| PREDICTED: SKP1-like protein 1B-like [Solanum tuberosum]
Pg_Root125460_c0_seq1	53.49	971.197	299.927	235.84	gi|568827298|ref|XP_006468001.1| PREDICTED: beta-glucosidase 47-like isoform X2 [Citrus sinensis]
Pg_Root69230_c0_seq2	102.99	33.0433	326.18	15.8533	gi|460392224|ref|XP_004241717.1| PREDICTED: gibberellin 3-beta-dioxygenase 3-like [Solanum lycopersicum]
Pg_Root95124_c0_seq1	333.927	298.263	240.593	228.163	gi|590674438|ref|XP_007039168.1| NagB/RpiA/CoA transferase-like superfamily protein [Theobroma cacao] &gt;gnl|BL_ORD_ID|883002 NagB/RpiA/CoA transferase-like superfamily protein [Theobroma cacao]
Pg_Root95799_c0_seq1	975.313	1023.29	814.78	775.323	gi|587891357|gb|EXB79987.1| Nicotinamide mononucleotide adenylyltransferase 1 [Morus notabilis]
Pg_Root95804_c0_seq3	65.5833	43.76	369.517	2.97333	gi|378747452|gb|AFC36356.1| 2-oxoglutarate-dependent dioxygenase [Salvia miltiorrhiza]
Pg_Root93593_c0_seq1	588.71	436.9	441.02	372.897	gi|593800005|ref|XP_007163040.1| hypothetical protein PHAVU_001G200900g [Phaseolus vulgaris] &gt;gnl|BL_ORD_ID|1472783 hypothetical protein PHAVU_001G200900g [Phaseolus vulgaris]
Pg_Root121267_c0_seq8	22.0333	158.09	136.3	164.04	gi|566147640|ref|XP_002299187.2| hypothetical protein POPTR_0001s06910g [Populus trichocarpa] &gt;gnl|BL_ORD_ID|2309626 hypothetical protein POPTR_0001s06910g [Populus trichocarpa]
Pg_Root68214_c0_seq1	32.6867	6.74	0	623.15	gi|390985898|gb|AFM35695.1| nonspecific lipid transfer protein [Vitis pseudoreticulata]
Pg_Root126078_c6_seq1	288.603	110.257	173.45	277.643	gi|511369822|gb|AGN73979.1| photosystem I P700 apoprotein A2 (chloroplast) (chloroplast) [Aconitum barbatum var. puberulum]
Pg_Root124509_c0_seq39	213.483	185.217	161.06	209.323	gi|604331904|gb|EYU36762.1| hypothetical protein MIMGU_mgv1a015204mg [Mimulus guttatus] &gt;gnl|BL_ORD_ID|1045156 hypothetical protein MIMGU_mgv1a015188mg [Mimulus guttatus]
Pg_Root127358_c2_seq4	269.593	198.083	180.877	268.647	gi|604336467|gb|EYU40229.1| hypothetical protein MIMGU_mgv1a008949mg [Mimulus guttatus]
Pg_Root100233_c0_seq4	544.687	1610.04	761.787	649.707	gi|595868406|ref|XP_007212004.1| hypothetical protein PRUPE_ppa011141mg [Prunus persica] &gt;gnl|BL_ORD_ID|1366237 hypothetical protein PRUPE_ppa011141mg [Prunus persica] &gt;gnl|BL_ORD_ID|1366237 hypothetical protein PRUPE_ppa011141mg [Prunus persica] &gt;gnl|BL_ORD_ID|1366237 hypothetical protein PRUPE_ppa011141mg [Prunus persica] &gt;gnl|BL_ORD_ID|1366237 hypothetical protein PRUPE_ppa011141mg…
Pg_Root119733_c0_seq5	181.11	95.0467	136.797	136.677	gi|470126235|ref|XP_004299096.1| PREDICTED: coatomer subunit gamma-like [Fragaria vesca subsp. vesca]
Pg_Root120532_c1_seq11	32.01	12.22	5.63333	186.123	gi|255581115|ref|XP_002531372.1| dtdp-glucose 4-6-dehydratase, putative [Ricinus communis] &gt;gnl|BL_ORD_ID|1546493 dtdp-glucose 4-6-dehydratase, putative [Ricinus communis]
Pg_Root109901_c0_seq9	482.563	232.223	302.133	258.177	gi|470123145|ref|XP_004297596.1| PREDICTED: 40S ribosomal protein S27-2-like [Fragaria vesca subsp. vesca]
Pg_Root88382_c0_seq1	517.19	371.113	366.793	174.77	gi|357114478|ref|XP_003559027.1| PREDICTED: uncharacterized protein LOC100840668 [Brachypodium distachyon] &gt;gnl|BL_ORD_ID|1380024 proline-rich protein [Brachypodium distachyon]
Pg_Root110591_c0_seq2	315.147	439.16	257.283	326.433	gi|567901728|ref|XP_006443352.1| hypothetical protein CICLE_v10021104mg [Citrus clementina] &gt;gnl|BL_ORD_ID|1018058 PREDICTED: YLP motif-containing protein 1-like [Citrus sinensis] &gt;gnl|BL_ORD_ID|1018058 PREDICTED: YLP motif-containing protein 1-like [Citrus sinensis] &gt;gnl|BL_ORD_ID|1018058 PREDICTED: YLP motif-containing protein 1-like [Citrus sinensis] &gt;gnl|BL_ORD_ID|1018058 hypothet…
Pg_Root115329_c1_seq6	166.557	81.4667	196.9	181.01	gi|593331886|ref|XP_007139369.1| hypothetical protein PHAVU_008G023700g [Phaseolus vulgaris] &gt;gnl|BL_ORD_ID|1450958 hypothetical protein PHAVU_008G023700g [Phaseolus vulgaris] &gt;gnl|BL_ORD_ID|1450958 hypothetical protein PHAVU_008G023700g [Phaseolus vulgaris] &gt;gnl|BL_ORD_ID|1450958 hypothetical protein PHAVU_008G023700g [Phaseolus vulgaris]
Pg_Root110616_c0_seq8	179.773	154.937	168.82	97.71	gi|470106572|ref|XP_004289640.1| PREDICTED: ocs element-binding factor 1-like [Fragaria vesca subsp. vesca]
Pg_Root127329_c0_seq3	173.103	96.3833	113.353	147.41	gi|255550970|ref|XP_002516533.1| serine-threonine protein kinase, plant-type, putative [Ricinus communis] &gt;gnl|BL_ORD_ID|1561292 serine-threonine protein kinase, plant-type, putative [Ricinus communis]
Pg_Root79829_c0_seq1	294.257	351.267	311.34	331.433	gi|595837656|ref|XP_007207497.1| hypothetical protein PRUPE_ppa013583mg [Prunus persica] &gt;gnl|BL_ORD_ID|1361865 hypothetical protein PRUPE_ppa013583mg [Prunus persica]
Pg_Root121790_c0_seq2	670.153	789.677	782.563	573.567	gi|359477042|ref|XP_002263973.2| PREDICTED: RNA polymerase I-specific transcription initiation factor RRN3-like [Vitis vinifera]
Pg_Root114782_c1_seq1	706.837	711.803	711.16	637.453	gi|255555393|ref|XP_002518733.1| polyadenylate-binding protein, putative [Ricinus communis] &gt;gnl|BL_ORD_ID|1559080 polyadenylate-binding protein, putative [Ricinus communis]
Pg_Root123989_c0_seq1	109.563	123.343	93.7367	157.297	gi|470122981|ref|XP_004297515.1| PREDICTED: glutamate-1-semialdehyde 2,1-aminomutase, chloroplastic-like isoform 1 [Fragaria vesca subsp. vesca]
Pg_Root122577_c0_seq4	184.417	166.97	176.657	222.693	gi|568823915|ref|XP_006466353.1| PREDICTED: thimet oligopeptidase-like [Citrus sinensis]
Pg_Root123926_c0_seq37	244.823	314.867	293.823	238.673	gi|587945125|gb|EXC31549.1| hypothetical protein L484_006581 [Morus notabilis]
Pg_Root126375_c1_seq2	295.55	119.49	123.853	162.22	gi|224113019|ref|XP_002316363.1| hypothetical protein POPTR_0010s22880g [Populus trichocarpa] &gt;gnl|BL_ORD_ID|1526739 Vacuolar ATP synthase subunit G 2 family protein [Populus trichocarpa] &gt;gnl|BL_ORD_ID|1526739 hypothetical protein POPTR_0010s22880g [Populus trichocarpa] &gt;gnl|BL_ORD_ID|1526739 Vacuolar ATP synthase subunit G 2 family protein [Populus trichocarpa]
Pg_Root124469_c0_seq1	117.63	244.317	208.037	214.757	gi|359490274|ref|XP_002269873.2| PREDICTED: DEAD-box ATP-dependent RNA helicase 7-like [Vitis vinifera]
Pg_Root120305_c1_seq4	226.737	335.04	313.883	293.773	gi|75335895|sp|Q9M427.1|UBP1_NICPL RecName: Full=Oligouridylate-binding protein 1; Short=NpUBP1; AltName: Full=Polyuridylate-binding protein UBP1; Short=Poly(U)-binding protein UBP1 &gt;gnl|BL_ORD_ID|207521 oligouridylate binding protein [Nicotiana plumbaginifolia]
Pg_Root118271_c0_seq1	80.18	217.057	123.89	245.917	gi|98979407|gb|ABF60002.1| lipoxygenase 2 [Actinidia deliciosa]
Pg_Root114346_c0_seq16	83.3167	153.63	206.3	90.22	gi|567893982|ref|XP_006439479.1| hypothetical protein CICLE_v10019842mg [Citrus clementina] &gt;gnl|BL_ORD_ID|1014509 hypothetical protein CICLE_v10019842mg [Citrus clementina]
Pg_Root108257_c0_seq14	111.27	171.37	101.883	133.087	gi|558878819|gb|AHA93905.1| ethylene response factor 5 [Coffea arabica]
Pg_Root125168_c1_seq7	150.433	162.527	208.37	173.91	gi|571778073|gb|AHF46710.1| argonaute 1 [Hibiscus cannabinus]
Pg_Root105156_c0_seq18	629.667	720.023	512.92	387.983	gi|225434229|ref|XP_002275950.1| PREDICTED: uncharacterized protein LOC100259405 isoform 1 [Vitis vinifera]
Pg_Root112322_c0_seq1	170.68	135.367	116.087	173.177	gi|6705993|dbj|BAA89458.1| sucrose transporter protein [Daucus carota]
Pg_Root96173_c0_seq1	350.87	271.77	312.88	261.563	gi|590603482|ref|XP_007020021.1| Uncharacterized protein TCM_036395 [Theobroma cacao] &gt;gnl|BL_ORD_ID|866960 Uncharacterized protein TCM_036395 [Theobroma cacao]
Pg_Root110779_c0_seq2	117.16	168.777	138.747	148.767	gi|297736783|emb|CBI25984.3| unnamed protein product [Vitis vinifera]
Pg_Root83384_c0_seq2	997.953	1568.46	1485.07	1443.15	gi|255586456|ref|XP_002533872.1| copper transport protein atox1, putative [Ricinus communis] &gt;gnl|BL_ORD_ID|1544002 copper transport protein atox1, putative [Ricinus communis]
Pg_Root123709_c0_seq1	192.757	396.387	221.437	190.287	gi|629120592|gb|KCW85082.1| hypothetical protein EUGRSUZ_B01915 [Eucalyptus grandis]
Pg_Root102279_c0_seq2	278.25	183.743	210.903	261.037	gi|460389574|ref|XP_004240426.1| PREDICTED: 40S ribosomal protein S26-2-like [Solanum lycopersicum] &gt;gnl|BL_ORD_ID|1308728 PREDICTED: 40S ribosomal protein S26-3-like [Solanum tuberosum]
Pg_Root124362_c0_seq4	620.273	496.237	427.4	350.7	gi|357436153|ref|XP_003588352.1| NADH dehydrogenase subunit [Medicago truncatula] &gt;gnl|BL_ORD_ID|1548488 NADH dehydrogenase subunit [Medicago truncatula]
Pg_Root117792_c1_seq5	684.12	234.78	345.757	337.023	gi|6651272|gb|AAF22246.1| ascorbate peroxidase [Pimpinella brachycarpa]
Pg_Root27193_c0_seq1	181.303	224.66	191.71	184.88	gi|34595979|gb|AAQ76705.1| betaine aldehyde dehydrogenase [Panax ginseng]
Pg_Root120979_c0_seq2	149.433	408.663	339.453	257.31	gi|359496777|ref|XP_002265108.2| PREDICTED: uncharacterized protein LOC100252003 [Vitis vinifera]
Pg_Root100758_c0_seq1	351.813	349.38	434.42	525.687
Pg_Root126582_c0_seq12	191.463	95.5967	78.6233	136.687	gi|407907615|gb|AFU48610.1| thioredoxin peroxidase, partial [Nicotiana tabacum]
Pg_Root127281_c0_seq1	79.8133	247.03	146.2	190.987	gi|597500957|sp|H2DH21.1|C7A29_PANGI RecName: Full=Cytochrome P450 CYP72A219; AltName: Full=Cytochrome P450 CYP72A129 [Panax ginseng] &gt;gnl|BL_ORD_ID|2701246 cytochrome P450 CYP72A129 [Panax ginseng]
Pg_Root106032_c2_seq1	112.34	196.103	64.6233	42.02	gi|460385405|ref|XP_004238394.1| PREDICTED: hippocampus abundant transcript 1 protein-like [Solanum lycopersicum]
Pg_Root116029_c0_seq6	285.757	206.37	162.423	139.573	gi|629101401|gb|KCW66870.1| hypothetical protein EUGRSUZ_F00627 [Eucalyptus grandis]
Pg_Root109811_c0_seq2	269.08	32.08	55.7933	170.607	gi|14548096|sp|Q9LW96.1|INO1_TOBAC RecName: Full=Inositol-3-phosphate synthase; Short=MIP synthase; AltName: Full=Myo-inositol 1-phosphate synthase; Short=IPS; Short=MI-1-P synthase &gt;gnl|BL_ORD_ID|1760657 myo-inositol 1-phosphate synthase [Nicotiana tabacum]
Pg_Root113028_c0_seq1	174.243	178.737	155.337	139.58	gi|296085461|emb|CBI29193.3| unnamed protein product [Vitis vinifera]
Pg_Root126078_c9_seq2	317.863	254.163	215.707	269.867	gi|313183993|ref|YP_004021150.1| photosystem I P700 apoprotein A1 [Castanea mollissima] &gt;gnl|BL_ORD_ID|2761804 photosystem I P700 apoprotein A1 [Quercus rubra] &gt;gnl|BL_ORD_ID|2761804 photosystem I P700 apoprotein A1 (chloroplast) [Castanopsis echinocarpa] &gt;gnl|BL_ORD_ID|2761804 photosystem I P700 apoprotein A1 (chloroplast) [Quercus nigra] &gt;gnl|BL_ORD_ID|2761804 photosystem I P700 apo…
Pg_Root120252_c0_seq5	166.937	110.11	126.643	97.3	gi|565384410|ref|XP_006358156.1| PREDICTED: probable inactive receptor kinase At5g58300-like isoform X1 [Solanum tuberosum] &gt;gnl|BL_ORD_ID|1922920 PREDICTED: probable inactive receptor kinase At5g58300-like isoform X2 [Solanum tuberosum]
Pg_Root105897_c0_seq1	434.563	365.533	355.67	365.993	gi|593700211|ref|XP_007150544.1| hypothetical protein PHAVU_005G161300g [Phaseolus vulgaris] &gt;gnl|BL_ORD_ID|1461283 hypothetical protein PHAVU_005G161300g [Phaseolus vulgaris]
Pg_Root81978_c0_seq1	185.407	275.553	198.937	119.863	gi|225424977|ref|XP_002266182.1| PREDICTED: uncharacterized protein At5g01610 isoform 1 [Vitis vinifera]
Pg_Root117409_c0_seq1	148.063	162.113	171.533	136.297	gi|460393628|ref|XP_004242411.1| PREDICTED: putative G3BP-like protein-like [Solanum lycopersicum]
Pg_Root123907_c1_seq7	267.233	305.323	407.273	369.763	gi|590713048|ref|XP_007049532.1| FRIGIDA-like protein isoform 1 [Theobroma cacao] &gt;gnl|BL_ORD_ID|845317 FRIGIDA-like protein isoform 1 [Theobroma cacao] &gt;gnl|BL_ORD_ID|845317 FRIGIDA-like protein isoform 1 [Theobroma cacao] &gt;gnl|BL_ORD_ID|845317 FRIGIDA-like protein isoform 1 [Theobroma cacao]
Pg_Root116907_c0_seq8	137.753	232.297	226.16	108.773	gi|470138706|ref|XP_004305096.1| PREDICTED: uncharacterized protein LOC101303146 [Fragaria vesca subsp. vesca]
Pg_Root115401_c0_seq1	283.757	143.99	214.217	186.78	gi|73759787|dbj|BAE20168.1| ribosomal protein S4 [Panax ginseng]
Pg_Root95804_c0_seq1	86.1933	11	384.937	16.77	gi|378747452|gb|AFC36356.1| 2-oxoglutarate-dependent dioxygenase [Salvia miltiorrhiza]
Pg_Root126438_c0_seq9	231.027	767.463	978.64	436.51	gi|225430120|ref|XP_002284652.1| PREDICTED: RING finger and CHY zinc finger domain-containing protein 1 [Vitis vinifera] &gt;gnl|BL_ORD_ID|1969361 hypothetical protein VITISV_029477 [Vitis vinifera]
Pg_Root120985_c2_seq5	405.84	697.007	551.92	422.35	gi|596009469|ref|XP_007218529.1| hypothetical protein PRUPE_ppa012628mg [Prunus persica] &gt;gnl|BL_ORD_ID|1372549 hypothetical protein PRUPE_ppa012628mg [Prunus persica]
Pg_Root95709_c0_seq1	209.273	4.08667	39.19	35.89	gi|565374436|ref|XP_006353769.1| PREDICTED: uncharacterized protein LOC102587182 [Solanum tuberosum]
Pg_Root123753_c3_seq3	64.4667	186.88	127.753	98.7167	gi|112383510|gb|ABI17892.1| sucrose phosphatase [Coffea canephora]
Pg_Root124798_c0_seq1	226.32	239.69	242.95	166.683	gi|224136368|ref|XP_002322312.1| 110 kDa 4SNc-Tudor domain family protein [Populus trichocarpa] &gt;gnl|BL_ORD_ID|1528118 110 kDa 4SNc-Tudor domain family protein [Populus trichocarpa]
Pg_Root112337_c1_seq5	285.203	189.127	204.55	234.077	gi|629090157|gb|KCW56410.1| hypothetical protein EUGRSUZ_I02137 [Eucalyptus grandis]
Pg_Root122527_c0_seq3	282.537	346.603	414.053	324.573	gi|225441573|ref|XP_002281426.1| PREDICTED: eukaryotic translation initiation factor 3 subunit C-like [Vitis vinifera]
Pg_Root96294_c0_seq1	181.43	68.1667	67.83	15.9867	gi|590708240|ref|XP_007048221.1| Mtn21-like protein isoform 1 [Theobroma cacao] &gt;gnl|BL_ORD_ID|844100 Mtn21-like protein isoform 1 [Theobroma cacao]
Pg_Root122350_c0_seq1	370.77	18.8967	44.2833	61.7033	gi|590685904|ref|XP_007042226.1| Uncharacterized protein isoform 3 [Theobroma cacao] &gt;gnl|BL_ORD_ID|849308 Uncharacterized protein isoform 3 [Theobroma cacao]
Pg_Root118895_c0_seq4	225.913	3644.21	934.79	849.793	gi|443501898|gb|AGC94756.1| vacuolar processing enzyme [Malus sieversii]
Pg_Root109901_c0_seq13	232.887	110.367	175.587	138.433	gi|470123145|ref|XP_004297596.1| PREDICTED: 40S ribosomal protein S27-2-like [Fragaria vesca subsp. vesca]
Pg_Root121625_c1_seq1	321.503	74.1867	134.813	75.6633	gi|225444663|ref|XP_002277157.1| PREDICTED: protein TIFY 10A [Vitis vinifera]
Pg_Root87797_c0_seq2	1993.34	2437.85	4833.1	1390.18	gi|262215902|gb|ACY36943.1| pathogensis-related protein 10 [Panax ginseng]
Pg_Root87391_c1_seq1	417.27	445.637	361.073	292.463	gi|89475536|gb|ABD73300.1| ribosomal protein L31 [Panax ginseng]
Pg_Root114124_c0_seq1	241.383	234.74	177.297	165.52	gi|224116936|ref|XP_002317431.1| pyruvate decarboxylase family protein [Populus trichocarpa] &gt;gnl|BL_ORD_ID|1525087 pyruvate decarboxylase family protein [Populus trichocarpa]
Pg_Root103988_c0_seq1	219.113	229.967	272.243	292.463	gi|225430017|ref|XP_002284157.1| PREDICTED: uncharacterized protein LOC100250699 [Vitis vinifera]
Pg_Root88257_c0_seq1	227.397	203.623	106.873	96.2433	gi|565376299|ref|XP_006354644.1| PREDICTED: uncharacterized protein LOC102588165 [Solanum tuberosum]
Pg_Root104770_c0_seq1	150.857	164.95	185.097	182.773	gi|449437468|ref|XP_004136514.1| PREDICTED: uncharacterized protein LOC101207710 [Cucumis sativus] &gt;gnl|BL_ORD_ID|722743 PREDICTED: uncharacterized LOC101207710 [Cucumis sativus]
Pg_Root88411_c0_seq1	108.65	118.803	193.603	125.23	gi|225432798|ref|XP_002283471.1| PREDICTED: auxin-induced protein PCNT115 [Vitis vinifera] &gt;gnl|BL_ORD_ID|1735723 unnamed protein product [Vitis vinifera]
Pg_Root109835_c0_seq4	758.287	64.9433	60.3967	1063.2	gi|616997550|gb|AHX74092.1| chitodextrinase [Eucommia ulmoides]
Pg_Root100323_c0_seq2	324.933	209.867	214.873	139.643	gi|566176981|ref|XP_006381848.1| small nuclear ribonucleoprotein E [Populus trichocarpa] &gt;gnl|BL_ORD_ID|345833 unknown [Populus trichocarpa] &gt;gnl|BL_ORD_ID|345833 small nuclear ribonucleoprotein E [Populus trichocarpa]
Pg_Root108217_c0_seq1	202.71	378.143	294.473	249.367	gi|566147847|ref|XP_006368707.1| hypothetical protein POPTR_0001s07980g [Populus trichocarpa] &gt;gnl|BL_ORD_ID|348968 unknown [Populus trichocarpa] &gt;gnl|BL_ORD_ID|348968 hypothetical protein POPTR_0001s07980g [Populus trichocarpa]
Pg_Root124151_c1_seq3	110.127	100.527	73.01	283.83	gi|225435299|ref|XP_002282306.1| PREDICTED: uncharacterized protein LOC100267366 [Vitis vinifera]
Pg_Root116206_c0_seq9	157.403	229.25	235.33	163.81	gi|225430151|ref|XP_002284747.1| PREDICTED: 26S protease regulatory subunit 8 homolog A [Vitis vinifera] &gt;gnl|BL_ORD_ID|102457 unnamed protein product [Vitis vinifera]
Pg_Root121600_c1_seq5	189.22	115.803	143.113	128.44	gi|460374784|ref|XP_004233189.1| PREDICTED: UDP-arabinose 4-epimerase 1-like isoform 1 [Solanum lycopersicum]
Pg_Root125208_c2_seq2	137.69	172.817	143.157	152.34	gi|595859137|ref|XP_007210892.1| hypothetical protein PRUPE_ppa001886mg [Prunus persica] &gt;gnl|BL_ORD_ID|1365160 hypothetical protein PRUPE_ppa001886mg [Prunus persica]
Pg_Root127829_c0_seq2	160.687	78.32	176.273	95.4867	gi|565374297|ref|XP_006353700.1| PREDICTED: isoflavone reductase homolog [Solanum tuberosum]
Pg_Root40069_c0_seq1	89.5433	179.873	94.1067	97.29	gi|86558916|gb|ABD03941.1| urate oxidase [Nicotiana tabacum]
Pg_Root106677_c0_seq1	222.703	155.987	129.747	123.673	gi|460378651|ref|XP_004235082.1| PREDICTED: uncharacterized protein LOC101268745 [Solanum lycopersicum]
Pg_Root123769_c0_seq17	1109.21	1919.77	519.55	866.81	gi|255547718|ref|XP_002514916.1| conserved hypothetical protein [Ricinus communis] &gt;gnl|BL_ORD_ID|1562877 conserved hypothetical protein [Ricinus communis]
Pg_Root108257_c0_seq7	202.95	199.753	162.16	192.243	gi|30961941|gb|AAP40022.1| callus-expressing factor [Nicotiana tabacum]
Pg_Root120381_c0_seq2	193.213	33.0933	133.287	55.3767	gi|225446491|ref|XP_002278211.1| PREDICTED: 8-hydroxyquercetin 8-O-methyltransferase [Vitis vinifera]
Pg_Root108450_c0_seq1	275.693	129.973	188.28	212.413	gi|255538432|ref|XP_002510281.1| Protein Z, putative [Ricinus communis] &gt;gnl|BL_ORD_ID|1567853 Protein Z, putative [Ricinus communis]
Pg_Root121759_c0_seq1	65.5533	315.367	159.563	228.157	gi|514054498|gb|AGO32051.1| GDP-L-galactose phosphorylase [Actinidia rufa]
Pg_Root99651_c0_seq1	137.627	175.957	94.1367	81.97	gi|566204741|ref|XP_002320551.2| hypothetical protein POPTR_0014s17220g [Populus trichocarpa] &gt;gnl|BL_ORD_ID|2291926 hypothetical protein POPTR_0014s17220g [Populus trichocarpa]
Pg_Root120165_c0_seq1	132.447	193.01	127.36	118.303	gi|225463801|ref|XP_002270400.1| PREDICTED: pyruvate kinase, cytosolic isozyme isoform 1 [Vitis vinifera]
Pg_Root84699_c0_seq1	152.143	187.897	158.317	161.25	gi|604305503|gb|EYU24647.1| hypothetical protein MIMGU_mgv1a015749mg [Mimulus guttatus]
Pg_Root118627_c0_seq4	166.583	172.73	199.057	130.45	gi|46370704|gb|AAS90127.1| NADPH cytochrome P450 reductase [Ammi majus]
Pg_Root127675_c2_seq6	1127.35	1328.52	1303.37	1000.07	gi|357435985|ref|XP_003588268.1| NADH-ubiquinone oxidoreductase chain [Medicago truncatula] &gt;gnl|BL_ORD_ID|1548408 NADH-ubiquinone oxidoreductase chain [Medicago truncatula]
Pg_Root112841_c0_seq9	375.117	457.053	480.847	284.223	gi|565358731|ref|XP_006346179.1| PREDICTED: syntaxin-51-like isoform X2 [Solanum tuberosum]
Pg_Root123796_c0_seq4	3592.2	1280.81	1718.13	1868.8	gi|8778823|gb|AAF79822.1|AC026875_2 T6D22.2 [Arabidopsis thaliana]
Pg_Root110474_c0_seq1	113.54	157.047	169.423	137.58	gi|565392322|ref|XP_006361853.1| PREDICTED: serine--tRNA ligase-like [Solanum tuberosum]
Pg_Root84906_c0_seq2	198.747	92.8667	115.657	82.95	gi|629105774|gb|KCW71243.1| hypothetical protein EUGRSUZ_F04339 [Eucalyptus grandis]
Pg_Root122469_c2_seq1	88.7233	752.577	1289.26	470.863	gi|449454067|ref|XP_004144777.1| PREDICTED: uncharacterized protein LOC101210613 [Cucumis sativus]
Pg_Root126008_c0_seq2	88.9467	223.477	261.453	191.27	gi|359474015|ref|XP_002269627.2| PREDICTED: RNA-binding protein NOB1-like [Vitis vinifera]
Pg_Root111379_c0_seq1	780.023	370.957	367.463	360.183	gi|460402100|ref|XP_004246552.1| PREDICTED: fructose-bisphosphate aldolase cytoplasmic isozyme-like isoform 1 [Solanum lycopersicum]
Pg_Root121091_c2_seq3	26.01	489.547	97.7067	61.2933	gi|568829869|ref|XP_006469238.1| PREDICTED: probable peroxygenase 4-like isoform X2 [Citrus sinensis]
Pg_Root116833_c0_seq3	134.037	179.897	121.76	172.117	gi|596263108|ref|XP_007224947.1| hypothetical protein PRUPE_ppa021461mg [Prunus persica] &gt;gnl|BL_ORD_ID|1378728 hypothetical protein PRUPE_ppa021461mg [Prunus persica]
Pg_Root106517_c0_seq3	345.36	468.047	419.837	231.53	gi|729668|sp|P40267.1|H1_SOLPN RecName: Full=Histone H1 &gt;gnl|BL_ORD_ID|1745536 histone H1 [Solanum pennellii]
Pg_Root122065_c0_seq3	136.663	229.777	178.367	96.5533	gi|590706919|ref|XP_007047858.1| Alanine--glyoxylate aminotransferase 2 isoform 1 [Theobroma cacao] &gt;gnl|BL_ORD_ID|843773 Pyrimidine 4 isoform 1 [Theobroma cacao] &gt;gnl|BL_ORD_ID|843773 Alanine--glyoxylate aminotransferase 2 isoform 1 [Theobroma cacao] &gt;gnl|BL_ORD_ID|843773 Pyrimidine 4 isoform 1 [Theobroma cacao]
Pg_Root124239_c1_seq4	157.403	109.51	94.4733	170.44	gi|604342904|gb|EYU41928.1| hypothetical protein MIMGU_mgv1a003147mg [Mimulus guttatus]
Pg_Root122469_c2_seq4	36.32	29.6667	192.403	43.9233	gi|130834|sp|P27538.1|PR2_PETCR RecName: Full=Pathogenesis-related protein 2 &gt;gnl|BL_ORD_ID|1470469 pathogenesis-related protein 2 [Petroselinum crispum] &gt;gnl|BL_ORD_ID|1470469 pathogenesis-related protein 2 [Petroselinum crispum]
Pg_Root125201_c1_seq3	388.683	299.96	231.797	289.23	gi|137460|sp|P09469.1|VATA_DAUCA RecName: Full=V-type proton ATPase catalytic subunit A; Short=V-ATPase subunit A; AltName: Full=V-ATPase 69 kDa subunit; AltName: Full=Vacuolar proton pump subunit alpha &gt;gnl|BL_ORD_ID|1735091 70kD vacuolar H+-ATPase [Daucus carota]
Pg_Root88228_c0_seq1	537.917	325.78	415.373	488.363	gi|224132224|ref|XP_002321286.1| hypothetical protein POPTR_0014s18940g [Populus trichocarpa] &gt;gnl|BL_ORD_ID|345197 ribosomal protein L32 [Populus trichocarpa] &gt;gnl|BL_ORD_ID|345197 unknown [Populus trichocarpa] &gt;gnl|BL_ORD_ID|345197 unknown [Populus trichocarpa] &gt;gnl|BL_ORD_ID|345197 hypothetical protein POPTR_0014s18940g [Populus trichocarpa] &gt;gnl|BL_ORD_ID|345197 ribosomal prote…
Pg_Root124273_c1_seq2	80.0867	171.927	102.913	127.717	gi|460375814|ref|XP_004233699.1| PREDICTED: aldehyde dehydrogenase family 2 member B4, mitochondrial-like [Solanum lycopersicum]
Pg_Root105094_c0_seq3	720.913	243.6	459.2	349.587	gi|587932071|gb|EXC19143.1| 60S ribosomal protein L36-2 [Morus notabilis]
Pg_Root122719_c0_seq1	338.497	257.637	281.217	255.367	gi|356550468|ref|XP_003543609.1| PREDICTED: charged multivesicular body protein 1-like isoform 2 [Glycine max] &gt;gnl|BL_ORD_ID|1658560 PREDICTED: charged multivesicular body protein 1-like [Glycine max]
Pg_Root118958_c0_seq6	67.95	228.367	118.79	177.417	gi|565373954|ref|XP_006353531.1| PREDICTED: beta-galactosidase-like [Solanum tuberosum]
Pg_Root118592_c0_seq4	97.55	109.037	116.057	209.863	gi|565372717|ref|XP_006352935.1| PREDICTED: protein TOPLESS-like isoform X1 [Solanum tuberosum]
Pg_Root127583_c1_seq1	231.33	46.3567	55.8467	95.4067	gi|225432752|ref|XP_002283122.1| PREDICTED: uncharacterized protein LOC100254535 isoform 2 [Vitis vinifera]
Pg_Root122065_c0_seq9	533.863	739.813	542.85	293.35	gi|297741835|emb|CBI33148.3| unnamed protein product [Vitis vinifera]
Pg_Root121731_c0_seq4	116.753	179.16	163.213	156.13	gi|225445585|ref|XP_002285365.1| PREDICTED: GTPase-activating protein gyp7-like [Vitis vinifera]
Pg_Root105800_c0_seq1	355.043	300.467	217.253	214.11	gi|1401037|dbj|BAA07911.1| alcohol dehydrogenases homologous [Lactuca sativa]
Pg_Root116830_c1_seq8	155.387	107.563	170.303	117.83	gi|255562508|ref|XP_002522260.1| preprotein translocase secy subunit, putative [Ricinus communis] &gt;gnl|BL_ORD_ID|1555549 preprotein translocase secy subunit, putative [Ricinus communis]
Pg_Root92503_c0_seq1	20.9	120.713	72.1133	160.257	gi|225428628|ref|XP_002281361.1| PREDICTED: cytochrome P450 82C4 [Vitis vinifera]
Pg_Root106359_c0_seq11	272.8	30.9367	57.58	148.12	gi|255538950|ref|XP_002510540.1| tubulin beta chain, putative [Ricinus communis] &gt;gnl|BL_ORD_ID|1568110 tubulin beta chain, putative [Ricinus communis]
Pg_Root100190_c0_seq1	462.993	788.77	728.253	444.52	gi|590578791|ref|XP_007013606.1| 2-oxoglutarate (2OG) and Fe(II)-dependent oxygenase superfamily protein [Theobroma cacao] &gt;gnl|BL_ORD_ID|889874 2-oxoglutarate (2OG) and Fe(II)-dependent oxygenase superfamily protein [Theobroma cacao]
Pg_Root124817_c1_seq9	182.03	160.517	181.48	184.77	gi|359475799|ref|XP_002285000.2| PREDICTED: uncharacterized protein LOC100264514 [Vitis vinifera]
Pg_Root111993_c0_seq14	140.227	428.18	284.217	277.963	gi|147794689|emb|CAN69150.1| hypothetical protein VITISV_003949 [Vitis vinifera]
Pg_Root120373_c0_seq2	572.11	255.517	392.257	317.32	gi|586713363|ref|XP_006847231.1| hypothetical protein AMTR_s00017p00257730 [Amborella trichopoda] &gt;gnl|BL_ORD_ID|2159803 hypothetical protein AMTR_s00017p00257730 [Amborella trichopoda]
Pg_Root122883_c1_seq1	202.923	160.713	113.013	127.04	gi|604333627|gb|EYU37978.1| hypothetical protein MIMGU_mgv1a002825mg [Mimulus guttatus]
Pg_Root123849_c0_seq1	543.007	693.13	198.43	232.177	gi|112253844|ref|YP_717100.1| NADH dehydrogenase subunit 7 [Brassica napus] &gt;gnl|BL_ORD_ID|1707293 NADH dehydrogenase subunit 7 [Brassica napus]
Pg_Root95955_c0_seq2	643.353	1652.88	1011.81	1704.26	gi|94962319|gb|ABF48475.1| dehydrin 2 [Panax ginseng]
Pg_Root113339_c1_seq17	190.337	80.5267	125.98	124.703	gi|565402362|ref|XP_006366650.1| PREDICTED: putative 24 kDa seed maturation protein-like protein [Solanum tuberosum]
Pg_Root93430_c0_seq5	181.95	139.9	153.663	128.65	gi|224092348|ref|XP_002309570.1| hypothetical protein POPTR_0006s25990g [Populus trichocarpa] &gt;gnl|BL_ORD_ID|346177 unknown [Populus trichocarpa] &gt;gnl|BL_ORD_ID|346177 hypothetical protein POPTR_0006s25990g [Populus trichocarpa]
Pg_Root104532_c0_seq1	321.393	234.853	145.637	157.17	gi|568214399|ref|NP_001274962.1| epoxide hydrolase [Solanum tuberosum] &gt;gnl|BL_ORD_ID|1979974 epoxide hydrolase [Solanum tuberosum]
Pg_Root112739_c1_seq2	166.423	248.033	266.553	251.567	gi|359484523|ref|XP_002283341.2| PREDICTED: protein-tyrosine phosphatase mitochondrial 1-like isoform 1 [Vitis vinifera] &gt;gnl|BL_ORD_ID|103344 unnamed protein product [Vitis vinifera]
Pg_Root121864_c0_seq1	45.68	199.637	193.56	76.6867
Pg_Root119997_c0_seq14	125.27	190.237	179.137	158.487	gi|225424343|ref|XP_002284860.1| PREDICTED: protein TIFY 6B isoform 2 [Vitis vinifera]
Pg_Root104689_c0_seq1	280.45	37.9	82.1233	180.297	gi|298370745|gb|ADI80347.1| 3-hydroxy-3-methylglutaryl coenzyme A synthase [Panax ginseng]
Pg_Root114504_c1_seq10	223.663	1137.51	456.05	730.013	gi|50355623|dbj|BAD29960.1| cysteine protease [Daucus carota]
Pg_Root107569_c1_seq2	174.68	167.797	131.173	183.847	gi|470115767|ref|XP_004294063.1| PREDICTED: ubiquitin-NEDD8-like protein RUB2-like [Fragaria vesca subsp. vesca]
Pg_Root95820_c0_seq1	219.247	132.107	159.56	116.883	gi|359483254|ref|XP_003632932.1| PREDICTED: 60S ribosomal protein L7-4-like [Vitis vinifera] &gt;gnl|BL_ORD_ID|2326171 unnamed protein product [Vitis vinifera]
Pg_Root116898_c4_seq5	49.9867	201.35	50.1167	76.54	gi|460373824|ref|XP_004232713.1| PREDICTED: uncharacterized protein LOC101253959 [Solanum lycopersicum]
Pg_Root110956_c0_seq1	185.6	234.107	165.253	143.453	gi|460384668|ref|XP_004238032.1| PREDICTED: uncharacterized protein LOC101265728 [Solanum lycopersicum]
Pg_Root103009_c0_seq1	141.093	241.8	76.6633	141.76	gi|604317922|gb|EYU29674.1| hypothetical protein MIMGU_mgv1a011886mg [Mimulus guttatus]
Pg_Root127088_c0_seq7	122.553	85.8	125.72	155.157	gi|460381904|ref|XP_004236681.1| PREDICTED: putative phagocytic receptor 1b-like [Solanum lycopersicum]
Pg_Root123101_c4_seq21	199.56	179.74	158.3	133.913	gi|327493155|gb|AEA86284.1| 14-3-3 protein [Solanum nigrum]
Pg_Root113769_c3_seq3	861.947	785.663	578.513	547.2	gi|257786547|gb|ACV66985.1| plasma membrane aquaporin 1 [Hevea brasiliensis]
Pg_Root122856_c1_seq19	107.843	131.83	125.24	156.797	gi|255568388|ref|XP_002525168.1| conserved hypothetical protein [Ricinus communis] &gt;gnl|BL_ORD_ID|1552579 conserved hypothetical protein [Ricinus communis]
Pg_Root128080_c0_seq1	235.777	650.907	516.803	265.347	gi|590631528|ref|XP_007027589.1| Cytochrome P450 76A2 [Theobroma cacao] &gt;gnl|BL_ORD_ID|858508 Cytochrome P450 76A2 [Theobroma cacao]
Pg_Root102571_c0_seq1	1725.73	1231.24	1656.55	2156	gi|296084316|emb|CBI24704.3| unnamed protein product [Vitis vinifera]
Pg_Root111804_c0_seq4	257.047	200.573	179.67	196.757	gi|255560832|ref|XP_002521429.1| conserved hypothetical protein [Ricinus communis] &gt;gnl|BL_ORD_ID|1556349 conserved hypothetical protein [Ricinus communis]
Pg_Root123419_c1_seq1	389.75	224.967	317.83	278.86	gi|566193834|ref|XP_006377362.1| hypothetical protein POPTR_0011s05250g [Populus trichocarpa] &gt;gnl|BL_ORD_ID|2294591 hypothetical protein POPTR_0011s05250g [Populus trichocarpa]
Pg_Root103338_c0_seq1	337.77	218.727	297.68	289.163	gi|225438529|ref|XP_002279389.1| PREDICTED: probable ATP synthase 24 kDa subunit, mitochondrial [Vitis vinifera] &gt;gnl|BL_ORD_ID|104029 unnamed protein product [Vitis vinifera]
Pg_Root118766_c0_seq19	90.6567	170.023	169.033	116.02	gi|359493891|ref|XP_003634688.1| PREDICTED: probable ADP-ribosylation factor GTPase-activating protein AGD5-like isoform 2 [Vitis vinifera] &gt;gnl|BL_ORD_ID|102017 unnamed protein product [Vitis vinifera]
Pg_Root124673_c1_seq3	171.07	92.17	131.987	102.52	gi|297737988|emb|CBI27189.3| unnamed protein product [Vitis vinifera]
Pg_Root104770_c1_seq1	179.703	231.397	241.03	157.077	gi|571492360|ref|XP_006592204.1| PREDICTED: THO complex subunit 4-like isoform X1 [Glycine max] &gt;gnl|BL_ORD_ID|1656561 PREDICTED: THO complex subunit 4-like isoform X2 [Glycine max]
Pg_Root95969_c0_seq1	89.2733	256.813	168.98	111.56	gi|296085555|emb|CBI29287.3| unnamed protein product [Vitis vinifera]
Pg_Root122286_c0_seq15	137.22	163.573	179.41	142.56	gi|359495840|ref|XP_002270894.2| PREDICTED: ER lumen protein retaining receptor [Vitis vinifera]
Pg_Root123228_c1_seq11	171.717	104.227	171.167	128.83	gi|604299834|gb|EYU19677.1| hypothetical protein MIMGU_mgv1a016108mg [Mimulus guttatus]
Pg_Root121250_c0_seq1	186.017	127.277	171.54	160.963	gi|460400121|ref|XP_004245584.1| PREDICTED: beta-adaptin-like protein C-like [Solanum lycopersicum]
Pg_Root102983_c0_seq1	319.613	146.863	166.453	115.57
Pg_Root118524_c0_seq1	328.663	596.107	499.09	346.27	gi|261399222|dbj|BAI44821.1| ethylene insensitive 3-like [Daucus carota]
Pg_Root127814_c0_seq1	178.717	228.573	316.907	344.677	gi|359480807|ref|XP_002277575.2| PREDICTED: uncharacterized protein LOC100266406 [Vitis vinifera]
Pg_Root118840_c0_seq1	321.01	148.533	141.003	173.313	gi|255564355|ref|XP_002523174.1| tubulin beta chain, putative [Ricinus communis] &gt;gnl|BL_ORD_ID|1554640 tubulin beta chain, putative [Ricinus communis]
Pg_Root126582_c0_seq6	176.01	171.31	181.617	140.123	gi|359481218|ref|XP_002267833.2| PREDICTED: vacuolar-sorting receptor 1-like [Vitis vinifera] &gt;gnl|BL_ORD_ID|106678 unnamed protein product [Vitis vinifera]
Pg_Root111147_c0_seq11	99.7133	175.033	131.603	136.497	gi|590637857|ref|XP_007029235.1| SufE/NifU family protein isoform 2 [Theobroma cacao] &gt;gnl|BL_ORD_ID|860039 SufE/NifU family protein isoform 2 [Theobroma cacao]
Pg_Root128075_c0_seq1	1485.88	60.61	276.683	24.7167	gi|75157676|sp|Q8LSC3.1|GASL_CICIN RecName: Full=Germacrene A synthase long form; Short=CiGASlo &gt;gnl|BL_ORD_ID|143741 germacrene A synthase long form [Cichorium intybus]
Pg_Root125520_c0_seq2	39.6633	184.447	122.683	94.23	gi|590569586|ref|XP_007011110.1| Transcription elongation factor (TFIIS) family protein, putative isoform 2, partial [Theobroma cacao] &gt;gnl|BL_ORD_ID|869425 Transcription elongation factor (TFIIS) family protein, putative isoform 2, partial [Theobroma cacao]
Pg_Root127786_c1_seq19	122.513	172.7	182.677	152.713	gi|470124901|ref|XP_004298447.1| PREDICTED: ethylene-responsive transcription factor WRI1-like [Fragaria vesca subsp. vesca]
Pg_Root119483_c0_seq40	142.883	189.927	170.02	196.107	gi|587905849|gb|EXB93967.1| hypothetical protein L484_015513 [Morus notabilis]
Pg_Root109835_c0_seq1	222.06	55.0567	147.833	102.55	gi|616997550|gb|AHX74092.1| chitodextrinase [Eucommia ulmoides]
Pg_Root116185_c0_seq1	170.363	157.323	123.053	123.527	gi|604326916|gb|EYU32910.1| hypothetical protein MIMGU_mgv1a009555mg [Mimulus guttatus]
Pg_Root126071_c0_seq2	848.527	601.647	820.33	885.96	gi|566176113|ref|XP_006381487.1| hypothetical protein POPTR_0006s13310g [Populus trichocarpa] &gt;gnl|BL_ORD_ID|348872 unknown [Populus trichocarpa] &gt;gnl|BL_ORD_ID|348872 hypothetical protein POPTR_0006s13310g [Populus trichocarpa]
Pg_Root120055_c2_seq11	2176.18	1138.51	1158.2	1071.02	gi|590708352|ref|XP_007048253.1| Actin 7 isoform 1 [Theobroma cacao] &gt;gnl|BL_ORD_ID|844130 DEAD/DEAH box RNA helicase family protein isoform 1 [Theobroma cacao] &gt;gnl|BL_ORD_ID|844130 Actin 7 isoform 1 [Theobroma cacao] &gt;gnl|BL_ORD_ID|844130 DEAD/DEAH box RNA helicase family protein isoform 1 [Theobroma cacao]
Pg_Root127139_c0_seq1	157.967	169.91	167.853	148.523	gi|629118152|gb|KCW82827.1| hypothetical protein EUGRSUZ_C04195 [Eucalyptus grandis]
Pg_Root125382_c1_seq5	45.9567	42.36	46.9867	191.553	gi|10720233|sp|Q9SDT1.1|POR_DAUCA RecName: Full=Protochlorophyllide reductase, chloroplastic; Short=PCR; AltName: Full=NADPH-protochlorophyllide oxidoreductase; Short=POR; Flags: Precursor &gt;gnl|BL_ORD_ID|1653913 NADPH:protochlorophyllide oxidoreductase [Daucus carota]
Pg_Root118059_c0_seq1	2418.9	2660.87	2262.88	1984.29	gi|112253858|ref|YP_717114.1| NADH dehydrogenase subunit 9 [Brassica napus] &gt;gnl|BL_ORD_ID|1707202 NADH dehydrogenase subunit 9 [Brassica napus] &gt;gnl|BL_ORD_ID|1707202 NADH dehydrogenase subunit 9 [Brassica oleracea var. botrytis]
Pg_Root125779_c0_seq36	176.737	235.813	237.447	178.333	gi|469469382|gb|AGH32872.1| auxin response factor 28 [Camellia sinensis]
Pg_Root104532_c0_seq2	128.76	437.103	305.243	262.22	gi|568214399|ref|NP_001274962.1| epoxide hydrolase [Solanum tuberosum] &gt;gnl|BL_ORD_ID|1979974 epoxide hydrolase [Solanum tuberosum]
Pg_Root118594_c0_seq1	120.023	626.94	189.167	133.857	gi|157313302|gb|ABV32544.1| alpha-L-arabinofuranosidase protein [Prunus persica]
Pg_Root122693_c0_seq3	386.433	235.39	269.72	232.483	gi|359492922|ref|XP_002285705.2| PREDICTED: LOW QUALITY PROTEIN: transcription factor bHLH145-like [Vitis vinifera]
Pg_Root88238_c0_seq1	563.547	323.573	449.09	564.427	gi|587965983|gb|EXC51104.1| 40S ribosomal protein S16 [Morus notabilis]
Pg_Root127998_c2_seq1	168.563	149.48	190.04	226.83	gi|225432366|ref|XP_002275787.1| PREDICTED: putative chromatin-remodeling complex ATPase chain isoform 1 [Vitis vinifera] &gt;gnl|BL_ORD_ID|1735637 unnamed protein product [Vitis vinifera]
Pg_Root126783_c2_seq6	408.88	119.92	94.68	118.45	gi|225269|prf||1211235DE NADH dehydrogenase 2-like ORF 260
Pg_Root123440_c0_seq2	712.003	435.73	1130.92	245.943	gi|2501792|gb|AAB80697.1| fungal elicitor-induced protein [Petroselinum crispum]
Pg_Root107851_c0_seq6	273.143	133.643	173.037	135.05	gi|571494478|ref|XP_006592856.1| PREDICTED: prohibitin-1, mitochondrial-like [Glycine max]
Pg_Root124960_c0_seq10	69.8467	181.54	176.15	150.89	gi|225444758|ref|XP_002279372.1| PREDICTED: uncharacterized protein LOC100257610 [Vitis vinifera]
Pg_Root123852_c2_seq10	264.133	186.95	232.997	186.81	gi|359487861|ref|XP_002273273.2| PREDICTED: probable nucleolar protein 5-2-like [Vitis vinifera]
Pg_Root125386_c0_seq7	203.69	171.777	45.8167	64.0833	gi|405779437|gb|AFS18599.1| dehydroascorbate reductase, partial [Populus tomentosa]
Pg_Root107267_c0_seq6	178.65	132.303	135.14	106.357	gi|225445416|ref|XP_002285026.1| PREDICTED: probable protein arginine N-methyltransferase 4.2 [Vitis vinifera]
Pg_Root125716_c0_seq4	131.423	305.347	291.027	262.897	gi|565355163|ref|XP_006344472.1| PREDICTED: uncharacterized protein LOC102582603 [Solanum tuberosum]
Pg_Root115613_c0_seq6	1031.85	736.917	384.133	475.173	gi|590576976|ref|XP_007013106.1| Phytochrome-associated protein 2 isoform 1 [Theobroma cacao] &gt;gnl|BL_ORD_ID|889419 Phytochrome-associated protein 2 isoform 1 [Theobroma cacao]
Pg_Root115453_c0_seq4	52.4833	306.04	148.043	321.837	gi|597500957|sp|H2DH21.1|C7A29_PANGI RecName: Full=Cytochrome P450 CYP72A219; AltName: Full=Cytochrome P450 CYP72A129 [Panax ginseng] &gt;gnl|BL_ORD_ID|2701246 cytochrome P450 CYP72A129 [Panax ginseng]
Pg_Root110616_c0_seq3	229.44	273.123	159.663	104.803	gi|470106572|ref|XP_004289640.1| PREDICTED: ocs element-binding factor 1-like [Fragaria vesca subsp. vesca]
Pg_Root83642_c0_seq1	189.827	27.24	49.76	21.8867	gi|571543584|ref|XP_003551292.2| PREDICTED: histone H4-like [Glycine max]
Pg_Root114066_c0_seq44	198.81	200.38	181.447	240.627	gi|118481915|gb|ABK92892.1| unknown [Populus trichocarpa]
Pg_Root124838_c0_seq2	177.973	198.717	210.953	185.217	gi|604322238|gb|EYU32624.1| hypothetical protein MIMGU_mgv1a005944mg [Mimulus guttatus]
Pg_Root106347_c0_seq3	276.84	106.667	82.5533	127.16	gi|255584608|ref|XP_002533028.1| conserved hypothetical protein [Ricinus communis] &gt;gnl|BL_ORD_ID|1544841 conserved hypothetical protein [Ricinus communis]
Pg_Root107989_c0_seq4	112.363	57.84	42.0467	198.293	gi|225434490|ref|XP_002275261.1| PREDICTED: gamma-interferon-inducible lysosomal thiol reductase isoform 1 [Vitis vinifera]
Pg_Root102796_c0_seq1	217.82	101.357	150.037	105.5	gi|155369216|dbj|BAF75652.1| transcription factor DcERF2 [Daucus carota]
Pg_Root116041_c3_seq4	135.25	383.857	213.697	125.143
Pg_Root121684_c0_seq1	96.5533	197.13	138.913	136.287	gi|596129742|ref|XP_007222141.1| hypothetical protein PRUPE_ppa004673mg [Prunus persica] &gt;gnl|BL_ORD_ID|1376007 hypothetical protein PRUPE_ppa004673mg [Prunus persica] &gt;gnl|BL_ORD_ID|1376007 hypothetical protein PRUPE_ppa004673mg [Prunus persica] &gt;gnl|BL_ORD_ID|1376007 hypothetical protein PRUPE_ppa004673mg [Prunus persica]
Pg_Root107726_c1_seq1	317.597	337.213	276.343	208.55	gi|449436425|ref|XP_004135993.1| PREDICTED: GTP-binding protein SAR1A-like [Cucumis sativus] &gt;gnl|BL_ORD_ID|722232 PREDICTED: GTP-binding protein SAR1A-like [Cucumis sativus]
Pg_Root126102_c0_seq4	586.637	151.89	229.903	145.263	gi|365189292|dbj|BAL42333.1| Heat shock protein 90 [Nicotiana tabacum]
Pg_Root123907_c1_seq4	250.05	262.333	265.853	248.263	gi|590713048|ref|XP_007049532.1| FRIGIDA-like protein isoform 1 [Theobroma cacao] &gt;gnl|BL_ORD_ID|845317 FRIGIDA-like protein isoform 1 [Theobroma cacao] &gt;gnl|BL_ORD_ID|845317 FRIGIDA-like protein isoform 1 [Theobroma cacao] &gt;gnl|BL_ORD_ID|845317 FRIGIDA-like protein isoform 1 [Theobroma cacao]
Pg_Root124362_c0_seq9	849.27	657.347	494.153	361.163	gi|384939110|emb|CBX33211.1| NADH dehydrogenase subunit 2 (mitochondrion) [Beta vulgaris subsp. maritima] &gt;gnl|BL_ORD_ID|676674 NADH dehydrogenase subunit 2 (mitochondrion) [Beta vulgaris subsp. maritima]
Pg_Root109910_c0_seq1	219.567	202.353	185.203	245.7	gi|590607026|ref|XP_007020894.1| Purple acid phosphatase 18 [Theobroma cacao] &gt;gnl|BL_ORD_ID|862503 Purple acid phosphatase 18 [Theobroma cacao]
Pg_Root87784_c1_seq1	461.55	6978.17	2590.49	2976.74	gi|225461447|ref|XP_002284956.1| PREDICTED: metallothionein-like protein-like isoform 1 [Vitis vinifera] &gt;gnl|BL_ORD_ID|1599547 PREDICTED: metallothionein-like protein-like isoform 3 [Vitis vinifera] &gt;gnl|BL_ORD_ID|1599547 PREDICTED: metallothionein-like protein-like isoform 2 [Vitis vinifera] &gt;gnl|BL_ORD_ID|1599547 PREDICTED: metallothionein-like protein-like isoform 4 [Vitis vinifera] …
Pg_Root120726_c0_seq6	190.65	40.74	29.32	88.32	gi|590615669|ref|XP_007023288.1| Eukaryotic translation initiation factor 3 subunit, putative [Theobroma cacao] &gt;gnl|BL_ORD_ID|885020 Eukaryotic translation initiation factor 3 subunit, putative [Theobroma cacao]
Pg_Root123038_c0_seq1	89.34	37.9633	69.6333	154.92	gi|604334623|gb|EYU38707.1| hypothetical protein MIMGU_mgv1a006053mg [Mimulus guttatus]
Pg_Root126001_c0_seq10	79.63	245.343	312.313	206.697	gi|595848675|ref|XP_007209576.1| hypothetical protein PRUPE_ppa011139mg [Prunus persica] &gt;gnl|BL_ORD_ID|1363881 hypothetical protein PRUPE_ppa011139mg [Prunus persica]
Pg_Root110426_c0_seq2	348.837	527.727	508.27	358.27	gi|359484512|ref|XP_003633115.1| PREDICTED: asparaginyl-tRNA synthetase, cytoplasmic 1-like [Vitis vinifera]
Pg_Root123131_c0_seq4	470.56	289.647	333.003	371.093	gi|13560783|gb|AAK30205.1|AF349964_1 poly(A)-binding protein [Daucus carota]
Pg_Root112284_c0_seq1	193.897	2.68333	28.54	87.8467	gi|359478218|ref|XP_003632087.1| PREDICTED: UDP-glycosyltransferase 74E2-like [Vitis vinifera]
Pg_Root99494_c0_seq1	1605.02	5486.48	2775.27	2194.74	gi|94962323|gb|ABF48477.1| dehydrin 4 [Panax ginseng]
Pg_Root114703_c0_seq4	141.073	168.613	156.627	145.16	gi|604332248|gb|EYU36981.1| hypothetical protein MIMGU_mgv1a011305mg [Mimulus guttatus]
Pg_Root120767_c1_seq7	220.98	84.2167	120.727	157.947	gi|449463779|ref|XP_004149609.1| PREDICTED: 60S ribosomal protein L6-like [Cucumis sativus] &gt;gnl|BL_ORD_ID|735400 PREDICTED: 60S ribosomal protein L6-like [Cucumis sativus]
Pg_Root111700_c0_seq2	239.407	78.51	70.42	18.52	gi|255569285|ref|XP_002525610.1| conserved hypothetical protein [Ricinus communis] &gt;gnl|BL_ORD_ID|1552174 conserved hypothetical protein [Ricinus communis]
Pg_Root127295_c3_seq7	184.04	147.04	145.043	130.333	gi|56407681|gb|AAV88069.1| hypothetical retrotransposon [Ipomoea batatas]
Pg_Root111288_c0_seq2	341.153	69.5667	219.697	76.3333	gi|460378000|ref|XP_004234773.1| PREDICTED: omega-6 fatty acid desaturase, endoplasmic reticulum-like [Solanum lycopersicum]
Pg_Root99456_c0_seq1	1424.67	485.583	1939.65	1020.79	gi|321495952|gb|ADW93867.1| PR10-1, partial [Panax ginseng]
Pg_Root118036_c0_seq3	59.6133	211.167	64.54	139.45	gi|359481678|ref|XP_002278868.2| PREDICTED: GDP-mannose-dependent alpha-mannosyltransferase [Vitis vinifera]
Pg_Root120574_c1_seq3	115.823	224.36	250.96	98.2567	gi|297738350|emb|CBI27551.3| unnamed protein product [Vitis vinifera]
Pg_Root124901_c1_seq1	1648.04	4010.13	2584.52	2454.52	gi|357505597|ref|XP_003623087.1| F-box protein [Medicago truncatula] &gt;gnl|BL_ORD_ID|1565178 F-box protein [Medicago truncatula]
Pg_Root118674_c0_seq28	26.8567	122.677	196.2	102.133	gi|604301093|gb|EYU20813.1| hypothetical protein MIMGU_mgv1a001182mg [Mimulus guttatus]
Pg_Root125716_c0_seq5	112.337	132.74	141.75	173.167	gi|565355163|ref|XP_006344472.1| PREDICTED: uncharacterized protein LOC102582603 [Solanum tuberosum]
Pg_Root118701_c0_seq3	386.037	433.653	435.903	388.37	gi|373432589|ref|NP_001243291.1| malate dehydrogenase, cytoplasmic-like [Glycine max] &gt;gnl|BL_ORD_ID|1642988 malate dehydrogenase [Glycine max]
Pg_Root109738_c0_seq1	245.493	119.353	65.2933	61.5667	gi|587886367|gb|EXB75172.1| hypothetical protein L484_025951 [Morus notabilis]
Pg_Root123580_c0_seq25	287.07	219.827	271.647	252.073	gi|225465198|ref|XP_002264400.1| PREDICTED: elongation factor 1-gamma-like [Vitis vinifera]
Pg_Root109322_c0_seq3	476.04	274.687	348.64	315.03	gi|595848260|ref|XP_007209491.1| hypothetical protein PRUPE_ppa010223mg [Prunus persica] &gt;gnl|BL_ORD_ID|1363801 hypothetical protein PRUPE_ppa010223mg [Prunus persica]
Pg_Root125859_c2_seq10	146.967	167.967	150.467	114.56	gi|323482812|gb|ADX86829.1| ubiquitin-conjugating enzyme [Nicotiana tabacum]
Pg_Root86785_c0_seq1	0	1118.65	260.857	55.88	gi|225461146|ref|XP_002280066.1| PREDICTED: thioredoxin-like protein CXXS1 [Vitis vinifera] &gt;gnl|BL_ORD_ID|101998 unnamed protein product [Vitis vinifera] &gt;gnl|BL_ORD_ID|101998 thioredoxin h-type [Vitis vinifera]
Pg_Root115046_c1_seq3	274.577	76.4833	135.573	62.7967	gi|587864842|gb|EXB54441.1| 21 kDa protein [Morus notabilis]
Pg_Root118849_c1_seq3	81.42	229.567	204.04	132.983	gi|567919836|ref|XP_006451924.1| hypothetical protein CICLE_v10008977mg [Citrus clementina] &gt;gnl|BL_ORD_ID|1025704 hypothetical protein CICLE_v10008977mg [Citrus clementina]
Pg_Root109634_c0_seq3	647.53	287.23	436.81	483.883	gi|297734406|emb|CBI15653.3| unnamed protein product [Vitis vinifera]
Pg_Root102890_c1_seq1	85.3533	152.037	131.567	156.19	gi|530704714|gb|AGT40329.1| cystathionine gamma synthase [Nicotiana attenuata]
Pg_Root122530_c0_seq7	209.94	123.19	117.697	97.5633	gi|568882001|ref|XP_006493831.1| PREDICTED: uncharacterized protein LOC102625991 [Citrus sinensis]
Pg_Root122463_c0_seq1	188.017	254.257	198.79	221.517	gi|351722162|ref|NP_001238258.1| uncharacterized protein LOC100500192 [Glycine max] &gt;gnl|BL_ORD_ID|2335955 unknown [Glycine max]
Pg_Root123854_c0_seq2	171.833	91.63	114.107	97.36	gi|567909013|ref|XP_006446820.1| hypothetical protein CICLE_v10016875mg [Citrus clementina] &gt;gnl|BL_ORD_ID|1021131 PREDICTED: 60S ribosomal protein L11-like [Citrus sinensis] &gt;gnl|BL_ORD_ID|1021131 hypothetical protein CICLE_v10016875mg [Citrus clementina]
Pg_Root110845_c0_seq3	15.8533	274.807	200.023	174.077	gi|225442563|ref|XP_002279072.1| PREDICTED: peroxisome biogenesis protein 2 [Vitis vinifera] &gt;gnl|BL_ORD_ID|102622 unnamed protein product [Vitis vinifera]
Pg_Root118869_c0_seq1	337.177	413.277	441.827	416.07	gi|225432666|ref|XP_002282465.1| PREDICTED: protein FRIGIDA-like [Vitis vinifera]
Pg_Root102436_c0_seq2	828.217	230.703	371.027	389.81	gi|297737946|emb|CBI27147.3| unnamed protein product [Vitis vinifera]
Pg_Root113339_c1_seq23	252.727	133.68	176.903	181.52	gi|83284001|gb|ABC01908.1| putative 24 kDa seed maturation protein-like protein [Solanum tuberosum]
Pg_Root123405_c0_seq1	300.773	177.39	225.77	221.273	gi|629107409|gb|KCW72555.1| hypothetical protein EUGRSUZ_E01024 [Eucalyptus grandis]
Pg_Root125105_c1_seq9	1223.32	856.367	838.583	604.02	gi|334184165|ref|NP_001189516.1| uncharacterized protein [Arabidopsis thaliana] &gt;gnl|BL_ORD_ID|2310162 uncharacterized protein AT2G07599 [Arabidopsis thaliana]
Pg_Root118511_c1_seq5	330.483	351.293	242.31	333.43	gi|224038262|gb|ACN38266.1| GDP-D-mannose pyrophosphorylase [Actinidia latifolia]
Pg_Root96053_c0_seq1	143.473	38.5833	165.337	93.4533	gi|567901192|ref|XP_006443084.1| hypothetical protein CICLE_v10022293mg [Citrus clementina] &gt;gnl|BL_ORD_ID|1017807 PREDICTED: probable glutathione peroxidase 2-like [Citrus sinensis] &gt;gnl|BL_ORD_ID|1017807 hypothetical protein CICLE_v10022293mg [Citrus clementina]
Pg_Root87455_c0_seq1	226.663	702.083	233.303	1353.75	gi|160347523|gb|ABX26259.1| hypothetical protein [Panax quinquefolius]
Pg_Root127493_c1_seq3	49.3567	100.427	135.65	235.89	gi|590654060|ref|XP_007033596.1| Pyrimidine 4 isoform 1 [Theobroma cacao] &gt;gnl|BL_ORD_ID|855260 Pyrimidine 4 isoform 1 [Theobroma cacao]
Pg_Root115460_c0_seq1	2634.45	14.3633	33.35	75.5533	gi|356563159|ref|XP_003549832.1| PREDICTED: probable pectate lyase 18 isoform 1 [Glycine max]
Pg_Root120257_c0_seq1	123.803	243.7	166.217	156.797	gi|567910727|ref|XP_006447677.1| hypothetical protein CICLE_v10014523mg [Citrus clementina] &gt;gnl|BL_ORD_ID|1021907 PREDICTED: uncharacterized protein LOC102631315 isoform X1 [Citrus sinensis] &gt;gnl|BL_ORD_ID|1021907 PREDICTED: uncharacterized protein LOC102631315 isoform X2 [Citrus sinensis] &gt;gnl|BL_ORD_ID|1021907 hypothetical protein CICLE_v10014523mg [Citrus clementina]
Pg_Root109766_c1_seq2	217.087	55.9467	92.2433	167.18	gi|590671680|ref|XP_007038399.1| BCL-2-associated athanogene 7, putative [Theobroma cacao] &gt;gnl|BL_ORD_ID|882317 BCL-2-associated athanogene 7, putative [Theobroma cacao]
Pg_Root111522_c0_seq4	708.55	131.547	531.49	148.197	gi|1518057|gb|AAB67881.1| membrane channel protein [Solanum tuberosum]
Pg_Root127641_c0_seq2	121.513	175.777	81.7367	69.75	gi|255554609|ref|XP_002518343.1| methylmalonate-semialdehyde dehydrogenase, putative [Ricinus communis] &gt;gnl|BL_ORD_ID|1559525 methylmalonate-semialdehyde dehydrogenase, putative [Ricinus communis]
Pg_Root114060_c0_seq2	126.62	202.55	190.597	162.28	gi|567913143|ref|XP_006448885.1| hypothetical protein CICLE_v10015175mg [Citrus clementina] &gt;gnl|BL_ORD_ID|1023005 hypothetical protein CICLE_v10015175mg [Citrus clementina]
Pg_Root122938_c0_seq1	160.59	212.887	193.887	172.977	gi|225441044|ref|XP_002283911.1| PREDICTED: pyruvate kinase, cytosolic isozyme-like [Vitis vinifera]
Pg_Root103563_c0_seq4	143.927	178.677	141.697	149.94	gi|359477889|ref|XP_002267189.2| PREDICTED: uncharacterized protein LOC100245241 [Vitis vinifera] &gt;gnl|BL_ORD_ID|2351834 unnamed protein product [Vitis vinifera]
Pg_Root106520_c1_seq1	204.217	0	6.03333	0	gi|255549271|ref|XP_002515689.1| (R)-limonene synthase, putative [Ricinus communis] &gt;gnl|BL_ORD_ID|1562052 (R)-limonene synthase, putative [Ricinus communis]
Pg_Root82753_c0_seq2	167.053	124.247	94.93	92.5167	gi|565342761|ref|XP_006338509.1| PREDICTED: uncharacterized protein LOC102603775 [Solanum tuberosum]
Pg_Root84878_c0_seq1	299.323	237.813	308.44	157.51
Pg_Root124685_c0_seq29	199.667	164.75	138.9	159.373	gi|568879692|ref|XP_006492781.1| PREDICTED: cysteine synthase, chloroplastic/chromoplastic-like [Citrus sinensis]
Pg_Root127358_c2_seq2	154.487	142.483	226.25	210.247	gi|604336467|gb|EYU40229.1| hypothetical protein MIMGU_mgv1a008949mg [Mimulus guttatus]
Pg_Root126770_c2_seq6	110.43	176.45	193.513	169.643	gi|225432963|ref|XP_002284428.1| PREDICTED: MATH domain-containing protein At5g43560-like [Vitis vinifera]
Pg_Root125731_c3_seq17	158.443	177.357	134.06	98.8067	gi|359483773|ref|XP_003633016.1| PREDICTED: shaggy-related protein kinase eta-like [Vitis vinifera] &gt;gnl|BL_ORD_ID|1737682 unnamed protein product [Vitis vinifera]
Pg_Root118920_c2_seq7	1122.13	1925.3	1084.66	854.707	gi|47026845|gb|AAT08648.1| ADP-ribosylation factor [Hyacinthus orientalis]
Pg_Root128111_c0_seq1	241.857	153.293	73.5333	76.2767	gi|590594084|ref|XP_007017754.1| SAUR-like auxin-responsive protein family [Theobroma cacao] &gt;gnl|BL_ORD_ID|864896 SAUR-like auxin-responsive protein family [Theobroma cacao]
Pg_Root96232_c0_seq1	506.037	261.327	767.32	194.023	gi|566187516|ref|XP_002313054.2| hypothetical protein POPTR_0009s11750g [Populus trichocarpa] &gt;gnl|BL_ORD_ID|2297861 hypothetical protein POPTR_0009s11750g [Populus trichocarpa]
Pg_Root123033_c0_seq17	810.757	453.523	549.323	572.57	gi|596203868|ref|XP_007223754.1| hypothetical protein PRUPE_ppa010542mg [Prunus persica] &gt;gnl|BL_ORD_ID|1377571 hypothetical protein PRUPE_ppa010542mg [Prunus persica]
Pg_Root125850_c0_seq6	273.287	116.53	140.68	186.183	gi|225445867|ref|XP_002276114.1| PREDICTED: leucine aminopeptidase 2, chloroplastic isoform 1 [Vitis vinifera]
Pg_Root126540_c0_seq3	81.6167	184.02	199.247	164.327	gi|3336906|emb|CAA71770.1| bZIP DNA-binding protein [Petroselinum crispum]
Pg_Root96145_c0_seq2	233.91	114.127	105.38	121.57	gi|470149378|ref|XP_004310215.1| PREDICTED: uncharacterized protein LOC101303480 [Fragaria vesca subsp. vesca]
Pg_Root120979_c0_seq3	45.3667	334.543	151.983	115.093	gi|359496777|ref|XP_002265108.2| PREDICTED: uncharacterized protein LOC100252003 [Vitis vinifera]
Pg_Root113881_c0_seq2	455.89	204.87	63.3167	143.913	gi|604304112|gb|EYU23462.1| hypothetical protein MIMGU_mgv1a006147mg [Mimulus guttatus]
Pg_Root125954_c0_seq7	182.423	352.163	171.56	154.547	gi|225425619|ref|XP_002270485.1| PREDICTED: alpha-glucan water dikinase, chloroplastic [Vitis vinifera] &gt;gnl|BL_ORD_ID|1734472 unnamed protein product [Vitis vinifera]
Pg_Root126582_c1_seq1	168.073	136.587	71.1833	144.067	gi|596288596|ref|XP_007225963.1| hypothetical protein PRUPE_ppa012509mg [Prunus persica] &gt;gnl|BL_ORD_ID|1379722 hypothetical protein PRUPE_ppa012509mg [Prunus persica]
Pg_Root83414_c0_seq1	136.127	266.617	75.92	145.27	gi|470120590|ref|XP_004296382.1| PREDICTED: pleckstrin homology domain-containing family A member 8-like [Fragaria vesca subsp. vesca]
Pg_Root116508_c0_seq1	496.063	360.01	360.46	187.973	gi|225432454|ref|XP_002278692.1| PREDICTED: uncharacterized protein LOC100257948 [Vitis vinifera]
Pg_Root92615_c0_seq1	179.863	209.263	134.75	126.267	gi|565347242|ref|XP_006340642.1| PREDICTED: soluble inorganic pyrophosphatase-like [Solanum tuberosum]
Pg_Root115266_c0_seq2	30.8367	153.487	162.207	84.59	gi|225446257|ref|XP_002265474.1| PREDICTED: oxysterol-binding protein-related protein 4B-like [Vitis vinifera]
Pg_Root122580_c1_seq13	132.383	163.437	199.013	149.933	gi|590718922|ref|XP_007050922.1| PETER PAN-like protein isoform 1 [Theobroma cacao] &gt;gnl|BL_ORD_ID|846609 PETER PAN-like protein isoform 1 [Theobroma cacao]
Pg_Root116267_c0_seq3	245.29	23.37	23.78	46.47	gi|255584757|ref|XP_002533097.1| Alpha-expansin 4 precursor, putative [Ricinus communis] &gt;gnl|BL_ORD_ID|1544771 Alpha-expansin 4 precursor, putative [Ricinus communis]
Pg_Root39814_c0_seq2	3080.58	1631.21	4019.01	1324.13	gi|359475290|ref|XP_003631638.1| PREDICTED: organ-specific protein S2-like [Vitis vinifera]
Pg_Root118920_c2_seq2	348.343	527.787	313.823	256.73	gi|47026845|gb|AAT08648.1| ADP-ribosylation factor [Hyacinthus orientalis]
Pg_Root127897_c1_seq2	107.237	43.67	235.88	55.6233	gi|567906056|ref|XP_006445516.1| hypothetical protein CICLE_v10019986mg [Citrus clementina] &gt;gnl|BL_ORD_ID|1019950 hypothetical protein CICLE_v10019986mg [Citrus clementina]
Pg_Root117401_c0_seq3	148.54	252.653	275.027	164.727	gi|568215008|ref|NP_001275197.1| eukaryotic translation initiation factor 2 subunit beta-like [Solanum tuberosum] &gt;gnl|BL_ORD_ID|2387531 PREDICTED: eukaryotic translation initiation factor 2 subunit beta-like isoform X2 [Solanum tuberosum] &gt;gnl|BL_ORD_ID|2387531 eukaryotic translation initiation factor 2 beta subunit-like [Solanum tuberosum]
Pg_Root110960_c1_seq34	92.27	117.267	110.457	168.93	gi|567903870|ref|XP_006444423.1| hypothetical protein CICLE_v10018670mg [Citrus clementina] &gt;gnl|BL_ORD_ID|1018989 PREDICTED: kinesin-4-like [Citrus sinensis] &gt;gnl|BL_ORD_ID|1018989 hypothetical protein CICLE_v10018670mg [Citrus clementina]
Pg_Root105328_c0_seq1	287.587	520.29	312.79	297.893	gi|297741474|emb|CBI32606.3| unnamed protein product [Vitis vinifera]
Pg_Root108035_c1_seq1	406.307	302.287	575.71	481.33	gi|73759789|dbj|BAE20169.1| peroxidase [Panax ginseng]
Pg_Root83635_c0_seq1	168.377	143.04	109.477	170.867	gi|586686652|ref|XP_006841988.1| hypothetical protein AMTR_s00144p00063280 [Amborella trichopoda] &gt;gnl|BL_ORD_ID|2154662 hypothetical protein AMTR_s00144p00063280 [Amborella trichopoda]
Pg_Root121074_c0_seq1	232.43	319.56	316.83	208.647	gi|565385882|ref|XP_006358786.1| PREDICTED: probable UDP-N-acetylglucosamine--peptide N-acetylglucosaminyltransferase SEC-like [Solanum tuberosum]
Pg_Root125506_c0_seq5	199.493	110.693	68.91	62.3333	gi|225442799|ref|XP_002285259.1| PREDICTED: uncharacterized protein LOC100242968 [Vitis vinifera] &gt;gnl|BL_ORD_ID|102655 unnamed protein product [Vitis vinifera]
Pg_Root128087_c0_seq1	308.933	101.96	99.0133	127.19	gi|572152967|ref|NP_001275783.1| thiamine thiazole synthase, chloroplastic [Citrus sinensis] &gt;gnl|BL_ORD_ID|1542293 RecName: Full=Thiamine thiazole synthase, chloroplastic; AltName: Full=Thiazole biosynthetic enzyme; Flags: Precursor &gt;gnl|BL_ORD_ID|1542293 thi [Citrus sinensis]
Pg_Root118766_c0_seq16	58.3533	192.127	183.02	123.567	gi|359493891|ref|XP_003634688.1| PREDICTED: probable ADP-ribosylation factor GTPase-activating protein AGD5-like isoform 2 [Vitis vinifera] &gt;gnl|BL_ORD_ID|102017 unnamed protein product [Vitis vinifera]
Pg_Root113346_c0_seq2	802.637	534.307	629.99	562.667	gi|586759577|ref|XP_006854035.1| hypothetical protein AMTR_s00048p00058600 [Amborella trichopoda] &gt;gnl|BL_ORD_ID|2166480 hypothetical protein AMTR_s00048p00058600 [Amborella trichopoda]
Pg_Root124362_c0_seq6	303.827	521.26	473.347	294.62	gi|357436153|ref|XP_003588352.1| NADH dehydrogenase subunit [Medicago truncatula] &gt;gnl|BL_ORD_ID|1548488 NADH dehydrogenase subunit [Medicago truncatula]
Pg_Root112052_c0_seq2	176.343	78.1867	68.7567	270.427	gi|8671350|emb|CAB95025.1| pectin methylesterase [Nicotiana tabacum]
Pg_Root104335_c0_seq1	769.533	407.737	431.28	471.257	gi|567875133|ref|XP_006430156.1| hypothetical protein CICLE_v10013022mg [Citrus clementina] &gt;gnl|BL_ORD_ID|1006116 PREDICTED: 40S ribosomal protein S14-3-like [Citrus sinensis] &gt;gnl|BL_ORD_ID|1006116 hypothetical protein CICLE_v10013022mg [Citrus clementina]
Pg_Root122657_c2_seq8	129.053	178.373	172.853	173.373	gi|225433588|ref|XP_002269672.1| PREDICTED: probable methionyl-tRNA synthetase [Vitis vinifera]
Pg_Root95967_c0_seq1	285.073	121.35	145.727	179.78	gi|568853665|ref|XP_006480467.1| PREDICTED: calreticulin-3-like isoform X2 [Citrus sinensis]
Pg_Root100578_c0_seq1	8.81	119.01	19.5667	179.787	gi|565374353|ref|XP_006353728.1| PREDICTED: root phototropism protein 2-like [Solanum tuberosum]
Pg_Root68366_c0_seq1	316.873	294.76	258.313	260.357	gi|568214391|ref|NP_001275342.1| NADH dehydrogenase [ubiquinone] iron-sulfur protein 8, mitochondrial-like [Solanum tuberosum] &gt;gnl|BL_ORD_ID|2339385 PREDICTED: NADH dehydrogenase [ubiquinone] iron-sulfur protein 8, mitochondrial-like isoform 1 [Solanum lycopersicum] &gt;gnl|BL_ORD_ID|2339385 NADH:ubiquinone oxidoreductase-like [Solanum tuberosum]
Pg_Root95791_c0_seq18	77.58	205.49	277.72	108.6	gi|586771731|ref|XP_006856750.1| hypothetical protein AMTR_s00055p00026270 [Amborella trichopoda] &gt;gnl|BL_ORD_ID|2169191 hypothetical protein AMTR_s00055p00026270 [Amborella trichopoda]
Pg_Root110349_c0_seq1	115.773	237.073	199.927	135.353	gi|590609216|ref|XP_007021478.1| Ubiquitin-conjugating enzyme 25, putative isoform 1 [Theobroma cacao] &gt;gnl|BL_ORD_ID|863046 Ubiquitin-conjugating enzyme 25, putative isoform 1 [Theobroma cacao]
Pg_Root26922_c0_seq1	218.127	126.647	143.47	321.67	gi|587929072|gb|EXC16247.1| Peroxidase 21 [Morus notabilis]
Pg_Root123440_c0_seq18	618.647	138.673	717.31	94.9667	gi|2501792|gb|AAB80697.1| fungal elicitor-induced protein [Petroselinum crispum]
Pg_Root117303_c0_seq11	101.967	296.717	104.403	89.8833	gi|359478335|ref|XP_002282251.2| PREDICTED: uncharacterized protein LOC100248459 [Vitis vinifera]
Pg_Root105716_c0_seq1	538.337	384.007	476.833	469.9	gi|566146555|ref|XP_006368290.1| 60S ribosomal protein L13 [Populus trichocarpa] &gt;gnl|BL_ORD_ID|1516557 60S ribosomal protein L13 [Populus trichocarpa]
Pg_Root123405_c1_seq1	505.393	228.217	391.927	306.347	gi|225426230|ref|XP_002263323.1| PREDICTED: luminal-binding protein 5 [Vitis vinifera]
Pg_Root127905_c1_seq10	151.19	115.053	100.727	186.06	gi|296088489|emb|CBI37480.3| unnamed protein product [Vitis vinifera]
Pg_Root102837_c1_seq4	185.263	10.37	65.1067	55.3867	gi|470137096|ref|XP_004304311.1| PREDICTED: tubulin alpha chain-like [Fragaria vesca subsp. vesca]
Pg_Root93652_c0_seq1	242.423	284.873	225.753	208.547	gi|593789690|ref|XP_007157884.1| hypothetical protein PHAVU_002G106100g [Phaseolus vulgaris] &gt;gnl|BL_ORD_ID|1858274 SKP1-like protein [Phaseolus vulgaris] &gt;gnl|BL_ORD_ID|1858274 hypothetical protein PHAVU_002G106100g [Phaseolus vulgaris]
Pg_Root121858_c2_seq13	37.24	181.287	253.693	87.9767	gi|302143924|emb|CBI23029.3| unnamed protein product [Vitis vinifera]
Pg_Root103959_c0_seq1	55.5567	186.727	44.9867	69.5867	gi|596203368|ref|XP_007223747.1| hypothetical protein PRUPE_ppa010514mg [Prunus persica] &gt;gnl|BL_ORD_ID|1377564 hypothetical protein PRUPE_ppa010514mg [Prunus persica]
Pg_Root100520_c0_seq2	108.823	4.56667	15.4167	246.137	gi|566572555|gb|AHC69780.1| thuamatin-like protein [Quercus suber]
Pg_Root39896_c0_seq1	359.573	408.843	499.247	366.59	gi|604300337|gb|EYU20180.1| hypothetical protein MIMGU_mgv1a015461mg [Mimulus guttatus]
Pg_Root112396_c0_seq6	466.2	189.663	280.63	288.457	gi|75312360|sp|Q9MBB3.1|RS3A_DAUCA RecName: Full=40S ribosomal protein S3a; AltName: Full=Protein cyc07 &gt;gnl|BL_ORD_ID|1624306 cyc07 [Daucus carota]
Pg_Root127675_c2_seq3	1360.98	1309.84	1167.76	882.373	gi|542688110|ref|YP_008520183.1| Ycf2 (chloroplast) [Camellia taliensis] &gt;gnl|BL_ORD_ID|1416097 Ycf2 (chloroplast) [Camellia taliensis] &gt;gnl|BL_ORD_ID|1416097 Ycf2 (chloroplast) [Camellia taliensis] &gt;gnl|BL_ORD_ID|1416097 Ycf2 (chloroplast) [Camellia taliensis] &gt;gnl|BL_ORD_ID|1416097 Ycf2 (chloroplast) [Camellia taliensis] &gt;gnl|BL_ORD_ID|1416097 Ycf2 (chloroplast) [Camellia taliens…
Pg_Root126203_c1_seq1	217.127	259.057	249.503	219.17	gi|225465653|ref|XP_002270542.1| PREDICTED: 26S proteasome non-ATPase regulatory subunit 1 [Vitis vinifera] &gt;gnl|BL_ORD_ID|106009 unnamed protein product [Vitis vinifera]
Pg_Root124381_c0_seq4	286.393	252.247	202.96	264.78	gi|629121951|gb|KCW86441.1| hypothetical protein EUGRSUZ_B03110 [Eucalyptus grandis]
Pg_Root85713_c0_seq1	230.587	201.747	231.123	230.83	gi|604321421|gb|EYU31997.1| hypothetical protein MIMGU_mgv1a013334mg [Mimulus guttatus]
Pg_Root127284_c0_seq5	547.597	474.04	253.863	327.5	gi|590673380|ref|XP_007038876.1| P-loop containing nucleoside triphosphate hydrolases superfamily protein [Theobroma cacao] &gt;gnl|BL_ORD_ID|882745 P-loop containing nucleoside triphosphate hydrolases superfamily protein [Theobroma cacao]
Pg_Root127516_c0_seq10	80.0367	210.42	156.42	130.233	gi|567892999|ref|XP_006439020.1| hypothetical protein CICLE_v10030476mg [Citrus clementina] &gt;gnl|BL_ORD_ID|1014085 hypothetical protein CICLE_v10030476mg [Citrus clementina] &gt;gnl|BL_ORD_ID|1014085 PREDICTED: callose synthase 2-like [Citrus sinensis] &gt;gnl|BL_ORD_ID|1014085 hypothetical protein CICLE_v10030476mg [Citrus clementina] &gt;gnl|BL_ORD_ID|1014085 hypothetical protein CICLE_v1003…
Pg_Root116939_c1_seq6	308.92	714.337	629.6	467.997	gi|255539487|ref|XP_002510808.1| steroid binding protein, putative [Ricinus communis] &gt;gnl|BL_ORD_ID|1566799 steroid binding protein, putative [Ricinus communis]
Pg_Root119437_c1_seq24	24.2633	171.81	27.3167	36.5967	gi|496474724|gb|AGL44402.1| calcineurin-like phosphoesterase [Manihot esculenta]
Pg_Root124061_c0_seq7	618.503	330.41	376.203	454.167	gi|595806400|ref|XP_007202439.1| hypothetical protein PRUPE_ppa009932mg [Prunus persica] &gt;gnl|BL_ORD_ID|1356974 hypothetical protein PRUPE_ppa009932mg [Prunus persica]
Pg_Root125460_c4_seq3	133.647	37.98	137.86	165.503	gi|470136431|ref|XP_004303997.1| PREDICTED: beta-glucosidase 24-like [Fragaria vesca subsp. vesca]
Pg_Root123440_c0_seq11	1574.57	141.8	987.127	260.22	gi|31322133|gb|AAO38031.1| delta12-fatty acid acetylenase [Hedera helix]
Pg_Root118674_c0_seq8	111.22	81.2633	133.02	211.177	gi|568856998|ref|XP_006482058.1| PREDICTED: putative SWI/SNF-related matrix-associated actin-dependent regulator of chromatin subfamily A member 3-like 1-like [Citrus sinensis]
Pg_Root110399_c0_seq6	344.7	229.14	146.583	133.39	gi|604334882|gb|EYU38932.1| hypothetical protein MIMGU_mgv1a005703mg [Mimulus guttatus]
Pg_Root124245_c0_seq21	57.9967	166.853	139.573	107.81	gi|359475985|ref|XP_002281998.2| PREDICTED: pentatricopeptide repeat-containing protein At4g33170 [Vitis vinifera]
Pg_Root110267_c0_seq1	137.22	690.183	283.6	199.673	gi|56606534|gb|AAW02789.1| aluminum-induced protein [Codonopsis lanceolata]
Pg_Root111986_c0_seq1	102.177	34.6	216.453	22.34	gi|46359653|dbj|BAD15331.1| cytochrome P450 [Panax ginseng]
Pg_Root124901_c3_seq8	225.707	147.513	124.55	161.943	gi|593587323|ref|XP_007142666.1| hypothetical protein PHAVU_007G006400g [Phaseolus vulgaris] &gt;gnl|BL_ORD_ID|1454013 hypothetical protein PHAVU_007G006400g [Phaseolus vulgaris]
Pg_Root117021_c0_seq1	391.997	313.41	357.247	214.037	gi|567875883|ref|XP_006430531.1| hypothetical protein CICLE_v10012408mg [Citrus clementina] &gt;gnl|BL_ORD_ID|1006440 hypothetical protein CICLE_v10012408mg [Citrus clementina]
Pg_Root105895_c0_seq1	431.493	792.697	662.633	529.76	gi|359474945|ref|XP_002283498.2| PREDICTED: ankyrin repeat domain-containing protein 2-like [Vitis vinifera] &gt;gnl|BL_ORD_ID|2338931 unnamed protein product [Vitis vinifera]
Pg_Root126048_c1_seq1	169.947	239.623	327.88	273.837	gi|183239022|gb|ACC60969.1| phytochrome A [Vitis riparia]
Pg_Root128049_c0_seq8	743.127	657.413	606.827	526.067	gi|384939111|emb|CBL51957.2| NADH dehydrogenase subunit 5 (mitochondrion) [Beta vulgaris subsp. maritima]
Pg_Root102713_c1_seq1	192.547	5.47667	5.31	33.0267	gi|225453321|ref|XP_002269907.1| PREDICTED: rac-like GTP-binding protein 7 [Vitis vinifera] &gt;gnl|BL_ORD_ID|1739341 unnamed protein product [Vitis vinifera]
Pg_Root121160_c1_seq6	215.007	230.097	189.297	151.777	gi|629105070|gb|KCW70539.1| hypothetical protein EUGRSUZ_F03737 [Eucalyptus grandis] &gt;gnl|BL_ORD_ID|423242 hypothetical protein EUGRSUZ_F03737 [Eucalyptus grandis]
Pg_Root124758_c0_seq2	196.6	90.5367	135.96	180.45	gi|595886214|ref|XP_007213296.1| hypothetical protein PRUPE_ppa000388mg [Prunus persica] &gt;gnl|BL_ORD_ID|1367484 hypothetical protein PRUPE_ppa000388mg [Prunus persica]
Pg_Root125648_c0_seq14	232.753	225.71	128.173	212.39	gi|596186933|ref|XP_007223350.1| hypothetical protein PRUPE_ppa007437mg [Prunus persica] &gt;gnl|BL_ORD_ID|1377188 hypothetical protein PRUPE_ppa007437mg [Prunus persica]
Pg_Root124550_c0_seq1	186.067	225.047	223.69	249.79	gi|297741117|emb|CBI31848.3| unnamed protein product [Vitis vinifera]
Pg_Root100521_c0_seq2	353.557	368.373	417.037	366.19	gi|460377298|ref|XP_004234430.1| PREDICTED: mediator of RNA polymerase II transcription subunit 36a-like [Solanum lycopersicum]
Pg_Root122105_c0_seq2	328.693	427.54	443.53	402.33	gi|6706331|emb|CAB66002.1| cofactor-independent phosphoglyceromutase [Apium graveolens]
Pg_Root106582_c0_seq1	208.093	241.47	230.533	260.423	gi|386648168|gb|AFJ15126.1| pyruvate dehydrogenase complex E1 alpha subunit dehydrogenase [Camellia sinensis]
Pg_Root117572_c0_seq1	100.343	221.977	161.097	126.61	gi|566187697|ref|XP_006379263.1| hypothetical protein POPTR_0009s12780g [Populus trichocarpa] &gt;gnl|BL_ORD_ID|2297925 ubiquitin fusion degradation UFD1 family protein [Populus trichocarpa] &gt;gnl|BL_ORD_ID|2297925 hypothetical protein POPTR_0009s12780g [Populus trichocarpa] &gt;gnl|BL_ORD_ID|2297925 ubiquitin fusion degradation UFD1 family protein [Populus trichocarpa]
Pg_Root118924_c0_seq5	178.577	159.093	172.027	270.73	gi|567903828|ref|XP_006444402.1| hypothetical protein CICLE_v10018889mg [Citrus clementina] &gt;gnl|BL_ORD_ID|1018970 hypothetical protein CICLE_v10018889mg [Citrus clementina]
Pg_Root124644_c0_seq4	1707.2	483.417	598.31	1366.43	gi|307136213|gb|ADN34050.1| peroxidase [Cucumis melo subsp. melo]
Pg_Root120428_c1_seq11	90.6667	198.207	203.06	182.953	gi|297744215|emb|CBI37185.3| unnamed protein product [Vitis vinifera]
Pg_Root100121_c0_seq1	218.06	233.92	204.037	160.337	gi|604327380|gb|EYU33196.1| hypothetical protein MIMGU_mgv1a015088mg [Mimulus guttatus]
Pg_Root121345_c3_seq2	372.127	386.353	463.08	356.493	gi|567907573|ref|XP_006446100.1| hypothetical protein CICLE_v10017600mg [Citrus clementina] &gt;gnl|BL_ORD_ID|1020486 hypothetical protein CICLE_v10017600mg [Citrus clementina]
Pg_Root96383_c0_seq1	163.043	119.923	170.74	138.687	gi|460370250|ref|XP_004230967.1| PREDICTED: protein RER1B-like [Solanum lycopersicum]
Pg_Root112916_c0_seq31	37.73	192.887	206.967	135.873	gi|460386704|ref|XP_004239036.1| PREDICTED: probable 6-phosphogluconolactonase 1-like [Solanum lycopersicum]
Pg_Root107526_c0_seq1	152.36	287.243	180.71	160.01	gi|595864919|ref|XP_007211857.1| hypothetical protein PRUPE_ppa004773mg [Prunus persica] &gt;gnl|BL_ORD_ID|1366096 hypothetical protein PRUPE_ppa004773mg [Prunus persica]
Pg_Root104509_c0_seq3	330.463	161.927	145.263	117.613	gi|356558219|ref|XP_003547405.1| PREDICTED: histone H2A-like [Glycine max]
Pg_Root126950_c2_seq1	8422.54	10057.7	7964.63	4148.58	gi|388504848|gb|AFK40490.1| unknown [Lotus japonicus]
Pg_Root40002_c0_seq1	128.387	649.89	468.93	204.963	gi|566171339|ref|XP_006383322.1| hypothetical protein POPTR_0005s14500g [Populus trichocarpa] &gt;gnl|BL_ORD_ID|2303550 hypothetical protein POPTR_0005s14500g [Populus trichocarpa]
Pg_Root126630_c2_seq3	67.24	173.103	120.137	96.3133	gi|359491908|ref|XP_002272383.2| PREDICTED: niemann-Pick C1 protein-like [Vitis vinifera]
Pg_Root118874_c2_seq1	122.507	201.963	129.527	164.157	gi|596009349|ref|XP_007218523.1| hypothetical protein PRUPE_ppa012557mg [Prunus persica] &gt;gnl|BL_ORD_ID|1372543 hypothetical protein PRUPE_ppa012557mg [Prunus persica]
Pg_Root112837_c1_seq1	392.263	146.573	246.827	243.617	gi|568869646|ref|XP_006488031.1| PREDICTED: ubiquitin-40S ribosomal protein S27a-like [Citrus sinensis]
Pg_Root109901_c0_seq8	275.357	108.053	160.123	126.36	gi|470123145|ref|XP_004297596.1| PREDICTED: 40S ribosomal protein S27-2-like [Fragaria vesca subsp. vesca]
Pg_Root127838_c0_seq6	184.383	200.727	192.103	302.897	gi|225436053|ref|XP_002275928.1| PREDICTED: protein argonaute 4 [Vitis vinifera] &gt;gnl|BL_ORD_ID|1736304 unnamed protein product [Vitis vinifera]
Pg_Root125556_c0_seq3	169.897	208.663	196.187	209.467	gi|307135817|gb|ADN33689.1| eukaryotic peptide chain release factor subunit [Cucumis melo subsp. melo]
Pg_Root125237_c0_seq1	265.9	263.97	309.327	295.12	gi|225440045|ref|XP_002282146.1| PREDICTED: cell division cycle protein 48 homolog [Vitis vinifera] &gt;gnl|BL_ORD_ID|104705 unnamed protein product [Vitis vinifera]
Pg_Root122112_c0_seq1	207.66	38.98	258.08	221.753	gi|1911765|gb|AAB50843.1| iEP4 [Daucus carota] &gt;gnl|BL_ORD_ID|1854168 iEP4 [Daucus carota]
Pg_Root39902_c0_seq1	1359.01	1091.66	732.337	622.693	gi|11577|emb|CAA30522.1| ORF 143 [Glycine max]
Pg_Root128097_c0_seq1	282.277	34.9333	203.667	53.86	gi|255571477|ref|XP_002526686.1| light-inducible protein atls1, putative [Ricinus communis] &gt;gnl|BL_ORD_ID|1551163 light-inducible protein atls1, putative [Ricinus communis]
Pg_Root102739_c1_seq4	153.247	254.643	178.973	89.5533	gi|590624611|ref|XP_007025650.1| Allantoinase, putative isoform 1 [Theobroma cacao] &gt;gnl|BL_ORD_ID|887190 Allantoinase, putative isoform 1 [Theobroma cacao]
Pg_Root116540_c1_seq1	554.48	152.117	146.32	144.457	gi|224101329|ref|XP_002312235.1| glyceraldehyde 3-phosphate dehydrogenase 1 family protein [Populus trichocarpa] &gt;gnl|BL_ORD_ID|1522001 glyceraldehyde 3-phosphate dehydrogenase 1 family protein [Populus trichocarpa]
Pg_Root126963_c1_seq2	243.343	244.767	194.287	216.737	gi|568870781|ref|XP_006488575.1| PREDICTED: ubiquitin-activating enzyme E1 1-like [Citrus sinensis]
Pg_Root115740_c0_seq2	217.727	150.793	244.323	139.45	gi|225461724|ref|XP_002285514.1| PREDICTED: protein transport protein Sec61 subunit alpha [Vitis vinifera]
Pg_Root121570_c0_seq4	203.253	184.423	189.837	217.87	gi|460385515|ref|XP_004238449.1| PREDICTED: dolichyl-diphosphooligosaccharide--protein glycosyltransferase subunit 1A-like [Solanum lycopersicum]
Pg_Root127088_c0_seq11	171.967	129.233	125.853	113.123	gi|460381904|ref|XP_004236681.1| PREDICTED: putative phagocytic receptor 1b-like [Solanum lycopersicum]
Pg_Root114104_c0_seq1	224.3	70.3433	731.77	86.3533	gi|18652047|gb|AAL76932.1|AF456481_1 major allergen isoform Dau c 1.0201 [Daucus carota]
Pg_Root125863_c1_seq4	578.62	226.727	824.557	673.5	gi|75232038|sp|Q7M1F2.1|DEF1_CLITE RecName: Full=Defensin-like protein 1; AltName: Full=Cysteine-rich antimicrobial protein 1; AltName: Full=Defensin AMP1; Short=CtAMP1 &gt;gnl|BL_ORD_ID|59357 defensin Ct-AMP1=cysteine-rich antimicrobial protein [Clitoria ternatea, seeds, Peptide, 49 aa]
Pg_Root111529_c0_seq1	215.403	137.037	106.127	191.82	gi|118488207|gb|ABK95923.1| unknown [Populus trichocarpa]
Pg_Root123155_c0_seq1	165.467	188.353	158.04	190.52	gi|567917704|ref|XP_006450858.1| hypothetical protein CICLE_v10007603mg [Citrus clementina] &gt;gnl|BL_ORD_ID|1024765 PREDICTED: ATP-dependent zinc metalloprotease FTSH 4, mitochondrial-like [Citrus sinensis] &gt;gnl|BL_ORD_ID|1024765 hypothetical protein CICLE_v10007603mg [Citrus clementina]
Pg_Root84645_c0_seq1	190.707	82.4633	95.21	102.887	gi|460389574|ref|XP_004240426.1| PREDICTED: 40S ribosomal protein S26-2-like [Solanum lycopersicum] &gt;gnl|BL_ORD_ID|1308728 PREDICTED: 40S ribosomal protein S26-3-like [Solanum tuberosum]
Pg_Root111183_c1_seq2	244.27	260.877	207.88	221.037	gi|595865177|ref|XP_007211904.1| hypothetical protein PRUPE_ppa010411mg [Prunus persica] &gt;gnl|BL_ORD_ID|1366142 hypothetical protein PRUPE_ppa010411mg [Prunus persica]
Pg_Root126582_c0_seq5	338.27	919.433	433.167	219.483	gi|595938674|ref|XP_007215686.1| hypothetical protein PRUPE_ppa008693mg [Prunus persica] &gt;gnl|BL_ORD_ID|1369809 hypothetical protein PRUPE_ppa008693mg [Prunus persica]
Pg_Root103706_c0_seq1	130.363	56.9167	117.05	153.517	gi|255543014|ref|XP_002512570.1| s-adenosylmethionine synthetase, putative [Ricinus communis] &gt;gnl|BL_ORD_ID|1565418 s-adenosylmethionine synthetase, putative [Ricinus communis]
Pg_Root96076_c0_seq2	374.267	245.383	286.91	243.333	gi|124484511|dbj|BAF46352.1| alpha chain of nascent polypeptide associated complex [Nicotiana benthamiana]
Pg_Root26559_c0_seq1	365.243	111.51	688.097	12.66	gi|1212921|emb|CAA65187.1| aquaporin [Helianthus annuus]
Pg_Root107501_c1_seq1	127.297	181.61	202.173	151.34	gi|460412354|ref|XP_004251566.1| PREDICTED: ribosome biogenesis regulatory protein homolog [Solanum lycopersicum]
Pg_Root117944_c0_seq26	41.0333	255.713	123.813	129.963	gi|224068066|ref|XP_002302659.1| homeobox leucine zipper family protein [Populus trichocarpa] &gt;gnl|BL_ORD_ID|1519142 homeobox leucine zipper family protein [Populus trichocarpa]
Pg_Root115991_c0_seq27	42.5733	324.06	75.6867	123.027	gi|565390045|ref|XP_006360757.1| PREDICTED: homocysteine S-methyltransferase 3-like isoform X2 [Solanum tuberosum]
Pg_Root116912_c0_seq3	435.75	33.79	134.153	187.63	gi|1174592|sp|P46259.1|TBA1_PEA RecName: Full=Tubulin alpha-1 chain &gt;gnl|BL_ORD_ID|1743279 alpha-tubulin [Pisum sativum]
Pg_Root92240_c0_seq1	227.983	220.077	253.073	195.737	gi|565353289|ref|XP_006343565.1| PREDICTED: cytochrome c oxidase subunit 6b-2-like [Solanum tuberosum]
Pg_Root120381_c0_seq6	326.813	45.33	174.657	90.1333	gi|225446491|ref|XP_002278211.1| PREDICTED: 8-hydroxyquercetin 8-O-methyltransferase [Vitis vinifera]
Pg_Root121487_c0_seq1	63.0733	120.797	116.94	171.583	gi|297746067|emb|CBI16123.3| unnamed protein product [Vitis vinifera]
Pg_Root113328_c0_seq1	449.82	334.04	372.39	330.107	gi|604342799|gb|EYU41823.1| hypothetical protein MIMGU_mgv1a015450mg [Mimulus guttatus]
Pg_Root95252_c0_seq1	143.687	208.893	116.913	157.24	gi|604342892|gb|EYU41916.1| hypothetical protein MIMGU_mgv1a005306mg [Mimulus guttatus]
Pg_Root121842_c0_seq1	128.017	198.423	208.493	166.83	gi|590584050|ref|XP_007015067.1| Calcium-dependent protein kinase 19 isoform 1 [Theobroma cacao] &gt;gnl|BL_ORD_ID|891213 Calcium-dependent protein kinase 19 isoform 1 [Theobroma cacao]
Pg_Root105766_c0_seq1	242.827	108.29	86.3133	136.083	gi|470128763|ref|XP_004300304.1| PREDICTED: 60S ribosomal protein L37a-like [Fragaria vesca subsp. vesca]
Pg_Root126001_c0_seq19	183.843	407.783	401.18	413.733	gi|595848675|ref|XP_007209576.1| hypothetical protein PRUPE_ppa011139mg [Prunus persica] &gt;gnl|BL_ORD_ID|1363881 hypothetical protein PRUPE_ppa011139mg [Prunus persica]
Pg_Root110359_c1_seq1	152.327	128.937	95.91	522.317	gi|45935133|gb|AAS79591.1| putative dihydroflavonol reductase [Ipomoea trifida] &gt;gnl|BL_ORD_ID|413965 hypothetical protein [Ipomoea trifida]
Pg_Root127793_c0_seq1	350.843	305.51	337.453	322.487	gi|460390626|ref|XP_004240929.1| PREDICTED: clathrin heavy chain 1-like [Solanum lycopersicum]
Pg_Root116093_c0_seq1	276.447	114.667	201.153	170.1	gi|32400871|gb|AAP80667.1|AF479048_1 ribosomal Pr 117, partial [Triticum aestivum]
Pg_Root115747_c0_seq2	866.787	680.14	275.98	1015.81	gi|604303754|gb|EYU23173.1| hypothetical protein MIMGU_mgv1a020758mg [Mimulus guttatus]
Pg_Root113666_c0_seq1	572.333	259.887	370.247	451.623	gi|565356504|ref|XP_006345104.1| PREDICTED: alpha-1,4-glucan-protein synthase [UDP-forming] 2-like [Solanum tuberosum]
Pg_Root126834_c1_seq4	193.943	155.733	131.787	110.35	gi|604347988|gb|EYU46143.1| hypothetical protein MIMGU_mgv1a007584mg [Mimulus guttatus]
Pg_Root121650_c0_seq1	219.02	237.247	169.153	164.87	gi|555655|gb|AAA50196.1| DNA-binding protein [Nicotiana tabacum]
Pg_Root115969_c0_seq1	86.74	133.36	176.903	163.297	gi|359477184|ref|XP_002262991.2| PREDICTED: protein pleiotropic regulatory locus 1-like [Vitis vinifera] &gt;gnl|BL_ORD_ID|2328633 unnamed protein product [Vitis vinifera]
Pg_Root118671_c0_seq4	105.457	222.343	208.027	161.297	gi|568882464|ref|XP_006494048.1| PREDICTED: protein IQ-DOMAIN 14-like [Citrus sinensis]
Pg_Root109634_c0_seq2	405.31	259.627	383.387	306.317	gi|297734406|emb|CBI15653.3| unnamed protein product [Vitis vinifera]
Pg_Root118871_c0_seq1	138.137	197.757	147.803	153.737	gi|590591638|ref|XP_007017073.1| Nodulin MtN21 /EamA-like transporter family protein isoform 1 [Theobroma cacao] &gt;gnl|BL_ORD_ID|893040 Nodulin MtN21 /EamA-like transporter family protein isoform 1 [Theobroma cacao]
1000

## Sheet: A.Table 1B
Additional file 1: Table S1(B).364 transcripts differentally expressed in four root samples
	The average FPKM value was determined using individual FPKM values of three replicates.
ID	Average FPKM in one-year old whole roots	Average FPKM in main roots of six-year old roots	Average FPKM in lateral roots of six-year old roots	Average FPKM in rhizomes of six-year old roots	BLASTX results against Nr protein database
Pg_Root116443_c0_seq7	132.82	838.24	809.993	314.787	gi|460396908|ref|XP_004244012.1| PREDICTED: probable amino acid permease 7-like [Solanum lycopersicum]
Pg_Root116413_c1_seq1	61.78	295.387	166.51	82.47	gi|596290716|ref|XP_007226224.1| hypothetical protein PRUPE_ppa016591mg [Prunus persica] &gt;gnl|BL_ORD_ID|1379972 hypothetical protein PRUPE_ppa016591mg [Prunus persica]
Pg_Root126622_c0_seq26	66.2967	17.0067	11.9767	5.29	gi|568842384|ref|XP_006475129.1| PREDICTED: protein O-linked-mannose beta-1,4-N-acetylglucosaminyltransferase 2-like [Citrus sinensis]
Pg_Root79642_c0_seq1	209.45	11.1133	112.93	18.2833	gi|566154489|ref|XP_006370482.1| FAD-binding domain-containing family protein [Populus trichocarpa] &gt;gnl|BL_ORD_ID|1529371 FAD-binding domain-containing family protein [Populus trichocarpa]
Pg_Root109811_c0_seq2	269.947	32.18	55.98	171.157	gi|14548096|sp|Q9LW96.1|INO1_TOBAC RecName: Full=Inositol-3-phosphate synthase; Short=MIP synthase; AltName: Full=Myo-inositol 1-phosphate synthase; Short=IPS; Short=MI-1-P synthase &gt;gnl|BL_ORD_ID|1760657 myo-inositol 1-phosphate synthase [Nicotiana tabacum]
Pg_Root119886_c0_seq4	32.35	2.85667	13.0167	16.5633	gi|225439268|ref|XP_002265056.1| PREDICTED: uncharacterized protein LOC100261641 [Vitis vinifera]
Pg_Root108942_c0_seq1	41.68	0	1.91	3.9	gi|567854261|ref|XP_006420250.1| hypothetical protein CICLE_v10005901mg [Citrus clementina] &gt;gnl|BL_ORD_ID|997113 hypothetical protein CICLE_v10005901mg [Citrus clementina]
Pg_Root105507_c0_seq2	423.197	1.62333	4.19667	57.37	gi|604312479|gb|EYU26159.1| hypothetical protein MIMGU_mgv1a012418mg [Mimulus guttatus]
Pg_Root106820_c1_seq1	46.0233	0	8.02667	22.28	gi|225429938|ref|XP_002283864.1| PREDICTED: dehydration-responsive element-binding protein 3-like [Vitis vinifera]
Pg_Root110120_c0_seq2	139.36	39.05	12.7933	21.4467	gi|359487778|ref|XP_002281083.2| PREDICTED: transcription factor bHLH96-like [Vitis vinifera] &gt;gnl|BL_ORD_ID|104647 unnamed protein product [Vitis vinifera]
Pg_Root124467_c2_seq1	271.54	1229.77	547.477	794.77	gi|27544012|dbj|BAC54830.1| vacuolar processing enzyme-3 [Nicotiana tabacum]
Pg_Root126837_c0_seq31	0.206667	30.79	15.38	0.24	gi|359472706|ref|XP_002278714.2| PREDICTED: GC-rich sequence DNA-binding factor 1-like [Vitis vinifera]
Pg_Root128151_c0_seq1	143.043	11.4067	28.8733	50.47	gi|219363739|gb|AAX44001.2| putative secretory peroxidase [Catharanthus roseus]
Pg_Root122170_c0_seq10	66.4767	0	21.47	0	gi|357436161|ref|XP_003588356.1| hypothetical protein MTR_1g006310 [Medicago truncatula] &gt;gnl|BL_ORD_ID|1548492 hypothetical protein MTR_1g006310 [Medicago truncatula]
Pg_Root111584_c7_seq3	0.87	36.7967	27.6133	19.68	gi|386799307|ref|YP_006291825.1| orf57 gene product (mitochondrion) [Daucus carota subsp. sativus] &gt;gnl|BL_ORD_ID|762033 orf57 (mitochondrion) [Daucus carota subsp. sativus]
Pg_Root117831_c0_seq2	44.49	2.94	20.48	4.99	gi|147845848|emb|CAN80091.1| hypothetical protein VITISV_015121 [Vitis vinifera]
Pg_Root122587_c0_seq3	31.47	0.53	13.47	62.1333	gi|255538902|ref|XP_002510516.1| endo-1,4-beta-glucanase, putative [Ricinus communis] &gt;gnl|BL_ORD_ID|1568086 endo-1,4-beta-glucanase, putative [Ricinus communis]
Pg_Root104531_c0_seq1	47.5133	8.14333	0	0	gi|590680895|ref|XP_007040964.1| Leucine-rich receptor-like protein kinase family protein [Theobroma cacao] &gt;gnl|BL_ORD_ID|848158 Leucine-rich receptor-like protein kinase family protein [Theobroma cacao]
Pg_Root123471_c0_seq1	27.9233	0	7.90333	8.61333	gi|590687581|ref|XP_007042704.1| Uncharacterized protein isoform 1 [Theobroma cacao] &gt;gnl|BL_ORD_ID|849752 Uncharacterized protein isoform 1 [Theobroma cacao]
Pg_Root127131_c1_seq5	62.4567	2.08	1.77	4.44	gi|590703340|ref|XP_007046847.1| P-loop containing nucleoside triphosphate hydrolases superfamily protein, putative isoform 2 [Theobroma cacao] &gt;gnl|BL_ORD_ID|842841 P-loop containing nucleoside triphosphate hydrolases superfamily protein, putative isoform 2 [Theobroma cacao]
Pg_Root83784_c0_seq1	139.88	6.46	205.35	19.97	gi|89475528|gb|ABD73296.1| unknown [Panax ginseng]
Pg_Root114182_c2_seq1	44.27	2.37667	5.42667	9.36	gi|118482926|gb|ABK93376.1| unknown [Populus trichocarpa]
Pg_Root115152_c0_seq1	80.12	4.48667	25.7467	36.2033	gi|460367338|ref|XP_004229531.1| PREDICTED: xylulose 5-phosphate/phosphate translocator, chloroplastic-like isoform 1 [Solanum lycopersicum] &gt;gnl|BL_ORD_ID|1298350 PREDICTED: xylulose 5-phosphate/phosphate translocator, chloroplastic-like isoform 2 [Solanum lycopersicum]
Pg_Root124644_c0_seq7	2815.46	80.19	713.013	1072.71	gi|307136213|gb|ADN34050.1| peroxidase [Cucumis melo subsp. melo]
Pg_Root101696_c0_seq1	80.6767	1.03	18.9767	8.11	gi|568214399|ref|NP_001274962.1| epoxide hydrolase [Solanum tuberosum] &gt;gnl|BL_ORD_ID|1979974 epoxide hydrolase [Solanum tuberosum]
Pg_Root125974_c0_seq5	125.867	2.47333	20.1933	194.377	gi|590703144|ref|XP_007046794.1| Beta-galactosidase 3 isoform 1 [Theobroma cacao] &gt;gnl|BL_ORD_ID|842794 Beta-galactosidase 3 isoform 1 [Theobroma cacao]
Pg_Root99457_c0_seq1	80.68	8.03	14.99	74.6267	gi|460366664|ref|XP_004229200.1| PREDICTED: protein SRG1-like [Solanum lycopersicum]
Pg_Root110687_c0_seq27	14.2733	121.593	179.153	35.5833	gi|225467973|ref|XP_002269295.1| PREDICTED: MADS-box protein SVP [Vitis vinifera] &gt;gnl|BL_ORD_ID|1741598 unnamed protein product [Vitis vinifera]
Pg_Root127070_c0_seq2	52.16	6.28333	16.9	17.1167	gi|590609450|ref|XP_007021540.1| Phytosylfokine-alpha receptor 2 [Theobroma cacao] &gt;gnl|BL_ORD_ID|863107 Phytosylfokine-alpha receptor 2 [Theobroma cacao]
Pg_Root96185_c0_seq2	14.1167	395.68	257.597	48.63
Pg_Root112234_c0_seq1	234.453	3.9	51.0767	264.697	gi|595999870|ref|XP_007218027.1| hypothetical protein PRUPE_ppa005966mg [Prunus persica] &gt;gnl|BL_ORD_ID|1372071 hypothetical protein PRUPE_ppa005966mg [Prunus persica]
Pg_Root111461_c0_seq3	432.48	6.46	6.85	36.1967	gi|225425577|ref|XP_002266600.1| PREDICTED: polygalacturonase At1g48100 [Vitis vinifera] &gt;gnl|BL_ORD_ID|107336 unnamed protein product [Vitis vinifera]
Pg_Root118766_c1_seq1	59.0633	13.58	91.0467	0	gi|591403356|gb|AHL39150.1| class III peroxidase [Populus trichocarpa]
Pg_Root120797_c1_seq2	11135.3	4344.43	1587.09	2049.85	gi|1351139|sp|P49035.1|SUS1_DAUCA RecName: Full=Sucrose synthase isoform 1; AltName: Full=Sucrose synthase isoform I; AltName: Full=Sucrose-UDP glucosyltransferase 1; AltName: Full=Susy*Dc1 &gt;gnl|BL_ORD_ID|1771163 sucrose synthase [Daucus carota] &gt;gnl|BL_ORD_ID|1771163 sucrose synthase isoform I [Daucus carota]
Pg_Root117573_c0_seq1	50.3867	0	17.3933	17.1633	gi|2895087|gb|AAC39355.1| Met1-type cytosine DNA-methyltransferase [Daucus carota]
Pg_Root117442_c1_seq4	40.5933	1.62667	6.59	14.21	gi|604345204|gb|EYU43815.1| hypothetical protein MIMGU_mgv1a006554mg [Mimulus guttatus]
Pg_Root113609_c0_seq5	2	49.1333	77.4367	20.5933	gi|590582306|ref|XP_007014587.1| Major facilitator superfamily protein, putative isoform 2 [Theobroma cacao] &gt;gnl|BL_ORD_ID|890769 Major facilitator superfamily protein, putative isoform 2 [Theobroma cacao]
Pg_Root114825_c0_seq4	102.4	1.6	3.06667	3.07667	gi|51701931|sp|P83618.2|RN28_PANGI RecName: Full=Ribonuclease-like storage protein; AltName: Full=Root 28 kDa major protein; Flags: Precursor &gt;gnl|BL_ORD_ID|1743665 RNase-like major storage protein [Panax ginseng]
Pg_Root127596_c0_seq47	0	44.5133	11.0467	46.82	gi|296087133|emb|CBI33507.3| unnamed protein product [Vitis vinifera]
Pg_Root102462_c0_seq2	2.32	15.61	8.22333	76.9267	gi|225466065|ref|XP_002264028.1| PREDICTED: 21 kDa protein [Vitis vinifera] &gt;gnl|BL_ORD_ID|105836 unnamed protein product [Vitis vinifera]
Pg_Root112788_c0_seq5	421.457	14.34	46.1867	169.117	gi|565382642|ref|XP_006357643.1| PREDICTED: fasciclin-like arabinogalactan protein 2-like [Solanum tuberosum]
Pg_Root127087_c0_seq25	28.1667	0	6.46333	7.59	gi|225463876|ref|XP_002268996.1| PREDICTED: probable methionyl-tRNA synthetase [Vitis vinifera] &gt;gnl|BL_ORD_ID|107245 unnamed protein product [Vitis vinifera]
Pg_Root114272_c0_seq1	148.313	964.033	358.03	264.313	gi|567873933|ref|XP_006429556.1| hypothetical protein CICLE_v10011307mg [Citrus clementina] &gt;gnl|BL_ORD_ID|1005574 hypothetical protein CICLE_v10011307mg [Citrus clementina]
Pg_Root26537_c0_seq2	11.3267	115.53	21.99	1453.43	gi|225444377|ref|XP_002267414.1| PREDICTED: thiazole biosynthetic enzyme, chloroplastic [Vitis vinifera] &gt;gnl|BL_ORD_ID|107754 RecName: Full=Thiamine thiazole synthase 2, chloroplastic; AltName: Full=Thiazole biosynthetic enzyme 2; Flags: Precursor
Pg_Root121167_c0_seq1	87.9533	6.21667	28.41	38.8167	gi|225450069|ref|XP_002274267.1| PREDICTED: DNA topoisomerase 2-like [Vitis vinifera]
Pg_Root118456_c0_seq1	93.8967	4.66	16.95	21.9633	gi|565356369|ref|XP_006345040.1| PREDICTED: RNA-dependent RNA polymerase 2-like [Solanum tuberosum]
Pg_Root128312_c0_seq1	5.82	70.6833	69.9467	7.30667	gi|590574899|ref|XP_007012536.1| Zinc finger protein, putative [Theobroma cacao] &gt;gnl|BL_ORD_ID|888899 Zinc finger protein, putative [Theobroma cacao]
Pg_Root111241_c0_seq1	85.2667	10.57	7.01	69.6567	gi|595882395|ref|XP_007212585.1| hypothetical protein PRUPE_ppa015944mg [Prunus persica] &gt;gnl|BL_ORD_ID|1366797 hypothetical protein PRUPE_ppa015944mg [Prunus persica]
Pg_Root118895_c0_seq4	226.64	3656.04	937.81	852.553	gi|443501898|gb|AGC94756.1| vacuolar processing enzyme [Malus sieversii]
Pg_Root123946_c0_seq4	61.2233	2.96667	3.46	6.8	gi|225434156|ref|XP_002275001.1| PREDICTED: formin-like protein 1-like [Vitis vinifera]
Pg_Root88379_c0_seq1	45.58	273.76	178.667	182.123	gi|225437689|ref|XP_002279803.1| PREDICTED: uncharacterized protein LOC100264112 [Vitis vinifera]
Pg_Root110359_c1_seq8	4032.55	25061.6	14246.4	12571.8	gi|2407331|gb|AAB70560.1| metallothionein-1 like protein [Oenanthe javanica]
Pg_Root107847_c0_seq1	735.51	34.0667	709.123	51.8667
Pg_Root128093_c0_seq1	831.96	11.5333	43.73	52.0733	gi|596015370|ref|XP_007218794.1| hypothetical protein PRUPE_ppa009786mg [Prunus persica] &gt;gnl|BL_ORD_ID|1372801 hypothetical protein PRUPE_ppa009786mg [Prunus persica]
Pg_Root123671_c0_seq4	13.15	74.7367	43.8767	85.78	gi|255539076|ref|XP_002510603.1| Plastocyanin A, chloroplast precursor, putative [Ricinus communis] &gt;gnl|BL_ORD_ID|1568172 Plastocyanin A, chloroplast precursor, putative [Ricinus communis]
Pg_Root122020_c0_seq13	286.26	38.3133	70.1333	66.23	gi|460388580|ref|XP_004239945.1| PREDICTED: zinc finger CCCH domain-containing protein 29-like isoform 3 [Solanum lycopersicum]
Pg_Root100260_c0_seq1	336.01	14.01	168.123	85.5867	gi|195617694|gb|ACG30677.1| histone H4 [Zea mays]
Pg_Root122350_c0_seq1	371.983	18.96	44.4267	61.9133	gi|590685904|ref|XP_007042226.1| Uncharacterized protein isoform 3 [Theobroma cacao] &gt;gnl|BL_ORD_ID|849308 Uncharacterized protein isoform 3 [Theobroma cacao]
Pg_Root124905_c1_seq1	52.0867	408.68	221.29	164.157	gi|225428657|ref|XP_002284884.1| PREDICTED: uncharacterized protein LOC100267586 [Vitis vinifera] &gt;gnl|BL_ORD_ID|102832 unnamed protein product [Vitis vinifera]
Pg_Root114983_c0_seq13	86.48	2.06333	3.94	10.33	gi|356547153|ref|XP_003541981.1| PREDICTED: ras guanine nucleotide exchange factor K-like [Glycine max]
Pg_Root107282_c1_seq6	22.7867	124.02	109.4	52.48	gi|297745626|emb|CBI40791.3| unnamed protein product [Vitis vinifera]
Pg_Root117322_c0_seq1	445.973	58.0033	411.127	78.5367	gi|629125881|gb|KCW90306.1| hypothetical protein EUGRSUZ_A02449 [Eucalyptus grandis]
Pg_Root116557_c0_seq1	154.377	7.48333	89.2033	49.7067	gi|255557635|ref|XP_002519847.1| Peptide transporter, putative [Ricinus communis] &gt;gnl|BL_ORD_ID|1557876 Peptide transporter, putative [Ricinus communis]
Pg_Root26507_c0_seq1	244.8	21.64	101.793	30.78	gi|566150660|ref|XP_006369490.1| hypothetical protein POPTR_0001s23920g [Populus trichocarpa] &gt;gnl|BL_ORD_ID|2310736 hypothetical protein POPTR_0001s23920g [Populus trichocarpa]
Pg_Root126049_c0_seq9	0	73.9733	25.15	79.9133	gi|225441860|ref|XP_002284204.1| PREDICTED: ABC transporter A family member 1-like [Vitis vinifera]
Pg_Root100520_c0_seq2	109.177	4.58	15.4767	246.937	gi|566572555|gb|AHC69780.1| thuamatin-like protein [Quercus suber]
Pg_Root94508_c0_seq1	31.3467	12.24	2.76	340.293	gi|350996670|gb|AEQ37177.1| xyloglucan endotransglucosylase/hydrolase [Diospyros kaki]
Pg_Root123786_c0_seq6	34.0333	2.4	15.4833	11.45	gi|460401585|ref|XP_004246299.1| PREDICTED: probably inactive leucine-rich repeat receptor-like protein kinase IMK2-like [Solanum lycopersicum]
Pg_Root113187_c0_seq1	43.0533	0	0	10.03	gi|46359653|dbj|BAD15331.1| cytochrome P450 [Panax ginseng]
Pg_Root110488_c0_seq1	1973.38	21.9467	72.4	158.403	gi|590700043|ref|XP_007046062.1| Expansin A1, ALPHA 1.2,EXPA1 [Theobroma cacao] &gt;gnl|BL_ORD_ID|852829 Expansin A1, ALPHA 1.2,EXPA1 [Theobroma cacao]
Pg_Root101458_c0_seq1	161.053	2.53667	58.2267	39.92	gi|568832993|ref|XP_006470702.1| PREDICTED: ubiquitin-conjugating enzyme E2 20-like [Citrus sinensis]
Pg_Root125711_c1_seq17	47.5433	0	16.8767	1.29	gi|591403368|gb|AHL39156.1| class III peroxidase [Populus trichocarpa]
Pg_Root108521_c1_seq4	28.65	18.06	124.793	0	gi|590682068|ref|XP_007041249.1| Lactoylglutathione lyase / glyoxalase I family protein [Theobroma cacao] &gt;gnl|BL_ORD_ID|848417 Lactoylglutathione lyase / glyoxalase I family protein [Theobroma cacao]
Pg_Root112841_c1_seq1	98.3167	8.01333	61.4367	53.93	gi|567918708|ref|XP_006451360.1| hypothetical protein CICLE_v10008962mg [Citrus clementina] &gt;gnl|BL_ORD_ID|1025196 PREDICTED: inositol oxygenase 2-like [Citrus sinensis] &gt;gnl|BL_ORD_ID|1025196 hypothetical protein CICLE_v10008962mg [Citrus clementina]
Pg_Root110356_c0_seq1	150.463	8.77667	16.2867	62.9467	gi|255541932|ref|XP_002512030.1| Flavonol 4&apos;-sulfotransferase, putative [Ricinus communis] &gt;gnl|BL_ORD_ID|1566091 Flavonol 4&apos;-sulfotransferase, putative [Ricinus communis]
Pg_Root118509_c1_seq1	10.03	63.61	59.3467	85.13	gi|595999949|ref|XP_007218036.1| hypothetical protein PRUPE_ppa006030mg [Prunus persica] &gt;gnl|BL_ORD_ID|1372080 hypothetical protein PRUPE_ppa006030mg [Prunus persica]
Pg_Root104689_c0_seq1	281.347	38.02	82.39	180.887	gi|298370745|gb|ADI80347.1| 3-hydroxy-3-methylglutaryl coenzyme A synthase [Panax ginseng]
Pg_Root107072_c1_seq1	8.03333	147.307	33.0467	43.25	gi|590698052|ref|XP_007045610.1| Melanoma inhibitory activity protein 3, putative [Theobroma cacao] &gt;gnl|BL_ORD_ID|852419 Melanoma inhibitory activity protein 3, putative [Theobroma cacao]
Pg_Root102837_c1_seq4	185.863	10.39	65.3133	55.5733	gi|470137096|ref|XP_004304311.1| PREDICTED: tubulin alpha chain-like [Fragaria vesca subsp. vesca]
Pg_Root99187_c0_seq1	2.33	97.43	25.25	66.2033	gi|449499120|ref|XP_004160727.1| PREDICTED: transcription factor bHLH51-like [Cucumis sativus]
Pg_Root121223_c1_seq27	2.87667	38.0033	12.4467	12.53	gi|297742490|emb|CBI34639.3| unnamed protein product [Vitis vinifera]
Pg_Root95785_c0_seq1	67.18	0	56.6633	5.13333	gi|449449769|ref|XP_004142637.1| PREDICTED: 1-aminocyclopropane-1-carboxylate oxidase 5-like [Cucumis sativus] &gt;gnl|BL_ORD_ID|728678 PREDICTED: 1-aminocyclopropane-1-carboxylate oxidase 5-like [Cucumis sativus]
Pg_Root116267_c0_seq3	246.09	23.4433	23.8533	46.6233	gi|255584757|ref|XP_002533097.1| Alpha-expansin 4 precursor, putative [Ricinus communis] &gt;gnl|BL_ORD_ID|1544771 Alpha-expansin 4 precursor, putative [Ricinus communis]
Pg_Root115460_c0_seq1	2643.01	14.41	33.4567	75.7933	gi|356563159|ref|XP_003549832.1| PREDICTED: probable pectate lyase 18 isoform 1 [Glycine max]
Pg_Root124709_c0_seq2	7.70333	0	0	1.46667	gi|567907325|ref|XP_006445976.1| hypothetical protein CICLE_v10017962mg [Citrus clementina] &gt;gnl|BL_ORD_ID|1020375 hypothetical protein CICLE_v10017962mg [Citrus clementina]
Pg_Root126364_c2_seq3	15.63	124.707	87.93	60.4533	gi|587834296|gb|EXB25090.1| hypothetical protein L484_005914 [Morus notabilis]
Pg_Root121784_c0_seq16	78.23	3.11	139.527	13.28	gi|604301996|gb|EYU21582.1| hypothetical protein MIMGU_mgv1a010360mg [Mimulus guttatus]
Pg_Root83600_c0_seq2	115.717	0	28.9633	27.66	gi|357502337|ref|XP_003621457.1| Histone H3 [Medicago truncatula] &gt;gnl|BL_ORD_ID|1563821 Histone H3 [Medicago truncatula]
Pg_Root113518_c0_seq4	117.753	113.723	694.777	332.607	gi|270271313|gb|ACZ67185.1| pathogenesis-related thaumatin, partial [Populus deltoides]
Pg_Root35740_c0_seq3	45.8367	2.97	2.47667	8.18667	gi|297740339|emb|CBI30521.3| unnamed protein product [Vitis vinifera]
Pg_Root113284_c0_seq2	64.4033	24.9533	9.06	9.56667	gi|225424667|ref|XP_002264073.1| PREDICTED: uncharacterized protein LOC100260333 [Vitis vinifera]
Pg_Root123113_c0_seq2	7.92333	95.1333	66.12	30.4367	gi|604303000|gb|EYU22525.1| hypothetical protein MIMGU_mgv1a026152mg [Mimulus guttatus]
Pg_Root114103_c1_seq3	1.88	47.9067	27.3767	3.77	gi|225438982|ref|XP_002279550.1| PREDICTED: uncharacterized protein LOC100242159 [Vitis vinifera]
Pg_Root124980_c3_seq10	57.0533	0	3.27667	2.03	gi|297809927|ref|XP_002872847.1| glycosyl hydrolase family 9 protein [Arabidopsis lyrata subsp. lyrata] &gt;gnl|BL_ORD_ID|2650298 glycosyl hydrolase family 9 protein [Arabidopsis lyrata subsp. lyrata]
Pg_Root122170_c0_seq8	28.5667	0	7.27	0	gi|357436161|ref|XP_003588356.1| hypothetical protein MTR_1g006310 [Medicago truncatula] &gt;gnl|BL_ORD_ID|1548492 hypothetical protein MTR_1g006310 [Medicago truncatula]
Pg_Root126317_c0_seq2	21.87	0.35	5.7	7.60333	gi|568825080|ref|XP_006466917.1| PREDICTED: probable LRR receptor-like serine/threonine-protein kinase At4g36180-like [Citrus sinensis]
Pg_Root127030_c0_seq1	88.4	0	0	0	gi|2981212|gb|AAC06252.1| replicase [Enterobacteria phage M11]
Pg_Root117944_c0_seq26	41.1733	256.55	124.217	130.387	gi|224068066|ref|XP_002302659.1| homeobox leucine zipper family protein [Populus trichocarpa] &gt;gnl|BL_ORD_ID|1519142 homeobox leucine zipper family protein [Populus trichocarpa]
Pg_Root128062_c1_seq2	0	18.74	10.07	15.7633	gi|317106712|dbj|BAJ53211.1| JHL23C09.7 [Jatropha curcas]
Pg_Root125671_c2_seq1	223.857	15.68	98.28	149.503	gi|332071130|gb|AED99883.1| glycosyltransferase [Panax notoginseng]
Pg_Root118454_c0_seq1	93.9633	7.96	40.21	35.9433	gi|470125343|ref|XP_004298662.1| PREDICTED: monocopper oxidase-like protein SKU5-like [Fragaria vesca subsp. vesca]
Pg_Root123516_c0_seq28	21.2467	0	8.55	4.12333	gi|565375929|ref|XP_006354467.1| PREDICTED: kinesin-like protein KIF11-like [Solanum tuberosum]
Pg_Root109930_c1_seq1	128.047	0	1.84	149.593	gi|203285000|gb|ACH97124.1| BURP domain-containing protein [Camellia sinensis]
Pg_Root117229_c2_seq4	0.5	38.81	26.3767	5.71	gi|590645761|ref|XP_007031433.1| Homeobox-leucine zipper protein HAT5 [Theobroma cacao] &gt;gnl|BL_ORD_ID|853254 Homeobox-leucine zipper protein HAT5 [Theobroma cacao]
Pg_Root112644_c0_seq5	110.437	4.46667	4.64	6.92667	gi|225441163|ref|XP_002265853.1| PREDICTED: probable pectate lyase 12 [Vitis vinifera]
Pg_Root96137_c0_seq1	289.723	7.65333	5.08	327.587	gi|629084413|gb|KCW50770.1| hypothetical protein EUGRSUZ_J00434 [Eucalyptus grandis]
Pg_Root127239_c1_seq2	154.35	6.68	30.99	155.157	gi|296082833|emb|CBI22134.3| unnamed protein product [Vitis vinifera]
Pg_Root127425_c3_seq1	443.9	177.297	65.8767	139	gi|568215695|ref|NP_001274911.1| sucrose synthase 2 [Solanum tuberosum] &gt;gnl|BL_ORD_ID|29550 sucrose synthase 2 [Solanum tuberosum]
Pg_Root108704_c0_seq1	83.78	0.86	14.5933	39.3633	gi|629090235|gb|KCW56488.1| hypothetical protein EUGRSUZ_I02215 [Eucalyptus grandis]
Pg_Root127723_c0_seq12	0	13.28	0	4.87	gi|565351616|ref|XP_006342752.1| PREDICTED: uncharacterized protein LOC102592530 isoform X7 [Solanum tuberosum]
Pg_Root120826_c2_seq10	47.0733	0	17.71	7.04	gi|526117956|ref|NP_001267901.1| calcineurin B-like protein 01 [Vitis vinifera] &gt;gnl|BL_ORD_ID|101023 PREDICTED: calcineurin B-like protein 1-like [Vitis vinifera] &gt;gnl|BL_ORD_ID|101023 calcineurin B-like protein 01 [Vitis vinifera] &gt;gnl|BL_ORD_ID|101023 unnamed protein product [Vitis vinifera] &gt;gnl|BL_ORD_ID|101023 unnamed protein product [Vitis vinifera] &gt;gnl|BL_ORD_ID|101023 cal…
Pg_Root118853_c0_seq3	457.233	91.5	271.387	297.933	gi|225437708|ref|XP_002280106.1| PREDICTED: S-adenosylmethionine synthase 5 [Vitis vinifera] &gt;gnl|BL_ORD_ID|105462 RecName: Full=S-adenosylmethionine synthase 5; Short=AdoMet synthase 5; AltName: Full=Methionine adenosyltransferase 5; Short=MAT 5 [Vitis vinifera]
Pg_Root110267_c1_seq21	47.2733	522.843	78.7333	92.9867	gi|590695119|ref|XP_007044801.1| Octicosapeptide/Phox/Bem1p family protein isoform 1 [Theobroma cacao] &gt;gnl|BL_ORD_ID|851686 Octicosapeptide/Phox/Bem1p family protein isoform 1 [Theobroma cacao] &gt;gnl|BL_ORD_ID|851686 Octicosapeptide/Phox/Bem1p family protein isoform 1 [Theobroma cacao] &gt;gnl|BL_ORD_ID|851686 Octicosapeptide/Phox/Bem1p family protein isoform 1 [Theobroma cacao]
Pg_Root122792_c0_seq4	64.96	292.72	241.583	145.33	gi|629122483|gb|KCW86973.1| hypothetical protein EUGRSUZ_B03537 [Eucalyptus grandis]
Pg_Root122669_c0_seq1	50.9533	2.82	35.27	5.23	gi|225453983|ref|XP_002280446.1| PREDICTED: pectinesterase 2 [Vitis vinifera]
Pg_Root96382_c0_seq2	377.27	27.1533	126.173	155.163	gi|595829884|ref|XP_007205957.1| hypothetical protein PRUPE_ppa011989mg [Prunus persica] &gt;gnl|BL_ORD_ID|1360395 hypothetical protein PRUPE_ppa011989mg [Prunus persica]
Pg_Root111466_c0_seq17	74.0933	0	0	0	gi|590653014|ref|XP_007033305.1|Rhomboid-related intramembrane serine protease family protein, putative isoform 1 [Theobroma cacao]
Pg_Root124278_c0_seq3	229.233	18.08	42.31	60.9767	gi|595852296|ref|XP_007210281.1| hypothetical protein PRUPE_ppa002939mg [Prunus persica] &gt;gnl|BL_ORD_ID|597553 endo-beta-1,4-glucanase [Prunus persica] &gt;gnl|BL_ORD_ID|597553 hypothetical protein PRUPE_ppa002939mg [Prunus persica]
Pg_Root110722_c0_seq2	106.473	11.85	3.53	17.46	gi|500864425|gb|AGL91646.1| geranyl diphosphate synthase [Catharanthus roseus]
Pg_Root122828_c0_seq29	50.1433	267.867	117.633	98.3167	gi|595881257|ref|XP_007212382.1| hypothetical protein PRUPE_ppa005194mg [Prunus persica] &gt;gnl|BL_ORD_ID|1366599 hypothetical protein PRUPE_ppa005194mg [Prunus persica]
Pg_Root127684_c3_seq24	49.43	1.08	7.9	41.25	gi|565349492|ref|XP_006341727.1| PREDICTED: putative fructokinase-5-like [Solanum tuberosum]
Pg_Root116220_c0_seq1	56.73	2.43333	8.38667	55.6633	gi|56785668|gb|AAW28999.1| 1-deoxy-D-xylulose-5-phosphate synthase [Antirrhinum majus]
Pg_Root126533_c0_seq5	50.8667	0	13.91	5.91333	gi|571433547|ref|XP_006572936.1| PREDICTED: DNA (cytosine-5)-methyltransferase CMT3-like [Glycine max]
Pg_Root115399_c0_seq4	99.5333	16.57	9.71667	5.59	gi|147819141|emb|CAN68957.1| hypothetical protein VITISV_015733 [Vitis vinifera]
Pg_Root123537_c0_seq21	58.1633	2.37	5.58	19.7767	gi|567922680|ref|XP_006453346.1| hypothetical protein CICLE_v10008604mg [Citrus clementina] &gt;gnl|BL_ORD_ID|1026972 PREDICTED: probable receptor-like serine/threonine-protein kinase At5g57670-like [Citrus sinensis] &gt;gnl|BL_ORD_ID|1026972 hypothetical protein CICLE_v10008604mg [Citrus clementina]
Pg_Root125086_c0_seq2	60.8233	0.0766667	24.41	22.9	gi|225458713|ref|XP_002285001.1| PREDICTED: cyclin-D3-1 [Vitis vinifera] &gt;gnl|BL_ORD_ID|101215 unnamed protein product [Vitis vinifera]
Pg_Root127676_c0_seq9	48.5167	271.707	190.733	186.077	gi|596285593|ref|XP_007225480.1| hypothetical protein PRUPE_ppa000119mg [Prunus persica] &gt;gnl|BL_ORD_ID|1379253 hypothetical protein PRUPE_ppa000119mg [Prunus persica]
Pg_Root126033_c0_seq1	75.91	0	0	0	gi|431810243|ref|YP_007237129.1| replicase [Enterobacteria phage C-1 INW-2012] &gt;gnl|BL_ORD_ID|1888314 replicase [Enterobacteria phage C-1 INW-2012]
Pg_Root112005_c0_seq1	178.68	27.2067	319.743	7.51	gi|147852209|emb|CAN80138.1| hypothetical protein VITISV_028512 [Vitis vinifera]
Pg_Root107912_c0_seq1	31.1933	41.6533	1.55667	103.313	gi|590578318|ref|XP_007013475.1| Equilibrative nucleoside transporter [Theobroma cacao] &gt;gnl|BL_ORD_ID|889756 Equilibrative nucleoside transporter [Theobroma cacao]
Pg_Root117898_c0_seq4	27.1367	205.36	147.897	113.803	gi|297738015|emb|CBI27216.3| unnamed protein product [Vitis vinifera]
Pg_Root122112_c0_seq1	208.333	39.11	258.917	222.477	gi|1911765|gb|AAB50843.1| iEP4 [Daucus carota] &gt;gnl|BL_ORD_ID|1854168 iEP4 [Daucus carota]
Pg_Root110838_c0_seq1	2.14	114.57	14.39	25.82	gi|359493876|ref|XP_002284654.2| PREDICTED: NAC domain-containing protein 29-like [Vitis vinifera]
Pg_Root112891_c0_seq1	67.1867	4.67	18.5033	26.1767	gi|225430354|ref|XP_002285290.1| PREDICTED: U-box domain-containing protein 4-like [Vitis vinifera]
Pg_Root112921_c0_seq37	21.7333	16.5467	0	16.33	gi|629089519|gb|KCW55772.1| hypothetical protein EUGRSUZ_I01604 [Eucalyptus grandis]
Pg_Root122171_c0_seq7	91.88	13.3567	15.2233	120.063	gi|566179418|ref|XP_002310494.2| hypothetical protein POPTR_0007s03500g [Populus trichocarpa] &gt;gnl|BL_ORD_ID|2299951 hypothetical protein POPTR_0007s03500g [Populus trichocarpa]
Pg_Root116718_c0_seq2	39.54	0	0.733333	6.59	gi|400597111|gb|EJP64846.1| Ribosome-inactivating protein [Beauveria bassiana ARSEF 2860]
Pg_Root127827_c0_seq1	188.023	43.93	33.9033	39.65	gi|225448447|ref|XP_002272110.1| PREDICTED: uncharacterized protein LOC100260392 [Vitis vinifera]
Pg_Root101440_c0_seq1	2.33	0.59	0	86.58	gi|604299228|gb|EYU19163.1| hypothetical protein MIMGU_mgv1a002305mg [Mimulus guttatus]
Pg_Root124478_c4_seq4	233.49	18.5633	62.83	79.1233	gi|567858482|ref|XP_006421924.1| hypothetical protein CICLE_v10004755mg [Citrus clementina] &gt;gnl|BL_ORD_ID|998673 hypothetical protein CICLE_v10004755mg [Citrus clementina]
Pg_Root122411_c0_seq12	9.64	61.5267	57.7633	23.0567	gi|225448988|ref|XP_002270908.1| PREDICTED: vacuolar amino acid transporter 1-like [Vitis vinifera]
Pg_Root117684_c0_seq1	66.33	4.24333	4.84	33.06	gi|225464832|ref|XP_002272243.1| PREDICTED: aspartic proteinase nepenthesin-2-like [Vitis vinifera]
Pg_Root106177_c0_seq1	155.097	15.2167	30.3667	10.28	gi|604314194|gb|EYU27081.1| hypothetical protein MIMGU_mgv1a008561mg [Mimulus guttatus]
Pg_Root96801_c0_seq3	50.5867	0	6.37	9.64667	gi|26006817|sp|P83304.1|LEC_PARPC RecName: Full=Mannose/glucose-specific lectin, partial [Parkia platycephala] &gt;gnl|BL_ORD_ID|1612858 Chain A, Crystal Structure Of The Parkia Platycephala Seed Lectin &gt;gnl|BL_ORD_ID|1612858 Chain B, Crystal Structure Of The Parkia Platycephala Seed Lectin &gt;gnl|BL_ORD_ID|1612858 Chain A, Parkia Platycephala Seed Lectin In Complex With 5-Bromo-4- Chloro-3-I…
Pg_Root109290_c0_seq4	0	47.7733	18.0833	31.0267	gi|631250111|gb|AHZ13202.1| gibberellin 2 oxidase 1 [Camellia lipoensis]
Pg_Root123373_c0_seq2	111.09	9.02	19.49	46.53	gi|3582436|dbj|BAA33065.1| beta-D-glucan exohydrolase [Nicotiana tabacum]
Pg_Root84115_c0_seq2	792.123	36.7567	60.2533	391.887	gi|596194522|ref|XP_007223557.1| hypothetical protein PRUPE_ppa013722mg [Prunus persica] &gt;gnl|BL_ORD_ID|1377387 hypothetical protein PRUPE_ppa013722mg [Prunus persica]
Pg_Root117671_c0_seq1	69.2167	410.71	187.16	334.307	gi|46370702|gb|AAS90126.1| cytochrome P450 [Ammi majus]
Pg_Root83784_c2_seq1	143.097	11.5833	158.213	7.64333	gi|568828050|ref|XP_006468358.1| PREDICTED: cannabidiolic acid synthase-like 1-like [Citrus sinensis]
Pg_Root112557_c0_seq1	13.51	0	0.78	125.827	gi|18447765|gb|AAL67993.1| fiddlehead-like protein [Gossypium hirsutum]
Pg_Root114814_c0_seq2	43.5533	30.4767	44.11	0	gi|297735175|emb|CBI17537.3| unnamed protein product [Vitis vinifera]
Pg_Root98688_c0_seq1	96.03	0	3.66	4.84667	gi|604327295|gb|EYU33115.1| hypothetical protein MIMGU_mgv1a026685mg [Mimulus guttatus]
Pg_Root108163_c0_seq2	118.06	1.49667	3.90667	50.6567	gi|590595674|ref|XP_007018123.1| DNA binding protein, putative [Theobroma cacao] &gt;gnl|BL_ORD_ID|865244 DNA binding protein, putative [Theobroma cacao]
Pg_Root126779_c0_seq8	13.8767	235.33	16.49	51.5	gi|604327781|gb|EYU33494.1| hypothetical protein MIMGU_mgv1a012526mg [Mimulus guttatus]
Pg_Root116912_c0_seq3	437.163	33.9033	134.58	188.25	gi|1174592|sp|P46259.1|TBA1_PEA RecName: Full=Tubulin alpha-1 chain &gt;gnl|BL_ORD_ID|1743279 alpha-tubulin [Pisum sativum]
Pg_Root106520_c1_seq1	204.88	0	6.05	0	gi|255549271|ref|XP_002515689.1| (R)-limonene synthase, putative [Ricinus communis] &gt;gnl|BL_ORD_ID|1562052 (R)-limonene synthase, putative [Ricinus communis]
Pg_Root116177_c0_seq6	119.233	15.0767	57.6133	25.05	gi|565397745|ref|XP_006364445.1| PREDICTED: histone H2B-like [Solanum tuberosum]
Pg_Root96382_c0_seq1	230.11	15.65	62.31	122.84	gi|502135738|ref|XP_004502436.1| PREDICTED: uncharacterized protein LOC101497537 [Cicer arietinum]
Pg_Root123440_c0_seq3	985.017	124.513	700.55	175.5	gi|31322133|gb|AAO38031.1| delta12-fatty acid acetylenase [Hedera helix]
Pg_Root110845_c0_seq3	15.9	275.71	200.67	174.643	gi|225442563|ref|XP_002279072.1| PREDICTED: peroxisome biogenesis protein 2 [Vitis vinifera] &gt;gnl|BL_ORD_ID|102622 unnamed protein product [Vitis vinifera]
Pg_Root60833_c0_seq1	210.613	0.9	3.1	2.78667	gi|332071132|gb|AED99884.1| glycosyltransferase [Panax notoginseng]
Pg_Root114573_c0_seq1	94.6667	7	62.6867	10.4933	gi|444300800|gb|AGD98709.1| aquaporin protein 6 [Camellia sinensis]
Pg_Root124075_c0_seq2	47.3733	207.923	267.677	138.697	gi|225470820|ref|XP_002264755.1| PREDICTED: protein GIGANTEA-like [Vitis vinifera]
Pg_Root108484_c2_seq30	401.277	17.0733	99.15	84.24	gi|255584772|ref|XP_002533104.1| histone h2a, putative [Ricinus communis] &gt;gnl|BL_ORD_ID|1544758 histone h2a, putative [Ricinus communis]
Pg_Root126140_c1_seq5	44.51	0.83	10.43	18.34	gi|596280969|ref|XP_007225277.1| hypothetical protein PRUPE_ppa001427mg [Prunus persica] &gt;gnl|BL_ORD_ID|1379055 hypothetical protein PRUPE_ppa001427mg [Prunus persica]
Pg_Root98774_c1_seq1	79.1033	3.54333	2.33	22.5967	gi|224060175|ref|XP_002300069.1| pectate lyase family protein [Populus trichocarpa] &gt;gnl|BL_ORD_ID|1520239 pectate lyase family protein [Populus trichocarpa]
Pg_Root127808_c1_seq4	37.3633	2.28	36.4833	49.6567	gi|359492027|ref|XP_002282806.2| PREDICTED: uncharacterized protein LOC100257562 [Vitis vinifera] &gt;gnl|BL_ORD_ID|101200 unnamed protein product [Vitis vinifera]
Pg_Root100081_c0_seq3	186.117	13.63	25.42	12.7
Pg_Root126990_c0_seq6	17.4767	0	9.54	7.53333	gi|225459589|ref|XP_002284506.1| PREDICTED: uncharacterized protein LOC100254101 [Vitis vinifera]
Pg_Root125230_c4_seq2	137.31	12.9733	8.55667	22.7	gi|255585368|ref|XP_002533380.1| conserved hypothetical protein [Ricinus communis] &gt;gnl|BL_ORD_ID|1544481 conserved hypothetical protein [Ricinus communis]
Pg_Root108703_c0_seq1	68.97	577.07	354.887	256.71	gi|310892556|gb|ADP37420.1| ethylene-responsive-element-binding factor 5 [Petunia x hybrida]
Pg_Root114504_c1_seq4	156.323	723.123	337.463	469.35	gi|50355623|dbj|BAD29960.1| cysteine protease [Daucus carota]
Pg_Root122880_c0_seq28	76.4133	40.69	150.283	8.61333	gi|566197564|ref|XP_002318088.2| hypothetical protein POPTR_0012s09110g [Populus trichocarpa] &gt;gnl|BL_ORD_ID|2293788 hypothetical protein POPTR_0012s09110g [Populus trichocarpa]
Pg_Root123699_c0_seq4	117.377	0	15.8267	50.4667	gi|257781218|gb|ACV65036.1| 3-hydroxy-3-methylglutaryl coenzyme A reductase [Panax quinquefolius]
Pg_Root128049_c0_seq6	80.9633	0.33	130.99	87.1567	gi|384939111|emb|CBL51957.2| NADH dehydrogenase subunit 5 (mitochondrion) [Beta vulgaris subsp. maritima]
Pg_Root113725_c0_seq5	2.26667	54.69	27.41	19.6167	gi|590618829|ref|XP_007024151.1| Regulator of Vps4 activity in the MVB pathway protein, putative [Theobroma cacao] &gt;gnl|BL_ORD_ID|885824 Regulator of Vps4 activity in the MVB pathway protein, putative [Theobroma cacao]
Pg_Root120979_c0_seq3	45.5133	335.637	152.467	115.467	gi|359496777|ref|XP_002265108.2| PREDICTED: uncharacterized protein LOC100252003 [Vitis vinifera]
Pg_Root117831_c0_seq1	92.61	3.37667	37.6967	10.02	gi|147845848|emb|CAN80091.1| hypothetical protein VITISV_015121 [Vitis vinifera]
Pg_Root117195_c0_seq1	90.1367	5.72	7.62667	18.07	gi|596128697|ref|XP_007222123.1| hypothetical protein PRUPE_ppa004644mg [Prunus persica] &gt;gnl|BL_ORD_ID|1375989 hypothetical protein PRUPE_ppa004644mg [Prunus persica]
Pg_Root122469_c2_seq1	89.0067	755.02	1293.45	472.4	gi|449454067|ref|XP_004144777.1| PREDICTED: uncharacterized protein LOC101210613 [Cucumis sativus]
Pg_Root127656_c0_seq4	70.6367	0	9.2	18.86	gi|225424956|ref|XP_002264587.1| PREDICTED: CTP synthase 1 [Vitis vinifera] &gt;gnl|BL_ORD_ID|1734351 unnamed protein product [Vitis vinifera]
Pg_Root127358_c1_seq1	103.817	1285.83	1009	575.367	gi|224082880|ref|XP_002306876.1| hypothetical protein POPTR_0005s25020g [Populus trichocarpa] &gt;gnl|BL_ORD_ID|1523624 hypothetical protein POPTR_0005s25020g [Populus trichocarpa]
Pg_Root26526_c0_seq1	938.267	2.32	64.33	7.39	gi|161377385|gb|ABX71680.1| hypothetical protein LBL13 [Panax quinquefolius]
Pg_Root120459_c0_seq8	0.953333	65.1033	23.5067	14.61	gi|590722321|ref|XP_007051862.1| Acetyl Co-enzyme a carboxylase carboxyltransferase alpha subunit isoform 1 [Theobroma cacao] &gt;gnl|BL_ORD_ID|847457 Acetyl Co-enzyme a carboxylase carboxyltransferase alpha subunit isoform 1 [Theobroma cacao]
Pg_Root107548_c0_seq1	14.6667	330.133	139.427	68.5133	gi|567905624|ref|XP_006445300.1| hypothetical protein CICLE_v10022560mg [Citrus clementina] &gt;gnl|BL_ORD_ID|1019757 PREDICTED: uncharacterized protein LOC102615286 [Citrus sinensis] &gt;gnl|BL_ORD_ID|1019757 hypothetical protein CICLE_v10022560mg [Citrus clementina]
Pg_Root124967_c0_seq1	166.577	24.7433	83.3567	169.463	gi|194045466|gb|ACF33171.1| mannan synthase [Coffea canephora]
Pg_Root110267_c0_seq2	12.5367	216.133	30.23	44.3733	gi|590695119|ref|XP_007044801.1| Octicosapeptide/Phox/Bem1p family protein isoform 1 [Theobroma cacao] &gt;gnl|BL_ORD_ID|851686 Octicosapeptide/Phox/Bem1p family protein isoform 1 [Theobroma cacao] &gt;gnl|BL_ORD_ID|851686 Octicosapeptide/Phox/Bem1p family protein isoform 1 [Theobroma cacao] &gt;gnl|BL_ORD_ID|851686 Octicosapeptide/Phox/Bem1p family protein isoform 1 [Theobroma cacao]
Pg_Root126931_c0_seq11	6.83	0	25.8633	0	gi|255562960|ref|XP_002522485.1| pattern formation protein, putative [Ricinus communis] &gt;gnl|BL_ORD_ID|1555408 pattern formation protein, putative [Ricinus communis]
Pg_Root123212_c1_seq10	32.7933	0	11.4	2.06	gi|49328070|gb|AAT58770.1| putative polyprotein [Oryza sativa Japonica Group]
Pg_Root123438_c0_seq7	202.297	15.16	28.3233	30.8833	gi|565347586|ref|XP_006340805.1| PREDICTED: uncharacterized protein LOC102584459 isoform X1 [Solanum tuberosum]
Pg_Root112800_c0_seq8	77.7733	4.75667	4.64333	5.88333	gi|357448871|ref|XP_003594711.1| 3-5 exonuclease/ nucleic acid binding protein [Medicago truncatula] &gt;gnl|BL_ORD_ID|1553461 3-5 exonuclease/ nucleic acid binding protein [Medicago truncatula]
Pg_Root95709_c0_seq1	209.95	4.10333	39.32	36.0133	gi|565374436|ref|XP_006353769.1| PREDICTED: uncharacterized protein LOC102587182 [Solanum tuberosum]
Pg_Root93077_c0_seq2	245.86	33.7633	260.093	85.0833	gi|269308672|gb|ACZ34296.1| broad substrate reductase/dehydrogenase [Artemisia annua]
Pg_Root114151_c0_seq2	52.05	277.607	349.907	291.96	gi|565365878|ref|XP_006349625.1| PREDICTED: ferredoxin--nitrite reductase, chloroplastic-like [Solanum tuberosum]
Pg_Root126092_c0_seq15	26.8833	2.02	4.03667	15.7367	gi|568836879|ref|XP_006472460.1| PREDICTED: chromosome-associated kinesin KIF4-like [Citrus sinensis]
Pg_Root100578_c0_seq1	8.84	119.397	19.63	180.38	gi|565374353|ref|XP_006353728.1| PREDICTED: root phototropism protein 2-like [Solanum tuberosum]
Pg_Root107781_c0_seq1	462.65	48.6233	96.3233	311.517	gi|383479030|gb|AFH36337.1| aquaporin PIP2;2 [Quercus petraea]
Pg_Root128075_c0_seq1	1490.7	60.8033	277.593	24.8	gi|75157676|sp|Q8LSC3.1|GASL_CICIN RecName: Full=Germacrene A synthase long form; Short=CiGASlo &gt;gnl|BL_ORD_ID|143741 germacrene A synthase long form [Cichorium intybus]
Pg_Root116585_c0_seq2	61.0233	2.83	25.8933	41.72	gi|565351866|ref|XP_006342872.1| PREDICTED: d-3-phosphoglycerate dehydrogenase, chloroplastic-like [Solanum tuberosum]
Pg_Root96317_c1_seq1	105.85	7.34	1.48	4.68	gi|225429512|ref|XP_002278652.1| PREDICTED: glutaredoxin-C6 [Vitis vinifera] &gt;gnl|BL_ORD_ID|1994968 hypothetical protein VITISV_003840 [Vitis vinifera]
Pg_Root116912_c0_seq11	759.13	102	220.11	433.423	gi|224063401|ref|XP_002301128.1| hypothetical protein POPTR_0002s11250g [Populus trichocarpa] &gt;gnl|BL_ORD_ID|2477475 alpha-tubulin 1 [Populus tremuloides] &gt;gnl|BL_ORD_ID|2477475 unknown [Populus trichocarpa] &gt;gnl|BL_ORD_ID|2477475 hypothetical protein POPTR_0002s11250g [Populus trichocarpa]
Pg_Root127786_c0_seq1	366.947	1671.98	992.11	821.883	gi|590640558|ref|XP_007029985.1| Cationic amino acid transporter 2 isoform 1 [Theobroma cacao] &gt;gnl|BL_ORD_ID|860737 Cationic amino acid transporter 2 isoform 1 [Theobroma cacao] &gt;gnl|BL_ORD_ID|860737 Cationic amino acid transporter 2 isoform 1 [Theobroma cacao] &gt;gnl|BL_ORD_ID|860737 Cationic amino acid transporter 2 isoform 1 [Theobroma cacao]
Pg_Root121223_c1_seq32	9.03333	97.1967	29.3333	15.2467	gi|297742490|emb|CBI34639.3| unnamed protein product [Vitis vinifera]
Pg_Root110198_c0_seq1	5.77	0	0	290.973	gi|567873559|ref|XP_006429369.1| hypothetical protein CICLE_v10011720mg [Citrus clementina] &gt;gnl|BL_ORD_ID|1005395 PREDICTED: vacuolar cation/proton exchanger 3-like [Citrus sinensis] &gt;gnl|BL_ORD_ID|1005395 hypothetical protein CICLE_v10011720mg [Citrus clementina]
Pg_Root105612_c0_seq1	157.58	4.60333	23.6933	50.1367	gi|225438916|ref|XP_002284001.1| PREDICTED: lysine-rich arabinogalactan protein 17 [Vitis vinifera]
Pg_Root126025_c0_seq22	1.6	2.25	0	17.5933	gi|565363056|ref|XP_006348254.1| PREDICTED: protein SPA1-RELATED 3-like isoform X1 [Solanum tuberosum]
Pg_Root102689_c0_seq2	2424.77	859.527	330.92	139.097	gi|257480321|gb|ACV60359.1| putative glucose-6-phosphate/phosphate translocator [Camellia sinensis]
Pg_Root127358_c1_seq2	122.12	1429.89	1102.03	593.503	gi|224082880|ref|XP_002306876.1| hypothetical protein POPTR_0005s25020g [Populus trichocarpa] &gt;gnl|BL_ORD_ID|1523624 hypothetical protein POPTR_0005s25020g [Populus trichocarpa]
Pg_Root88378_c0_seq1	133.41	1.72	16.02	43.48	gi|255566624|ref|XP_002524296.1| Abscisic stress ripening protein, putative [Ricinus communis] &gt;gnl|BL_ORD_ID|1553477 Abscisic stress ripening protein, putative [Ricinus communis]
Pg_Root126005_c0_seq6	37.13	0	0.96	13.9067	gi|222093457|gb|ACM43505.1| polyphenoloxidase [Camellia nitidissima]
Pg_Root86785_c0_seq1	0	1122.28	261.697	56.0533	gi|225461146|ref|XP_002280066.1| PREDICTED: thioredoxin-like protein CXXS1 [Vitis vinifera] &gt;gnl|BL_ORD_ID|101998 unnamed protein product [Vitis vinifera] &gt;gnl|BL_ORD_ID|101998 thioredoxin h-type [Vitis vinifera]
Pg_Root115542_c0_seq2	60.2567	12.34	1.23	11.0467	gi|225445968|ref|XP_002265761.1| PREDICTED: uncharacterized membrane protein At1g06890 [Vitis vinifera]
Pg_Root114504_c1_seq10	224.387	1141.19	457.54	732.37	gi|50355623|dbj|BAD29960.1| cysteine protease [Daucus carota]
Pg_Root116932_c0_seq4	134.593	12.3733	40.7867	54.6467	gi|225427354|ref|XP_002279625.1| PREDICTED: S-norcoclaurine synthase 1 [Vitis vinifera] &gt;gnl|BL_ORD_ID|103147 unnamed protein product [Vitis vinifera]
Pg_Root114369_c0_seq1	63.2233	28.07	4.62	0.9	gi|359495848|ref|XP_002266518.2| PREDICTED: dof zinc finger protein DOF5.7-like [Vitis vinifera]
Pg_Root113128_c1_seq1	75.63	0	0	3.93	gi|470123879|ref|XP_004297947.1| PREDICTED: probable folate-biopterin transporter 9, chloroplastic-like [Fragaria vesca subsp. vesca]
Pg_Root118356_c1_seq26	0	56.83	97.9	69.5	gi|565372510|ref|XP_006352836.1| PREDICTED: beta-carotene isomerase D27, chloroplastic-like [Solanum tuberosum]
Pg_Root114338_c0_seq1	548.79	5.72667	12.6	227.687	gi|565341835|ref|XP_006338076.1| PREDICTED: aspartic proteinase nepenthesin-1-like [Solanum tuberosum]
Pg_Root117416_c0_seq1	82.9633	3.23	5.06	22.4667	gi|595811440|ref|XP_007203238.1| hypothetical protein PRUPE_ppa001116mg [Prunus persica] &gt;gnl|BL_ORD_ID|1357743 hypothetical protein PRUPE_ppa001116mg [Prunus persica]
Pg_Root123440_c0_seq9	394.493	49.9467	540.7	60.0933	gi|31322133|gb|AAO38031.1| delta12-fatty acid acetylenase [Hedera helix]
Pg_Root117605_c0_seq2	1116.27	302.15	154.76	179.04	gi|590577952|ref|XP_007013376.1| Amino-acid racemase isoform 2 [Theobroma cacao] &gt;gnl|BL_ORD_ID|889670 Amino-acid racemase isoform 2 [Theobroma cacao]
Pg_Root119473_c0_seq1	68.35	2.99667	6.99667	45.5733	gi|262410511|gb|ACY66803.1| myb family transcription factor [Castanea mollissima]
Pg_Root120726_c0_seq6	191.267	40.8767	29.43	88.6067	gi|590615669|ref|XP_007023288.1| Eukaryotic translation initiation factor 3 subunit, putative [Theobroma cacao] &gt;gnl|BL_ORD_ID|885020 Eukaryotic translation initiation factor 3 subunit, putative [Theobroma cacao]
Pg_Root109835_c0_seq4	760.753	65.1667	60.5867	1066.65	gi|616997550|gb|AHX74092.1| chitodextrinase [Eucommia ulmoides]
Pg_Root100081_c0_seq4	142.147	4.50333	9.97	26.4633
Pg_Root119446_c0_seq4	837.917	75.53	46.28	129.84	gi|527819481|gb|AGS16741.1| sesquiterpene synthase [Panax ginseng]
Pg_Root120181_c0_seq5	73.02	1.8	46.5233	19.4833	gi|597500970|sp|H2DH20.1|C7D13_PANGI RecName: Full=Cytochrome P450 CYP71D313 [Panax ginseng] &gt;gnl|BL_ORD_ID|2701245 cytochrome P450 CYP71D313 [Panax ginseng]
Pg_Root124278_c0_seq1	320.31	21.45	50.2367	106.853	gi|560939371|gb|AHB32109.1| endoglucanase 6-like protein [Camellia sinensis]
Pg_Root123440_c0_seq1	813.533	29.12	185.37	81.3567	gi|31322133|gb|AAO38031.1| delta12-fatty acid acetylenase [Hedera helix]
Pg_Root123440_c0_seq11	1579.69	142.253	990.337	261.073	gi|31322133|gb|AAO38031.1| delta12-fatty acid acetylenase [Hedera helix]
Pg_Root94396_c0_seq1	297.983	48.53	50.5267	186.99	gi|565382366|ref|XP_006357514.1| PREDICTED: formimidoyltransferase-cyclodeaminase-like [Solanum tuberosum]
Pg_Root101049_c1_seq1	228.573	14.7267	344.863	62.49	gi|31322133|gb|AAO38031.1| delta12-fatty acid acetylenase [Hedera helix]
Pg_Root26559_c0_seq1	366.427	111.87	690.33	12.7	gi|1212921|emb|CAA65187.1| aquaporin [Helianthus annuus]
Pg_Root112600_c1_seq1	52.53	1.66	9.54	40.3767	gi|297737172|emb|CBI26373.3| unnamed protein product [Vitis vinifera]
Pg_Root108335_c0_seq2	3488.54	2565.08	669.237	576.07	gi|223029784|gb|ACM78591.1| granule-bound starch synthase [Nelumbo nucifera]
Pg_Root116037_c1_seq6	26.7467	253.223	128.41	64.2567	gi|460374841|ref|XP_004233217.1| PREDICTED: uncharacterized protein LOC101250858 [Solanum lycopersicum]
Pg_Root110040_c0_seq2	35.1267	0	1.79	1.89	gi|565368585|ref|XP_006350924.1| PREDICTED: laccase-3-like [Solanum tuberosum]
Pg_Root126438_c1_seq1	113.227	0.55	54.7233	88.36	gi|270303608|gb|ACZ71036.1| dammarenediol synthase protein [Panax ginseng]
Pg_Root112788_c0_seq9	79.55	1.34	14.4467	48.22	gi|565382642|ref|XP_006357643.1| PREDICTED: fasciclin-like arabinogalactan protein 2-like [Solanum tuberosum]
Pg_Root95933_c0_seq1	87.0567	0	42.6733	24.8067	gi|604316763|gb|EYU28951.1| hypothetical protein MIMGU_mgv1a012619mg [Mimulus guttatus]
Pg_Root71919_c0_seq1	178.76	11.07	66.2667	57.9167	gi|15223016|ref|NP_172258.1| histone H2B [Arabidopsis thaliana] &gt;gnl|BL_ORD_ID|1936219 RecName: Full=Histone H2B.1; Short=HTB1 [Arabidopsis thaliana] &gt;gnl|BL_ORD_ID|1936219 Strong similarity to histone H2B like protein from Arabidopsis thaliana gb|Y07745. ESTs gb|R83948 and gb|T42349 come from this gene [Arabidopsis thaliana] &gt;gnl|BL_ORD_ID|1936219 putative histone H2B protein [Arabidops…
Pg_Root88262_c0_seq2	281.97	54.5733	51.6333	2205.84	gi|29123072|gb|AAO65844.1|AF485336_1 GBR3 [Panax ginseng]
Pg_Root123323_c0_seq14	0	5.61667	8.96	38.0367	gi|567890311|ref|XP_006437676.1| hypothetical protein CICLE_v10031055mg [Citrus clementina] &gt;gnl|BL_ORD_ID|1012929 PREDICTED: probable nitrite transporter At1g68570-like [Citrus sinensis] &gt;gnl|BL_ORD_ID|1012929 hypothetical protein CICLE_v10031055mg [Citrus clementina]
Pg_Root126295_c0_seq8	64.0467	0	0	0	gi|449460688|ref|XP_004148077.1| PREDICTED: WEB family protein At5g16730, chloroplastic-like [Cucumis sativus] &gt;gnl|BL_ORD_ID|733935 PREDICTED: WEB family protein At5g16730, chloroplastic-like [Cucumis sativus]
Pg_Root79023_c0_seq1	266.847	23.5233	71.93	100.677	gi|390430817|gb|AFL91226.1| Kunitz-like protease inhibitor, partial [Helianthus annuus]
Pg_Root123185_c4_seq3	14.2867	248.103	181.097	105.97	gi|147862319|emb|CAN83589.1| hypothetical protein VITISV_022074 [Vitis vinifera]
Pg_Root122112_c0_seq7	256.137	579.737	1033.46	360.413	gi|1911765|gb|AAB50843.1| iEP4 [Daucus carota] &gt;gnl|BL_ORD_ID|1854168 iEP4 [Daucus carota]
Pg_Root119784_c0_seq1	3227.98	1616.56	570.033	411.807	gi|359492950|ref|XP_002284841.2| PREDICTED: 1,4-alpha-glucan-branching enzyme-like [Vitis vinifera] &gt;gnl|BL_ORD_ID|2336751 unnamed protein product [Vitis vinifera]
Pg_Root118267_c0_seq3	43.1033	0	15.7733	1.59	gi|567863712|ref|XP_006424510.1| hypothetical protein CICLE_v10029836mg [Citrus clementina] &gt;gnl|BL_ORD_ID|1001013 hypothetical protein CICLE_v10029836mg [Citrus clementina]
Pg_Root127043_c0_seq1	134.623	26.2067	13.0567	136.287	gi|359488786|ref|XP_002271518.2| PREDICTED: uncharacterized protein LOC100245845 [Vitis vinifera]
Pg_Root117417_c0_seq1	35.45	0	39.1767	2.70333	gi|297745817|emb|CBI15873.3| unnamed protein product [Vitis vinifera]
Pg_Root113128_c1_seq10	58.3667	3.09	2.75	9.36667	gi|470123879|ref|XP_004297947.1| PREDICTED: probable folate-biopterin transporter 9, chloroplastic-like [Fragaria vesca subsp. vesca]
Pg_Root102210_c0_seq1	411.443	57.4467	89.4533	150.843	gi|225443608|ref|XP_002279294.1| PREDICTED: protein E6 [Vitis vinifera] &gt;gnl|BL_ORD_ID|1967007 hypothetical protein VITISV_005068 [Vitis vinifera]
Pg_Root121561_c0_seq90	0	52.56	18.38	24.61	gi|359494012|ref|XP_003634709.1| PREDICTED: uncharacterized protein LOC100854700 [Vitis vinifera] &gt;gnl|BL_ORD_ID|101984 unnamed protein product [Vitis vinifera]
Pg_Root102713_c1_seq1	193.173	5.49	5.32667	33.14	gi|225453321|ref|XP_002269907.1| PREDICTED: rac-like GTP-binding protein 7 [Vitis vinifera] &gt;gnl|BL_ORD_ID|1739341 unnamed protein product [Vitis vinifera]
Pg_Root114585_c0_seq1	4.75	20.8667	7.82	95.96	gi|343794762|gb|AEM62877.1| ACC oxidase 1 [Actinidia chinensis] &gt;gnl|BL_ORD_ID|700988 ACC oxidase-like protein [Actinidia deliciosa]
Pg_Root96212_c0_seq1	1309.42	6.27	4.41	405.66	gi|5821838|pdb|1BK7|A Chain A, Ribonuclease Mc1 From The Seeds Of Bitter Gourd &gt;gnl|BL_ORD_ID|1635117 Chain A, Crystal Structure Of The Ribonuclease Mc1 From Bitter Gourd Seeds Complexed With 2&apos;-Ump &gt;gnl|BL_ORD_ID|1635117 Chain A, Crystal Structure Of The Ribonuclease Mc1 From Bitter Gourd Seeds Complexed With 3&apos;-Ump. &gt;gnl|BL_ORD_ID|1635117 Chain A, Crystal Structure Of Ribonuc…
Pg_Root120560_c0_seq1	0	42.5633	37.4567	43.41	gi|225460995|ref|XP_002278340.1| PREDICTED: uncharacterized protein LOC100257339 [Vitis vinifera] &gt;gnl|BL_ORD_ID|1740673 unnamed protein product [Vitis vinifera]
Pg_Root116681_c0_seq3	236.64	36.93	30.56	214.657	gi|587916195|gb|EXC03894.1| Phosphoenolpyruvate carboxylase [Morus notabilis]
Pg_Root121864_c0_seq1	45.8333	200.277	194.18	76.9333
Pg_Root127735_c0_seq7	0.83	13.1033	18.34	38.1433	gi|587885896|gb|EXB74740.1| Paired amphipathic helix protein Sin3-like 4 [Morus notabilis]
Pg_Root113504_c1_seq6	55.4867	42.2967	14.3333	400.933	gi|2645999|gb|AAB87573.1| chlorophyll a/b binding protein of LHCII type I precursor [Panax ginseng]
Pg_Root120490_c0_seq1	20.3867	0	10.5567	7.62	gi|565349362|ref|XP_006341662.1| PREDICTED: myosin-9-like [Solanum tuberosum]
Pg_Root27087_c0_seq1	110.67	19.05	1.32	719.263	gi|203285000|gb|ACH97124.1| BURP domain-containing protein [Camellia sinensis]
Pg_Root122469_c4_seq22	0	63.0133	32.3267	23.0733	gi|565371094|ref|XP_006352146.1| PREDICTED: protein HEADING DATE 3A-like [Solanum tuberosum]
Pg_Root127131_c1_seq10	94.1767	30.59	9.12333	26.9433	gi|604320020|gb|EYU31184.1| hypothetical protein MIMGU_mgv1a019392mg [Mimulus guttatus]
Pg_Root102704_c0_seq1	5.59333	74.5433	40.0167	45.7867	gi|225441124|ref|XP_002265409.1| PREDICTED: UDP-glycosyltransferase 73C3 [Vitis vinifera]
Pg_Root99672_c0_seq1	3.08	0	0	86.9033	gi|460379767|ref|XP_004235632.1| PREDICTED: GDSL esterase/lipase APG-like [Solanum lycopersicum]
Pg_Root40025_c0_seq1	705.44	105.993	26.2	106.023
Pg_Root104110_c0_seq1	167.793	0	57.67	7.10333	gi|587948401|gb|EXC34659.1| Histone H2AX [Morus notabilis]
Pg_Root124516_c0_seq2	36.3733	1.01	9.65	7.66333	gi|359476374|ref|XP_002281528.2| PREDICTED: myb-related protein 3R-1-like [Vitis vinifera]
Pg_Root126695_c1_seq2	73.36	380.947	309.593	149.997	gi|480359964|gb|AGJ84350.1| AMP deaminese [Camellia sinensis]
Pg_Root111314_c0_seq1	297.837	57.1567	158.867	24.6267	gi|225458055|ref|XP_002278300.1| PREDICTED: cytochrome P450 83B1 [Vitis vinifera]
Pg_Root127330_c0_seq1	53.84	9.22333	0	94.8767	gi|590694807|ref|XP_007044712.1| KNOTTED1-like homeobox gene 6 [Theobroma cacao] &gt;gnl|BL_ORD_ID|851602 KNOTTED1-like homeobox gene 6 [Theobroma cacao]
Pg_Root116028_c1_seq11	27.0267	327.033	171.163	102.683	gi|225436349|ref|XP_002269322.1| PREDICTED: uncharacterized protein At4g22758 [Vitis vinifera]
Pg_Root106709_c0_seq2	140.78	1.45333	45.41	31.0467	gi|224141443|ref|XP_002324082.1| plastocyanin-like domain-containing family protein [Populus trichocarpa] &gt;gnl|BL_ORD_ID|346949 unknown [Populus trichocarpa] &gt;gnl|BL_ORD_ID|346949 plastocyanin-like domain-containing family protein [Populus trichocarpa]
Pg_Root74959_c0_seq1	0.82	37.6667	8.67333	12.8733	gi|225452346|ref|XP_002274411.1| PREDICTED: uncharacterized protein LOC100268049 [Vitis vinifera] &gt;gnl|BL_ORD_ID|1966729 hypothetical protein VITISV_026167 [Vitis vinifera]
Pg_Root116838_c0_seq25	1.74	31.4033	30.44	29.5467	gi|225458305|ref|XP_002282774.1| PREDICTED: glucose-6-phosphate isomerase, cytosolic 1 [Vitis vinifera] &gt;gnl|BL_ORD_ID|1740212 unnamed protein product [Vitis vinifera]
Pg_Root122625_c0_seq6	0	33.1933	10.65	21.2567	gi|590593752|ref|XP_007017658.1| LisH and RanBPM domains containing protein isoform 2, partial [Theobroma cacao] &gt;gnl|BL_ORD_ID|864806 LisH and RanBPM domains containing protein isoform 2, partial [Theobroma cacao]
Pg_Root124835_c2_seq5	0	20.6833	4.42	0	gi|565385251|ref|XP_006358526.1| PREDICTED: uncharacterized protein LOC102579571 isoform X1 [Solanum tuberosum] &gt;gnl|BL_ORD_ID|1923247 PREDICTED: uncharacterized protein LOC102579571 isoform X2 [Solanum tuberosum]
Pg_Root98421_c0_seq1	120.953	0	7.08	8.84	gi|568841593|ref|XP_006474742.1| PREDICTED: uncharacterized protein LOC102617756 [Citrus sinensis]
Pg_Root118507_c0_seq6	29.11	151.12	84.1133	89.4	gi|225434704|ref|XP_002280988.1| PREDICTED: uncharacterized protein LOC100258718 [Vitis vinifera] &gt;gnl|BL_ORD_ID|101723 unnamed protein product [Vitis vinifera]
Pg_Root96185_c0_seq3	37.57	1900.99	1514.56	598.52
Pg_Root121155_c0_seq8	34.1333	0	23.33	31.43	gi|255556097|ref|XP_002519083.1| sugar transporter, putative [Ricinus communis] &gt;gnl|BL_ORD_ID|1558717 sugar transporter, putative [Ricinus communis]
Pg_Root112899_c0_seq2	51.9133	0	11.6933	7.69667	gi|460390815|ref|XP_004241020.1| PREDICTED: syntaxin-related protein KNOLLE-like [Solanum lycopersicum]
Pg_Root72564_c0_seq1	245.22	0	6.09	9.51	gi|225435694|ref|XP_002283442.1| PREDICTED: non-specific lipid-transfer protein-like protein At2g13820-like [Vitis vinifera]
Pg_Root115714_c1_seq6	161.6	12.6767	17.55	21.85	gi|224138238|ref|XP_002322764.1| ABC transporter family protein [Populus trichocarpa] &gt;gnl|BL_ORD_ID|1527407 ABC transporter family protein [Populus trichocarpa]
Pg_Root119345_c0_seq1	161.49	9.85333	21.63	25.4267	gi|255546077|ref|XP_002514098.1| conserved hypothetical protein [Ricinus communis] &gt;gnl|BL_ORD_ID|1563458 conserved hypothetical protein [Ricinus communis]
Pg_Root115459_c0_seq1	100.937	0	9.36	20.87	gi|565356270|ref|XP_006344991.1| PREDICTED: microtubule-associated protein TORTIFOLIA1-like [Solanum tuberosum]
Pg_Root117448_c0_seq3	54.6933	0	30.84	13.24	gi|565347440|ref|XP_006340735.1| PREDICTED: uncharacterized protein LOC102589393 [Solanum tuberosum]
Pg_Root109766_c0_seq1	2601.79	66.91	370.727	2298.06	gi|61211873|gb|AAX40471.1| specific abundant protein 3 [Panax ginseng]
Pg_Root124896_c0_seq13	17.83	3.95333	0	10.0367	gi|460401249|ref|XP_004246139.1| PREDICTED: uncharacterized protein LOC101245086 [Solanum lycopersicum]
Pg_Root122828_c0_seq54	8.15	136.717	57.4833	59.3133	gi|595881257|ref|XP_007212382.1| hypothetical protein PRUPE_ppa005194mg [Prunus persica] &gt;gnl|BL_ORD_ID|1366599 hypothetical protein PRUPE_ppa005194mg [Prunus persica]
Pg_Root114367_c0_seq1	119.89	38.99	74.9867	0	gi|566184316|ref|XP_002312579.2| hypothetical protein POPTR_0008s16440g, partial [Populus trichocarpa] &gt;gnl|BL_ORD_ID|2299253 hypothetical protein POPTR_0008s16440g, partial [Populus trichocarpa]
Pg_Root103132_c0_seq2	14.36	96.3533	45.39	105.06	gi|260600584|gb|ACX47024.1| NAP-like transcription factor [Vitis vinifera]
Pg_Root123885_c0_seq9	29.4567	13.6733	0.306667	7.9	gi|225454410|ref|XP_002279584.1| PREDICTED: uncharacterized protein LOC100256846 [Vitis vinifera]
Pg_Root110929_c2_seq9	1.16	27.6867	24.24	15.24	gi|302142539|emb|CBI19742.3| unnamed protein product [Vitis vinifera]
Pg_Root96294_c0_seq1	182.017	68.3933	68.0467	16.0367	gi|590708240|ref|XP_007048221.1| Mtn21-like protein isoform 1 [Theobroma cacao] &gt;gnl|BL_ORD_ID|844100 Mtn21-like protein isoform 1 [Theobroma cacao]
Pg_Root121868_c1_seq5	74.7933	47.5433	4.95333	192.677	gi|359492379|ref|XP_003634405.1| PREDICTED: amino acid permease 2 [Vitis vinifera]
Pg_Root112284_c0_seq1	194.533	2.69667	28.6333	88.1367	gi|359478218|ref|XP_003632087.1| PREDICTED: UDP-glycosyltransferase 74E2-like [Vitis vinifera]
Pg_Root87939_c0_seq1	148.263	19	157.693	1.76333
Pg_Root123943_c0_seq1	191.38	12.5167	29.43	96.21	gi|332071096|gb|AED99867.1| cytochrome P450 [Panax notoginseng]
Pg_Root118895_c0_seq3	242.367	3528.45	796.243	713.777	gi|443501898|gb|AGC94756.1| vacuolar processing enzyme [Malus sieversii]
Pg_Root105246_c0_seq1	84.7067	122.737	650.193	338.717	gi|590661779|ref|XP_007035767.1| Glycosyl hydrolase superfamily protein [Theobroma cacao] &gt;gnl|BL_ORD_ID|857214 Glycosyl hydrolase superfamily protein [Theobroma cacao]
Pg_Root127656_c0_seq10	119.323	13.1133	31.77	58.7233	gi|565398525|ref|XP_006364824.1| PREDICTED: CTP synthase 1-like [Solanum tuberosum]
Pg_Root116267_c0_seq4	282.91	21.83	9.63	63.6467	gi|345104185|gb|AEN70914.1| expansin [Gossypium trilobum]
Pg_Root116839_c0_seq3	12.4033	259.88	42.5933	83.0167	gi|568829753|ref|XP_006469182.1| PREDICTED: probable sulfate transporter 3.3-like [Citrus sinensis]
Pg_Root125460_c0_seq1	53.6633	974.353	300.903	236.61	gi|568827298|ref|XP_006468001.1| PREDICTED: beta-glucosidase 47-like isoform X2 [Citrus sinensis]
Pg_Root117852_c0_seq11	0	22.4167	6.42	0	gi|587894417|gb|EXB82942.1| putative plastid-lipid-associated protein 10 [Morus notabilis]
Pg_Root127609_c2_seq15	0	42.79	35.9333	10.44	gi|502084203|ref|XP_004487644.1| PREDICTED: ubiquitin carboxyl-terminal hydrolase 14-like isoform X1 [Cicer arietinum]
Pg_Root124812_c1_seq1	14.43	199.177	59.85	62.72	gi|565348845|ref|XP_006341411.1| PREDICTED: chaperone protein dnaJ 8, chloroplastic-like [Solanum tuberosum]
Pg_Root125859_c2_seq15	44.3467	5.42667	6.75667	48.1567	gi|225439195|ref|XP_002269509.1| PREDICTED: probable inactive leucine-rich repeat receptor-like protein kinase At3g03770 [Vitis vinifera] &gt;gnl|BL_ORD_ID|1736871 unnamed protein product [Vitis vinifera]
Pg_Root123741_c0_seq1	120.737	5.96667	6.31	43.0933	gi|225433686|ref|XP_002265846.1| PREDICTED: probably inactive leucine-rich repeat receptor-like protein kinase At3g28040-like [Vitis vinifera]
Pg_Root118016_c1_seq15	264.843	21.48	26.5	90.5533	gi|565379570|ref|XP_006356194.1| PREDICTED: acyl-protein thioesterase 2-like [Solanum tuberosum]
Pg_Root87784_c1_seq2	93.97	7158.91	1887.72	2861.38	gi|225461447|ref|XP_002284956.1| PREDICTED: metallothionein-like protein-like isoform 1 [Vitis vinifera] &gt;gnl|BL_ORD_ID|1599547 PREDICTED: metallothionein-like protein-like isoform 3 [Vitis vinifera] &gt;gnl|BL_ORD_ID|1599547 PREDICTED: metallothionein-like protein-like isoform 2 [Vitis vinifera] &gt;gnl|BL_ORD_ID|1599547 PREDICTED: metallothionein-like protein-like isoform 4 [Vitis vinifera] …
Pg_Root106359_c0_seq11	273.69	31.03	57.7633	148.6	gi|255538950|ref|XP_002510540.1| tubulin beta chain, putative [Ricinus communis] &gt;gnl|BL_ORD_ID|1568110 tubulin beta chain, putative [Ricinus communis]
Pg_Root121267_c0_seq8	22.1	158.6	136.743	164.573	gi|566147640|ref|XP_002299187.2| hypothetical protein POPTR_0001s06910g [Populus trichocarpa] &gt;gnl|BL_ORD_ID|2309626 hypothetical protein POPTR_0001s06910g [Populus trichocarpa]
Pg_Root106756_c0_seq1	5.86	119.837	48	18.4933	gi|225452179|ref|XP_002265120.1| PREDICTED: uncharacterized protein LOC100267906 [Vitis vinifera] &gt;gnl|BL_ORD_ID|104121 unnamed protein product [Vitis vinifera]
Pg_Root122215_c0_seq40	1.4	26.6933	17.89	31.3533	gi|225467702|ref|XP_002272171.1| PREDICTED: uncharacterized protein LOC100251038 isoform 1 [Vitis vinifera]
Pg_Root110753_c0_seq1	47.87	1.89333	32.88	390.367	gi|255549002|ref|XP_002515557.1| conserved hypothetical protein [Ricinus communis] &gt;gnl|BL_ORD_ID|51414 unknown [Ricinus communis] &gt;gnl|BL_ORD_ID|51414 conserved hypothetical protein [Ricinus communis]
Pg_Root115634_c0_seq2	48.1033	4.16	22.46	35.98	gi|470134710|ref|XP_004303182.1| PREDICTED: phosphoenolpyruvate carboxylase 2-like [Fragaria vesca subsp. vesca]
Pg_Root120424_c0_seq15	9.28333	1.19	0	30.7967	gi|75220214|sp|O82140.1|BAMS1_PANGI RecName: Full=Beta-Amyrin Synthase 1 &gt;gnl|BL_ORD_ID|1607257 beta-Amyrin Synthase [Panax ginseng]
Pg_Root123531_c0_seq1	5.68	49.9467	33.9333	27.4433	gi|567886062|ref|XP_006435553.1| hypothetical protein CICLE_v10030787mg [Citrus clementina] &gt;gnl|BL_ORD_ID|1010991 hypothetical protein CICLE_v10030787mg [Citrus clementina]
Pg_Root122653_c1_seq4	2455.54	1540.54	498.99	278.77	gi|359489019|ref|XP_002279075.2| PREDICTED: alpha-1,4 glucan phosphorylase L isozyme, chloroplastic/amyloplastic-like [Vitis vinifera] &gt;gnl|BL_ORD_ID|2328135 unnamed protein product [Vitis vinifera]
Pg_Root114254_c0_seq10	87.9233	13.66	50.13	20.8567	gi|595796661|ref|XP_007201182.1| hypothetical protein PRUPE_ppa003350mg [Prunus persica] &gt;gnl|BL_ORD_ID|1355744 hypothetical protein PRUPE_ppa003350mg [Prunus persica]
Pg_Root125178_c0_seq21	9.06333	0	31.9433	36.0967	gi|568878734|ref|XP_006492341.1| PREDICTED: histone-lysine N-methyltransferase EZA1-like [Citrus sinensis]
Pg_Root119817_c0_seq4	0.05	33.03	58.96	9.93667	gi|225470167|ref|XP_002267986.1| PREDICTED: transcription repressor MYB6 [Vitis vinifera]
Pg_Root99390_c0_seq1	103.7	3.74333	19.9067	26.6867	gi|460410747|ref|XP_004250781.1| PREDICTED: LOB domain-containing protein 4-like [Solanum lycopersicum]
Pg_Root107010_c0_seq2	89.8733	19.9767	0	13.79	gi|225429309|ref|XP_002270534.1| PREDICTED: zinc finger protein 7-like [Vitis vinifera]
Pg_Root124508_c1_seq3	23.5367	0	11.07	7.61333	gi|225463024|ref|XP_002265610.1| PREDICTED: uncharacterized protein LOC100263642 [Vitis vinifera]
Pg_Root83600_c0_seq1	131.243	0	24.88	26.6967	gi|566147356|ref|XP_006368568.1| hypothetical protein POPTR_0001s05450g [Populus trichocarpa] &gt;gnl|BL_ORD_ID|2309517 hypothetical protein POPTR_0001s05450g [Populus trichocarpa]
Pg_Root123379_c1_seq1	71062	12541.7	2364.72	5523.66	gi|575878528|gb|AHH02661.1| RNase-like major storage protein [Panax notoginseng]
Pg_Root112487_c0_seq6	66.5033	3.58	3.97	40.2767	gi|359473355|ref|XP_002269342.2| PREDICTED: uncharacterized protein LOC100253313 [Vitis vinifera]
Pg_Root96276_c0_seq1	719.11	56.13	215.653	173.83	gi|629096134|gb|KCW62129.1| hypothetical protein EUGRSUZ_H04787 [Eucalyptus grandis]
Pg_Root121460_c2_seq4	42.81	0	18.71	10.6333	gi|317373789|gb|ADV16377.1| enoyl-ACP reductase 2 [Helianthus annuus]
Pg_Root126552_c0_seq9	0	14.6267	59.69	30.03	gi|255573730|ref|XP_002527786.1| hypothetical protein RCOM_0629030 [Ricinus communis] &gt;gnl|BL_ORD_ID|1550057 hypothetical protein RCOM_0629030 [Ricinus communis]
Pg_Root108126_c0_seq2	77.4233	3.41	14.4033	34.55	gi|587905498|gb|EXB93654.1| Metal tolerance protein 4 [Morus notabilis]
Pg_Root124148_c2_seq5	168.093	115.83	40.17	23.44	gi|225455104|ref|XP_002268568.1| PREDICTED: uncharacterized protein LOC100241849 [Vitis vinifera] &gt;gnl|BL_ORD_ID|1739637 unnamed protein product [Vitis vinifera]
Pg_Root113350_c0_seq1	58.4367	6.52	37.6767	45.48	gi|604321134|gb|EYU31774.1| hypothetical protein MIMGU_mgv1a006747mg [Mimulus guttatus]
Pg_Root123323_c0_seq1	10.34	11.0467	19.76	82.9733	gi|567890311|ref|XP_006437676.1| hypothetical protein CICLE_v10031055mg [Citrus clementina] &gt;gnl|BL_ORD_ID|1012929 PREDICTED: probable nitrite transporter At1g68570-like [Citrus sinensis] &gt;gnl|BL_ORD_ID|1012929 hypothetical protein CICLE_v10031055mg [Citrus clementina]
Pg_Root112424_c0_seq2	273.91	16.93	35.14	109.133	gi|590651398|ref|XP_007032884.1| Pollen Ole e 1 allergen and extensin family protein [Theobroma cacao] &gt;gnl|BL_ORD_ID|854597 Pollen Ole e 1 allergen and extensin family protein [Theobroma cacao]
Pg_Root102451_c0_seq1	81.78	6.09333	14.16	26.3233	gi|9885801|gb|AAG01533.1|AF289466_1 cyclin-dependent kinase B1-2 [Nicotiana tabacum]
Pg_Root100503_c0_seq1	360.297	31.8533	356.743	84.0367	gi|130834|sp|P27538.1|PR2_PETCR RecName: Full=Pathogenesis-related protein 2 &gt;gnl|BL_ORD_ID|1470469 pathogenesis-related protein 2 [Petroselinum crispum] &gt;gnl|BL_ORD_ID|1470469 pathogenesis-related protein 2 [Petroselinum crispum]
Pg_Root100931_c0_seq3	118.58	3.26	3.13	4.36	gi|225436777|ref|XP_002268050.1| PREDICTED: glutaredoxin-C13 [Vitis vinifera]
Pg_Root124300_c0_seq9	6.17	105.443	38.04	29.4533	gi|584478820|gb|AHJ08573.1| PDH2 [Helianthus tuberosus]
Pg_Root123786_c0_seq2	52.8933	4.22	6.63333	8.32	gi|460401585|ref|XP_004246299.1| PREDICTED: probably inactive leucine-rich repeat receptor-like protein kinase IMK2-like [Solanum lycopersicum]
Pg_Root117030_c0_seq2	166.07	24.2133	5.60667	6.02333	gi|255545176|ref|XP_002513649.1| heat shock protein, putative [Ricinus communis] &gt;gnl|BL_ORD_ID|1564453 heat shock protein, putative [Ricinus communis]
Pg_Root73704_c0_seq2	5.37667	49.5367	150.49	53.7567	gi|402240193|gb|AFQ40007.1| snakin-2 [Solanum chacoense] &gt;gnl|BL_ORD_ID|1242866 snakin-2 [Solanum nigrum]
Pg_Root126147_c0_seq13	25.01	19.68	34.6267	0
Pg_Root87797_c1_seq1	8572.17	1128.55	453.29	635.977	gi|147785379|emb|CAN70833.1| hypothetical protein VITISV_005286 [Vitis vinifera]
Pg_Root68214_c0_seq1	32.7967	6.76	0	625.18	gi|390985898|gb|AFM35695.1| nonspecific lipid transfer protein [Vitis pseudoreticulata]
Pg_Root73902_c0_seq1	42.5267	0	1.88	11.8767	gi|20146093|dbj|BAB88935.1| glucosyltransferase [Nicotiana tabacum]
Pg_Root26511_c0_seq1	636.117	38.0467	65.81	11.7833
Pg_Root121222_c3_seq1	108.843	3.11	43.2733	1.93	gi|21327037|gb|AAM48133.1|AF509338_1 putative flavanone 3-hydroxylase [Saussurea medusa] &gt;gnl|BL_ORD_ID|207340 F3H-like protein [Saussurea medusa]
Pg_Root96230_c0_seq1	1258.64	124.583	300.603	467.847	gi|380853712|gb|AFE88173.1| g-thionin [Panax ginseng]
Pg_Root117448_c0_seq5	50.4767	2.91	26.1033	14.6633	gi|565347440|ref|XP_006340735.1| PREDICTED: uncharacterized protein LOC102589393 [Solanum tuberosum]
Pg_Root115334_c3_seq1	39.8467	0.713333	0	33.44	gi|359496153|ref|XP_003635164.1| PREDICTED: uncharacterized protein LOC100855179 [Vitis vinifera] &gt;gnl|BL_ORD_ID|2094082 PREDICTED: uncharacterized protein LOC100853587 [Vitis vinifera]
Pg_Root110547_c0_seq2	97.6567	826.147	502.253	122.75	gi|225458446|ref|XP_002282035.1| PREDICTED: cytochrome P450 82A3-like [Vitis vinifera]
Pg_Root112799_c0_seq1	14.2867	0	16.84	50.7267	gi|147816530|emb|CAN68394.1| hypothetical protein VITISV_042519 [Vitis vinifera]
Pg_Root125979_c1_seq1	84.8067	6.82667	4.45667	28.28	gi|359481824|ref|XP_002283010.2| PREDICTED: LOW QUALITY PROTEIN: probably inactive leucine-rich repeat receptor-like protein kinase At5g06940-like [Vitis vinifera]
Pg_Root121091_c2_seq3	26.0933	491.133	98.01	61.49	gi|568829869|ref|XP_006469238.1| PREDICTED: probable peroxygenase 4-like isoform X2 [Citrus sinensis]
Pg_Root120411_c0_seq3	42.8933	15.3333	2.86667	14.59	gi|237664619|gb|ACR09748.1| DIV3B protein [Heptacodium miconioides]
Pg_Root120943_c1_seq2	34.4133	1.02	12.49	9.66667	gi|255547444|ref|XP_002514779.1| conserved hypothetical protein [Ricinus communis] &gt;gnl|BL_ORD_ID|1562740 conserved hypothetical protein [Ricinus communis]
Pg_Root122873_c0_seq15	99.5767	0.77	16.6767	168.967	gi|359476858|ref|XP_002274449.2| PREDICTED: beta-galactosidase 3 [Vitis vinifera]
364

## Sheet: A.Table 1C
Additional file 1: Table S1(C).39 transcripts specifically expressed in each of four root samples
	The average FPKM value was determined using individual FPKM values of three replicates.
ID	Average FPKM in one-year old whole roots	Average FPKM in main roots of six-year old roots	Average FPKM in lateral roots of six-year old roots	Average FPKM in rhizomes of six-year old roots	BLASTX results against Nr protein database
Pg_Root111466_c0_seq17	74.0933	0	0	0	gi|590653014|ref|XP_007033305.1|Rhomboid-related intramembrane serine protease family protein, putative isoform 1 [Theobroma cacao]
Pg_Root78236_c0_seq1	26.76	0	0	0	gi|595926795|ref|XP_007215048.1| hypothetical protein PRUPE_ppa012112mg [Prunus persica] &gt;gnl|BL_ORD_ID|1369190 hypothetical protein PRUPE_ppa012112mg [Prunus persica]
Pg_Root102081_c0_seq1	25.41	0	0	0	gi|167522635|ref|XP_001745655.1| hypothetical protein [Monosiga brevicollis MX1] &gt;gnl|BL_ORD_ID|440893 predicted protein [Monosiga brevicollis MX1]
Pg_Root119159_c1_seq47	25.1433	0	0	0	gi|302562827|dbj|BAJ14521.1| TFL1-like protein [Prunus mume] &gt;gnl|BL_ORD_ID|184781 TFL1-like protein [Prunus mume]
Pg_Root114050_c0_seq1	24.2867	0	0	0	gi|590565197|ref|XP_007009882.1| Serine protease inhibitor [Theobroma cacao] &gt;gnl|BL_ORD_ID|868276 Serine protease inhibitor [Theobroma cacao]
Pg_Root123897_c0_seq16	22.1767	0	0	0	gi|359479669|ref|XP_003632327.1| PREDICTED: sulfate transporter 3.1-like [Vitis vinifera]
Pg_Root82496_c0_seq1	21.8733	0	0	0
Pg_Root123280_c1_seq1	21.15	0	0	0	gi|508737326|dbj|BAN33726.1| elongation factor 1alpha [Eukaryota sp. PCbi66]
Pg_Root121452_c0_seq45	20.26	0	0	0	gi|147856033|emb|CAN78616.1| hypothetical protein VITISV_003658 [Vitis vinifera]
Pg_Root44585_c0_seq1	20.23	0	0	0	gi|518730226|ref|WP_019890273.1| hypothetical protein [Streptomyces purpureus]
Pg_Root153014_c0_seq1	17.4267	0	0	0	gi|66827249|ref|XP_646979.1| alpha actinin [Dictyostelium discoideum AX4] &gt;gnl|BL_ORD_ID|1129887 RecName: Full=Alpha-actinin A; AltName: Full=Actin-binding protein A; AltName: Full=F-actin cross-linking protein [Dictyostelium discoideum] &gt;gnl|BL_ORD_ID|1129887 alpha actinin [Dictyostelium discoideum AX4]
Pg_Root84123_c0_seq1	17.2633	0	0	0
Pg_Root103927_c0_seq1	16.3567	0	0	0	gi|460382935|ref|XP_004237191.1| PREDICTED: miraculin-like [Solanum lycopersicum]
Pg_Root93037_c0_seq1	16.1933	0	0	0	gi|460370689|ref|XP_004231182.1| PREDICTED: putative ripening-related protein 1-like [Solanum lycopersicum]
Pg_Root99483_c0_seq2	15.93	0	0	0	gi|541045443|gb|ERG84286.1| myosin regulatory light chain 1 [Ascaris suum]
Pg_Root92390_c0_seq1	15.4433	0	0	0	gi|565373351|ref|XP_006353238.1| PREDICTED: protease Do-like 10, mitochondrial-like [Solanum tuberosum]
Pg_Root110453_c0_seq1	15.1633	0	0	0	gi|225426745|ref|XP_002275807.1| PREDICTED: cucumisin-like [Vitis vinifera]
Pg_Root91369_c0_seq1	14.2633	0	0	0	gi|119433808|gb|ABL74967.1| cysteine protease [Acanthamoeba castellanii]
Pg_Root95695_c0_seq2	14.0067	0	0	0	gi|573918933|ref|XP_006647093.1| PREDICTED: monosaccharide-sensing protein 2-like isoform X1 [Oryza brachyantha] &gt;gnl|BL_ORD_ID|253624 PREDICTED: monosaccharide-sensing protein 2-like isoform X2 [Oryza brachyantha]
Pg_Root59714_c0_seq1	13.6367	0	0	0	gi|116783944|gb|ABK23152.1| unknown [Picea sitchensis] &gt;gnl|BL_ORD_ID|341508 unknown [Picea sitchensis]
Pg_Root72333_c0_seq2	13.55	0	0	0	gi|514784173|ref|XP_004970526.1| PREDICTED: probable mediator of RNA polymerase II transcription subunit 37c-like [Setaria italica]
Pg_Root21380_c0_seq1	13.32	0	0	0	gi|560123372|emb|CDJ91997.1| Glycoside hydrolase domain containing protein [Haemonchus contortus]
Pg_Root120994_c1_seq11	13.2433	0	0	0
Pg_Root86717_c0_seq1	12.7467	0	0	0	gi|38683403|gb|AAO38780.1| heat shock protein 70 [Azumapecten farreri]
Pg_Root115950_c0_seq1	12.6833	0	0	0	gi|221113043|ref|XP_002167598.1| PREDICTED: tripeptidyl-peptidase 1-like [Hydra vulgaris]
Pg_Root99767_c0_seq1	12.6533	0	0	0	gi|560121143|emb|CDJ94226.1| Nematode cuticle collagen and Collagen triple helix repeat domain containing protein [Haemonchus contortus]
Pg_Root81236_c0_seq1	12.2533	0	0	0	gi|150984411|gb|ABR87461.1| small subunit ribosomal protein 1 [Pristionchus sp. 10 RS5133]
Pg_Root11583_c0_seq1	12.1933	0	0	0	gi|326503088|dbj|BAJ99169.1| predicted protein [Hordeum vulgare subsp. vulgare]
Pg_Root108684_c0_seq11	11.62	0	0	0	gi|590672140|ref|XP_007038525.1| Carboxyesterase 20, putative [Theobroma cacao] &gt;gnl|BL_ORD_ID|882429 Carboxyesterase 20, putative [Theobroma cacao]
Pg_Root4360_c0_seq1	10.49	0	0	0
Pg_Root94257_c0_seq1	9.85	0	0	0
Pg_Root99752_c0_seq1	8.66333	0	0	0	gi|268564666|ref|XP_002639182.1| C. briggsae CBR-TAG-316 protein [Caenorhabditis briggsae]
Pg_Root121719_c0_seq11	0	21.09	0	0
Pg_Root122516_c0_seq13	0	0	23.38	0	gi|565355106|ref|XP_006344444.1| PREDICTED: notchless protein homolog [Solanum tuberosum]
Pg_Root113918_c0_seq6	0	0	0	33.3	gi|225440460|ref|XP_002271837.1| PREDICTED: tropinone reductase homolog [Vitis vinifera] &gt;gnl|BL_ORD_ID|1737116 unnamed protein product [Vitis vinifera]
Pg_Root116628_c0_seq3	0	0	0	22.02	gi|596141207|ref|XP_007222434.1| hypothetical protein PRUPE_ppa006117mg [Prunus persica] &gt;gnl|BL_ORD_ID|1376291 hypothetical protein PRUPE_ppa006117mg [Prunus persica]
Pg_Root124965_c0_seq9	0	0	0	31.3467	gi|595848675|ref|XP_007209576.1| hypothetical protein PRUPE_ppa011139mg [Prunus persica] &gt;gnl|BL_ORD_ID|1363881 hypothetical protein PRUPE_ppa011139mg [Prunus persica]
Pg_Root120513_c1_seq4	0	0	0	9.25333	gi|225425724|ref|XP_002274048.1| PREDICTED: transcription factor TCP14-like isoform 2 [Vitis vinifera]
Pg_Root120514_c0_seq7	0	0	0	73.93	gi|407260765|gb|AFT92001.1|gibberellin-regulated protein [Populus tomentosa]
39
