# Supplementary material for: Comprehensive analysis of Panax ginseng root transcriptomes
Source: BMC Plant Biol. 2015 Jun 12;15:138. doi: 10.1186/s12870-015-0527-0 (PMC4464628; doi:10.1186/s12870-015-0527-0)
Supplement: Additional file 7: Table S2. — List of candidate transcripts involved in ginsenoside biosynthesis and their expression profiles in root samples. [file 12870_2015_527_MOESM7_ESM.xls]

## Sheet: A.Table 2A
Additional file 2. Table S2(A). Candidate 38 transcripts involved in ginsenoside biosynthesis and their expression profiles in four root samples
	Candidate transcripts were identified based on KAAS annotation and the average FPKM value was determined using individual FPKM values of three replicates.
ID	Enzyme name	Average FPKM in one-year old whole roots	Average FPKM in main roots of six-year old roots	Average FPKM in lateral roots of six-year old roots	Average FPKM in rhizomes of six-year old roots
Pg_Root114975_c0_seq10	AACT	146	57	81	102
Pg_Root120424_c0_seq1	Beta-AS	4	1	1	12
Pg_Root120424_c0_seq15	Beta-AS	9	1	0	31
Pg_Root119172_c1_seq4	CDP-MEK	79	47	46	46
Pg_Root126438_c1_seq1	DS	113	1	55	88
Pg_Root117884_c1_seq2	DXR	157	103	100	105
Pg_Root115836_c0_seq4	DXS	29	30	43	35
Pg_Root116220_c0_seq1	DXS	57	2	8	55
Pg_Root127352_c0_seq7	FPS	77	40	73	67
Pg_Root127352_c0_seq34	FPS	0	0	4	25
Pg_Root127352_c0_seq41	FPS	135	53	111	98
Pg_Root116482_c0_seq17	GPS	12	5	4	5
Pg_Root114248_c0_seq4	GPS	14	21	11	18
Pg_Root62100_c0_seq1	GPS	1	11	14	2
Pg_Root110722_c0_seq2	GPS	106	12	4	17
Pg_Root114962_c0_seq4	HMBPPR	353	136	205	220
Pg_Root114962_c0_seq1	HMBPPR	165	144	143	125
Pg_Root125812_c1_seq12	HMBPPS	235	82	94	126
Pg_Root125812_c1_seq6	HMBPPS	76	51	38	39
Pg_Root112393_c0_seq27	HMGR	25.98	10.98	24.8	7.68
Pg_Root123699_c0_seq7	HMGR	4	0	0	55
Pg_Root123699_c0_seq4	HMGR	117	0	16	50
Pg_Root104689_c0_seq1	HMGS	280	38	82	180
Pg_Root110920_c0_seq2	IDI	186	73	99	123
Pg_Root115690_c0_seq6	MECDPS	59	44	20	34
Pg_Root115690_c0_seq1	MECDPS	58	8	26	38
Pg_Root111584_c5_seq5	MEP-CT	2	0	1	0
Pg_Root113545_c0_seq1	MK	48	22	33	31
Pg_Root126585_c2_seq1	MVD	157	76	69	96
Pg_Root127818_c1_seq23	PMK	37	58	61	49
Pg_Root127818_c1_seq9	PMK	23	35	45	19
Pg_Root101855_c0_seq2	PMK	0	18	3	7
Pg_Root101855_c0_seq9	PMK	6	0	0	10
Pg_Root123943_c0_seq1	PPDS	191	12	29	96
Pg_Root91292_c0_seq1	PPTS	279	252	175	386
Pg_Root125745_c1_seq5	SE	12	12	10	15
Pg_Root104873_c0_seq1	SE	29	12	32	59
Pg_Root122824_c0_seq14	SS	97	45	44	73
38

## Sheet: A.Table 2B
Additional file 2. Table S2(B). Candidate 184 transcripts encoding UGT protein containing PSPG motif and their expression profiles in four root samples
	Candidate UGT transcripts were identified using BLASTX with PSPG motif sequence and the average FPKM value was determined using individual FPKM values of three replicates.
ID	Enzyme name	Average FPKM in one-year old whole roots	Average FPKM in main roots of six-year old roots	Average FPKM in lateral roots of six-year old roots	Average FPKM in rhizomes of six-year old roots
Pg_Root109455_c0_seq2	UGT	4.84	3.64	9.96	2.54
Pg_Root40897_c0_seq1	UGT	26.41	40.93	42.69	31.19
Pg_Root126819_c0_seq8	UGT	0	0	1.3	0
Pg_Root102704_c0_seq1	UGT	5.58	74.3	39.9	45.64
Pg_Root109455_c0_seq31	UGT	0	0	0	0
Pg_Root37640_c0_seq1	UGT	0	0	0	0
Pg_Root127213_c4_seq11	UGT	0	0	0	11.28
Pg_Root110484_c0_seq1	UGT	5.28	0	5.86	4.55
Pg_Root127019_c0_seq2	UGT	33.74	22.96	9.32	38.81
Pg_Root196183_c0_seq1	UGT	0	0	0	0
Pg_Root190036_c0_seq1	UGT	0	0	0	0
Pg_Root114955_c0_seq1	UGT	24.52	15.34	11.04	13.28
Pg_Root120031_c0_seq2	UGT	9.5	4.83	11.18	8.08
Pg_Root117420_c1_seq6	UGT	28.47	19.56	15.2	39
Pg_Root108162_c0_seq1	UGT	6.17	3.96	0.79	18.29
Pg_Root26738_c0_seq1	UGT	0.65	0	4	0
Pg_Root60833_c0_seq1	UGT	209.94	0.9	3.08	2.78
Pg_Root39768_c0_seq1	UGT	188.61	64.56	273.96	145.38
Pg_Root74681_c0_seq1	UGT	0	0	0	0
Pg_Root87736_c2_seq1	UGT	0	0	4.83	9.71
Pg_Root74379_c0_seq1	UGT	0	1.65	3.9	0
Pg_Root104382_c0_seq4	UGT	1.43	5.84	1.39	0
Pg_Root19008_c0_seq1	UGT	0	0	0	0
Pg_Root185686_c0_seq1	UGT	0	0	0	0
Pg_Root101532_c0_seq1	UGT	4.61	15.54	11.42	0.91
Pg_Root97288_c1_seq1	UGT	0	0	0	7.79
Pg_Root194_c1_seq1	UGT	0	0	0	0
Pg_Root126804_c0_seq1	UGT	0	0	0	0
Pg_Root126928_c0_seq15	UGT	21.32	72.08	41.33	42.25
Pg_Root52531_c0_seq1	UGT	0	0	2.53	0
Pg_Root124360_c0_seq5	UGT	8.45	11.42	4.11	16.32
Pg_Root174175_c0_seq1	UGT	0	0	0	0
Pg_Root71380_c0_seq1	UGT	2.6	20.2	22.98	12.91
Pg_Root110867_c0_seq1	UGT	12.37	1.85	11.74	12.52
Pg_Root110314_c1_seq1	UGT	21.29	25.84	19.6	17.18
Pg_Root197480_c0_seq1	UGT	0	0	0	0
Pg_Root92656_c0_seq1	UGT	11.95	5.66	20.79	7.93
Pg_Root13903_c0_seq1	UGT	0	0	0	0
Pg_Root1889_c0_seq1	UGT	0	0	0	0
Pg_Root126819_c0_seq11	UGT	0	0	1.37	0
Pg_Root80669_c0_seq1	UGT	6.36	1.24	2.38	12.95
Pg_Root106519_c1_seq7	UGT	1.65	0	0	0
Pg_Root122079_c0_seq13	UGT	18.61	18.13	5.29	5.58
Pg_Root58779_c0_seq1	UGT	11.17	0	8.42	1.82
Pg_Root178349_c0_seq1	UGT	0	0	0	0
Pg_Root153917_c0_seq1	UGT	0	0	0	0
Pg_Root121395_c0_seq35	UGT	56.17	92.28	97.78	81.04
Pg_Root126928_c0_seq10	UGT	0	12.76	9.65	27.06
Pg_Root126654_c0_seq52	UGT	25.11	29.23	64.95	50.19
Pg_Root125337_c0_seq4	UGT	14.18	242.96	148.74	119.22
Pg_Root55230_c1_seq1	UGT	3.59	0	5.2	0
Pg_Root31329_c0_seq1	UGT	7.51	0	0	9.62
Pg_Root76124_c0_seq2	UGT	11.38	1.83	0	2.85
Pg_Root38012_c0_seq1	UGT	1.39	2.63	0.89	0
Pg_Root185069_c0_seq1	UGT	0	0	0	0
Pg_Root80628_c2_seq2	UGT	15.43	29.6	12.05	45.21
Pg_Root126378_c0_seq32	UGT	0	2.29	2.31	0
Pg_Root198800_c0_seq1	UGT	0	0	0	0
Pg_Root122079_c0_seq14	UGT	18.82	4.34	2.19	27.46
Pg_Root108399_c1_seq1	UGT	18.18	54.45	13.39	24.91
Pg_Root137884_c0_seq1	UGT	0	0	0	0
Pg_Root118756_c0_seq13	UGT	14.66	17.77	15.55	16.18
Pg_Root106101_c0_seq1	UGT	5.84	6.79	5.83	3.73
Pg_Root135688_c0_seq1	UGT	0	0	0	0
Pg_Root126804_c1_seq7	UGT	60.08	27.43	37.94	38.39
Pg_Root111659_c0_seq2	UGT	5.33	0	0	0
Pg_Root130485_c0_seq1	UGT	5.91	0	0	3.15
Pg_Root97288_c3_seq1	UGT	0	0	0	8.25
Pg_Root85253_c0_seq1	UGT	3.97	0	0	1.14
Pg_Root18390_c0_seq1	UGT	0	0	0	0
Pg_Root109455_c0_seq22	UGT	0	4.82	1.41	7.44
Pg_Root100876_c0_seq6	UGT	0	0	0	3.87
Pg_Root121287_c0_seq8	UGT	0	0	0	0
Pg_Root120278_c2_seq11	UGT	19.73	14.93	32.44	28.15
Pg_Root109455_c1_seq1	UGT	0	2.02	0	0
Pg_Root126654_c0_seq41	UGT	53.59	123.74	62.02	52.82
Pg_Root27249_c1_seq1	UGT	19.45	0	4.06	0
Pg_Root11624_c0_seq1	UGT	0	0	0	0
Pg_Root173390_c0_seq1	UGT	0	0	0	0
Pg_Root100264_c0_seq1	UGT	20.72	6.42	2.94	4.37
Pg_Root127438_c0_seq62	UGT	39.96	27.24	84.14	47.6
Pg_Root182304_c0_seq1	UGT	0	0	0	0
Pg_Root196753_c0_seq1	UGT	0	0	0	0
Pg_Root122901_c1_seq3	UGT	1.84	4.1	1.78	5.95
Pg_Root106519_c1_seq3	UGT	10.85	17.04	15.83	2
Pg_Root112284_c0_seq1	UGT	193.9	2.68	28.54	87.85
Pg_Root168206_c0_seq1	UGT	0	0	0	0
Pg_Root46300_c0_seq1	UGT	0	0	0	0
Pg_Root155319_c0_seq1	UGT	0	0	0	0
Pg_Root104787_c2_seq5	UGT	28.12	0	9.49	2.24
Pg_Root126928_c0_seq11	UGT	0	17.7	0	0
Pg_Root127019_c0_seq7	UGT	29.98	31.01	4.23	25.31
Pg_Root71465_c1_seq1	UGT	4.96	0	0	0
Pg_Root141865_c0_seq1	UGT	0	0	0	0
Pg_Root102461_c0_seq2	UGT	2.9	0	0	0
Pg_Root58779_c1_seq1	UGT	4.32	0	2.53	0
Pg_Root175767_c0_seq1	UGT	0	0	0	0
Pg_Root116959_c0_seq8	UGT	7.19	0	3.26	0
Pg_Root126928_c0_seq5	UGT	47.36	37.5	34.31	86.03
Pg_Root127213_c4_seq3	UGT	57.51	48.7	30.62	56.73
Pg_Root147530_c0_seq1	UGT	0	0	0	0
Pg_Root126819_c0_seq10	UGT	0	0	0	0
Pg_Root93927_c0_seq1	UGT	0	5.83	0	0
Pg_Root187915_c0_seq1	UGT	0	0	0	0
Pg_Root124017_c1_seq11	UGT	4.58	0	4.91	16.66
Pg_Root118974_c0_seq4	UGT	1.23	20.13	20.25	31.23
Pg_Root73902_c0_seq1	UGT	42.4	0	1.88	11.83
Pg_Root69014_c0_seq1	UGT	52.88	63.77	67.79	73.96
Pg_Root159457_c0_seq1	UGT	0	0	0	0
Pg_Root77715_c0_seq1	UGT	0	6.37	1.44	6.07
Pg_Root118974_c0_seq1	UGT	12.45	14.1	42.32	6.85
Pg_Root52384_c0_seq1	UGT	0	0	0	0.82
Pg_Root107706_c0_seq1	UGT	0	1.14	3.75	2.33
Pg_Root124816_c0_seq1	UGT	20.08	9.81	9.98	31.39
Pg_Root128308_c0_seq1	UGT	3.86	0	0	0
Pg_Root126804_c0_seq4	UGT	0	5.07	7.23	2.72
Pg_Root58199_c2_seq1	UGT	0	0	1.77	5.89
Pg_Root124360_c0_seq4	UGT	23.12	2.59	1.82	7.67
Pg_Root173490_c0_seq1	UGT	0	0	0	0
Pg_Root131949_c0_seq1	UGT	0	0	0	0
Pg_Root126928_c0_seq1	UGT	2.46	61.07	10.54	25.92
Pg_Root126928_c0_seq12	UGT	0	0	0	0
Pg_Root117470_c0_seq3	UGT	40.85	4.59	21.66	4.97
Pg_Root110867_c1_seq1	UGT	7.32	0	0	3
Pg_Root125671_c2_seq1	UGT	223.13	15.63	97.96	149.02
Pg_Root120344_c0_seq6	UGT	45.42	25.65	32.38	22.76
Pg_Root106467_c0_seq1	UGT	0	0	0	0
Pg_Root154875_c0_seq1	UGT	0	0	0	0
Pg_Root64855_c0_seq1	UGT	14.69	3.5	9.87	8.26
Pg_Root87736_c0_seq1	UGT	3.66	9.26	16.05	12.42
Pg_Root127019_c0_seq6	UGT	5.55	0	5.03	3.83
Pg_Root99441_c0_seq2	UGT	14.26	45.34	30.92	21.38
Pg_Root72280_c0_seq1	UGT	0	0	0	0
Pg_Root111230_c0_seq1	UGT	80.01	25.78	39.91	79.92
Pg_Root126819_c0_seq5	UGT	0	2.95	2.16	8.18
Pg_Root102461_c0_seq1	UGT	0	0	0	0
Pg_Root127019_c0_seq3	UGT	11.34	12.81	4.18	23.56
Pg_Root117470_c0_seq7	UGT	19.36	24.21	6	17.56
Pg_Root103297_c0_seq1	UGT	0	0	0	15.51
Pg_Root120729_c0_seq11	UGT	20.53	44.23	61.84	29.52
Pg_Root138041_c0_seq1	UGT	0	0	0	0
Pg_Root22754_c0_seq1	UGT	0	0	0	0
Pg_Root185383_c0_seq1	UGT	0	0	0	0
Pg_Root120344_c0_seq3	UGT	103.74	96.54	120.36	53.47
Pg_Root199728_c0_seq1	UGT	0	0	0	0
Pg_Root65690_c0_seq1	UGT	5.84	13.12	20.81	8.28
Pg_Root111659_c0_seq1	UGT	12.98	5.04	4.05	0
Pg_Root126677_c0_seq3	UGT	34.95	38.8	34.58	43.77
Pg_Root100876_c0_seq4	UGT	0	1.42	0	0
Pg_Root150070_c0_seq1	UGT	0	0	0	0
Pg_Root194_c0_seq1	UGT	0	0	0	0
Pg_Root106519_c1_seq9	UGT	0	0	0	0
Pg_Root179361_c0_seq1	UGT	0	0	0	0
Pg_Root126928_c0_seq6	UGT	2.9	0	0	76.72
Pg_Root99159_c0_seq1	UGT	16.06	0	7.65	68.96
Pg_Root126928_c0_seq14	UGT	0	0	0	0
Pg_Root104787_c2_seq8	UGT	0	0	1.26	0
Pg_Root119446_c0_seq4	UGT	835.2	75.28	46.12	129.42
Pg_Root179121_c0_seq1	UGT	0	0	0	0
Pg_Root193639_c0_seq1	UGT	0	0	0	0
Pg_Root50210_c0_seq1	UGT	0	0	0	0
Pg_Root126928_c0_seq13	UGT	4.19	22.61	18.16	19.32
Pg_Root81096_c1_seq1	UGT	2.52	8.61	17.16	20.13
Pg_Root148392_c0_seq1	UGT	0	0	0	0
Pg_Root115547_c0_seq1	UGT	6.75	15.75	1.57	17.1
Pg_Root126928_c0_seq7	UGT	12.71	88.76	30.18	19.72
Pg_Root101612_c0_seq3	UGT	1.78	0	4.39	3.47
Pg_Root102812_c0_seq1	UGT	1.89	2.37	0	0
Pg_Root158829_c0_seq1	UGT	0	0	7.5	0
Pg_Root128131_c0_seq1	UGT	73.21	13.89	27.39	18.12
Pg_Root115816_c1_seq1	UGT	69.57	23.97	26.02	52.8
Pg_Root62007_c0_seq1	UGT	7.84	0	0	0
Pg_Root106467_c0_seq2	UGT	0	0	0	1.88
Pg_Root4106_c0_seq1	UGT	0	0	0	0
Pg_Root126804_c1_seq11	UGT	34.85	37.45	26.79	11.7
Pg_Root109035_c0_seq11	UGT	1.13	0	9.7	0
Pg_Root110484_c0_seq2	UGT	4.23	13.58	1.29	8.6
Pg_Root107980_c0_seq1	UGT	65.5	56.08	45.61	49.04
Pg_Root126677_c0_seq2	UGT	67.56	102.73	62.44	72.39
Pg_Root67004_c0_seq2	UGT	1.56	3.42	0.95	4.23
Pg_Root126819_c0_seq3	UGT	0.82	1.08	4.14	6.6
Pg_Root141253_c0_seq1	UGT	0	0	0	0
Pg_Root107886_c0_seq1	UGT	30.53	48.8	36.32	36.21
Pg_Root107706_c1_seq1	UGT	0	0	0	5.22
184
